# Supplementary material for: DeltaNeTS+: elucidating the mechanism of drugs and diseases using gene expression and transcriptional regulatory networks
Source: BMC Bioinformatics. 2021 Mar 4;22:108. doi: 10.1186/s12859-021-04046-2 (PMC7934467; doi:10.1186/s12859-021-04046-2)
Supplement: Supplementary file 1 — Additional file 1. Genes with higher ranking than the true targets in Caenorhabditis elegans dataset [file 12859_2021_4046_MOESM1_ESM.xlsx]

## Sheet: Exp 1
	Exp1. Target gene description:
	Exp 1		skn-1 shRNA on mex-3 repressed cells
	skn-1		Role: Transcription factor required to specify the fate of ventral blastomeres in the early embryo, and postembryonically for the development of the intestine. Directly regulates expression of zygotically expressed med-1 and med-2 to direct mesendoderm development (PubMed:1547503, PubMed:11463373). Required for stl-1 mRNA up-regulation in response to oxidative stress and anoxia. Required for the …
	mex-3		Role: cell fate specification; embryonic pattern specification
	Exp1. Top ranked genes above the target gene(s)
	Rank	Gene	Remarks		Color indication:
	1	acp-2	target of skn-1			True target gene
	2	K07H8.10	target of skn-1			Regulon of true target gene
	3	strl-1	[GO:0008289] lipid binding			Genes involved with the same pathway as true target gene
	4	F35G12.11	target of skn-1			Unknown
	5	rme-2	[GO:0009792] embryo development ending in birth or egg hatching
	6	Y61A9LA.1	target of skn-1
	7	F36A2.3	target of skn-1
	8	cpg-3	target of skn-1
	9	mex-3	true gene target
	10	cpg-2	target of skn-1
	11	M01H9.3
	12	fbxa-120	target of skn-1
	13	F42H10.2	target of skn-1
	14	Y56A3A.19	target of skn-1
	15	plk-3	target of skn-1
	16	rnh-1.3	target of skn-1
	17	M106.3	[GO:0055114] oxidation-reduction process
	18	pisy-1	target of skn-1
	19	Y54G2A.36	target of skn-1
	20	Y47G6A.18	target of skn-1
	21	K08E4.6
	22	aman-2	target of skn-1
	23	metr-1	target of skn-1
	24	C35D6.4	target of skn-1
	25	sqv-4	target of skn-1
	26	T11F8.1	target of skn-1
	27	cdc-42	target of skn-1
	28	R53.4	target of skn-1
	29	sptf-1	target of skn-1
	30	C16C8.5
	31	hmg-12	target of skn-1
	32	inf-1	[GO:0006413] translational initiation
	33	dpm-3	target of skn-1
	34	dsbn-1	target of skn-1
	35	cey-2
	36	aps-2	target of skn-1
	37	F37F2.2	[GO:0006614] SRP-dependent cotranslational protein targeting to membrane
	38	rhi-1	[GO:0043547] positive regulation of GTPase activity
	39	rskn-1	[GO:0035556] intracellular signal transduction
	40	fcd-1	target of skn-1
	41	tomm-7	target of skn-1
	42	K07B1.4	target of skn-1
	43	rpt-1	target of skn-1
	44	skn-1	true gene target

## Sheet: Exp 2
	Exp2. Target gene description:
	Exp 2		pal-1 shRNA on pie-1 repressed cells
	pie-1		Role: PIE-1 is required for germline cell fate determination. Functions as a repressor of RNA polymerase II-dependent gene expression in the developing germline. Required for expression of nos-2 in P4 germline blastomere cells. Inhibits the histone deacetylase activity of hda-1. Represses transcriptional activation of cdk-9 and cit-1.1, which are members of the P-TEFb complex.
	pal-1		Role: Transcriptional activator. Interacts with promoter regions for tbx-8.9, tbx-9, elt-1, hnd-1, scrt-1, and vab-7 genes. Binds the sequence ATTTATGAC. Binds to the enhancer region of the hlh-1 gene promoter during embryonic body wall muscle development. Activates the gene for mab-5 in embryo development. Necessary for vab-7 expression in C blastomeres in the posterior of embryos. Required for …
	Exp2. Top ranked genes above the target gene(s)
	Rank	Gene	Remarks		Color indication:
	1	ani-3	[GO:0000915] actomyosin contractile ring assembly, cortical cytoskeleton organization			True target gene
	2	pal-1	true gene target			Regulon of true target gene
	3	abi-1	[GO:0001764] neuron migration; [GO:0048858] cell projection morphogenesis; [GO:0099140] presynaptic actin cytoskeleton organization			Genes involved with the same pathway as true target gene
	4	M01H9.3	enriched in germ line			Unknown
	5	acp-2	related to ATP/ITP metabolism, [GO:0003993] acid phosphatase activity; [GO:001678] hydrolase activity
	6	ndx-4	[GO:0006754] ATP biosynthetic process; [GO:0006915] apoptotic process
	7	rnh-1.3	target of pie-1
	8	Y47D9A.1	[GO:0009058] biosynthetic process
	9	pie-1	true target gene

## Sheet: Exp 3
	Exp3. Target gene description:
	Exp 3		pie-1 mutation
	pie-1		Role: PIE-1 is required for germline cell fate determination. Functions as a repressor of RNA polymerase II-dependent gene expression in the developing germline. Required for expression of nos-2 in P4 germline blastomere cells. Inhibits the histone deacetylase activity of hda-1. Represses transcriptional activation of cdk-9 and cit-1.1, which are members of the P-TEFb complex.
	Exp3. Top ranked genes above the target gene(s)
	Rank	Gene	Remarks		Color indication:
	1	rnh-1.3	target of pie-1			True target gene
	2	pie-1	[GO:0001709] cell fate determination			Regulon of true target gene
						Genes involved with the same pathway as true target gene
						Unknown
