# Supplementary material for: DeltaNeTS+: elucidating the mechanism of drugs and diseases using gene expression and transcriptional regulatory networks
Source: BMC Bioinformatics. 2021 Mar 4;22:108. doi: 10.1186/s12859-021-04046-2 (PMC7934467; doi:10.1186/s12859-021-04046-2)
Supplement: Supplementary file 3 — Additional file 3. Enriched GO terms and Reactome pathways of the top gene target predictions from DeltaNeTS+, DeMAND and log2FC analysis [file 12859_2021_4046_MOESM3_ESM.xlsx]

## Sheet: GO
Color Legend	Correct/Expected	Incorrect
IFNa results using DeltaNeTS+
Term	Overlap	P.value	Adjusted.P.value	Z.score	Combined.Score	Genes
type I interferon signaling pathway (GO:0060337)	10/66	2.22196e-05	0.001942	-2.32009	24.8586	IFITM3;BST2;IFITM1;RSAD2;OAS3;MX1;IRF7;IFI6;IFIT1;PSMB8
negative regulation of viral genome replication (GO:0045071)	8/51	7.91977e-06	0.001942	-1.47379	17.3113	IFITM3;BST2;IFITM1;RSAD2;OAS3;MX1;IFIT5;IFIT1
negative regulation of viral life cycle (GO:1903901)	8/62	1.73251e-05	0.001942	-1.42273	15.5979	IFITM3;BST2;IFITM1;RSAD2;OAS3;MX1;IFIT5;IFIT1
regulation of viral genome replication (GO:0045069)	8/64	1.96606e-05	0.001942	-1.35173	14.6485	IFITM3;BST2;IFITM1;RSAD2;OAS3;MX1;IFIT5;IFIT1
IFNg results using DeltaNeTS+
Term	Overlap	P.value	Adjusted.P.value	Z.score	Combined.Score	Genes
antigen processing and presentation of exogenous peptide antigen via MHC class II (GO:0019886)	8/98	0.000105009	0.0235566	-1.98029	18.1424	CD74;HLA-DMA;HLA-DRB5;HLA-DMB;HLA-DPB1;HLA-DOA;CTSS;HLA-DRB1
antigen processing and presentation of exogenous peptide antigen (GO:0002478)	8/98	0.000105009	0.0235566	-1.91127	17.5101	CD74;HLA-DMA;HLA-DRB5;HLA-DMB;HLA-DPB1;HLA-DOA;CTSS;HLA-DRB1
antigen processing and presentation of peptide antigen via MHC class II (GO:0002495)	8/99	0.000109229	0.0235566	-1.85792	16.948	CD74;HLA-DMA;HLA-DRB5;HLA-DMB;HLA-DPB1;HLA-DOA;CTSS;HLA-DRB1
cellular response to interferon-gamma (GO:0071346)	9/117	0.000208131	0.0349048	-1.99562	16.9176	CIITA;HLA-DRB5;HLA-DPB1;TRIM26;GBP2;GBP1;CX3CL1;HLA-DRB1;ICAM1
interferon-gamma-mediated signaling pathway (GO:0060333)	8/71	2.96813e-05	0.0235566	-1.30992	13.6559	CIITA;HLA-DRB5;HLA-DPB1;TRIM26;GBP2;GBP1;HLA-DRB1;ICAM1
IFNa results using log2FC
Term	Overlap	P.value	Adjusted.P.value	Z.score	Combined.Score	Genes
IFNg results using log2FC
Term	Overlap	P.value	Adjusted.P.value	Z.score	Combined.Score	Genes
cellular response to interferon-gamma (GO:0071346)	14/117	4.53729e-07	9.05189e-05	-2.0007	29.2218	CIITA;HLA-DRB5;HLA-DRB4;STAT1;CX3CL1;ICAM1;IRF1;HLA-DPB1;HLA-DRA;GBP2;HLA-DRB3;GBP1;HLA-DRB1;HLA-DPA1
interferon-gamma-mediated signaling pathway (GO:0060333)	13/71	2.2663e-08	9.04252e-06	-1.30992	23.0579	CIITA;HLA-DRB5;HLA-DRB4;STAT1;ICAM1;IRF1;HLA-DPB1;HLA-DRA;GBP2;HLA-DRB3;GBP1;HLA-DRB1;HLA-DPA1
type I interferon signaling pathway (GO:0060337)	6/66	0.000602163	0.0456084	-2.32009	17.2034	IFITM1;STAT1;IRF1;GBP2;XAF1;IFIT3
regulation of MHC class I biosynthetic process (GO:0045343)	1/7	0.0173719	0.301259	-3.69762	14.9861	CIITA
cytokine-mediated signaling pathway (GO:0019221)	21/634	2.39307e-05	0.00318278	-1.34376	14.2981	IL32;CIITA;CXCL9;HLA-DRB5;IFITM1;HLA-DRB4;STAT1;CX3CL1;IFIT3;ICAM1;CXCL10;CXCL11;IRF1;HLA-DPB1;HLA-DRA;GBP2;HLA-DRB3;XAF1;GBP1;HLA-DRB1;HLA-DPA1
IFNa results using TSNI
Term	Overlap	P.value	Adjusted.P.value	Z.score	Combined.Score	Genes
IFNg results using TSNI
Term	Overlap	P.value	Adjusted.P.value	Z.score	Combined.Score	Genes

## Sheet: Reactome
Color Legend	Correct/Expected	Incorrect
IFNa results using DeltaNeTS+
Term	Overlap	P.value	Adjusted.P.value	Z.score	Combined.Score	Genes
Interferon Signaling_Homo sapiens_R-HSA-913531	14/196	5.45339e-07	0.00010602	-2.10278	30.326	IFITM3;IFITM1;CIITA;RSAD2;MX1;IFI6;IFIT1;USP18;PSMB8;BST2;TRIM29;OAS3;IRF7;GBP4
Interferon alpha/beta signaling_Homo sapiens_R-HSA-909733	11/68	7.36251e-07	0.00010602	-1.8553	26.1999	BST2;IFITM3;IFITM1;RSAD2;OAS3;MX1;IRF7;IFI6;IFIT1;USP18;PSMB8
IFNg results using DeltaNeTS+
Term	Overlap	P.value	Adjusted.P.value	Z.score	Combined.Score	Genes
Interferon Signaling_Homo sapiens_R-HSA-913531	15/196	5.45339e-07	0.000125973	-2.10278	30.326	IFITM3;IFITM1;HLA-DRB5;CIITA;MX1;PSMB8;ICAM1;BST2;SOCS1;HLA-DPB1;TRIM26;GBP2;GBP1;GBP4;HLA-DRB1
Interferon gamma signaling_Homo sapiens_R-HSA-877300	10/93	3.50257e-06	0.000404546	-1.77693	22.3219	CIITA;HLA-DRB5;SOCS1;HLA-DPB1;TRIM26;GBP2;GBP1;GBP4;HLA-DRB1;ICAM1
MHC class II antigen presentation_Homo sapiens_R-HSA-2132295	8/103	0.000127352	0.00980609	-1.92553	17.2692	CD74;HLA-DRB5;HLA-DMA;HLA-DMB;HLA-DPB1;HLA-DOA;HLA-DRB1;CTSS
Cytokine Signaling in Immune system_Homo sapiens_R-HSA-1280215	17/620	0.000834568	0.0481963	-2.37801	16.8568	IFITM3;IL32;HLA-DRB5;CIITA;IFITM1;MX1;PSMB8;ICAM1;APBB1IP;BST2;SOCS1;HLA-DPB1;TRIM26;GBP2;GBP1;GBP4;HLA-DRB1
IFNa results using log2FC
Term	Overlap	P.value	Adjusted.P.value	Z.score	Combined.Score	Genes
Interferon alpha/beta signaling_Homo sapiens_R-HSA-909733	21/68	2.13795e-28	1.53932e-26	-1.86501	118.824	IFITM3;IFITM1;IFITM2;RSAD2;STAT1;MX2;MX1;IFI6;ISG15;IFI35;IFIT1;USP18;IFIT3;IFIT2;OASL;OAS1;IFI27;OAS2;OAS3;IRF7;XAF1
Interferon Signaling_Homo sapiens_R-HSA-913531	26/196	4.31072e-24	1.55186e-22	-2.0945	112.686	IFITM3;IFITM1;IFITM2;IFI6;IFI35;IFIT1;USP18;IFIT3;IFIT2;OASL;HERC5;GBP1;GBP4;TRIM22;RSAD2;STAT1;DDX58;MX2;MX1;ISG15;IFI27;OAS1;OAS2;OAS3;IRF7;XAF1
Cytokine Signaling in Immune system_Homo sapiens_R-HSA-1280215	26/620	3.92652e-15	9.42365e-14	-2.3869	79.1761	IFITM3;IFITM1;IFITM2;IFI6;IFI35;IFIT1;USP18;IFIT3;IFIT2;OASL;HERC5;GBP1;GBP4;TRIM22;RSAD2;STAT1;DDX58;MX2;MX1;ISG15;IFI27;OAS1;OAS2;OAS3;IRF7;XAF1
Immune System_Homo sapiens_R-HSA-168256	30/1547	3.01646e-11	5.42962e-10	-2.20682	53.4587	IFITM3;IFITM1;IFITM2;IFI6;IFI35;IFIT1;USP18;IFIT3;IFIT2;OASL;HERC5;IFIH1;IFI16;DHX58;GBP1;TRIM22;GBP4;HERC6;RSAD2;STAT1;DDX58;MX2;MX1;ISG15;OAS1;IFI27;OAS2;OAS3;IRF7;XAF1
Antiviral mechanism by IFN-stimulated genes_Homo sapiens_R-HSA-1169410	8/72	2.46766e-08	2.96119e-07	-2.07018	36.2641	HERC5;STAT1;DDX58;MX2;MX1;ISG15;IFIT1;USP18
ISG15 antiviral mechanism_Homo sapiens_R-HSA-1169408	8/72	2.46766e-08	2.96119e-07	-2.05994	36.0848	HERC5;STAT1;DDX58;MX2;MX1;ISG15;IFIT1;USP18
Interferon gamma signaling_Homo sapiens_R-HSA-877300	9/93	1.15709e-07	1.19015e-06	-1.73505	27.7126	OAS1;OAS2;STAT1;OAS3;IRF7;GBP1;GBP4;TRIM22;OASL
RIG-I/MDA5 mediated induction of IFN-alpha/beta pathways_Homo sapiens_R-HSA-168928	6/79	4.52284e-05	0.000407055	-1.90186	19.0258	HERC5;IFIH1;DDX58;DHX58;IRF7;ISG15
TRAF3-dependent IRF activation pathway_Homo sapiens_R-HSA-918233	3/14	0.000546803	0.00437442	-1.58441	11.9012	IFIH1;DDX58;IRF7
Regulation of IFNA signaling_Homo sapiens_R-HSA-912694	2/25	0.00177126	0.012753	-1.7648	11.1819	STAT1;USP18
TRAF6 mediated IRF7 activation_Homo sapiens_R-HSA-933541	3/32	0.00289597	0.0189554	-1.84972	10.8105	IFIH1;DDX58;IRF7
Negative regulators of RIG-I/MDA5 signaling_Homo sapiens_R-HSA-936440	4/34	0.00326506	0.0195904	-1.83582	10.5091	IFIH1;HERC5;DDX58;ISG15
IFNg results using log2FC
Term	Overlap	P.value	Adjusted.P.value	Z.score	Combined.Score	Genes
Interferon Signaling_Homo sapiens_R-HSA-913531	19/196	1.2284e-09	1.00729e-07	-2.10278	43.1439	GBP5;IFITM1;HLA-DRB5;CIITA;HLA-DRB4;STAT1;UBE2L6;IFIT3;ICAM1;IRF1;HLA-DPB1;HLA-DRA;GBP2;HLA-DRB3;XAF1;GBP1;GBP4;HLA-DRB1;HLA-DPA1
Interferon gamma signaling_Homo sapiens_R-HSA-877300	15/93	3.17171e-09	1.3004e-07	-1.77693	34.7728	GBP5;CIITA;HLA-DRB5;HLA-DRB4;STAT1;ICAM1;IRF1;HLA-DPB1;HLA-DRA;GBP2;HLA-DRB3;GBP1;GBP4;HLA-DRB1;HLA-DPA1
Cytokine Signaling in Immune system_Homo sapiens_R-HSA-1280215	20/620	2.00687e-05	0.000548546	-2.3869	25.8176	IL32;GBP5;HLA-DRB5;CIITA;IFITM1;HLA-DRB4;STAT1;UBE2L6;IFIT3;ICAM1;IRF1;HLA-DPB1;HLA-DRA;GBP2;HLA-DRB3;XAF1;GBP1;GBP4;HLA-DRB1;HLA-DPA1
Immune System_Homo sapiens_R-HSA-168256	27/1547	0.00033575	0.00688287	-2.20682	17.6526	CIITA;IFITM1;C1S;CFH;UBE2L6;IFIT3;ICAM1;C4B;HLA-DMB;GBP2;HLA-DOA;GBP1;GBP4;HLA-DPA1;IL32;GBP5;HLA-DRB5;HLA-DRB4;DTX3L;STAT1;TAP1;IRF1;HLA-DPB1;HLA-DRA;HLA-DRB3;XAF1;HLA-DRB1
Interferon alpha/beta signaling_Homo sapiens_R-HSA-909733	6/68	0.000657173	0.0107776	-1.82617	13.3814	IFITM1;STAT1;IRF1;GBP2;XAF1;IFIT3
Translocation of ZAP-70 to Immunological synapse_Homo sapiens_R-HSA-202430	7/21	0.00124782	0.0170535	-1.93918	12.966	HLA-DRB5;HLA-DRB4;HLA-DPB1;HLA-DRA;HLA-DRB3;HLA-DRB1;HLA-DPA1
Phosphorylation of CD3 and TCR zeta chains_Homo sapiens_R-HSA-202427	7/24	0.00163216	0.0191196	-1.96801	12.6304	HLA-DRB5;HLA-DRB4;HLA-DPB1;HLA-DRA;HLA-DRB3;HLA-DRB1;HLA-DPA1
PD-1 signaling_Homo sapiens_R-HSA-389948	7/26	0.0019158	0.019637	-1.97557	12.3623	HLA-DRB5;HLA-DRB4;HLA-DPB1;HLA-DRA;HLA-DRB3;HLA-DRB1;HLA-DPA1
MHC class II antigen presentation_Homo sapiens_R-HSA-2132295	9/103	0.00218107	0.019872	-1.87589	11.4953	HLA-DRB5;HLA-DRB4;HLA-DMB;HLA-DPB1;HLA-DRA;HLA-DOA;HLA-DRB3;HLA-DRB1;HLA-DPA1
Generation of second messenger molecules_Homo sapiens_R-HSA-202433	7/35	0.00345743	0.0283509	-1.90879	10.8175	HLA-DRB5;HLA-DRB4;HLA-DPB1;HLA-DRA;HLA-DRB3;HLA-DRB1;HLA-DPA1
IFNa results using TSNI
Term	Overlap	P.value	Adjusted.P.value	Z.score	Combined.Score	Genes
IFNg results using TSNI
Term	Overlap	P.value	Adjusted.P.value	Z.score	Combined.Score	Genes

## Sheet: DeltaNeTS+ GO IFNa
Term	P.value	Adjusted.P.value	Genes
type I interferon signaling pathway (GO:0060337)	2.22196e-05	0.001942	IFITM3;BST2;IFITM1;RSAD2;OAS3;MX1;IRF7;IFI6;IFIT1;PSMB8
negative regulation of viral genome replication (GO:0045071)	7.91977e-06	0.001942	IFITM3;BST2;IFITM1;RSAD2;OAS3;MX1;IFIT5;IFIT1
negative regulation of viral life cycle (GO:1903901)	1.73251e-05	0.001942	IFITM3;BST2;IFITM1;RSAD2;OAS3;MX1;IFIT5;IFIT1
cellular response to type I interferon (GO:0071357)	2.22196e-05	0.001942	IFITM3;BST2;IFITM1;RSAD2;OAS3;MX1;IRF7;IFI6;IFIT1;PSMB8
regulation of viral genome replication (GO:0045069)	1.96606e-05	0.001942	IFITM3;BST2;IFITM1;RSAD2;OAS3;MX1;IFIT5;IFIT1
response to cytokine (GO:0034097)	0.000401538	0.0292454	IFITM3;BST2;IFITM1;CIITA;LAMP3;MX1;JAK3
response to interferon-gamma (GO:0034341)	0.00068584	0.042816	IFITM3;BST2;IFITM1;CIITA
response to interferon-alpha (GO:0035455)	0.000913492	0.0498995	IFITM3;BST2;IFITM1;LAMP3
response to interferon-beta (GO:0035456)	0.00113078	0.0549059	IFITM3;BST2;IFITM1
cytokine-mediated signaling pathway (GO:0019221)	0.0048148	0.210407	IL32;IFITM3;CCR1;IFITM1;CIITA;RSAD2;MX1;IFI6;IFIT1;PSMB8;BST2;OAS3;IRF7;JAK3
regulation of MHC class I biosynthetic process (GO:0045343)	0.0173719	0.43327	CIITA
regulation by virus of viral protein levels in host cell (GO:0046719)	0.0198293	0.43327	IFIT1
response to type I interferon (GO:0034340)	0.0198293	0.43327	MX1;IFIT1
renal system process involved in regulation of blood volume (GO:0001977)	0.0173719	0.43327	CYP4F2
organic hydroxy compound catabolic process (GO:1901616)	0.0173719	0.43327	CYP4F2
long-chain fatty acid catabolic process (GO:0042758)	0.0198293	0.43327	CYP4F2
positive regulation of icosanoid secretion (GO:0032305)	0.0173719	0.43327	CYP4F2
vitamin K metabolic process (GO:0042373)	0.0173719	0.43327	CYP4F2
fat-soluble vitamin catabolic process (GO:0042363)	0.0198293	0.43327	CYP4F2
interferon-gamma-mediated signaling pathway (GO:0060333)	0.0136375	0.43327	CIITA;OAS3;IRF7
omega-hydroxylase P450 pathway (GO:0097267)	0.0247261	0.450221	CYP4F2
regulation of MHC class II biosynthetic process (GO:0045346)	0.0222807	0.450221	CIITA
regulation of helicase activity (GO:0051095)	0.0247261	0.450221	IFIT1
regulation of cysteine-type endopeptidase activity involved in apoptotic process (GO:0043281)	0.0231316	0.450221	LAMP3;TNFSF10;IFI6
endosomal vesicle fusion (GO:0034058)	0.0271655	0.45659	SAMD9L;ANKFY1
regulation of mitochondrial depolarization (GO:0051900)	0.0271655	0.45659	IFI6
negative regulation of defense response to virus (GO:0050687)	0.0295989	0.461955	IFIT1
activation of cysteine-type endopeptidase activity involved in apoptotic signaling pathway (GO:0097296)	0.0295989	0.461955	TNFSF10
regulation of viral life cycle (GO:1903900)	0.0320264	0.482605	LAMP3
cellular response to exogenous dsRNA (GO:0071360)	0.0344479	0.487879	IFIT1
negative regulation of viral entry into host cell (GO:0046597)	0.0392731	0.487879	IFITM3;IFITM1
release of cytochrome c from mitochondria (GO:0001836)	0.0464667	0.487879	IFI6
positive regulation of cysteine-type endopeptidase activity involved in apoptotic signaling pathway (GO:2001269)	0.0392731	0.487879	TNFSF10
negative regulation of secretion (GO:0051048)	0.0368635	0.487879	CYP4F2
positive regulation of secretion (GO:0051047)	0.0416769	0.487879	CYP4F2
positive regulation of release of cytochrome c from mitochondria (GO:0090200)	0.0653924	0.487879	TNFSF10
cellular response to interferon-gamma (GO:0071346)	0.0346353	0.487879	CIITA;OAS3;IRF7
cellular response to dsRNA (GO:0071359)	0.0416769	0.487879	IFIT1
negative regulation of macromolecule biosynthetic process (GO:0010558)	0.051233	0.487879	CIITA
negative regulation of proteolysis involved in cellular protein catabolic process (GO:1903051)	0.0488528	0.487879	LAMP3
cellular response to zinc ion (GO:0071294)	0.0488528	0.487879	MT1G;MT1X
leukotriene metabolic process (GO:0006691)	0.0488528	0.487879	CYP4F2
epoxygenase P450 pathway (GO:0019373)	0.0536074	0.487879	CYP4F2
negative regulation of viral process (GO:0048525)	0.0536074	0.487879	IFITM3
regulation of collagen biosynthetic process (GO:0032965)	0.0440747	0.487879	CIITA
negative regulation of viral transcription (GO:0032897)	0.0583388	0.487879	IFITM3
response to copper ion (GO:0046688)	0.063047	0.487879	MT1G;MT1X
regulation of viral process (GO:0050792)	0.0464667	0.487879	LAMP3
monovalent inorganic cation homeostasis (GO:0055067)	0.0653924	0.487879	CYP4F2
sodium ion homeostasis (GO:0055078)	0.0653924	0.487879	CYP4F2
negative regulation of extrinsic apoptotic signaling pathway in absence of ligand (GO:2001240)	0.0583388	0.487879	IFI6
negative regulation of signal transduction in absence of ligand (GO:1901099)	0.0583388	0.487879	IFI6
regulation of viral entry into host cell (GO:0046596)	0.0653924	0.487879	IFITM3;IFITM1
cellular response to cadmium ion (GO:0071276)	0.0723942	0.487879	MT1G;MT1X
B cell proliferation (GO:0042100)	0.0723942	0.487879	CR2
regulation of extrinsic apoptotic signaling pathway in absence of ligand (GO:2001239)	0.0677321	0.487879	IFI6
very long-chain fatty acid metabolic process (GO:0000038)	0.0723942	0.487879	CYP4F2
negative regulation of proteasomal protein catabolic process (GO:1901799)	0.070066	0.487879	LAMP3
zinc ion homeostasis (GO:0055069)	0.0770335	0.487879	MT1G;MT1X
renal water homeostasis (GO:0003091)	0.0770335	0.487879	CYP4F2
regulation of defense response to virus by host (GO:0050691)	0.0747167	0.487879	IFIT1
cellular response to copper ion (GO:0071280)	0.0536074	0.487879	MT1G;MT1X
cellular zinc ion homeostasis (GO:0006882)	0.0770335	0.487879	MT1G;MT1X
positive regulation of extrinsic apoptotic signaling pathway (GO:2001238)	0.070066	0.487879	TNFSF10
negative regulation of extrinsic apoptotic signaling pathway via death domain receptors (GO:1902042)	0.0770335	0.487879	TNFSF10
response to cadmium ion (GO:0046686)	0.0770335	0.487879	MT1G;MT1X
fat-soluble vitamin metabolic process (GO:0006775)	0.0653924	0.487879	CYP4F2
positive regulation of viral genome replication (GO:0045070)	0.0770335	0.487879	IFIT1
positive regulation of I-kappaB kinase/NF-kappaB signaling (GO:0043123)	0.0633846	0.487879	BST2;TNFSF10;IFIT5
response to zinc ion (GO:0010043)	0.0793447	0.495337	MT1G;MT1X
response to exogenous dsRNA (GO:0043330)	0.0816501	0.495571	IFIT1
carboxylic acid metabolic process (GO:0019752)	0.0816501	0.495571	CYP4F2
apoptotic mitochondrial changes (GO:0008637)	0.0839499	0.502549	IFI6
lymphocyte proliferation (GO:0046651)	0.0885325	0.522821	CR2
regulation of extrinsic apoptotic signaling pathway via death domain receptors (GO:1902041)	0.0953644	0.540058	TNFSF10
regulation of proteasomal protein catabolic process (GO:0061136)	0.0953644	0.540058	LAMP3
regulation of release of cytochrome c from mitochondria (GO:0090199)	0.0976305	0.540058	TNFSF10
regulation of viral transcription (GO:0046782)	0.0976305	0.540058	IFITM3
regulation of I-kappaB kinase/NF-kappaB signaling (GO:0043122)	0.0930491	0.540058	BST2;TNFSF10;IFIT5
positive regulation of viral life cycle (GO:1903902)	0.10664	0.575327	IFIT1
unsaturated fatty acid metabolic process (GO:0033559)	0.10664	0.575327	CYP4F2
metal ion homeostasis (GO:0055065)	0.108878	0.58024	CYP4F2
icosanoid metabolic process (GO:0006690)	0.111111	0.585006	CYP4F2
myeloid leukocyte differentiation (GO:0002573)	0.119988	0.624223	BATF2;MT1G
arachidonic acid metabolic process (GO:0019369)	0.122194	0.628219	CYP4F2
B cell differentiation (GO:0030183)	0.124394	0.632094	CR2;JAK3
positive regulation of cysteine-type endopeptidase activity (GO:2001056)	0.130962	0.643039	TNFSF10
long-chain fatty acid metabolic process (GO:0001676)	0.130962	0.643039	CYP4F2
regulation of cellular catabolic process (GO:0031329)	0.130962	0.643039	LAMP3
regulation of extrinsic apoptotic signaling pathway (GO:2001236)	0.139645	0.678054	TNFSF10
positive regulation of type I interferon production (GO:0032481)	0.146101	0.701606	DHX58;IRF7
negative regulation of protein binding (GO:0032091)	0.156756	0.744591	IFIT1
negative regulation of cysteine-type endopeptidase activity involved in apoptotic process (GO:0043154)	0.158871	0.746524	LAMP3;IFI6
regulation of innate immune response (GO:0045088)	0.160981	0.748392	DHX58;USP18
positive regulation of apoptotic signaling pathway (GO:2001235)	0.175608	0.759807	TNFSF10
B cell activation (GO:0042113)	0.16937	0.759807	CR2;JAK3
lymphocyte differentiation (GO:0030098)	0.16937	0.759807	CR2;JAK3
regulation of hematopoietic stem cell differentiation (GO:1902036)	0.175608	0.759807	LMO2;PSMB8
regulation of defense response (GO:0031347)	0.173534	0.759807	DHX58;USP18
negative regulation of extrinsic apoptotic signaling pathway (GO:2001237)	0.175608	0.759807	TNFSF10;IFI6
negative regulation of cysteine-type endopeptidase activity (GO:2000117)	0.167281	0.759807	LAMP3;IFI6
regulation of hematopoietic progenitor cell differentiation (GO:1901532)	0.177677	0.761222	LMO2;PSMB8
activation of cysteine-type endopeptidase activity involved in apoptotic process (GO:0006919)	0.181799	0.771323	TNFSF10
negative regulation of binding (GO:0051100)	0.187945	0.789731	IFIT1
regulation of type I interferon production (GO:0032479)	0.194046	0.807601	DHX58;IRF7
regulation of stem cell differentiation (GO:2000736)	0.200102	0.824948	LMO2;PSMB8
cellular transition metal ion homeostasis (GO:0046916)	0.210096	0.858055	MT1G;MT1X
vesicle fusion (GO:0006906)	0.21208	0.858138	SAMD9L;ANKFY1
epithelial cell differentiation (GO:0030855)	0.216033	0.866066	TDRD7;DNPH1
negative regulation of cell motility (GO:2000146)	0.218003	0.866066	BST2;IFITM1
cellular divalent inorganic cation homeostasis (GO:0072503)	0.225832	0.88115	CCR1;MT1G;MT1X
cellular response to metal ion (GO:0071248)	0.223882	0.88115	MT1G;MT1X
regulation of protein activation cascade (GO:2000257)	0.23935	0.899969	CR2
negative regulation of hydrolase activity (GO:0051346)	0.23935	0.899969	IFIT1
regulation of protein binding (GO:0043393)	0.245072	0.899969	IFIT1
positive regulation of cysteine-type endopeptidase activity involved in apoptotic process (GO:0043280)	0.241262	0.899969	TNFSF10
fatty acid metabolic process (GO:0006631)	0.235511	0.899969	CYP4F2
regulation of complement activation (GO:0030449)	0.241262	0.899969	CR2
negative regulation of cytokine production (GO:0001818)	0.243169	0.899969	DHX58;JAK3
regulation of immune effector process (GO:0002697)	0.250751	0.905607	CR2
regulation of humoral immune response (GO:0002920)	0.248863	0.905607	CR2
negative regulation of growth (GO:0045926)	0.261986	0.92983	BST2;MT1G;MT1X
regulation of acute inflammatory response (GO:0002673)	0.263842	0.92983	CR2
negative regulation of cell migration (GO:0030336)	0.263842	0.92983	BST2;IFITM1
G-protein coupled receptor signaling pathway, coupled to cyclic nucleotide second messenger (GO:0007187)	0.271221	0.94819	CCR1;GNAZ
positive regulation of mitochondrion organization (GO:0010822)	0.276708	0.952138	TNFSF10
regulation of protein processing (GO:0070613)	0.276708	0.952138	CR2
positive regulation of macromolecule biosynthetic process (GO:0010557)	0.301783	1	CIITA
positive regulation of intracellular signal transduction (GO:1902533)	0.338321	1	BST2;DHX58;TNFSF10;IFIT5
positive regulation of cytokine production (GO:0001819)	0.426651	1	DHX58;IRF7
apoptotic process (GO:0006915)	0.442398	1	MX1;TNFAIP1
cellular response to cytokine stimulus (GO:0071345)	0.317143	1	IL32;CCR1;MT1X;IFIT1;JAK3
protein deubiquitination (GO:0016579)	0.477953	1	USP18;PSMB8
proteasomal protein catabolic process (GO:0010498)	0.450808	1	TNFAIP1;PSMB8
positive regulation of macromolecule metabolic process (GO:0010604)	0.502521	1	LAMP3
regulation of autophagy (GO:0010506)	0.401453	1	LAMP3
regulation of cell growth (GO:0001558)	0.398419	1	BST2;DNPH1
positive regulation of apoptotic process (GO:0043065)	0.540194	1	TNFSF10
regulation of immune response (GO:0050776)	0.469951	1	IFITM1;DHX58;IRF7
positive regulation of programmed cell death (GO:0043068)	0.477953	1	TNFSF10
transcription, DNA-templated (GO:0006351)	0.594111	1	TRIM29;IRF7
protein modification by small protein removal (GO:0070646)	0.483222	1	USP18;PSMB8
positive regulation of gene expression (GO:0010628)	0.580164	1	CIITA;LAMP3;IRF7
proteasome-mediated ubiquitin-dependent protein catabolic process (GO:0043161)	0.521113	1	TNFAIP1;PSMB8
positive regulation of transcription from RNA polymerase II promoter (GO:0045944)	0.632671	1	CIITA;LMO2;IRF7
MAPK cascade (GO:0000165)	0.50504	1	JAK3;PSMB8
regulation of cell migration (GO:0030334)	0.550597	1	BST2;CCR1;IFITM1
positive regulation of nucleic acid-templated transcription (GO:1903508)	0.720615	1	CIITA;IRF7
ubiquitin-dependent protein catabolic process (GO:0006511)	0.5783	1	TNFAIP1;PSMB8
protein modification by small protein conjugation (GO:0032446)	0.635356	1	TNFAIP1;KLHDC7B
negative regulation of nucleic acid-templated transcription (GO:1903507)	0.675821	1	CIITA
transcription from RNA polymerase II promoter (GO:0006366)	0.708155	1	TRIM29;LMO2;IRF7
negative regulation of cellular process (GO:0048523)	0.742671	1	BST2;IFITM1
positive regulation of transcription, DNA-templated (GO:0045893)	0.778495	1	CIITA;LMO2;IRF7
negative regulation of apoptotic process (GO:0043066)	0.708155	1	LAMP3;IFI6
protein ubiquitination (GO:0016567)	0.723471	1	TNFAIP1;KLHDC7B;PSMB8
negative regulation of cellular macromolecule biosynthetic process (GO:2000113)	0.7277	1	CIITA
negative regulation of transcription from RNA polymerase II promoter (GO:0000122)	0.762407	1	CIITA;IRF7
negative regulation of gene expression (GO:0010629)	0.792767	1	CCR1;CIITA
regulation of apoptotic process (GO:0042981)	0.875742	1	TNFSF10;JAK3
negative regulation of transcription, DNA-templated (GO:0045892)	0.875092	1	CIITA;IRF7
regulation of cell proliferation (GO:0042127)	0.848936	1	IFITM1;DUSP15;JAK3
regulation of transcription from RNA polymerase II promoter (GO:0006357)	0.89313	1	BATF2;CIITA;TCF15;LMO2;IRF7
regulation of transcription, DNA-templated (GO:0006355)	0.917371	1	BATF2;CIITA;TCF15;IRF7;ZNF665
cellular protein modification process (GO:0006464)	0.923706	1	JAK3;PSMB8
regulation of gene expression (GO:0010468)	0.930618	1	CCR1;LAMP3;TDRD7;ZNF665
neutrophil mediated immunity (GO:0002446)	1	1	BST2
interleukin-1-mediated signaling pathway (GO:0070498)	1	1	PSMB8
Wnt signaling pathway, planar cell polarity pathway (GO:0060071)	1	1	PSMB8
regulation of cytoskeleton organization (GO:0051493)	1	1	BST2
neutrophil activation involved in immune response (GO:0002283)	1	1	BST2
regulation of cellular macromolecule biosynthetic process (GO:2000112)	1	1	ZNF665
regulation of nucleic acid-templated transcription (GO:1903506)	1	1	ZNF665
proteolysis involved in cellular protein catabolic process (GO:0051603)	1	1	PSMB8
DNA metabolic process (GO:0006259)	1	1	TNFAIP1
mitochondrial translational termination (GO:0070126)	1	1	MRPS25
divalent metal ion transport (GO:0070838)	1	1	CCR1
protein catabolic process (GO:0030163)	1	1	PSMB8
cellular response to transforming growth factor beta stimulus (GO:0071560)	1	1	DUSP15
transmembrane transport (GO:0055085)	1	1	PSMB8
neutrophil degranulation (GO:0043312)	1	1	BST2
positive regulation of canonical Wnt signaling pathway (GO:0090263)	1	1	PSMB8
cellular metal ion homeostasis (GO:0006875)	1	1	CCR1
regulation of actin cytoskeleton organization (GO:0032956)	1	1	BST2
positive regulation of cell growth (GO:0030307)	1	1	DNPH1
regulation of establishment of planar polarity (GO:0090175)	1	1	PSMB8
protein import into nucleus (GO:0006606)	1	1	JAK3
cellular macromolecule biosynthetic process (GO:0034645)	1	1	TNFAIP1
protein phosphorylation (GO:0006468)	1	1	JAK3
mitochondrial translation (GO:0032543)	1	1	MRPS25
antigen processing and presentation of exogenous peptide antigen via MHC class I, TAP-dependent (GO:0002479)	1	1	PSMB8
regulation of JNK cascade (GO:0046328)	1	1	DUSP15
positive regulation of protein ubiquitination involved in ubiquitin-dependent protein catabolic process (GO:2000060)	1	1	PSMB8
regulation of protein secretion (GO:0050708)	1	1	RSAD2
regulation of response to external stimulus (GO:0032101)	1	1	USP18
monocyte activation (GO:0042117)	1	1	MT1G
regulation of MyD88-independent toll-like receptor signaling pathway (GO:0034127)	1	1	IRF7
translational termination (GO:0006415)	1	1	MRPS25
inflammatory response (GO:0006954)	1	1	JAK3
regulation of transcription from RNA polymerase II promoter in response to stress (GO:0043618)	1	1	PSMB8
positive regulation of ubiquitin protein ligase activity (GO:1904668)	1	1	PSMB8
defense response to protozoan (GO:0042832)	1	1	BATF2
tyrosine phosphorylation of STAT protein (GO:0007260)	1	1	JAK3
regulation of cytokine-mediated signaling pathway (GO:0001959)	1	1	USP18
positive regulation of response to external stimulus (GO:0032103)	1	1	DHX58
regulation of T-helper 2 cell cytokine production (GO:2000551)	1	1	RSAD2
interleukin-21-mediated signaling pathway (GO:0038114)	1	1	JAK3
Golgi to lysosome transport (GO:0090160)	1	1	ANKFY1
mitochondrial translational elongation (GO:0070125)	1	1	MRPS25
negative regulation of T-helper cell differentiation (GO:0045623)	1	1	JAK3
cellular response to DNA damage stimulus (GO:0006974)	1	1	IRF7
regulation of type I interferon-mediated signaling pathway (GO:0060338)	1	1	USP18
calcium ion homeostasis (GO:0055074)	1	1	CCR1
translational elongation (GO:0006414)	1	1	MRPS25
regulation of cytokine production (GO:0001817)	1	1	IRF7
phosphorylation (GO:0016310)	1	1	JAK3
extracellular matrix organization (GO:0030198)	1	1	COL4A2
cellular response to interleukin-21 (GO:0098757)	1	1	JAK3
regulation of programmed cell death (GO:0043067)	1	1	JAK3
JAK-STAT cascade (GO:0007259)	1	1	JAK3
retrograde transport, endosome to Golgi (GO:0042147)	1	1	ANKFY1
endosomal transport (GO:0016197)	1	1	ANKFY1
regulation of transcription from RNA polymerase II promoter in response to hypoxia (GO:0061418)	1	1	PSMB8
positive regulation of cellular process (GO:0048522)	1	1	DNPH1
negative regulation of transport (GO:0051051)	1	1	BST2
negative regulation of secretion by cell (GO:1903531)	1	1	RSAD2
regulation of interleukin-12 production (GO:0032655)	1	1	JAK3
antigen processing and presentation of exogenous peptide antigen via MHC class I (GO:0042590)	1	1	PSMB8
positive regulation of calcium ion transport (GO:0051928)	1	1	CCR1
MyD88-independent toll-like receptor signaling pathway (GO:0002756)	1	1	IRF7
post-translational protein modification (GO:0043687)	1	1	PSMB8
establishment of viral latency (GO:0019043)	1	1	IRF7
response to interleukin-4 (GO:0070670)	1	1	JAK3
positive regulation of monocyte chemotaxis (GO:0090026)	1	1	CCR1
dynamin family protein polymerization involved in membrane fission (GO:0003373)	1	1	MX1
protein polyubiquitination (GO:0000209)	1	1	PSMB8
regulation of RNA metabolic process (GO:0051252)	1	1	OAS3
positive regulation of response to biotic stimulus (GO:0002833)	1	1	DHX58
dynamin family protein polymerization involved in mitochondrial fission (GO:0003374)	1	1	MX1
cytosolic transport (GO:0016482)	1	1	ANKFY1
negative regulation of blood vessel morphogenesis (GO:2000181)	1	1	COL4A2
calcium ion transport (GO:0006816)	1	1	CCR1
enzyme linked receptor protein signaling pathway (GO:0007167)	1	1	JAK3
stimulatory C-type lectin receptor signaling pathway (GO:0002223)	1	1	PSMB8
positive regulation of JNK cascade (GO:0046330)	1	1	DUSP15
regulation of interleukin-10 production (GO:0032653)	1	1	JAK3
negative regulation of cell proliferation (GO:0008285)	1	1	IFITM1
nucleotide catabolic process (GO:0009166)	1	1	DNPH1
TRIF-dependent toll-like receptor signaling pathway (GO:0035666)	1	1	IRF7
transmembrane receptor protein tyrosine kinase signaling pathway (GO:0007169)	1	1	JAK3
DNA replication (GO:0006260)	1	1	TNFAIP1
cellular response to vascular endothelial growth factor stimulus (GO:0035924)	1	1	MT1G
positive regulation of ubiquitin-protein ligase activity involved in regulation of mitotic cell cycle transition (GO:0051437)	1	1	PSMB8
transforming growth factor beta receptor signaling pathway (GO:0007179)	1	1	DUSP15
positive regulation of Wnt signaling pathway (GO:0030177)	1	1	PSMB8
positive regulation of T cell cytokine production (GO:0002726)	1	1	RSAD2
negative regulation of T cell apoptotic process (GO:0070233)	1	1	JAK3
negative regulation of interleukin-12 production (GO:0032695)	1	1	JAK3
cellular response to interleukin-4 (GO:0071353)	1	1	JAK3
tumor necrosis factor-mediated signaling pathway (GO:0033209)	1	1	PSMB8
cellular response to thyroid hormone stimulus (GO:0097067)	1	1	LMO2
cellular calcium ion homeostasis (GO:0006874)	1	1	CCR1
negative regulation of leukocyte apoptotic process (GO:2000107)	1	1	IRF7
regulation of myeloid leukocyte differentiation (GO:0002761)	1	1	IRF7
positive regulation of immune effector process (GO:0002699)	1	1	DHX58
negative regulation of viral-induced cytoplasmic pattern recognition receptor signaling pathway (GO:0039532)	1	1	DHX58
contractile actin filament bundle assembly (GO:0030038)	1	1	TNFAIP1
positive regulation of type 2 immune response (GO:0002830)	1	1	RSAD2
T cell homeostasis (GO:0043029)	1	1	JAK3
cellular response to peptide hormone stimulus (GO:0071375)	1	1	GNB4
positive regulation of myeloid leukocyte differentiation (GO:0002763)	1	1	CCR1
proteasomal ubiquitin-independent protein catabolic process (GO:0010499)	1	1	PSMB8
negative regulation of cytokine production involved in immune response (GO:0002719)	1	1	JAK3
negative regulation of ubiquitin protein ligase activity (GO:1904667)	1	1	PSMB8
endodermal cell differentiation (GO:0035987)	1	1	COL4A2
cellular response to glucagon stimulus (GO:0071377)	1	1	GNB4
myeloid dendritic cell differentiation (GO:0043011)	1	1	BATF2
erythrocyte differentiation (GO:0030218)	1	1	JAK3
regulation of T cell apoptotic process (GO:0070232)	1	1	JAK3
regulation of thymocyte apoptotic process (GO:0070243)	1	1	JAK3
negative regulation of myeloid cell apoptotic process (GO:0033033)	1	1	IRF7
negative regulation of Rho protein signal transduction (GO:0035024)	1	1	TNFAIP1
negative regulation of biomineral tissue development (GO:0070168)	1	1	CCR1
epithelium development (GO:0060429)	1	1	DNPH1
regulation of ERK1 and ERK2 cascade (GO:0070372)	1	1	CCR1
negative regulation of ubiquitin-protein ligase activity involved in mitotic cell cycle (GO:0051436)	1	1	PSMB8
regulation of macrophage apoptotic process (GO:2000109)	1	1	IRF7
negative regulation of protein secretion (GO:0050709)	1	1	RSAD2
Golgi to vacuole transport (GO:0006896)	1	1	ANKFY1
alpha-beta T cell activation (GO:0046631)	1	1	RSAD2
positive regulation of lymphocyte proliferation (GO:0050671)	1	1	JAK3
actomyosin structure organization (GO:0031032)	1	1	TNFAIP1
lysosomal transport (GO:0007041)	1	1	ANKFY1
fluid transport (GO:0042044)	1	1	AQP10
purine-containing compound catabolic process (GO:0072523)	1	1	DNPH1
SCF-dependent proteasomal ubiquitin-dependent protein catabolic process (GO:0031146)	1	1	PSMB8
positive regulation of osteoblast differentiation (GO:0045669)	1	1	IFITM1
positive regulation of growth (GO:0045927)	1	1	DNPH1
regulation of ubiquitin-protein ligase activity involved in mitotic cell cycle (GO:0051439)	1	1	PSMB8
regulation of monocyte differentiation (GO:0045655)	1	1	IRF7
JAK-STAT cascade involved in growth hormone signaling pathway (GO:0060397)	1	1	JAK3
response to metal ion (GO:0010038)	1	1	MT1X
positive regulation of osteoclast differentiation (GO:0045672)	1	1	CCR1
positive regulation of toll-like receptor signaling pathway (GO:0034123)	1	1	RSAD2
regulation of lymphocyte apoptotic process (GO:0070228)	1	1	JAK3
regulation of nuclease activity (GO:0032069)	1	1	OAS3
stress fiber assembly (GO:0043149)	1	1	TNFAIP1
regulation of adaptive immune response (GO:0002819)	1	1	IRF7
negative regulation of lymphocyte activation (GO:0051250)	1	1	JAK3
cellular response to interleukin-15 (GO:0071350)	1	1	JAK3
myeloid dendritic cell activation (GO:0001773)	1	1	BATF2
positive regulation of interferon-alpha production (GO:0032727)	1	1	IRF7
regulation of endopeptidase activity (GO:0052548)	1	1	PSMB8
negative regulation of interleukin-10 production (GO:0032693)	1	1	JAK3
cellular response to interleukin-7 (GO:0098761)	1	1	JAK3
purine nucleotide catabolic process (GO:0006195)	1	1	DNPH1
negative regulation of cell growth (GO:0030308)	1	1	BST2
positive regulation of mononuclear cell migration (GO:0071677)	1	1	CCR1
interleukin-7-mediated signaling pathway (GO:0038111)	1	1	JAK3
water transport (GO:0006833)	1	1	AQP10
positive regulation of T cell activation (GO:0050870)	1	1	JAK3
interleukin-15-mediated signaling pathway (GO:0035723)	1	1	JAK3
non-canonical Wnt signaling pathway (GO:0035567)	1	1	PSMB8
mRNA transcription from RNA polymerase II promoter (GO:0042789)	1	1	LMO2
positive regulation of ion transport (GO:0043270)	1	1	CCR1
positive regulation of MAPK cascade (GO:0043410)	1	1	CCR1
dendritic cell chemotaxis (GO:0002407)	1	1	CCR1
regulation of interferon-alpha production (GO:0032647)	1	1	IRF7
regulation of RIG-I signaling pathway (GO:0039535)	1	1	DHX58
cellular response to hypoxia (GO:0071456)	1	1	PSMB8
organelle fission (GO:0048285)	1	1	MX1
regulation of primary metabolic process (GO:0080090)	1	1	PSMB8
cellular response to growth factor stimulus (GO:0071363)	1	1	MT1G
cellular response to hormone stimulus (GO:0032870)	1	1	LMO2
positive regulation of stress-activated MAPK cascade (GO:0032874)	1	1	DUSP15
NIK/NF-kappaB signaling (GO:0038061)	1	1	PSMB8
purine nucleotide metabolic process (GO:0006163)	1	1	DNPH1
regulation of toll-like receptor signaling pathway (GO:0034121)	1	1	IRF7
negative regulation of defense response (GO:0031348)	1	1	DHX58
negative regulation of innate immune response (GO:0045824)	1	1	DHX58
growth hormone receptor signaling pathway (GO:0060396)	1	1	JAK3
negative regulation of Ras protein signal transduction (GO:0046580)	1	1	TNFAIP1
regulation of osteoclast differentiation (GO:0045670)	1	1	CCR1
response to thyroid hormone (GO:0097066)	1	1	LMO2
positive regulation of multi-organism process (GO:0043902)	1	1	DHX58
regulation of cytosolic calcium ion concentration (GO:0051480)	1	1	CCR1
interleukin-2-mediated signaling pathway (GO:0038110)	1	1	JAK3
myelination (GO:0042552)	1	1	SBF2
mononuclear cell differentiation (GO:1903131)	1	1	MT1G
negative regulation of leukocyte cell-cell adhesion (GO:1903038)	1	1	JAK3
adenylate cyclase-modulating G-protein coupled receptor signaling pathway (GO:0007188)	1	1	GNAZ
negative regulation of bone mineralization (GO:0030502)	1	1	CCR1
monocyte differentiation (GO:0030224)	1	1	MT1G
negative regulation of peptide secretion (GO:0002792)	1	1	RSAD2
cellular response to interleukin-2 (GO:0071352)	1	1	JAK3
negative regulation of cell cycle G2/M phase transition (GO:1902750)	1	1	PSMB8
negative regulation of angiogenesis (GO:0016525)	1	1	COL4A2
regulation of osteoblast differentiation (GO:0045667)	1	1	IFITM1
positive regulation of cytosolic calcium ion concentration (GO:0007204)	1	1	CCR1
dephosphorylation (GO:0016311)	1	1	DUSP15
innate immune response activating cell surface receptor signaling pathway (GO:0002220)	1	1	PSMB8
negative regulation of macromolecule metabolic process (GO:0010605)	1	1	CCR1
regulation of mRNA stability (GO:0043488)	1	1	PSMB8
spermatogenesis (GO:0007283)	1	1	TDRD7
membrane fusion (GO:0061025)	1	1	MX1
negative regulation of type I interferon production (GO:0032480)	1	1	DHX58
regulation of T cell activation (GO:0050863)	1	1	JAK3
peptidyl-tyrosine phosphorylation (GO:0018108)	1	1	JAK3
anaphase-promoting complex-dependent catabolic process (GO:0031145)	1	1	PSMB8
fat cell differentiation (GO:0045444)	1	1	PSMB8
negative regulation of mitotic cell cycle phase transition (GO:1901991)	1	1	PSMB8
posttranscriptional regulation of gene expression (GO:0010608)	1	1	TDRD7
antigen receptor-mediated signaling pathway (GO:0050851)	1	1	PSMB8
regulation of canonical Wnt signaling pathway (GO:0060828)	1	1	PSMB8
negative regulation of immune response (GO:0050777)	1	1	DHX58
chemokine-mediated signaling pathway (GO:0070098)	1	1	CCR1
transmembrane receptor protein serine/threonine kinase signaling pathway (GO:0007178)	1	1	DUSP15
myeloid cell differentiation (GO:0030099)	1	1	JAK3
positive regulation of ossification (GO:0045778)	1	1	IFITM1
T cell receptor signaling pathway (GO:0050852)	1	1	PSMB8
regulation of G2/M transition of mitotic cell cycle (GO:0010389)	1	1	PSMB8
endoderm formation (GO:0001706)	1	1	COL4A2
regulation of calcium ion transport (GO:0051924)	1	1	CCR1
cellular response to interleukin-1 (GO:0071347)	1	1	PSMB8
dendritic cell differentiation (GO:0097028)	1	1	BATF2
Fc receptor signaling pathway (GO:0038093)	1	1	PSMB8
phosphate-containing compound metabolic process (GO:0006796)	1	1	DUSP15
regulation of monocyte chemotaxis (GO:0090025)	1	1	CCR1
regulation of interferon-beta production (GO:0032648)	1	1	IRF7
regulation of cellular amine metabolic process (GO:0033238)	1	1	PSMB8
negative regulation of T cell activation (GO:0050868)	1	1	JAK3
mesoderm development (GO:0007498)	1	1	TCF15
peptidyl-tyrosine modification (GO:0018212)	1	1	JAK3
response to glucagon (GO:0033762)	1	1	GNB4
positive regulation of innate immune response (GO:0045089)	1	1	DHX58
mitochondrial fission (GO:0000266)	1	1	MX1
cellular response to tumor necrosis factor (GO:0071356)	1	1	PSMB8
positive regulation of cell differentiation (GO:0045597)	1	1	IFITM1
regulation of cellular amino acid metabolic process (GO:0006521)	1	1	PSMB8
vesicle-mediated transport (GO:0016192)	1	1	ANKFY1
regulation of bone mineralization (GO:0030500)	1	1	CCR1
peptidyl-tyrosine autophosphorylation (GO:0038083)	1	1	JAK3
regulation of actin filament-based process (GO:0032970)	1	1	BST2
negative regulation of ossification (GO:0030279)	1	1	CCR1
mRNA transcription (GO:0009299)	1	1	LMO2
positive regulation of T cell proliferation (GO:0042102)	1	1	JAK3
Fc-epsilon receptor signaling pathway (GO:0038095)	1	1	PSMB8
negative regulation of Wnt signaling pathway (GO:0030178)	1	1	PSMB8
negative regulation of canonical Wnt signaling pathway (GO:0090090)	1	1	PSMB8
mitochondrion organization (GO:0007005)	1	1	MX1
viral process (GO:0016032)	1	1	IRF7
positive regulation of leukocyte chemotaxis (GO:0002690)	1	1	CCR1
regulation of cellular ketone metabolic process (GO:0010565)	1	1	PSMB8
regulation of inflammatory response (GO:0050727)	1	1	USP18
regulation of Rho protein signal transduction (GO:0035023)	1	1	TNFAIP1
negative regulation of protein transport (GO:0051224)	1	1	RSAD2
male gamete generation (GO:0048232)	1	1	TDRD7
positive regulation of interferon-beta production (GO:0032728)	1	1	IRF7
positive regulation of cell migration (GO:0030335)	1	1	CCR1
regulation of T cell proliferation (GO:0042129)	1	1	JAK3
lens fiber cell differentiation (GO:0070306)	1	1	TDRD7
regulation of peptidase activity (GO:0052547)	1	1	PSMB8
positive regulation of ERK1 and ERK2 cascade (GO:0070374)	1	1	CCR1
positive regulation of endocytosis (GO:0045807)	1	1	ANKFY1
negative regulation of G2/M transition of mitotic cell cycle (GO:0010972)	1	1	PSMB8
substantia nigra development (GO:0021762)	1	1	GNB4
negative regulation of glycoprotein biosynthetic process (GO:0010561)	1	1	JAK3
regulation of angiogenesis (GO:0045765)	1	1	COL4A2
regulation of MDA-5 signaling pathway (GO:0039533)	1	1	DHX58
negative regulation of RIG-I signaling pathway (GO:0039536)	1	1	DHX58
regulation of mitotic cell cycle phase transition (GO:1901990)	1	1	PSMB8
positive regulation of cell motility (GO:2000147)	1	1	CCR1
protein autophosphorylation (GO:0046777)	1	1	JAK3
regulation of T-helper 1 cell differentiation (GO:0045625)	1	1	JAK3
positive regulation of RIG-I signaling pathway (GO:1900246)	1	1	DHX58
regulation of pinocytosis (GO:0048548)	1	1	ANKFY1
regulation of toll-like receptor 9 signaling pathway (GO:0034163)	1	1	RSAD2

## Sheet: DeltaNeTS+ Reactome IFNa
Term	P.value	Adjusted.P.value	Genes
Interferon Signaling_Homo sapiens_R-HSA-913531	5.45339e-07	0.00010602	IFITM3;IFITM1;CIITA;RSAD2;MX1;IFI6;IFIT1;USP18;PSMB8;BST2;TRIM29;OAS3;IRF7;GBP4
Interferon alpha/beta signaling_Homo sapiens_R-HSA-909733	7.36251e-07	0.00010602	BST2;IFITM3;IFITM1;RSAD2;OAS3;MX1;IRF7;IFI6;IFIT1;USP18;PSMB8
Cytokine Signaling in Immune system_Homo sapiens_R-HSA-1280215	0.000834568	0.0801185	IFITM3;IL32;CIITA;IFITM1;RSAD2;MX1;IFI6;IFIT1;USP18;PSMB8;BST2;TRIM29;OAS3;IRF7;JAK3;GBP4
Interferon gamma signaling_Homo sapiens_R-HSA-877300	0.0226752	0.655731	CIITA;TRIM29;OAS3;IRF7;GBP4
CASP8 activity is inhibited_Homo sapiens_R-HSA-5218900	0.0271655	0.655731	TNFSF10
Synthesis of (16-20)-hydroxyeicosatetraenoic acids (HETE)_Homo sapiens_R-HSA-2142816	0.0222807	0.655731	CYP4F2
Dimerization of procaspase-8_Homo sapiens_R-HSA-69416	0.0271655	0.655731	TNFSF10
Eicosanoids_Homo sapiens_R-HSA-211979	0.0295989	0.655731	CYP4F2
Metallothioneins bind metals_Homo sapiens_R-HSA-5661231	0.0271655	0.655731	MT1G;MT1X
Regulation by c-FLIP_Homo sapiens_R-HSA-3371378	0.0271655	0.655731	TNFSF10
Miscellaneous substrates_Homo sapiens_R-HSA-211958	0.0295989	0.655731	CYP4F2
TRAIL signaling_Homo sapiens_R-HSA-75158	0.0173719	0.655731	TNFSF10
Response to metal ions_Homo sapiens_R-HSA-5660526	0.0271655	0.655731	MT1G;MT1X
Fatty acids_Homo sapiens_R-HSA-211935	0.0368635	0.665333	CYP4F2
Regulation of necroptotic cell death_Homo sapiens_R-HSA-5675482	0.0344479	0.665333	TNFSF10
Regulated Necrosis_Homo sapiens_R-HSA-5218859	0.0392731	0.665333	TNFSF10
RIPK1-mediated regulated necrosis_Homo sapiens_R-HSA-5213460	0.0392731	0.665333	TNFSF10
Ligand-dependent caspase activation_Homo sapiens_R-HSA-140534	0.0416769	0.66683	TNFSF10
Synthesis of Leukotrienes (LT) and Eoxins (EX)_Homo sapiens_R-HSA-2142691	0.051233	0.776585	CYP4F2
G-protein activation_Homo sapiens_R-HSA-202040	0.0677321	0.928897	GNAZ;GNB4
Caspase activation via extrinsic apoptotic signalig pathway_Homo sapiens_R-HSA-5357769	0.0653924	0.928897	TNFSF10
Immune System_Homo sapiens_R-HSA-168256	0.0886521	1	IL32;IFITM3;CIITA;IFITM1;RSAD2;MX1;IFI6;IFIT1;USP18;PSMB8;BST2;TRIM29;OAS3;DHX58;IRF7;JAK3;GBP4
Cooperation of PDCL (PhLP1) and TRiC/CCT in G-protein beta folding_Homo sapiens_R-HSA-6814122	0.0998911	1	GNAZ;GNB4
G alpha (z) signalling events_Homo sapiens_R-HSA-418597	0.108878	1	GNAZ;GNB4
Death Receptor Signalling_Homo sapiens_R-HSA-73887	0.113338	1	TNFSF10
Arachidonic acid metabolism_Homo sapiens_R-HSA-2142753	0.124394	1	CYP4F2
Antiviral mechanism by IFN-stimulated genes_Homo sapiens_R-HSA-1169410	0.165186	1	MX1;IFIT1;USP18
ISG15 antiviral mechanism_Homo sapiens_R-HSA-1169408	0.165186	1	MX1;IFIT1;USP18
Cytochrome P450 - arranged by substrate type_Homo sapiens_R-HSA-211897	0.143954	1	CYP4F2
Opioid Signalling_Homo sapiens_R-HSA-111885	0.183853	1	GNAZ;GNB4
RIG-I/MDA5 mediated induction of IFN-alpha/beta pathways_Homo sapiens_R-HSA-168928	0.17974	1	DHX58;IRF7
Phase 1 - Functionalization of compounds_Homo sapiens_R-HSA-211945	0.206113	1	CYP4F2
Chaperonin-mediated protein folding_Homo sapiens_R-HSA-390466	0.21208	1	GNAZ;GNB4
Protein folding_Homo sapiens_R-HSA-391251	0.223882	1	GNAZ;GNB4
Beta-catenin independent WNT signaling_Homo sapiens_R-HSA-3858494	0.303542	1	GNB4;PSMB8
G alpha (s) signalling events_Homo sapiens_R-HSA-418555	0.300021	1	GNAZ;GNB4
Apoptosis_Homo sapiens_R-HSA-109581	0.336133	1	TNFSF10;PSMB8
Programmed Cell Death_Homo sapiens_R-HSA-5357801	0.341141	1	TNFSF10;PSMB8
GRB2 events in EGFR signaling_Homo sapiens_R-HSA-179812	0.446619	1	JAK3;PSMB8
RAF/MAP kinase cascade_Homo sapiens_R-HSA-5673001	0.446619	1	JAK3;PSMB8
FRS-mediated FGFR1 signaling_Homo sapiens_R-HSA-5654693	0.448019	1	JAK3;PSMB8
SHC1 events in EGFR signaling_Homo sapiens_R-HSA-180336	0.446619	1	JAK3;PSMB8
FRS-mediated FGFR2 signaling_Homo sapiens_R-HSA-5654700	0.448019	1	JAK3;PSMB8
SHC1 events in ERBB4 signaling_Homo sapiens_R-HSA-1250347	0.446619	1	JAK3;PSMB8
FRS-mediated FGFR3 signaling_Homo sapiens_R-HSA-5654706	0.448019	1	JAK3;PSMB8
SOS-mediated signalling_Homo sapiens_R-HSA-112412	0.446619	1	JAK3;PSMB8
FRS-mediated FGFR4 signaling_Homo sapiens_R-HSA-5654712	0.448019	1	JAK3;PSMB8
ARMS-mediated activation_Homo sapiens_R-HSA-170984	0.452198	1	JAK3;PSMB8
Biological oxidations_Homo sapiens_R-HSA-211859	0.393838	1	CYP4F2
Frs2-mediated activation_Homo sapiens_R-HSA-170968	0.453584	1	JAK3;PSMB8
MAPK1/MAPK3 signaling_Homo sapiens_R-HSA-5684996	0.454966	1	JAK3;PSMB8
Signalling to p38 via RIT and RIN_Homo sapiens_R-HSA-187706	0.452198	1	JAK3;PSMB8
Prolonged ERK activation events_Homo sapiens_R-HSA-169893	0.456346	1	JAK3;PSMB8
Signaling by Leptin_Homo sapiens_R-HSA-2586552	0.457721	1	JAK3;PSMB8
Interleukin receptor SHC signaling_Homo sapiens_R-HSA-912526	0.460463	1	JAK3;PSMB8
Signalling to RAS_Homo sapiens_R-HSA-167044	0.461828	1	JAK3;PSMB8
VEGFR2 mediated cell proliferation_Homo sapiens_R-HSA-5218921	0.464549	1	JAK3;PSMB8
Interleukin-2 signaling_Homo sapiens_R-HSA-451927	0.469951	1	JAK3;PSMB8
Signalling to ERKs_Homo sapiens_R-HSA-187687	0.471293	1	JAK3;PSMB8
Interleukin-3, 5 and GM-CSF signaling_Homo sapiens_R-HSA-512988	0.48191	1	JAK3;PSMB8
NCAM signaling for neurite out-growth_Homo sapiens_R-HSA-375165	0.488439	1	COL4A2;JAK3;PSMB8
G alpha (i) signalling events_Homo sapiens_R-HSA-418594	0.453584	1	CCR1;GNAZ;GNB4
MAPK family signaling cascades_Homo sapiens_R-HSA-5683057	0.511284	1	JAK3;PSMB8
IRS-mediated signalling_Homo sapiens_R-HSA-112399	0.511284	1	JAK3;PSMB8
IGF1R signaling cascade_Homo sapiens_R-HSA-2428924	0.516223	1	JAK3;PSMB8
Insulin receptor signalling cascade_Homo sapiens_R-HSA-74751	0.514993	1	JAK3;PSMB8
IRS-related events triggered by IGF1R_Homo sapiens_R-HSA-2428928	0.516223	1	JAK3;PSMB8
Signaling by Type 1 Insulin-like Growth Factor 1 Receptor (IGF1R)_Homo sapiens_R-HSA-2404192	0.516223	1	JAK3;PSMB8
FCERI mediated MAPK activation_Homo sapiens_R-HSA-2871796	0.51745	1	JAK3;PSMB8
Signaling by Wnt_Homo sapiens_R-HSA-195721	0.524749	1	GNB4;PSMB8
Signaling by Insulin receptor_Homo sapiens_R-HSA-74752	0.543688	1	JAK3;PSMB8
VEGFA-VEGFR2 Pathway_Homo sapiens_R-HSA-4420097	0.554014	1	JAK3;PSMB8
Signaling by SCF-KIT_Homo sapiens_R-HSA-1433557	0.559651	1	JAK3;PSMB8
Downstream signaling of activated FGFR2_Homo sapiens_R-HSA-5654696	0.56411	1	JAK3;PSMB8
Downstream signaling of activated FGFR3_Homo sapiens_R-HSA-5654708	0.56411	1	JAK3;PSMB8
Downstream signaling of activated FGFR4_Homo sapiens_R-HSA-5654716	0.56411	1	JAK3;PSMB8
Signaling by ERBB4_Homo sapiens_R-HSA-1236394	0.565218	1	JAK3;PSMB8
Downstream signaling of activated FGFR1_Homo sapiens_R-HSA-5654687	0.567426	1	JAK3;PSMB8
Signaling by VEGF_Homo sapiens_R-HSA-194138	0.563	1	JAK3;PSMB8
Signaling by FGFR4_Homo sapiens_R-HSA-5654743	0.567426	1	JAK3;PSMB8
Signaling by FGFR3_Homo sapiens_R-HSA-5654741	0.568526	1	JAK3;PSMB8
Signaling by FGFR1_Homo sapiens_R-HSA-5654736	0.571808	1	JAK3;PSMB8
Downstream signal transduction_Homo sapiens_R-HSA-186763	0.577225	1	JAK3;PSMB8
DAP12 signaling_Homo sapiens_R-HSA-2424491	0.580443	1	JAK3;PSMB8
Signaling by EGFR_Homo sapiens_R-HSA-177929	0.592037	1	JAK3;PSMB8
Signaling by FGFR2_Homo sapiens_R-HSA-5654738	0.598229	1	JAK3;PSMB8
DAP12 interactions_Homo sapiens_R-HSA-2172127	0.596175	1	JAK3;PSMB8
Signaling by FGFR_Homo sapiens_R-HSA-190236	0.603318	1	JAK3;PSMB8
Signaling by PDGF_Homo sapiens_R-HSA-186797	0.60129	1	COL4A2;JAK3;PSMB8
NGF signalling via TRKA from the plasma membrane_Homo sapiens_R-HSA-187037	0.611329	1	JAK3;PSMB8
Fc epsilon receptor (FCERI) signaling_Homo sapiens_R-HSA-2454202	0.631612	1	JAK3;PSMB8
Signaling by Interleukins_Homo sapiens_R-HSA-449147	0.628779	1	IL32;JAK3;PSMB8
Gastrin-CREB signalling pathway via PKC and MAPK_Homo sapiens_R-HSA-881907	0.664854	1	GNB4;JAK3;PSMB8
Signalling by NGF_Homo sapiens_R-HSA-166520	0.679945	1	JAK3;PSMB8
GPCR ligand binding_Homo sapiens_R-HSA-500792	0.677477	1	CCR1;GNB4
Axon guidance_Homo sapiens_R-HSA-422475	0.729095	1	COL4A2;JAK3;PSMB8
Hemostasis_Homo sapiens_R-HSA-109582	0.753685	1	GNB4;IRF7;JAK3
Metabolism of lipids and lipoproteins_Homo sapiens_R-HSA-556833	0.81313	1	AMN;CYP4F2
Disease_Homo sapiens_R-HSA-1643685	0.842523	1	AMN;ADAMTSL5;PSMB8
Adaptive Immune System_Homo sapiens_R-HSA-1280218	0.856965	1	IFITM1;PSMB8
Developmental Biology_Homo sapiens_R-HSA-1266738	0.865631	1	COL4A2;JAK3;PSMB8
Innate Immune System_Homo sapiens_R-HSA-168249	0.872789	1	DHX58;IRF7;JAK3;PSMB8
GPCR downstream signaling_Homo sapiens_R-HSA-388396	0.919791	1	CCR1;GNAZ;GNB4;JAK3
Metabolism of proteins_Homo sapiens_R-HSA-392499	0.936914	1	GNAZ;ADAMTSL5;GNB4
Signal Transduction_Homo sapiens_R-HSA-162582	0.955297	1	CCR1;GNAZ;COL4A2;TNFSF10;GNB4;JAK3;PSMB8
Metabolism_Homo sapiens_R-HSA-1430728	0.958458	1	AMN;CYP4F2;GNB4;MT1G;MT1X;PSMB8
Signaling by GPCR_Homo sapiens_R-HSA-372790	0.964774	1	CCR1;GNAZ;GNB4;JAK3;PSMB8
Gene Expression_Homo sapiens_R-HSA-74160	0.985861	1	ZNF665;PSMB8
Vesicle-mediated transport_Homo sapiens_R-HSA-5653656	1	1	COL4A2
Prostacyclin signalling through prostacyclin receptor_Homo sapiens_R-HSA-392851	1	1	GNB4
Scavenging by Class A Receptors_Homo sapiens_R-HSA-3000480	1	1	COL4A2
Cell Cycle_Homo sapiens_R-HSA-1640170	1	1	PSMB8
HDL-mediated lipid transport_Homo sapiens_R-HSA-194223	1	1	AMN
Class A/1 (Rhodopsin-like receptors)_Homo sapiens_R-HSA-373076	1	1	CCR1
Degradation of beta-catenin by the destruction complex_Homo sapiens_R-HSA-195253	1	1	PSMB8
DNA Replication Pre-Initiation_Homo sapiens_R-HSA-69002	1	1	PSMB8
APC/C:Cdc20 mediated degradation of mitotic proteins_Homo sapiens_R-HSA-176409	1	1	PSMB8
M/G1 Transition_Homo sapiens_R-HSA-68874	1	1	PSMB8
Generic Transcription Pathway_Homo sapiens_R-HSA-212436	1	1	ZNF665
Antigen processing-Cross presentation_Homo sapiens_R-HSA-1236975	1	1	PSMB8
PLC beta mediated events_Homo sapiens_R-HSA-112043	1	1	GNAZ
Post-translational protein modification_Homo sapiens_R-HSA-597592	1	1	ADAMTSL5
CLEC7A (Dectin-1) signaling_Homo sapiens_R-HSA-5607764	1	1	PSMB8
Downstream TCR signaling_Homo sapiens_R-HSA-202424	1	1	PSMB8
Hedgehog 'off' state_Homo sapiens_R-HSA-5610787	1	1	PSMB8
DNA Replication_Homo sapiens_R-HSA-69306	1	1	PSMB8
Binding and Uptake of Ligands by Scavenger Receptors_Homo sapiens_R-HSA-2173782	1	1	COL4A2
Mitochondrial translation_Homo sapiens_R-HSA-5368287	1	1	MRPS25
Transmembrane transport of small molecules_Homo sapiens_R-HSA-382551	1	1	AQP10;GNB4
Metabolism of water-soluble vitamins and cofactors_Homo sapiens_R-HSA-196849	1	1	AMN
ADP signalling through P2Y purinoceptor 12_Homo sapiens_R-HSA-392170	1	1	GNB4
Platelet homeostasis_Homo sapiens_R-HSA-418346	1	1	GNB4
Cell Cycle, Mitotic_Homo sapiens_R-HSA-69278	1	1	PSMB8
Metabolism of amino acids and derivatives_Homo sapiens_R-HSA-71291	1	1	PSMB8
Synthesis of DNA_Homo sapiens_R-HSA-69239	1	1	PSMB8
Integration of energy metabolism_Homo sapiens_R-HSA-163685	1	1	GNB4
TNFR2 non-canonical NF-kB pathway_Homo sapiens_R-HSA-5668541	1	1	PSMB8
MyD88-independent TLR3/TLR4 cascade_Homo sapiens_R-HSA-166166	1	1	IRF7
Toll Like Receptor 3 (TLR3) Cascade_Homo sapiens_R-HSA-168164	1	1	IRF7
TRIF-mediated TLR3/TLR4 signaling_Homo sapiens_R-HSA-937061	1	1	IRF7
Organelle biogenesis and maintenance_Homo sapiens_R-HSA-1852241	1	1	MRPS25
O-linked glycosylation_Homo sapiens_R-HSA-5173105	1	1	ADAMTSL5
Diseases of signal transduction_Homo sapiens_R-HSA-5663202	1	1	PSMB8
PCP/CE pathway_Homo sapiens_R-HSA-4086400	1	1	PSMB8
Thromboxane signalling through TP receptor_Homo sapiens_R-HSA-428930	1	1	GNB4
Platelet activation, signaling and aggregation_Homo sapiens_R-HSA-76002	1	1	GNB4;JAK3
Regulation of mRNA stability by proteins that bind AU-rich elements_Homo sapiens_R-HSA-450531	1	1	PSMB8
G1/S DNA Damage Checkpoints_Homo sapiens_R-HSA-69615	1	1	PSMB8
Cross-presentation of soluble exogenous antigens (endosomes)_Homo sapiens_R-HSA-1236978	1	1	PSMB8
ER-Phagosome pathway_Homo sapiens_R-HSA-1236974	1	1	PSMB8
Regulation of activated PAK-2p34 by proteasome mediated degradation_Homo sapiens_R-HSA-211733	1	1	PSMB8
Integrin cell surface interactions_Homo sapiens_R-HSA-216083	1	1	COL4A2
Toll Like Receptor 9 (TLR9) Cascade_Homo sapiens_R-HSA-168138	1	1	IRF7
Collagen biosynthesis and modifying enzymes_Homo sapiens_R-HSA-1650814	1	1	COL4A2
MAPK6/MAPK4 signaling_Homo sapiens_R-HSA-5687128	1	1	PSMB8
G1/S Transition_Homo sapiens_R-HSA-69206	1	1	PSMB8
Regulation of DNA replication_Homo sapiens_R-HSA-69304	1	1	PSMB8
Activation of APC/C and APC/C:Cdc20 mediated degradation of mitotic proteins_Homo sapiens_R-HSA-176814	1	1	PSMB8
Diseases associated with O-glycosylation of proteins_Homo sapiens_R-HSA-3906995	1	1	ADAMTSL5
Activated TLR4 signalling_Homo sapiens_R-HSA-166054	1	1	IRF7
Infectious disease_Homo sapiens_R-HSA-5663205	1	1	PSMB8
Class I MHC mediated antigen processing & presentation_Homo sapiens_R-HSA-983169	1	1	PSMB8
Diseases of glycosylation_Homo sapiens_R-HSA-3781865	1	1	ADAMTSL5
Signaling by Hedgehog_Homo sapiens_R-HSA-5358351	1	1	PSMB8
Regulation of APC/C activators between G1/S and early anaphase_Homo sapiens_R-HSA-176408	1	1	PSMB8
Mitotic G1-G1/S phases_Homo sapiens_R-HSA-453279	1	1	PSMB8
p53-Dependent G1/S DNA damage checkpoint_Homo sapiens_R-HSA-69580	1	1	PSMB8
p53-Dependent G1 DNA Damage Response_Homo sapiens_R-HSA-69563	1	1	PSMB8
Aquaporin-mediated transport_Homo sapiens_R-HSA-445717	1	1	AQP10;GNB4
NCAM1 interactions_Homo sapiens_R-HSA-419037	1	1	COL4A2
Defective B3GALTL causes Peters-plus syndrome (PpS)_Homo sapiens_R-HSA-5083635	1	1	ADAMTSL5
Assembly of the pre-replicative complex_Homo sapiens_R-HSA-68867	1	1	PSMB8
Regulation of RAS by GAPs_Homo sapiens_R-HSA-5658442	1	1	PSMB8
G-protein beta:gamma signalling_Homo sapiens_R-HSA-397795	1	1	GNB4;JAK3
Asymmetric localization of PCP proteins_Homo sapiens_R-HSA-4608870	1	1	PSMB8
Vpu mediated degradation of CD4_Homo sapiens_R-HSA-180534	1	1	PSMB8
Autodegradation of the E3 ubiquitin ligase COP1_Homo sapiens_R-HSA-349425	1	1	PSMB8
Passive transport by Aquaporins_Homo sapiens_R-HSA-432047	1	1	AQP10
Metabolism of polyamines_Homo sapiens_R-HSA-351202	1	1	PSMB8
Autodegradation of Cdh1 by Cdh1:APC/C_Homo sapiens_R-HSA-174084	1	1	PSMB8
Activation of NF-kappaB in B cells_Homo sapiens_R-HSA-1169091	1	1	PSMB8
G alpha (12/13) signalling events_Homo sapiens_R-HSA-416482	1	1	GNB4
APC/C:Cdc20 mediated degradation of Securin_Homo sapiens_R-HSA-174154	1	1	PSMB8
Assembly of collagen fibrils and other multimeric structures_Homo sapiens_R-HSA-2022090	1	1	COL4A2
M Phase_Homo sapiens_R-HSA-68886	1	1	PSMB8
Toll Like Receptor 4 (TLR4) Cascade_Homo sapiens_R-HSA-166016	1	1	IRF7
Class B/2 (Secretin family receptors)_Homo sapiens_R-HSA-373080	1	1	GNB4
Mitochondrial translation elongation_Homo sapiens_R-HSA-5389840	1	1	MRPS25
Mitochondrial translation initiation_Homo sapiens_R-HSA-5368286	1	1	MRPS25
TCF dependent signaling in response to WNT_Homo sapiens_R-HSA-201681	1	1	PSMB8
Mitochondrial translation termination_Homo sapiens_R-HSA-5419276	1	1	MRPS25
NIK-->noncanonical NF-kB signaling_Homo sapiens_R-HSA-5676590	1	1	PSMB8
CDT1 association with the CDC6:ORC:origin complex_Homo sapiens_R-HSA-68827	1	1	PSMB8
S Phase_Homo sapiens_R-HSA-69242	1	1	PSMB8
Factors involved in megakaryocyte development and platelet production_Homo sapiens_R-HSA-983231	1	1	IRF7
Mitotic Metaphase and Anaphase_Homo sapiens_R-HSA-2555396	1	1	PSMB8
Stabilization of p53_Homo sapiens_R-HSA-69541	1	1	PSMB8
SCF-beta-TrCP mediated degradation of Emi1_Homo sapiens_R-HSA-174113	1	1	PSMB8
Cytosolic sensors of pathogen-associated DNA_Homo sapiens_R-HSA-1834949	1	1	IRF7
Degradation of AXIN_Homo sapiens_R-HSA-4641257	1	1	PSMB8
Ubiquitin Mediated Degradation of Phosphorylated Cdc25A_Homo sapiens_R-HSA-69601	1	1	PSMB8
p53-Independent G1/S DNA damage checkpoint_Homo sapiens_R-HSA-69613	1	1	PSMB8
p53-Independent DNA Damage Response_Homo sapiens_R-HSA-69610	1	1	PSMB8
AUF1 (hnRNP D0) binds and destabilizes mRNA_Homo sapiens_R-HSA-450408	1	1	PSMB8
GPVI-mediated activation cascade_Homo sapiens_R-HSA-114604	1	1	JAK3
Chemokine receptors bind chemokines_Homo sapiens_R-HSA-380108	1	1	CCR1
Hh mutants abrogate ligand secretion_Homo sapiens_R-HSA-5387390	1	1	PSMB8
APC/C-mediated degradation of cell cycle proteins_Homo sapiens_R-HSA-174143	1	1	PSMB8
APC/C:Cdh1 mediated degradation of Cdc20 and other APC/C:Cdh1 targeted proteins in late mitosis/early G1_Homo sapiens_R-HSA-174178	1	1	PSMB8
Diseases of metabolism_Homo sapiens_R-HSA-5668914	1	1	AMN
Regulation of mitotic cell cycle_Homo sapiens_R-HSA-453276	1	1	PSMB8
Cell Cycle Checkpoints_Homo sapiens_R-HSA-69620	1	1	PSMB8
Cdc20:Phospho-APC/C mediated degradation of Cyclin A_Homo sapiens_R-HSA-174184	1	1	PSMB8
G-protein mediated events_Homo sapiens_R-HSA-112040	1	1	GNAZ
TCR signaling_Homo sapiens_R-HSA-202403	1	1	PSMB8
Vif-mediated degradation of APOBEC3G_Homo sapiens_R-HSA-180585	1	1	PSMB8
Hedgehog 'on' state_Homo sapiens_R-HSA-5632684	1	1	PSMB8
G alpha (q) signalling events_Homo sapiens_R-HSA-416476	1	1	GNB4
MyD88 dependent cascade initiated on endosome_Homo sapiens_R-HSA-975155	1	1	IRF7
Toll Like Receptor 7/8 (TLR7/8) Cascade_Homo sapiens_R-HSA-168181	1	1	IRF7
Degradation of DVL_Homo sapiens_R-HSA-4641258	1	1	PSMB8
C-type lectin receptors (CLRs)_Homo sapiens_R-HSA-5621481	1	1	PSMB8
FCERI mediated NF-kB activation_Homo sapiens_R-HSA-2871837	1	1	PSMB8
Collagen formation_Homo sapiens_R-HSA-1474290	1	1	COL4A2
Neuronal System_Homo sapiens_R-HSA-112316	1	1	GNB4
Immunoregulatory interactions between a Lymphoid and a non-Lymphoid cell_Homo sapiens_R-HSA-198933	1	1	IFITM1
G2/M Transition_Homo sapiens_R-HSA-69275	1	1	PSMB8
SCF(Skp2)-mediated degradation of p27/p21_Homo sapiens_R-HSA-187577	1	1	PSMB8
Cobalamin (Cbl, vitamin B12) transport and metabolism_Homo sapiens_R-HSA-196741	1	1	AMN
Presynaptic function of Kainate receptors_Homo sapiens_R-HSA-500657	1	1	GNB4
APC:Cdc20 mediated degradation of cell cycle proteins prior to satisfation of the cell cycle checkpoint_Homo sapiens_R-HSA-179419	1	1	PSMB8
Mitotic Anaphase_Homo sapiens_R-HSA-68882	1	1	PSMB8
Lipid digestion, mobilization, and transport_Homo sapiens_R-HSA-73923	1	1	AMN
O-glycosylation of TSR domain-containing proteins_Homo sapiens_R-HSA-5173214	1	1	ADAMTSL5
Glucagon-like Peptide-1 (GLP1) regulates insulin secretion_Homo sapiens_R-HSA-381676	1	1	GNB4
Removal of licensing factors from origins_Homo sapiens_R-HSA-69300	1	1	PSMB8
Downstream signaling events of B Cell Receptor (BCR)_Homo sapiens_R-HSA-1168372	1	1	PSMB8
GLI3 is processed to GLI3R by the proteasome_Homo sapiens_R-HSA-5610785	1	1	PSMB8
Degradation of GLI1 by the proteasome_Homo sapiens_R-HSA-5610780	1	1	PSMB8
Degradation of GLI2 by the proteasome_Homo sapiens_R-HSA-5610783	1	1	PSMB8
The role of GTSE1 in G2/M progression after G2 checkpoint_Homo sapiens_R-HSA-8852276	1	1	PSMB8
Hh mutants that don't undergo autocatalytic processing are degraded by ERAD_Homo sapiens_R-HSA-5362768	1	1	PSMB8
Regulation of insulin secretion_Homo sapiens_R-HSA-422356	1	1	GNB4
Cyclin A:Cdk2-associated events at S phase entry_Homo sapiens_R-HSA-69656	1	1	PSMB8
Ca2+ pathway_Homo sapiens_R-HSA-4086398	1	1	GNB4
HIV Infection_Homo sapiens_R-HSA-162906	1	1	PSMB8
Cyclin E associated events during G1/S transition_Homo sapiens_R-HSA-69202	1	1	PSMB8
Metabolism of vitamins and cofactors_Homo sapiens_R-HSA-196854	1	1	AMN
Peptide ligand-binding receptors_Homo sapiens_R-HSA-375276	1	1	CCR1
Dectin-1 mediated noncanonical NF-kB signaling_Homo sapiens_R-HSA-5607761	1	1	PSMB8
Switching of origins to a post-replicative state_Homo sapiens_R-HSA-69052	1	1	PSMB8
Orc1 removal from chromatin_Homo sapiens_R-HSA-68949	1	1	PSMB8
Regulation of Apoptosis_Homo sapiens_R-HSA-169911	1	1	PSMB8
CDK-mediated phosphorylation and removal of Cdc6_Homo sapiens_R-HSA-69017	1	1	PSMB8
Toll-Like Receptors Cascades_Homo sapiens_R-HSA-168898	1	1	IRF7
Transmission across Chemical Synapses_Homo sapiens_R-HSA-112315	1	1	GNB4
Hedgehog ligand biogenesis_Homo sapiens_R-HSA-5358346	1	1	PSMB8
Mitotic G2-G2/M phases_Homo sapiens_R-HSA-453274	1	1	PSMB8
Ubiquitin-dependent degradation of Cyclin D1_Homo sapiens_R-HSA-69229	1	1	PSMB8
Ubiquitin-dependent degradation of Cyclin D_Homo sapiens_R-HSA-75815	1	1	PSMB8
Regulation of ornithine decarboxylase (ODC)_Homo sapiens_R-HSA-350562	1	1	PSMB8
Neurotransmitter Receptor Binding And Downstream Transmission In The Postsynaptic Cell_Homo sapiens_R-HSA-112314	1	1	GNB4
Extracellular matrix organization_Homo sapiens_R-HSA-1474244	1	1	COL4A2
G beta:gamma signalling through PI3Kgamma_Homo sapiens_R-HSA-392451	1	1	GNB4;JAK3
Antigen processing: Ubiquitination & Proteasome degradation_Homo sapiens_R-HSA-983168	1	1	PSMB8
G2/M Checkpoints_Homo sapiens_R-HSA-69481	1	1	PSMB8
Vasopressin regulates renal water homeostasis via Aquaporins_Homo sapiens_R-HSA-432040	1	1	GNB4
Host Interactions of HIV factors_Homo sapiens_R-HSA-162909	1	1	PSMB8
Signaling by the B Cell Receptor (BCR)_Homo sapiens_R-HSA-983705	1	1	PSMB8
Separation of Sister Chromatids_Homo sapiens_R-HSA-2467813	1	1	PSMB8
Lipoprotein metabolism_Homo sapiens_R-HSA-174824	1	1	AMN
Signal amplification_Homo sapiens_R-HSA-392518	1	1	GNB4
Glucagon signaling in metabolic regulation_Homo sapiens_R-HSA-163359	1	1	GNB4
Thrombin signalling through proteinase activated receptors (PARs)_Homo sapiens_R-HSA-456926	1	1	GNB4
Activation of Kainate Receptors upon glutamate binding_Homo sapiens_R-HSA-451326	1	1	GNB4
TRAF6 mediated IRF7 activation_Homo sapiens_R-HSA-933541	1	1	IRF7
Adrenaline,noradrenaline inhibits insulin secretion_Homo sapiens_R-HSA-400042	1	1	GNB4
Glucagon-type ligand receptors_Homo sapiens_R-HSA-420092	1	1	GNB4
G beta:gamma signalling through PLC beta_Homo sapiens_R-HSA-418217	1	1	GNB4
ADP signalling through P2Y purinoceptor 1_Homo sapiens_R-HSA-418592	1	1	GNB4
Regulation of IFNA signaling_Homo sapiens_R-HSA-912694	1	1	USP18
TRAF3-dependent IRF activation pathway_Homo sapiens_R-HSA-918233	1	1	IRF7
Activation of IRF3/IRF7 mediated by TBK1/IKK epsilon_Homo sapiens_R-HSA-936964	1	1	IRF7
Interleukin-7 signaling_Homo sapiens_R-HSA-1266695	1	1	JAK3
Defects in vitamin and cofactor metabolism_Homo sapiens_R-HSA-3296482	1	1	AMN
DEx/H-box helicases activate type I IFN and inflammatory cytokines production_Homo sapiens_R-HSA-3134963	1	1	IRF7
TRAF6 mediated IRF7 activation in TLR7/8 or 9 signaling_Homo sapiens_R-HSA-975110	1	1	IRF7
Defects in cobalamin (B12) metabolism_Homo sapiens_R-HSA-3296469	1	1	AMN

## Sheet: DeltaNeTS+ GO IFNg
Term	P.value	Adjusted.P.value	Genes
antigen processing and presentation of exogenous peptide antigen via MHC class II (GO:0019886)	0.000105009	0.0128618	CD74;HLA-DMA;HLA-DRB5;HLA-DMB;HLA-DPB1;HLA-DOA;CTSS;HLA-DRB1
antigen processing and presentation of exogenous peptide antigen (GO:0002478)	0.000105009	0.0128618	CD74;HLA-DMA;HLA-DRB5;HLA-DMB;HLA-DPB1;HLA-DOA;CTSS;HLA-DRB1
antigen processing and presentation of peptide antigen via MHC class II (GO:0002495)	0.000109229	0.0128618	CD74;HLA-DMA;HLA-DRB5;HLA-DMB;HLA-DPB1;HLA-DOA;CTSS;HLA-DRB1
interferon-gamma-mediated signaling pathway (GO:0060333)	2.96813e-05	0.0128618	CIITA;HLA-DRB5;HLA-DPB1;TRIM26;GBP2;GBP1;HLA-DRB1;ICAM1
cellular response to interferon-gamma (GO:0071346)	0.000208131	0.019606	CIITA;HLA-DRB5;HLA-DPB1;TRIM26;GBP2;GBP1;CX3CL1;HLA-DRB1;ICAM1
cytokine-mediated signaling pathway (GO:0019221)	0.000950929	0.0746479	IFITM3;IL32;CIITA;CXCL9;HLA-DRB5;IFITM1;MX1;CX3CL1;PSMB8;ICAM1;BST2;CXCL10;SOCS1;HLA-DPB1;TRIM26;GBP2;GBP1;HLA-DRB1
type I interferon signaling pathway (GO:0060337)	0.0118652	0.60832	BST2;IFITM3;IFITM1;MX1;GBP2;PSMB8
negative regulation of viral life cycle (GO:1903901)	0.0105267	0.60832	BST2;IFITM3;IFITM1;MX1;IFIT5;TRIM26
cellular response to type I interferon (GO:0071357)	0.0118652	0.60832	BST2;IFITM3;IFITM1;MX1;GBP2;PSMB8
response to interferon-gamma (GO:0034341)	0.0129155	0.60832	BST2;IFITM3;CIITA;IFITM1;CX3CL1
regulation of MHC class I biosynthetic process (GO:0045343)	0.0173719	0.743832	CIITA
regulation of MHC class II biosynthetic process (GO:0045346)	0.0222807	0.807248	CIITA
positive regulation of cAMP-mediated signaling (GO:0043950)	0.0222807	0.807248	CXCL10;CXCL9
cellular response to thyroid hormone stimulus (GO:0097067)	0.0271655	0.820065	LMO2;CTSS
T cell chemotaxis (GO:0010818)	0.0271655	0.820065	CXCL10;CXCL9
regulation of non-canonical Wnt signaling pathway (GO:2000050)	0.0295989	0.820065	RNF213
response to thyroid hormone (GO:0097066)	0.0295989	0.820065	LMO2;CTSS
negative regulation of viral entry into host cell (GO:0046597)	0.0392731	0.85221	IFITM3;IFITM1;TRIM26
regulation of cAMP metabolic process (GO:0030814)	0.0344479	0.85221	CXCL10;CXCL9
T cell migration (GO:0072678)	0.0416769	0.85221	CXCL10;CXCL9
positive regulation of cyclic nucleotide metabolic process (GO:0030801)	0.0416769	0.85221	CXCL10;CXCL9
response to interferon-beta (GO:0035456)	0.0488528	0.85221	BST2;IFITM3;IFITM1
regulation of collagen biosynthetic process (GO:0032965)	0.0440747	0.85221	CIITA
response to interferon-alpha (GO:0035455)	0.0440747	0.85221	BST2;IFITM3;IFITM1;LAMP3
positive regulation of purine nucleotide metabolic process (GO:1900544)	0.0368635	0.85221	CXCL10;CXCL9
regulation of cAMP-mediated signaling (GO:0043949)	0.0464667	0.85221	CXCL10;CXCL9
response to cytokine (GO:0034097)	0.0472926	0.85221	BST2;IFITM3;CIITA;IFITM1;LAMP3;MX1
negative regulation of macromolecule biosynthetic process (GO:0010558)	0.051233	0.861813	CIITA
positive regulation of calcium ion transmembrane transport (GO:1904427)	0.063047	0.933328	CXCL10;CXCL9
positive regulation of immune effector process (GO:0002699)	0.0606958	0.933328	HLA-DMB
regulation of viral entry into host cell (GO:0046596)	0.0653924	0.933328	IFITM3;CD74;IFITM1;TRIM26
positive regulation of cAMP metabolic process (GO:0030816)	0.0653924	0.933328	CXCL10;CXCL9
T cell receptor signaling pathway (GO:0050852)	0.0633846	0.933328	HLA-DRB5;HLA-DPB1;HLA-DRB1;PSMB8
regulation of leukocyte chemotaxis (GO:0002688)	0.0747167	1	CXCL10;CXCL9
positive regulation of release of sequestered calcium ion into cytosol (GO:0051281)	0.0770335	1	CXCL10;CXCL9
positive regulation of calcium ion transport into cytosol (GO:0010524)	0.0793447	1	CXCL10;CXCL9
positive regulation of leukocyte migration (GO:0002687)	0.0839499	1	CXCL10;CXCL9;ICAM1
sprouting angiogenesis (GO:0002040)	0.10664	1	RNF213
regulation of release of sequestered calcium ion into cytosol (GO:0051279)	0.117777	1	CXCL10;CXCL9
regulation of hematopoietic progenitor cell differentiation (GO:1901532)	0.177677	1	LMO2;PSMB8
regulation of immune effector process (GO:0002697)	0.250751	1	C1S;CFH
regulation of T cell proliferation (GO:0042129)	0.146101	1	HLA-DMB;HLA-DPB1
proteolysis involved in cellular protein catabolic process (GO:0051603)	0.210096	1	CTSS;PSMB8
lymphocyte chemotaxis (GO:0048247)	0.10664	1	CXCL10;CXCL9;CX3CL1
negative regulation of viral genome replication (GO:0045071)	0.119988	1	BST2;IFITM3;IFITM1;MX1;IFIT5
positive regulation of immune response (GO:0050778)	0.128778	1	HLA-DMB
positive regulation of chemotaxis (GO:0050921)	0.11556	1	CXCL10;CXCL9
regulation of humoral immune response (GO:0002920)	0.248863	1	C1S;CFH
regulation of stem cell differentiation (GO:2000736)	0.200102	1	LMO2;PSMB8
protein autoubiquitination (GO:0051865)	0.117777	1	RNF213
myeloid leukocyte differentiation (GO:0002573)	0.119988	1	BATF2;MT1G
positive regulation of leukocyte chemotaxis (GO:0002690)	0.143954	1	CXCL10;CXCL9
chemokine-mediated signaling pathway (GO:0070098)	0.124394	1	CXCL10;CXCL9;CX3CL1
regulation of protein activation cascade (GO:2000257)	0.23935	1	C1S;CFH
positive regulation of T cell proliferation (GO:0042102)	0.143954	1	HLA-DMB;HLA-DPB1
negative regulation of growth (GO:0045926)	0.261986	1	BST2;MT1G
positive regulation of lymphocyte proliferation (GO:0050671)	0.165186	1	CD74;HLA-DMB;HLA-DPB1
regulation of viral genome replication (GO:0045069)	0.148243	1	BST2;IFITM3;IFITM1;MX1;IFIT5
regulation of hematopoietic stem cell differentiation (GO:1902036)	0.175608	1	LMO2;PSMB8
regulation of protein processing (GO:0070613)	0.276708	1	C1S;CFH
positive regulation of T cell activation (GO:0050870)	0.158871	1	HLA-DMB;HLA-DPB1
cellular response to hormone stimulus (GO:0032870)	0.183853	1	LMO2;CTSS
antigen receptor-mediated signaling pathway (GO:0050851)	0.135984	1	HLA-DRB5;HLA-DPB1;HLA-DRB1;PSMB8
regulation of cytokine-mediated signaling pathway (GO:0001959)	0.204114	1	CD74;SOCS1
regulation of acute inflammatory response (GO:0002673)	0.263842	1	C1S;CFH
response to molecule of bacterial origin (GO:0002237)	0.219968	1	CXCL10;CXCL9
regulation of complement activation (GO:0030449)	0.241262	1	C1S;CFH
negative regulation of cell motility (GO:2000146)	0.218003	1	BST2;IFITM1;CX3CL1
response to lipopolysaccharide (GO:0032496)	0.324303	1	CXCL10;CXCL9
positive regulation of macromolecule biosynthetic process (GO:0010557)	0.301783	1	CIITA
negative regulation of Wnt signaling pathway (GO:0030178)	0.355942	1	RNF213;PSMB8
negative regulation of cell migration (GO:0030336)	0.263842	1	BST2;IFITM1;CX3CL1
response to lipid (GO:0033993)	0.298254	1	CXCL10;CXCL9
modification-dependent protein catabolic process (GO:0019941)	0.300021	1	RNF213
positive regulation of ERK1 and ERK2 cascade (GO:0070374)	0.398419	1	CD74;CX3CL1;ICAM1
positive regulation of I-kappaB kinase/NF-kappaB signaling (GO:0043123)	0.337807	1	BST2;CD74;IFIT5
protein oligomerization (GO:0051259)	0.422281	1	RNF213;GBP1
protein homooligomerization (GO:0051260)	0.381456	1	RNF213;GBP1
cellular response to interleukin-1 (GO:0071347)	0.315727	1	CX3CL1;PSMB8
cellular response to cytokine stimulus (GO:0071345)	0.317143	1	IL32;CXCL10;SOCS1;CX3CL1;ICAM1
extracellular matrix organization (GO:0030198)	0.439567	1	CTSS;ICAM1
inflammatory response (GO:0006954)	0.471293	1	CXCL10;CXCL9;CX3CL1
cellular response to tumor necrosis factor (GO:0071356)	0.387678	1	CX3CL1;PSMB8
regulation of I-kappaB kinase/NF-kappaB signaling (GO:0043122)	0.402965	1	BST2;CD74;IFIT5
protein polyubiquitination (GO:0000209)	0.511284	1	RNF213;PSMB8
negative regulation of signal transduction (GO:0009968)	0.511284	1	SOCS1;IFT122
regulation of protein phosphorylation (GO:0001932)	0.483222	1	CD74;SOCS1
regulation of ERK1 and ERK2 cascade (GO:0070372)	0.464549	1	CD74;GBP1;CX3CL1;ICAM1
regulation of cell migration (GO:0030334)	0.550597	1	BST2;IFITM1;CX3CL1
positive regulation of MAPK cascade (GO:0043410)	0.518674	1	CD74;CX3CL1;ICAM1
neutrophil degranulation (GO:0043312)	0.703629	1	BST2;CTSS
neutrophil mediated immunity (GO:0002446)	0.709649	1	BST2;CTSS
positive regulation of nucleic acid-templated transcription (GO:1903508)	0.720615	1	CD74;CIITA
ubiquitin-dependent protein catabolic process (GO:0006511)	0.5783	1	RNF213;PSMB8
positive regulation of intracellular signal transduction (GO:1902533)	0.703629	1	BST2;CD74;CXCL10;CXCL9;IFIT5
protein modification by small protein conjugation (GO:0032446)	0.635356	1	RNF213
negative regulation of nucleic acid-templated transcription (GO:1903507)	0.675821	1	CIITA
neutrophil activation involved in immune response (GO:0002283)	0.706654	1	BST2;CTSS
negative regulation of cellular process (GO:0048523)	0.742671	1	BST2;IFITM1;SSTR2
negative regulation of apoptotic process (GO:0043066)	0.708155	1	CD74;LAMP3
protein ubiquitination (GO:0016567)	0.723471	1	RNF213;PSMB8
negative regulation of cellular macromolecule biosynthetic process (GO:2000113)	0.7277	1	CIITA
negative regulation of transcription from RNA polymerase II promoter (GO:0000122)	0.762407	1	CIITA
negative regulation of gene expression (GO:0010629)	0.792767	1	CIITA
positive regulation of gene expression (GO:0010628)	0.860641	1	CD74;CIITA;LAMP3
negative regulation of transcription, DNA-templated (GO:0045892)	0.875092	1	CIITA
positive regulation of transcription from RNA polymerase II promoter (GO:0045944)	0.886003	1	CXCL10;CIITA;LMO2
regulation of cell proliferation (GO:0042127)	0.848936	1	CXCL10;CXCL9;IFITM1;SSTR2
regulation of transcription from RNA polymerase II promoter (GO:0006357)	0.89313	1	BATF2;CXCL10;CIITA;LMO2;ELP4
positive regulation of transcription, DNA-templated (GO:0045893)	0.944298	1	CD74;CXCL10;CIITA;LMO2
regulation of transcription, DNA-templated (GO:0006355)	0.984574	1	BATF2;CD74;CIITA;ELP4
protein transport (GO:0015031)	1	1	CD74
regulation of gene expression (GO:0010468)	1	1	LAMP3
chloride transport (GO:0006821)	1	1	CLIC5
interleukin-1-mediated signaling pathway (GO:0070498)	1	1	PSMB8
Wnt signaling pathway, planar cell polarity pathway (GO:0060071)	1	1	PSMB8
regulation of cytoskeleton organization (GO:0051493)	1	1	BST2
cellular divalent inorganic cation homeostasis (GO:0072503)	1	1	MT1G
positive regulation of inflammatory response (GO:0050729)	1	1	CX3CL1
cellular protein localization (GO:0034613)	1	1	CD74
transcription elongation from RNA polymerase II promoter (GO:0006368)	1	1	ELP4
protein processing (GO:0016485)	1	1	CTSS
positive regulation of lymphocyte activation (GO:0051251)	1	1	HLA-DPB1
transcription from RNA polymerase II promoter (GO:0006366)	1	1	LMO2;ELP4
protein localization to organelle (GO:0033365)	1	1	IFT122
cellular protein modification process (GO:0006464)	1	1	PSMB8
regulation of kinase activity (GO:0043549)	1	1	CD74
sensory perception of sound (GO:0007605)	1	1	CLIC5
protein catabolic process (GO:0030163)	1	1	PSMB8
transmembrane transport (GO:0055085)	1	1	PSMB8
protein tetramerization (GO:0051262)	1	1	CD74
positive regulation of canonical Wnt signaling pathway (GO:0090263)	1	1	PSMB8
regulation of actin cytoskeleton organization (GO:0032956)	1	1	BST2
positive regulation of kinase activity (GO:0033674)	1	1	CD74
regulation of establishment of planar polarity (GO:0090175)	1	1	PSMB8
response to tumor necrosis factor (GO:0034612)	1	1	CX3CL1
cellular transition metal ion homeostasis (GO:0046916)	1	1	MT1G
regulation of peptidyl-tyrosine phosphorylation (GO:0050730)	1	1	CD74
regulation of apoptotic process (GO:0042981)	1	1	CD74
antigen processing and presentation of exogenous peptide antigen via MHC class I, TAP-dependent (GO:0002479)	1	1	PSMB8
positive regulation of neuron differentiation (GO:0045666)	1	1	CX3CL1
positive regulation of neuron projection development (GO:0010976)	1	1	CX3CL1
cilium assembly (GO:0060271)	1	1	IFT122
TORC1 signaling (GO:0038202)	1	1	CLEC16A
toll-like receptor signaling pathway (GO:0002224)	1	1	CTSS
positive regulation of protein ubiquitination involved in ubiquitin-dependent protein catabolic process (GO:2000060)	1	1	PSMB8
DNA-templated transcription, elongation (GO:0006354)	1	1	ELP4
cellular response to starvation (GO:0009267)	1	1	CLEC16A
vesicle fusion (GO:0006906)	1	1	SAMD9L
regulation of cysteine-type endopeptidase activity involved in apoptotic process (GO:0043281)	1	1	LAMP3
monocyte activation (GO:0042117)	1	1	MT1G
regulation of transcription from RNA polymerase II promoter in response to stress (GO:0043618)	1	1	PSMB8
cellular response to metal ion (GO:0071248)	1	1	MT1G
positive regulation of ubiquitin protein ligase activity (GO:1904668)	1	1	PSMB8
immunoglobulin mediated immune response (GO:0016064)	1	1	CD74
defense response to protozoan (GO:0042832)	1	1	BATF2
positive regulation of B cell proliferation (GO:0030890)	1	1	CD74
basement membrane organization (GO:0071711)	1	1	CTSS
positive regulation of response to external stimulus (GO:0032103)	1	1	CX3CL1
regulation of organelle organization (GO:0033043)	1	1	CLEC16A
positive regulation of monocyte differentiation (GO:0045657)	1	1	CD74
pyrimidine nucleobase metabolic process (GO:0006206)	1	1	DPYD
B cell mediated immunity (GO:0019724)	1	1	CD74
cellular response to lipopolysaccharide (GO:0071222)	1	1	CXCL10
positive regulation of regulatory T cell differentiation (GO:0045591)	1	1	SOCS1
alpha-amino acid catabolic process (GO:1901606)	1	1	IDO1
sensory perception of mechanical stimulus (GO:0050954)	1	1	CLIC5
negative regulation of protein complex disassembly (GO:0043242)	1	1	CLEC16A
regulation of extrinsic apoptotic signaling pathway via death domain receptors (GO:1902041)	1	1	ICAM1
integrin activation (GO:0033622)	1	1	CX3CL1
protein maturation (GO:0051604)	1	1	CTSS
fatty acid catabolic process (GO:0009062)	1	1	ABHD16A
endosomal transport (GO:0016197)	1	1	CLEC16A
intraciliary transport involved in cilium assembly (GO:0035735)	1	1	IFT122
positive regulation of defense response (GO:0031349)	1	1	CX3CL1
regulation of JAK-STAT cascade (GO:0046425)	1	1	SOCS1
intracellular protein transport (GO:0006886)	1	1	CD74
regulation of transcription from RNA polymerase II promoter in response to hypoxia (GO:0061418)	1	1	PSMB8
regulation of proteasomal protein catabolic process (GO:0061136)	1	1	LAMP3
negative regulation of cell morphogenesis involved in differentiation (GO:0010771)	1	1	GBP1
negative regulation of transport (GO:0051051)	1	1	BST2
extracellular matrix disassembly (GO:0022617)	1	1	CTSS
positive regulation of cytokine-mediated signaling pathway (GO:0001961)	1	1	CD74
acylglycerol catabolic process (GO:0046464)	1	1	ABHD16A
antigen processing and presentation of exogenous peptide antigen via MHC class I (GO:0042590)	1	1	PSMB8
post-translational protein modification (GO:0043687)	1	1	PSMB8
negative regulation of peptidyl-tyrosine phosphorylation (GO:0050732)	1	1	SOCS1
positive regulation of viral entry into host cell (GO:0046598)	1	1	CD74
negative regulation of tyrosine phosphorylation of STAT protein (GO:0042532)	1	1	SOCS1
positive regulation of lymphocyte migration (GO:2000403)	1	1	CXCL10
virion attachment to host cell (GO:0019062)	1	1	ICAM1
neural tube closure (GO:0001843)	1	1	IFT122
organelle assembly (GO:0070925)	1	1	IFT122
proteasomal protein catabolic process (GO:0010498)	1	1	PSMB8
cellular response to glucocorticoid stimulus (GO:0071385)	1	1	SSTR2
leukocyte cell-cell adhesion (GO:0007159)	1	1	ICAM1
regulation of leukocyte activation (GO:0002694)	1	1	CD74
positive regulation of monocyte chemotaxis (GO:0090026)	1	1	CXCL10
cellular response to organic cyclic compound (GO:0071407)	1	1	SSTR2
negative regulation of cytokine secretion (GO:0050710)	1	1	GBP1
negative regulation of ERK1 and ERK2 cascade (GO:0070373)	1	1	GBP1
dynamin family protein polymerization involved in membrane fission (GO:0003373)	1	1	MX1
positive regulation of cation channel activity (GO:2001259)	1	1	CTSS
positive regulation of TORC1 signaling (GO:1904263)	1	1	CLEC16A
negative regulation of substrate adhesion-dependent cell spreading (GO:1900025)	1	1	GBP1
positive regulation of B cell activation (GO:0050871)	1	1	CD74
positive regulation of cation transmembrane transport (GO:1904064)	1	1	CTSS
regulation of protein localization to membrane (GO:1905475)	1	1	GBP1
response to estradiol (GO:0032355)	1	1	SSTR2
dynamin family protein polymerization involved in mitochondrial fission (GO:0003374)	1	1	MX1
indolalkylamine catabolic process (GO:0046218)	1	1	IDO1
regulation of macrophage cytokine production (GO:0010935)	1	1	CD74
regulation of viral transcription (GO:0046782)	1	1	IFITM3
stimulatory C-type lectin receptor signaling pathway (GO:0002223)	1	1	PSMB8
prostaglandin metabolic process (GO:0006693)	1	1	CD74;ABHD16A
regulation of morphogenesis of an epithelium (GO:1905330)	1	1	CXCL10
regulation of leukocyte mediated cytotoxicity (GO:0001910)	1	1	ICAM1
regulation of viral release from host cell (GO:1902186)	1	1	TRIM26
regulation of DNA damage response, signal transduction by p53 class mediator (GO:0043516)	1	1	CD74
response to copper ion (GO:0046688)	1	1	MT1G
tube closure (GO:0060606)	1	1	IFT122
positive regulation of cell-cell adhesion (GO:0022409)	1	1	CX3CL1
regulation of T cell migration (GO:2000404)	1	1	CXCL10
negative regulation of cell proliferation (GO:0008285)	1	1	IFITM1;SSTR2
positive regulation of neutrophil migration (GO:1902624)	1	1	CD74
negative regulation of antigen receptor-mediated signaling pathway (GO:0050858)	1	1	GBP1
regulation of phosphorylation (GO:0042325)	1	1	SOCS1
negative regulation of insulin receptor signaling pathway (GO:0046627)	1	1	SOCS1
cellular response to vascular endothelial growth factor stimulus (GO:0035924)	1	1	MT1G
regulation of neuron projection development (GO:0010975)	1	1	CX3CL1
positive regulation of ubiquitin-protein ligase activity involved in regulation of mitotic cell cycle transition (GO:0051437)	1	1	PSMB8
regulation of viral life cycle (GO:1903900)	1	1	LAMP3
positive regulation of Wnt signaling pathway (GO:0030177)	1	1	PSMB8
cellular response to cadmium ion (GO:0071276)	1	1	MT1G
regulation of intrinsic apoptotic signaling pathway in response to DNA damage by p53 class mediator (GO:1902165)	1	1	CD74
regulation of protein localization to cell periphery (GO:1904375)	1	1	GBP1
nucleoside catabolic process (GO:0009164)	1	1	DPYD
negative regulation of epithelial cell apoptotic process (GO:1904036)	1	1	ICAM1
macromolecular complex assembly (GO:0065003)	1	1	CD74
regulation of neutrophil chemotaxis (GO:0090022)	1	1	CD74
positive regulation of macromolecule metabolic process (GO:0010604)	1	1	LAMP3
tumor necrosis factor-mediated signaling pathway (GO:0033209)	1	1	PSMB8
zinc ion homeostasis (GO:0055069)	1	1	MT1G
response to interleukin-1 (GO:0070555)	1	1	CX3CL1
cellular zinc ion homeostasis (GO:0006882)	1	1	MT1G
endosomal vesicle fusion (GO:0034058)	1	1	SAMD9L
negative regulation of extrinsic apoptotic signaling pathway (GO:2001237)	1	1	ICAM1
camera-type eye development (GO:0043010)	1	1	IFT122
intraciliary retrograde transport (GO:0035721)	1	1	IFT122
negative regulation of signal transduction by p53 class mediator (GO:1901797)	1	1	CD74
response to acidic pH (GO:0010447)	1	1	CTSS
positive regulation of neutrophil chemotaxis (GO:0090023)	1	1	CD74
neuropeptide signaling pathway (GO:0007218)	1	1	SSTR2
response to zinc ion (GO:0010043)	1	1	MT1G
negative regulation of locomotion (GO:0040013)	1	1	TRIM26
positive regulation of T cell apoptotic process (GO:0070234)	1	1	IDO1
regulation of protein modification process (GO:0031399)	1	1	SOCS1
negative regulation of extrinsic apoptotic signaling pathway via death domain receptors (GO:1902042)	1	1	ICAM1
response to cadmium ion (GO:0046686)	1	1	MT1G
negative regulation of interleukin-2 production (GO:0032703)	1	1	GBP1
complement activation, lectin pathway (GO:0001867)	1	1	C1S
tryptophan metabolic process (GO:0006568)	1	1	IDO1
cellular response to molecule of bacterial origin (GO:0071219)	1	1	CXCL10
negative regulation of DNA damage response, signal transduction by p53 class mediator (GO:0043518)	1	1	CD74
limb development (GO:0060173)	1	1	IFT122
negative regulation of intrinsic apoptotic signaling pathway in response to DNA damage (GO:1902230)	1	1	CD74
positive regulation of myeloid leukocyte differentiation (GO:0002763)	1	1	CD74
pyrimidine nucleoside metabolic process (GO:0006213)	1	1	DPYD
proteasomal ubiquitin-independent protein catabolic process (GO:0010499)	1	1	PSMB8
negative regulation of protein localization to membrane (GO:1905476)	1	1	GBP1
regulation of T cell chemotaxis (GO:0010819)	1	1	CXCL10
negative regulation of endothelial cell apoptotic process (GO:2000352)	1	1	ICAM1
protein heterooligomerization (GO:0051291)	1	1	CD74
negative regulation of ubiquitin protein ligase activity (GO:1904667)	1	1	PSMB8
tryptophan catabolic process (GO:0006569)	1	1	IDO1
positive regulation of T cell differentiation (GO:0045582)	1	1	SOCS1
response to glucocorticoid (GO:0051384)	1	1	SSTR2
complement activation, classical pathway (GO:0006958)	1	1	C1S
cellular response to corticosteroid stimulus (GO:0071384)	1	1	SSTR2
regulation of peptide secretion (GO:0002791)	1	1	CD74
NAD biosynthesis via nicotinamide riboside salvage pathway (GO:0034356)	1	1	NNMT
myeloid dendritic cell differentiation (GO:0043011)	1	1	BATF2
positive regulation of TOR signaling (GO:0032008)	1	1	CLEC16A
eosinophil chemotaxis (GO:0048245)	1	1	CX3CL1
regulation of T cell apoptotic process (GO:0070232)	1	1	IDO1
pyrimidine-containing compound catabolic process (GO:0072529)	1	1	DPYD
positive regulation of cellular extravasation (GO:0002693)	1	1	ICAM1
eosinophil migration (GO:0072677)	1	1	CX3CL1
epithelium development (GO:0060429)	1	1	IFT122
histone acetylation (GO:0016573)	1	1	ELP4
regulation of protein complex disassembly (GO:0043244)	1	1	CLEC16A
negative regulation of ubiquitin-protein ligase activity involved in mitotic cell cycle (GO:0051436)	1	1	PSMB8
negative regulation of intrinsic apoptotic signaling pathway by p53 class mediator (GO:1902254)	1	1	CD74
negative regulation of secretion (GO:0051048)	1	1	CD74
lysosomal transport (GO:0007041)	1	1	CLEC16A
positive regulation of myeloid leukocyte cytokine production involved in immune response (GO:0061081)	1	1	CD74
SCF-dependent proteasomal ubiquitin-dependent protein catabolic process (GO:0031146)	1	1	PSMB8
positive regulation of response to cytokine stimulus (GO:0060760)	1	1	CD74
purine-containing compound catabolic process (GO:0072523)	1	1	DPYD
heterophilic cell-cell adhesion via plasma membrane cell adhesion molecules (GO:0007157)	1	1	ICAM1
positive regulation of osteoblast differentiation (GO:0045669)	1	1	IFITM1
regulation of ubiquitin-protein ligase activity involved in mitotic cell cycle (GO:0051439)	1	1	PSMB8
regulation of monocyte differentiation (GO:0045655)	1	1	CD74
regulation of response to interferon-gamma (GO:0060330)	1	1	SOCS1
regulation of endothelial cell apoptotic process (GO:2000351)	1	1	ICAM1
negative regulation of T cell receptor signaling pathway (GO:0050860)	1	1	GBP1
negative regulation of cysteine-type endopeptidase activity (GO:2000117)	1	1	LAMP3
regulation of cation channel activity (GO:2001257)	1	1	CTSS
negative regulation of JAK-STAT cascade (GO:0046426)	1	1	SOCS1
negative regulation of cell-substrate adhesion (GO:0010812)	1	1	GBP1
negative regulation of viral release from host cell (GO:1902187)	1	1	TRIM26
protein heterotetramerization (GO:0051290)	1	1	CD74
negative regulation of smoothened signaling pathway (GO:0045879)	1	1	IFT122
myeloid dendritic cell activation (GO:0001773)	1	1	BATF2
negative regulation of proteolysis involved in cellular protein catabolic process (GO:1903051)	1	1	LAMP3
regulation of endopeptidase activity (GO:0052548)	1	1	PSMB8
apoptotic process (GO:0006915)	1	1	MX1
negative regulation of protein localization to plasma membrane (GO:1903077)	1	1	GBP1
cellular response to zinc ion (GO:0071294)	1	1	MT1G
endothelial cell development (GO:0001885)	1	1	ICAM1
negative regulation of protein localization to cell periphery (GO:1904376)	1	1	GBP1
prostanoid biosynthetic process (GO:0046457)	1	1	CD74
cellular response to interleukin-7 (GO:0098761)	1	1	SOCS1
negative regulation of cell growth (GO:0030308)	1	1	BST2
positive regulation of mononuclear cell migration (GO:0071677)	1	1	CXCL10
interleukin-7-mediated signaling pathway (GO:0038111)	1	1	SOCS1
negative regulation of cysteine-type endopeptidase activity involved in apoptotic process (GO:0043154)	1	1	LAMP3
histone H4 acetylation (GO:0043967)	1	1	ELP4
plasma membrane bounded cell projection assembly (GO:0120031)	1	1	IFT122
non-canonical Wnt signaling pathway (GO:0035567)	1	1	PSMB8
intraciliary transport (GO:0042073)	1	1	IFT122
regulation of fibroblast proliferation (GO:0048145)	1	1	CD74
mRNA transcription from RNA polymerase II promoter (GO:0042789)	1	1	LMO2
embryonic heart tube development (GO:0035050)	1	1	IFT122
regulation of macroautophagy (GO:0016241)	1	1	CLEC16A
positive regulation of peptidyl-tyrosine phosphorylation (GO:0050731)	1	1	CD74
cellular response to hypoxia (GO:0071456)	1	1	PSMB8
G-protein coupled receptor signaling pathway, coupled to cyclic nucleotide second messenger (GO:0007187)	1	1	SSTR2
humoral immune response mediated by circulating immunoglobulin (GO:0002455)	1	1	C1S
negative regulation of proteasomal protein catabolic process (GO:1901799)	1	1	LAMP3
regulation of TORC1 signaling (GO:1903432)	1	1	CLEC16A
negative regulation of response to DNA damage stimulus (GO:2001021)	1	1	CD74
positive regulation of fibroblast proliferation (GO:0048146)	1	1	CD74
primary neural tube formation (GO:0014020)	1	1	IFT122
organelle fission (GO:0048285)	1	1	MX1
regulation of primary metabolic process (GO:0080090)	1	1	PSMB8
cellular response to growth factor stimulus (GO:0071363)	1	1	MT1G
regulation of immune response (GO:0050776)	1	1	IFITM1;ICAM1
cellular response to estradiol stimulus (GO:0071392)	1	1	SSTR2
NIK/NF-kappaB signaling (GO:0038061)	1	1	PSMB8
eye morphogenesis (GO:0048592)	1	1	IFT122
negative regulation of MAPK cascade (GO:0043409)	1	1	GBP1
regulation of regulatory T cell differentiation (GO:0045589)	1	1	SOCS1
aromatic amino acid family catabolic process (GO:0009074)	1	1	IDO1
positive regulation of T cell migration (GO:2000406)	1	1	CXCL10
proteasome-mediated ubiquitin-dependent protein catabolic process (GO:0043161)	1	1	PSMB8
proteolysis (GO:0006508)	1	1	CTSS
monocyte chemotaxis (GO:0002548)	1	1	CX3CL1
protein modification by small protein removal (GO:0070646)	1	1	PSMB8
regulation of calcium-mediated signaling (GO:0050848)	1	1	GBP1
negative regulation of programmed cell death (GO:0043069)	1	1	CD74
positive regulation of transferase activity (GO:0051347)	1	1	CD74
mononuclear cell differentiation (GO:1903131)	1	1	MT1G
negative regulation of STAT cascade (GO:1904893)	1	1	SOCS1
purine nucleobase metabolic process (GO:0006144)	1	1	DPYD
regulation of autophagosome maturation (GO:1901096)	1	1	CLEC16A
regulation of substrate adhesion-dependent cell spreading (GO:1900024)	1	1	GBP1
pyrimidine nucleoside catabolic process (GO:0046135)	1	1	DPYD
monocyte differentiation (GO:0030224)	1	1	MT1G
negative regulation of intrinsic apoptotic signaling pathway in response to DNA damage by p53 class mediator (GO:1902166)	1	1	CD74
negative regulation of peptide secretion (GO:0002792)	1	1	CD74
muscle organ development (GO:0007517)	1	1	CXCL10
negative regulation of cell cycle G2/M phase transition (GO:1902750)	1	1	PSMB8
regulation of osteoblast differentiation (GO:0045667)	1	1	IFITM1
camera-type eye morphogenesis (GO:0048593)	1	1	IFT122
innate immune response activating cell surface receptor signaling pathway (GO:0002220)	1	1	PSMB8
positive regulation of cell projection organization (GO:0031346)	1	1	CX3CL1
negative regulation of viral transcription (GO:0032897)	1	1	IFITM3
positive regulation of ion transmembrane transporter activity (GO:0032414)	1	1	CTSS
neutrophil migration (GO:1990266)	1	1	CX3CL1
regulation of mRNA stability (GO:0043488)	1	1	PSMB8
inorganic anion transport (GO:0015698)	1	1	CLIC5
regulation of protein localization to plasma membrane (GO:1903076)	1	1	GBP1
membrane fusion (GO:0061025)	1	1	MX1
cellular response to nutrient levels (GO:0031669)	1	1	CLEC16A
regulation of T cell activation (GO:0050863)	1	1	HLA-DPB1
cell-cell adhesion via plasma-membrane adhesion molecules (GO:0098742)	1	1	ICAM1
anaphase-promoting complex-dependent catabolic process (GO:0031145)	1	1	PSMB8
fat cell differentiation (GO:0045444)	1	1	PSMB8
negative regulation of mitotic cell cycle phase transition (GO:1901991)	1	1	PSMB8
positive regulation of protein modification process (GO:0031401)	1	1	CD74
positive regulation of chemokine production (GO:0032722)	1	1	CD74
regulation of canonical Wnt signaling pathway (GO:0060828)	1	1	PSMB8
regulation of cellular catabolic process (GO:0031329)	1	1	LAMP3
regulation of smoothened signaling pathway (GO:0008589)	1	1	IFT122
positive regulation of viral life cycle (GO:1903902)	1	1	CD74
protein localization to cilium (GO:0061512)	1	1	IFT122
NAD biosynthetic process (GO:0009435)	1	1	NNMT
positive regulation of ossification (GO:0045778)	1	1	IFITM1
regulation of G2/M transition of mitotic cell cycle (GO:0010389)	1	1	PSMB8
heart development (GO:0007507)	1	1	IFT122
regulation of insulin receptor signaling pathway (GO:0046626)	1	1	SOCS1
cellular response to copper ion (GO:0071280)	1	1	MT1G
granulocyte chemotaxis (GO:0071621)	1	1	CX3CL1
Fc receptor signaling pathway (GO:0038093)	1	1	PSMB8
dendritic cell differentiation (GO:0097028)	1	1	BATF2
regulation of monocyte chemotaxis (GO:0090025)	1	1	CXCL10
cellular response to oxygen-containing compound (GO:1901701)	1	1	CXCL10;SSTR2
positive regulation of GTPase activity (GO:0043547)	1	1	CX3CL1
positive regulation of leukocyte cell-cell adhesion (GO:1903039)	1	1	HLA-DPB1
neutrophil chemotaxis (GO:0030593)	1	1	CX3CL1
embryonic organ development (GO:0048568)	1	1	IFT122
regulation of cellular amine metabolic process (GO:0033238)	1	1	PSMB8
MAPK cascade (GO:0000165)	1	1	PSMB8
regulation of interferon-gamma-mediated signaling pathway (GO:0060334)	1	1	SOCS1
cilium organization (GO:0044782)	1	1	IFT122
protein deubiquitination (GO:0016579)	1	1	PSMB8
negative regulation of macroautophagy (GO:0016242)	1	1	CLEC16A
mitochondrial fission (GO:0000266)	1	1	MX1
establishment of endothelial barrier (GO:0061028)	1	1	ICAM1
cellular defense response (GO:0006968)	1	1	CXCL9
negative regulation of viral process (GO:0048525)	1	1	IFITM3
positive regulation of protein phosphorylation (GO:0001934)	1	1	CD74
positive regulation of cell differentiation (GO:0045597)	1	1	IFITM1
vesicle-mediated transport (GO:0016192)	1	1	CLEC16A
positive regulation of sequence-specific DNA binding transcription factor activity (GO:0051091)	1	1	TRIM26
regulation of cellular amino acid metabolic process (GO:0006521)	1	1	PSMB8
chloride transmembrane transport (GO:1902476)	1	1	CLIC5
regulation of macrophage activation (GO:0043030)	1	1	CD74
regulation of actin filament-based process (GO:0032970)	1	1	BST2
cellular protein catabolic process (GO:0044257)	1	1	CTSS
Fc-epsilon receptor signaling pathway (GO:0038095)	1	1	PSMB8
mRNA transcription (GO:0009299)	1	1	LMO2
blood circulation (GO:0008015)	1	1	CXCL10
negative regulation of canonical Wnt signaling pathway (GO:0090090)	1	1	PSMB8
T cell activation involved in immune response (GO:0002286)	1	1	ICAM1
regulation of T cell receptor signaling pathway (GO:0050856)	1	1	GBP1
positive regulation of signal transduction (GO:0009967)	1	1	CD74
mitochondrion organization (GO:0007005)	1	1	MX1
regulation of cell growth (GO:0001558)	1	1	BST2
negative regulation of cellular response to insulin stimulus (GO:1900077)	1	1	SOCS1
regulation of inflammatory response (GO:0050727)	1	1	CX3CL1
regulation of cellular ketone metabolic process (GO:0010565)	1	1	PSMB8
pattern recognition receptor signaling pathway (GO:0002221)	1	1	CTSS
regulation of viral process (GO:0050792)	1	1	LAMP3
positive regulation of granulocyte chemotaxis (GO:0071624)	1	1	CD74
positive regulation of cytokine production (GO:0001819)	1	1	HLA-DPB1
prostaglandin biosynthetic process (GO:0001516)	1	1	CD74
positive regulation of phosphorylation (GO:0042327)	1	1	CD74
positive regulation of hydrolase activity (GO:0051345)	1	1	CX3CL1
regulation of peptidase activity (GO:0052547)	1	1	PSMB8
endosome to lysosome transport (GO:0008333)	1	1	CLEC16A
regulation of autophagy (GO:0010506)	1	1	LAMP3
histone H3 acetylation (GO:0043966)	1	1	ELP4
negative regulation of G2/M transition of mitotic cell cycle (GO:0010972)	1	1	PSMB8
inorganic anion transmembrane transport (GO:0098661)	1	1	CLIC5
regulation of GTPase activity (GO:0043087)	1	1	CX3CL1
regulation of tyrosine phosphorylation of STAT protein (GO:0042509)	1	1	SOCS1
positive regulation of cell proliferation (GO:0008284)	1	1	CD74
regulation of MAPK cascade (GO:0043408)	1	1	CD74
regulation of intracellular signal transduction (GO:1902531)	1	1	GBP1
cellular response to lipid (GO:0071396)	1	1	CXCL10;SSTR2
positive regulation of interferon-gamma production (GO:0032729)	1	1	HLA-DPB1
regulation of interferon-gamma production (GO:0032649)	1	1	HLA-DPB1
inner ear receptor stereocilium organization (GO:0060122)	1	1	CLIC5
regulation of multicellular organismal development (GO:2000026)	1	1	CXCL10
regulation of B cell proliferation (GO:0030888)	1	1	CD74
positive regulation of lymphocyte apoptotic process (GO:0070230)	1	1	IDO1
protein complex assembly (GO:0006461)	1	1	CX3CL1
regulation of mitotic cell cycle phase transition (GO:1901990)	1	1	PSMB8
response to type I interferon (GO:0034340)	1	1	MX1

## Sheet: DeltaNeTS+ Reactome IFNg
Term	P.value	Adjusted.P.value	Genes
Interferon Signaling_Homo sapiens_R-HSA-913531	5.45339e-07	0.000125973	IFITM3;IFITM1;HLA-DRB5;CIITA;MX1;PSMB8;ICAM1;BST2;SOCS1;HLA-DPB1;TRIM26;GBP2;GBP1;GBP4;HLA-DRB1
Interferon gamma signaling_Homo sapiens_R-HSA-877300	3.50257e-06	0.000404546	CIITA;HLA-DRB5;SOCS1;HLA-DPB1;TRIM26;GBP2;GBP1;GBP4;HLA-DRB1;ICAM1
MHC class II antigen presentation_Homo sapiens_R-HSA-2132295	0.000127352	0.00980609	CD74;HLA-DRB5;HLA-DMA;HLA-DMB;HLA-DPB1;HLA-DOA;HLA-DRB1;CTSS
Cytokine Signaling in Immune system_Homo sapiens_R-HSA-1280215	0.000834568	0.0481963	IFITM3;IL32;HLA-DRB5;CIITA;IFITM1;MX1;PSMB8;ICAM1;APBB1IP;BST2;SOCS1;HLA-DPB1;TRIM26;GBP2;GBP1;GBP4;HLA-DRB1
Translocation of ZAP-70 to Immunological synapse_Homo sapiens_R-HSA-202430	0.00124782	0.0576493	HLA-DRB5;HLA-DPB1;HLA-DRB1
Phosphorylation of CD3 and TCR zeta chains_Homo sapiens_R-HSA-202427	0.00163216	0.0628381	HLA-DRB5;HLA-DPB1;HLA-DRB1
PD-1 signaling_Homo sapiens_R-HSA-389948	0.0019158	0.0632215	HLA-DRB5;HLA-DPB1;HLA-DRB1
Generation of second messenger molecules_Homo sapiens_R-HSA-202433	0.00345743	0.0998333	HLA-DRB5;HLA-DPB1;HLA-DRB1
Immune System_Homo sapiens_R-HSA-168256	0.00439515	0.112809	IFITM3;CIITA;IFITM1;C1S;CFH;CTSS;ICAM1;HLA-DMA;RNF213;HLA-DMB;SOCS1;TRIM26;GBP2;HLA-DOA;GBP1;GBP4;IL32;CD74;HLA-DRB5;SIGLEC15;MX1;PSMB8;BST2;APBB1IP;HLA-DPB1;HLA-DRB1
Interferon alpha/beta signaling_Homo sapiens_R-HSA-909733	0.012561	0.29016	BST2;IFITM3;IFITM1;SOCS1;MX1;GBP2;PSMB8
Costimulation by the CD28 family_Homo sapiens_R-HSA-388841	0.0140049	0.294104	HLA-DRB5;HLA-DPB1;HLA-DRB1
Downstream TCR signaling_Homo sapiens_R-HSA-202424	0.0254703	0.490303	HLA-DRB5;HLA-DPB1;HLA-DRB1;PSMB8
TCR signaling_Homo sapiens_R-HSA-202403	0.0351772	0.625072	HLA-DRB5;HLA-DPB1;HLA-DRB1;PSMB8
Adaptive Immune System_Homo sapiens_R-HSA-1280218	0.0409684	0.675978	CD74;HLA-DRB5;IFITM1;PSMB8;CTSS;ICAM1;HLA-DMA;RNF213;HLA-DMB;SOCS1;HLA-DPB1;HLA-DOA;HLA-DRB1
Chemokine receptors bind chemokines_Homo sapiens_R-HSA-380108	0.130962	1	CXCL10;CXCL9;CX3CL1
Class I MHC mediated antigen processing & presentation_Homo sapiens_R-HSA-983169	0.177022	1	RNF213;SOCS1;CTSS;PSMB8
Antigen processing-Cross presentation_Homo sapiens_R-HSA-1236975	0.185902	1	CTSS;PSMB8
Complement cascade_Homo sapiens_R-HSA-166658	0.181799	1	C1S;CFH
Hedgehog 'off' state_Homo sapiens_R-HSA-5610787	0.219968	1	IFT122;PSMB8
Signaling by Hedgehog_Homo sapiens_R-HSA-5358351	0.289354	1	IFT122;PSMB8
Toll-Like Receptors Cascades_Homo sapiens_R-HSA-168898	0.296483	1	SOCS1;CTSS
GRB2 events in EGFR signaling_Homo sapiens_R-HSA-179812	0.446619	1	APBB1IP;PSMB8
RAF/MAP kinase cascade_Homo sapiens_R-HSA-5673001	0.446619	1	APBB1IP;PSMB8
FRS-mediated FGFR1 signaling_Homo sapiens_R-HSA-5654693	0.448019	1	APBB1IP;PSMB8
SHC1 events in EGFR signaling_Homo sapiens_R-HSA-180336	0.446619	1	APBB1IP;PSMB8
FRS-mediated FGFR2 signaling_Homo sapiens_R-HSA-5654700	0.448019	1	APBB1IP;PSMB8
SHC1 events in ERBB4 signaling_Homo sapiens_R-HSA-1250347	0.446619	1	APBB1IP;PSMB8
FRS-mediated FGFR3 signaling_Homo sapiens_R-HSA-5654706	0.448019	1	APBB1IP;PSMB8
SOS-mediated signalling_Homo sapiens_R-HSA-112412	0.446619	1	APBB1IP;PSMB8
FRS-mediated FGFR4 signaling_Homo sapiens_R-HSA-5654712	0.448019	1	APBB1IP;PSMB8
ARMS-mediated activation_Homo sapiens_R-HSA-170984	0.452198	1	APBB1IP;PSMB8
Frs2-mediated activation_Homo sapiens_R-HSA-170968	0.453584	1	APBB1IP;PSMB8
MAPK1/MAPK3 signaling_Homo sapiens_R-HSA-5684996	0.454966	1	APBB1IP;PSMB8
Signalling to p38 via RIT and RIN_Homo sapiens_R-HSA-187706	0.452198	1	APBB1IP;PSMB8
Prolonged ERK activation events_Homo sapiens_R-HSA-169893	0.456346	1	APBB1IP;PSMB8
Peptide ligand-binding receptors_Homo sapiens_R-HSA-375276	0.384574	1	CXCL10;CXCL9;SSTR2;CX3CL1
Signaling by Leptin_Homo sapiens_R-HSA-2586552	0.457721	1	APBB1IP;PSMB8
Interleukin receptor SHC signaling_Homo sapiens_R-HSA-912526	0.460463	1	APBB1IP;PSMB8
Signalling to RAS_Homo sapiens_R-HSA-167044	0.461828	1	APBB1IP;PSMB8
VEGFR2 mediated cell proliferation_Homo sapiens_R-HSA-5218921	0.464549	1	APBB1IP;PSMB8
Interleukin-2 signaling_Homo sapiens_R-HSA-451927	0.469951	1	APBB1IP;PSMB8
Signalling to ERKs_Homo sapiens_R-HSA-187687	0.471293	1	APBB1IP;PSMB8
Interleukin-3, 5 and GM-CSF signaling_Homo sapiens_R-HSA-512988	0.48191	1	APBB1IP;PSMB8
NCAM signaling for neurite out-growth_Homo sapiens_R-HSA-375165	0.488439	1	APBB1IP;PSMB8
G alpha (i) signalling events_Homo sapiens_R-HSA-418594	0.453584	1	CXCL10;CXCL9;SSTR2
MAPK family signaling cascades_Homo sapiens_R-HSA-5683057	0.511284	1	APBB1IP;PSMB8
IRS-mediated signalling_Homo sapiens_R-HSA-112399	0.511284	1	APBB1IP;PSMB8
IGF1R signaling cascade_Homo sapiens_R-HSA-2428924	0.516223	1	APBB1IP;PSMB8
Insulin receptor signalling cascade_Homo sapiens_R-HSA-74751	0.514993	1	APBB1IP;PSMB8
IRS-related events triggered by IGF1R_Homo sapiens_R-HSA-2428928	0.516223	1	APBB1IP;PSMB8
Signaling by Type 1 Insulin-like Growth Factor 1 Receptor (IGF1R)_Homo sapiens_R-HSA-2404192	0.516223	1	APBB1IP;PSMB8
Antigen processing: Ubiquitination & Proteasome degradation_Homo sapiens_R-HSA-983168	0.480594	1	RNF213;SOCS1;PSMB8
FCERI mediated MAPK activation_Homo sapiens_R-HSA-2871796	0.51745	1	APBB1IP;PSMB8
Signaling by Insulin receptor_Homo sapiens_R-HSA-74752	0.543688	1	APBB1IP;PSMB8
VEGFA-VEGFR2 Pathway_Homo sapiens_R-HSA-4420097	0.554014	1	APBB1IP;PSMB8
Signaling by SCF-KIT_Homo sapiens_R-HSA-1433557	0.559651	1	APBB1IP;SOCS1;PSMB8
Extracellular matrix organization_Homo sapiens_R-HSA-1474244	0.510041	1	CTSS;ICAM1
Downstream signaling of activated FGFR2_Homo sapiens_R-HSA-5654696	0.56411	1	APBB1IP;PSMB8
Downstream signaling of activated FGFR3_Homo sapiens_R-HSA-5654708	0.56411	1	APBB1IP;PSMB8
Downstream signaling of activated FGFR4_Homo sapiens_R-HSA-5654716	0.56411	1	APBB1IP;PSMB8
Downstream signaling of activated FGFR1_Homo sapiens_R-HSA-5654687	0.567426	1	APBB1IP;PSMB8
Signaling by ERBB4_Homo sapiens_R-HSA-1236394	0.565218	1	APBB1IP;PSMB8
Signaling by FGFR4_Homo sapiens_R-HSA-5654743	0.567426	1	APBB1IP;PSMB8
Signaling by VEGF_Homo sapiens_R-HSA-194138	0.563	1	APBB1IP;PSMB8
Signaling by FGFR3_Homo sapiens_R-HSA-5654741	0.568526	1	APBB1IP;PSMB8
Signaling by FGFR1_Homo sapiens_R-HSA-5654736	0.571808	1	APBB1IP;PSMB8
Downstream signal transduction_Homo sapiens_R-HSA-186763	0.577225	1	APBB1IP;PSMB8
DAP12 signaling_Homo sapiens_R-HSA-2424491	0.580443	1	APBB1IP;PSMB8
Signaling by EGFR_Homo sapiens_R-HSA-177929	0.592037	1	APBB1IP;PSMB8
Signaling by FGFR2_Homo sapiens_R-HSA-5654738	0.598229	1	APBB1IP;PSMB8
Class A/1 (Rhodopsin-like receptors)_Homo sapiens_R-HSA-373076	0.557404	1	CXCL10;CXCL9;SSTR2;CX3CL1
DAP12 interactions_Homo sapiens_R-HSA-2172127	0.596175	1	APBB1IP;SIGLEC15;PSMB8
Signaling by FGFR_Homo sapiens_R-HSA-190236	0.603318	1	APBB1IP;PSMB8
Signaling by PDGF_Homo sapiens_R-HSA-186797	0.60129	1	APBB1IP;PSMB8
Metabolism of amino acids and derivatives_Homo sapiens_R-HSA-71291	0.570717	1	NNMT;PSMB8;IDO1
NGF signalling via TRKA from the plasma membrane_Homo sapiens_R-HSA-187037	0.611329	1	APBB1IP;PSMB8
Innate Immune System_Homo sapiens_R-HSA-168249	0.604667	1	APBB1IP;SIGLEC15;SOCS1;C1S;CFH;PSMB8;CTSS
Fc epsilon receptor (FCERI) signaling_Homo sapiens_R-HSA-2454202	0.631612	1	APBB1IP;PSMB8
Signaling by Interleukins_Homo sapiens_R-HSA-449147	0.628779	1	APBB1IP;IL32;PSMB8
Gastrin-CREB signalling pathway via PKC and MAPK_Homo sapiens_R-HSA-881907	0.664854	1	APBB1IP;PSMB8
Signalling by NGF_Homo sapiens_R-HSA-166520	0.679945	1	APBB1IP;PSMB8
GPCR ligand binding_Homo sapiens_R-HSA-500792	0.677477	1	CXCL10;CXCL9;SSTR2;CX3CL1
Axon guidance_Homo sapiens_R-HSA-422475	0.729095	1	APBB1IP;PSMB8
Developmental Biology_Homo sapiens_R-HSA-1266738	0.865631	1	APBB1IP;PSMB8
GPCR downstream signaling_Homo sapiens_R-HSA-388396	0.919791	1	CXCL10;CXCL9;SSTR2
Signaling by GPCR_Homo sapiens_R-HSA-372790	0.964774	1	APBB1IP;CXCL10;CXCL9;SSTR2;PSMB8;CX3CL1
Gene Expression_Homo sapiens_R-HSA-74160	0.985861	1	ZNF75D;PSMB8
Signal Transduction_Homo sapiens_R-HSA-162582	0.988889	1	APBB1IP;CXCL10;CXCL9;SOCS1;IFT122;SSTR2;PSMB8;CX3CL1
Metabolism_Homo sapiens_R-HSA-1430728	0.993393	1	NNMT;DPYD;MT1G;PSMB8;IDO1
Metabolism of ingested SeMet, Sec, MeSec into H2Se_Homo sapiens_R-HSA-2408508	1	1	NNMT
Cell Cycle_Homo sapiens_R-HSA-1640170	1	1	PSMB8
Degradation of beta-catenin by the destruction complex_Homo sapiens_R-HSA-195253	1	1	PSMB8
DNA Replication Pre-Initiation_Homo sapiens_R-HSA-69002	1	1	PSMB8
M/G1 Transition_Homo sapiens_R-HSA-68874	1	1	PSMB8
APC/C:Cdc20 mediated degradation of mitotic proteins_Homo sapiens_R-HSA-176409	1	1	PSMB8
HATs acetylate histones_Homo sapiens_R-HSA-3214847	1	1	ELP4
Generic Transcription Pathway_Homo sapiens_R-HSA-212436	1	1	ZNF75D
CLEC7A (Dectin-1) signaling_Homo sapiens_R-HSA-5607764	1	1	PSMB8
DNA Replication_Homo sapiens_R-HSA-69306	1	1	PSMB8
Disease_Homo sapiens_R-HSA-1643685	1	1	PSMB8
Cell Cycle, Mitotic_Homo sapiens_R-HSA-69278	1	1	PSMB8
Metabolism of nucleotides_Homo sapiens_R-HSA-15869	1	1	DPYD
Synthesis of DNA_Homo sapiens_R-HSA-69239	1	1	PSMB8
TNFR2 non-canonical NF-kB pathway_Homo sapiens_R-HSA-5668541	1	1	PSMB8
Organelle biogenesis and maintenance_Homo sapiens_R-HSA-1852241	1	1	IFT122
Hemostasis_Homo sapiens_R-HSA-109582	1	1	APBB1IP;CD74
Cell surface interactions at the vascular wall_Homo sapiens_R-HSA-202733	1	1	CD74
PCP/CE pathway_Homo sapiens_R-HSA-4086400	1	1	PSMB8
Diseases of signal transduction_Homo sapiens_R-HSA-5663202	1	1	PSMB8
Platelet activation, signaling and aggregation_Homo sapiens_R-HSA-76002	1	1	APBB1IP
Regulation of mRNA stability by proteins that bind AU-rich elements_Homo sapiens_R-HSA-450531	1	1	PSMB8
Degradation of the extracellular matrix_Homo sapiens_R-HSA-1474228	1	1	CTSS
Integrin alphaIIb beta3 signaling_Homo sapiens_R-HSA-354192	1	1	APBB1IP
MAPK6/MAPK4 signaling_Homo sapiens_R-HSA-5687128	1	1	PSMB8
Regulation of DNA replication_Homo sapiens_R-HSA-69304	1	1	PSMB8
G1/S Transition_Homo sapiens_R-HSA-69206	1	1	PSMB8
Activation of APC/C and APC/C:Cdc20 mediated degradation of mitotic proteins_Homo sapiens_R-HSA-176814	1	1	PSMB8
Activated TLR4 signalling_Homo sapiens_R-HSA-166054	1	1	SOCS1
Phase II conjugation_Homo sapiens_R-HSA-156580	1	1	NNMT
Infectious disease_Homo sapiens_R-HSA-5663205	1	1	PSMB8
Regulation of APC/C activators between G1/S and early anaphase_Homo sapiens_R-HSA-176408	1	1	PSMB8
MyD88:Mal cascade initiated on plasma membrane_Homo sapiens_R-HSA-166058	1	1	SOCS1
Toll Like Receptor 2 (TLR2) Cascade_Homo sapiens_R-HSA-181438	1	1	SOCS1
Toll Like Receptor TLR1:TLR2 Cascade_Homo sapiens_R-HSA-168179	1	1	SOCS1
Mitotic G1-G1/S phases_Homo sapiens_R-HSA-453279	1	1	PSMB8
Toll Like Receptor TLR6:TLR2 Cascade_Homo sapiens_R-HSA-168188	1	1	SOCS1
Activation of NF-kappaB in B cells_Homo sapiens_R-HSA-1169091	1	1	PSMB8
Metabolism of polyamines_Homo sapiens_R-HSA-351202	1	1	PSMB8
APC/C:Cdc20 mediated degradation of Securin_Homo sapiens_R-HSA-174154	1	1	PSMB8
Toll Like Receptor 4 (TLR4) Cascade_Homo sapiens_R-HSA-166016	1	1	SOCS1
M Phase_Homo sapiens_R-HSA-68886	1	1	PSMB8
S Phase_Homo sapiens_R-HSA-69242	1	1	PSMB8
APC/C:Cdh1 mediated degradation of Cdc20 and other APC/C:Cdh1 targeted proteins in late mitosis/early G1_Homo sapiens_R-HSA-174178	1	1	PSMB8
APC/C-mediated degradation of cell cycle proteins_Homo sapiens_R-HSA-174143	1	1	PSMB8
Regulation of mitotic cell cycle_Homo sapiens_R-HSA-453276	1	1	PSMB8
Cdc20:Phospho-APC/C mediated degradation of Cyclin A_Homo sapiens_R-HSA-174184	1	1	PSMB8
Signaling by Wnt_Homo sapiens_R-HSA-195721	1	1	PSMB8
Creation of C4 and C2 activators_Homo sapiens_R-HSA-166786	1	1	C1S
Endosomal/Vacuolar pathway_Homo sapiens_R-HSA-1236977	1	1	CTSS
Pyrimidine catabolism_Homo sapiens_R-HSA-73621	1	1	DPYD
Cross-presentation of soluble exogenous antigens (endosomes)_Homo sapiens_R-HSA-1236978	1	1	PSMB8
Hedgehog 'on' state_Homo sapiens_R-HSA-5632684	1	1	PSMB8
Collagen formation_Homo sapiens_R-HSA-1474290	1	1	CTSS
FCERI mediated NF-kB activation_Homo sapiens_R-HSA-2871837	1	1	PSMB8
C-type lectin receptors (CLRs)_Homo sapiens_R-HSA-5621481	1	1	PSMB8
Regulation of activated PAK-2p34 by proteasome mediated degradation_Homo sapiens_R-HSA-211733	1	1	PSMB8
Pyrimidine metabolism_Homo sapiens_R-HSA-73848	1	1	DPYD
Growth hormone receptor signaling_Homo sapiens_R-HSA-982772	1	1	SOCS1
Integrin cell surface interactions_Homo sapiens_R-HSA-216083	1	1	ICAM1
Platelet Aggregation (Plug Formation)_Homo sapiens_R-HSA-76009	1	1	APBB1IP
Selenoamino acid metabolism_Homo sapiens_R-HSA-2408522	1	1	NNMT
APC:Cdc20 mediated degradation of cell cycle proteins prior to satisfation of the cell cycle checkpoint_Homo sapiens_R-HSA-179419	1	1	PSMB8
Chromatin modifying enzymes_Homo sapiens_R-HSA-3247509	1	1	ELP4
Removal of licensing factors from origins_Homo sapiens_R-HSA-69300	1	1	PSMB8
Chromatin organization_Homo sapiens_R-HSA-4839726	1	1	ELP4
Intraflagellar transport_Homo sapiens_R-HSA-5620924	1	1	IFT122
G1/S DNA Damage Checkpoints_Homo sapiens_R-HSA-69615	1	1	PSMB8
Antiviral mechanism by IFN-stimulated genes_Homo sapiens_R-HSA-1169410	1	1	MX1
ISG15 antiviral mechanism_Homo sapiens_R-HSA-1169408	1	1	MX1
Regulation of Apoptosis_Homo sapiens_R-HSA-169911	1	1	PSMB8
Histidine, lysine, phenylalanine, tyrosine, proline and tryptophan catabolism_Homo sapiens_R-HSA-6788656	1	1	IDO1
CDK-mediated phosphorylation and removal of Cdc6_Homo sapiens_R-HSA-69017	1	1	PSMB8
Initial triggering of complement_Homo sapiens_R-HSA-166663	1	1	C1S
ER-Phagosome pathway_Homo sapiens_R-HSA-1236974	1	1	PSMB8
Cyclin A:Cdk2-associated events at S phase entry_Homo sapiens_R-HSA-69656	1	1	PSMB8
Assembly of collagen fibrils and other multimeric structures_Homo sapiens_R-HSA-2022090	1	1	CTSS
Regulation of ornithine decarboxylase (ODC)_Homo sapiens_R-HSA-350562	1	1	PSMB8
Ubiquitin-dependent degradation of Cyclin D1_Homo sapiens_R-HSA-69229	1	1	PSMB8
Ubiquitin-dependent degradation of Cyclin D_Homo sapiens_R-HSA-75815	1	1	PSMB8
Vpu mediated degradation of CD4_Homo sapiens_R-HSA-180534	1	1	PSMB8
Autodegradation of the E3 ubiquitin ligase COP1_Homo sapiens_R-HSA-349425	1	1	PSMB8
p53-Dependent G1/S DNA damage checkpoint_Homo sapiens_R-HSA-69580	1	1	PSMB8
p53-Dependent G1 DNA Damage Response_Homo sapiens_R-HSA-69563	1	1	PSMB8
Classical antibody-mediated complement activation_Homo sapiens_R-HSA-173623	1	1	C1S
MAP2K and MAPK activation_Homo sapiens_R-HSA-5674135	1	1	APBB1IP
Stabilization of p53_Homo sapiens_R-HSA-69541	1	1	PSMB8
SCF-beta-TrCP mediated degradation of Emi1_Homo sapiens_R-HSA-174113	1	1	PSMB8
NIK-->noncanonical NF-kB signaling_Homo sapiens_R-HSA-5676590	1	1	PSMB8
CDT1 association with the CDC6:ORC:origin complex_Homo sapiens_R-HSA-68827	1	1	PSMB8
Ubiquitin Mediated Degradation of Phosphorylated Cdc25A_Homo sapiens_R-HSA-69601	1	1	PSMB8
p53-Independent G1/S DNA damage checkpoint_Homo sapiens_R-HSA-69613	1	1	PSMB8
Degradation of AXIN_Homo sapiens_R-HSA-4641257	1	1	PSMB8
p53-Independent DNA Damage Response_Homo sapiens_R-HSA-69610	1	1	PSMB8
Regulation of RAS by GAPs_Homo sapiens_R-HSA-5658442	1	1	PSMB8
AUF1 (hnRNP D0) binds and destabilizes mRNA_Homo sapiens_R-HSA-450408	1	1	PSMB8
Autodegradation of Cdh1 by Cdh1:APC/C_Homo sapiens_R-HSA-174084	1	1	PSMB8
Assembly of the pre-replicative complex_Homo sapiens_R-HSA-68867	1	1	PSMB8
Asymmetric localization of PCP proteins_Homo sapiens_R-HSA-4608870	1	1	PSMB8
SCF(Skp2)-mediated degradation of p27/p21_Homo sapiens_R-HSA-187577	1	1	PSMB8
Degradation of DVL_Homo sapiens_R-HSA-4641258	1	1	PSMB8
Vif-mediated degradation of APOBEC3G_Homo sapiens_R-HSA-180585	1	1	PSMB8
Switching of origins to a post-replicative state_Homo sapiens_R-HSA-69052	1	1	PSMB8
Dectin-1 mediated noncanonical NF-kB signaling_Homo sapiens_R-HSA-5607761	1	1	PSMB8
Orc1 removal from chromatin_Homo sapiens_R-HSA-68949	1	1	PSMB8
Hh mutants abrogate ligand secretion_Homo sapiens_R-HSA-5387390	1	1	PSMB8
Hh mutants that don't undergo autocatalytic processing are degraded by ERAD_Homo sapiens_R-HSA-5362768	1	1	PSMB8
GLI3 is processed to GLI3R by the proteasome_Homo sapiens_R-HSA-5610785	1	1	PSMB8
Degradation of GLI1 by the proteasome_Homo sapiens_R-HSA-5610780	1	1	PSMB8
Degradation of GLI2 by the proteasome_Homo sapiens_R-HSA-5610783	1	1	PSMB8
Cyclin E associated events during G1/S transition_Homo sapiens_R-HSA-69202	1	1	PSMB8
The role of GTSE1 in G2/M progression after G2 checkpoint_Homo sapiens_R-HSA-8852276	1	1	PSMB8
Beta-catenin independent WNT signaling_Homo sapiens_R-HSA-3858494	1	1	PSMB8
Hedgehog ligand biogenesis_Homo sapiens_R-HSA-5358346	1	1	PSMB8
Host Interactions of HIV factors_Homo sapiens_R-HSA-162909	1	1	PSMB8
Regulation of IFNA signaling_Homo sapiens_R-HSA-912694	1	1	SOCS1
Regulation of Complement cascade_Homo sapiens_R-HSA-977606	1	1	CFH
Immunoregulatory interactions between a Lymphoid and a non-Lymphoid cell_Homo sapiens_R-HSA-198933	1	1	IFITM1;ICAM1
Apoptosis_Homo sapiens_R-HSA-109581	1	1	PSMB8
G2/M Checkpoints_Homo sapiens_R-HSA-69481	1	1	PSMB8
Separation of Sister Chromatids_Homo sapiens_R-HSA-2467813	1	1	PSMB8
Programmed Cell Death_Homo sapiens_R-HSA-5357801	1	1	PSMB8
Regulation of IFNG signaling_Homo sapiens_R-HSA-877312	1	1	SOCS1
Methylation_Homo sapiens_R-HSA-156581	1	1	NNMT
Assembly of the primary cilium_Homo sapiens_R-HSA-5617833	1	1	IFT122
G2/M Transition_Homo sapiens_R-HSA-69275	1	1	PSMB8
Mitotic G2-G2/M phases_Homo sapiens_R-HSA-453274	1	1	PSMB8
Signaling by the B Cell Receptor (BCR)_Homo sapiens_R-HSA-983705	1	1	PSMB8
HIV Infection_Homo sapiens_R-HSA-162906	1	1	PSMB8
Regulation of KIT signaling_Homo sapiens_R-HSA-1433559	1	1	SOCS1
Mitotic Anaphase_Homo sapiens_R-HSA-68882	1	1	PSMB8
p130Cas linkage to MAPK signaling for integrins_Homo sapiens_R-HSA-372708	1	1	APBB1IP
Cell Cycle Checkpoints_Homo sapiens_R-HSA-69620	1	1	PSMB8
Downstream signaling events of B Cell Receptor (BCR)_Homo sapiens_R-HSA-1168372	1	1	PSMB8
GRB2:SOS provides linkage to MAPK signaling for Integrins_Homo sapiens_R-HSA-354194	1	1	APBB1IP
Biological oxidations_Homo sapiens_R-HSA-211859	1	1	NNMT
TCF dependent signaling in response to WNT_Homo sapiens_R-HSA-201681	1	1	PSMB8
Mitotic Metaphase and Anaphase_Homo sapiens_R-HSA-2555396	1	1	PSMB8
Trafficking and processing of endosomal TLR_Homo sapiens_R-HSA-1679131	1	1	CTSS
Metallothioneins bind metals_Homo sapiens_R-HSA-5661231	1	1	MT1G
Response to metal ions_Homo sapiens_R-HSA-5660526	1	1	MT1G
Tryptophan catabolism_Homo sapiens_R-HSA-71240	1	1	IDO1

## Sheet: Log2FC GO IFNa
Term	P.value	Adjusted.P.value	Genes
kinetochore assembly (GO:0051382)	0.000218054	0.0513252	CENPE;CENPC
attachment of mitotic spindle microtubules to kinetochore (GO:0051315)	0.000397852	0.0513252	CENPE;CENPC
kinetochore organization (GO:0051383)	0.000469438	0.0513252	CENPE;CENPC
centromere complex assembly (GO:0034508)	0.00385769	0.316331	CENPE;CENPC
mitotic metaphase plate congression (GO:0007080)	0.00541884	0.355476	CENPE;CENPC
doxorubicin metabolic process (GO:0044598)	0.0222807	0.604972	AKR1B10
embryonic camera-type eye development (GO:0031076)	0.0173719	0.604972	ALDH1A3
daunorubicin metabolic process (GO:0044597)	0.0222807	0.604972	AKR1B10
regulation of metaphase/anaphase transition of cell cycle (GO:1902099)	0.0222807	0.604972	CENPE
aminoglycoside antibiotic metabolic process (GO:0030647)	0.0222807	0.604972	AKR1B10
biomineral tissue development (GO:0031214)	0.0222807	0.604972	CEMP1
primary alcohol catabolic process (GO:0034310)	0.0271655	0.604972	AKR1B10
embryonic eye morphogenesis (GO:0048048)	0.0295989	0.604972	ALDH1A3
quinone metabolic process (GO:1901661)	0.0271655	0.604972	AKR1B10
glycoside metabolic process (GO:0016137)	0.0368635	0.604972	AKR1B10
retinal metabolic process (GO:0042574)	0.0295989	0.604972	ALDH1A3
positive regulation of myoblast differentiation (GO:0045663)	0.0368635	0.604972	BOC;HIF1AN
retinoic acid metabolic process (GO:0042573)	0.0392731	0.604972	ALDH1A3
regulation of mitotic sister chromatid separation (GO:0010965)	0.0392731	0.604972	CENPE
establishment of chromosome localization (GO:0051303)	0.0344479	0.604972	CENPE
regulation of mitotic metaphase/anaphase transition (GO:0030071)	0.0392731	0.604972	CENPE
glutathione derivative metabolic process (GO:1901685)	0.055976	0.604972	GSTA3
camera-type eye development (GO:0043010)	0.0606958	0.604972	ALDH1A3
regulation of cAMP biosynthetic process (GO:0030817)	0.0488528	0.604972	GPR176
negative regulation of cAMP biosynthetic process (GO:0030818)	0.0536074	0.604972	GPR176
covalent chromatin modification (GO:0016569)	0.051233	0.604972	CHD1
eye morphogenesis (GO:0048592)	0.051233	0.604972	ALDH1A3
chromatin remodeling at centromere (GO:0031055)	0.0793447	0.604972	CENPC
regulation of myoblast differentiation (GO:0045661)	0.0723942	0.604972	BOC;HIF1AN
CENP-A containing nucleosome assembly (GO:0034080)	0.0747167	0.604972	CENPC
CENP-A containing chromatin organization (GO:0061641)	0.0747167	0.604972	CENPC
homologous chromosome segregation (GO:0045143)	0.0464667	0.604972	CENPC
macromolecule modification (GO:0043412)	0.0606958	0.604972	CHD1
glutathione derivative biosynthetic process (GO:1901687)	0.055976	0.604972	GSTA3
histone exchange (GO:0043486)	0.0885325	0.604972	CENPC
regulation of muscle cell differentiation (GO:0051147)	0.0885325	0.604972	BOC
positive regulation by host of viral transcription (GO:0043923)	0.0440747	0.604972	CHD1
modulation by host of viral transcription (GO:0043921)	0.0677321	0.604972	CHD1
endodermal cell differentiation (GO:0035987)	0.0793447	0.604972	COL12A1
intra-Golgi vesicle-mediated transport (GO:0006891)	0.0816501	0.604972	GOSR1
beta-catenin-TCF complex assembly (GO:1904837)	0.0747167	0.604972	BCL9;BCL9L
endoderm formation (GO:0001706)	0.0885325	0.604972	COL12A1
negative regulation of extrinsic apoptotic signaling pathway via death domain receptors (GO:1902042)	0.0770335	0.604972	FAS;ARHGEF2
collagen fibril organization (GO:0030199)	0.0723942	0.604972	COL12A1;COL11A2
cellular protein complex assembly (GO:0043623)	0.0509982	0.604972	CENPE;CENPC
positive regulation of muscle cell differentiation (GO:0051149)	0.0839499	0.604972	BOC;HIF1AN
embryonic organ morphogenesis (GO:0048562)	0.0816501	0.604972	ALDH1A3
positive regulation of ATPase activity (GO:0032781)	0.086244	0.604972	DNAJC24
regulation of extrinsic apoptotic signaling pathway via death domain receptors (GO:1902041)	0.0953644	0.606746	FAS;ARHGEF2
odontogenesis (GO:0042476)	0.0998911	0.606746	CEMP1
regulation of cellular localization (GO:0060341)	0.0976305	0.606746	GOSR1
DNA replication-independent nucleosome assembly (GO:0006336)	0.0953644	0.606746	CENPC
regulation of ATPase activity (GO:0043462)	0.0976305	0.606746	DNAJC24
positive regulation of viral transcription (GO:0050434)	0.0998911	0.606746	CHD1
microtubule cytoskeleton organization involved in mitosis (GO:1902850)	0.10664	0.624603	CENPE
metaphase plate congression (GO:0051310)	0.10664	0.624603	CENPE
protein complex subunit organization (GO:0071822)	0.108878	0.626526	COL12A1;COL11A2
glutathione metabolic process (GO:0006749)	0.117777	0.666049	GSTA3
embryonic organ development (GO:0048568)	0.126589	0.703747	ALDH1A3
protein homotetramerization (GO:0051289)	0.135314	0.739718	ALDH1A3
diterpenoid metabolic process (GO:0016101)	0.146101	0.785593	AKR1B10
monocarboxylic acid biosynthetic process (GO:0072330)	0.158871	0.838126	ALDH1A3
positive regulation of neurogenesis (GO:0050769)	0.160981	0.838126	HEYL;ARHGEF2
organelle membrane fusion (GO:0090174)	0.165186	0.846579	GOSR1
retinoid metabolic process (GO:0001523)	0.173534	0.859691	ALDH1A3;AKR1B10
mitotic spindle organization (GO:0007052)	0.171454	0.859691	CENPE
negative regulation of extrinsic apoptotic signaling pathway (GO:2001237)	0.175608	0.859691	FAS;ARHGEF2
retrograde vesicle-mediated transport, Golgi to ER (GO:0006890)	0.183853	0.880657	CENPE
retrograde transport, endosome to Golgi (GO:0042147)	0.187945	0.880657	GOSR1
mitotic sister chromatid segregation (GO:0000070)	0.187945	0.880657	CEP57;CENPE
regulation of neuron differentiation (GO:0045664)	0.192017	0.887066	HEYL;ARHGEF2
protein tetramerization (GO:0051262)	0.204114	0.929854	ALDH1A3
antigen processing and presentation of exogenous peptide antigen via MHC class II (GO:0019886)	0.218003	0.937005	CENPE
antigen processing and presentation of exogenous peptide antigen (GO:0002478)	0.218003	0.937005	CENPE
antigen processing and presentation of peptide antigen via MHC class II (GO:0002495)	0.219968	0.937005	CENPE
vesicle fusion (GO:0006906)	0.21208	0.937005	GOSR1
positive regulation of neuron differentiation (GO:0045666)	0.219968	0.937005	HEYL;ARHGEF2
peptide metabolic process (GO:0006518)	0.231654	0.974135	GSTA3
monocarboxylic acid metabolic process (GO:0032787)	0.23935	0.993755	ALDH1A3
organelle assembly (GO:0070925)	0.242851	0.995688	CENPE;ABLIM1;CENPC
positive regulation of kinase activity (GO:0033674)	0.248863	1	CENPE
positive regulation of protein phosphorylation (GO:0001934)	0.276313	1	CENPE;FAS;ARHGEF2
cytosolic transport (GO:0016482)	0.258259	1	GOSR1
RNA metabolic process (GO:0016070)	0.383017	1	DUSP11;AGO4
regulation of mitotic cell cycle phase transition (GO:1901990)	0.372006	1	CEP57;CENPE
sulfur compound biosynthetic process (GO:0044272)	0.265694	1	GSTA3
positive regulation of hydrolase activity (GO:0051345)	0.352681	1	DNAJC24
protein complex assembly (GO:0006461)	0.37989	1	BCL9;BCL9L
skeletal system development (GO:0001501)	0.30879	1	COL12A1;COL11A2
vesicle organization (GO:0016050)	0.274884	1	GOSR1
ER to Golgi vesicle-mediated transport (GO:0006888)	0.365628	1	GOSR1
regulation of protein kinase activity (GO:0045859)	0.310531	1	CENPE
regulation of vesicle-mediated transport (GO:0060627)	0.294707	1	GOSR1
protein homooligomerization (GO:0051260)	0.381456	1	ALDH1A3
positive regulation of protein kinase activity (GO:0045860)	0.352681	1	CENPE
extracellular matrix organization (GO:0030198)	0.439567	1	COL12A1;COL11A2;COL8A2
organonitrogen compound biosynthetic process (GO:1901566)	0.367229	1	GSTA3;CHAT
proteasomal protein catabolic process (GO:0010498)	0.450808	1	HECTD3
cellular response to tumor necrosis factor (GO:0071356)	0.387678	1	FAS;ARHGEF2
positive regulation of cell differentiation (GO:0045597)	0.387678	1	BOC;HIF1AN;BCL9L
endosomal transport (GO:0016197)	0.439567	1	GOSR1
Golgi vesicle transport (GO:0048193)	0.496168	1	CENPE;GOSR1
positive regulation of apoptotic process (GO:0043065)	0.540194	1	FAS;ARHGEF2
negative regulation of gene expression (GO:0010629)	0.460993	1	HEYL;BCL7A;AGO4
positive regulation of programmed cell death (GO:0043068)	0.477953	1	FAS;ARHGEF2
anterograde trans-synaptic signaling (GO:0098916)	0.454966	1	GPR176;GABRA3
cilium assembly (GO:0060271)	0.51745	1	CEP57;ABLIM1
chemical synaptic transmission (GO:0007268)	0.518674	1	GPR176;GABRA3
intracellular protein transport (GO:0006886)	0.584696	1	CEP57;ARHGEF2
proteasome-mediated ubiquitin-dependent protein catabolic process (GO:0043161)	0.521113	1	HECTD3
vesicle-mediated transport (GO:0016192)	0.646366	1	GOSR1
ubiquitin-dependent protein catabolic process (GO:0006511)	0.5783	1	HECTD3
negative regulation of programmed cell death (GO:0043069)	0.644554	1	FAS;ARHGEF2
protein modification by small protein conjugation (GO:0032446)	0.635356	1	HECTD3
negative regulation of nucleic acid-templated transcription (GO:1903507)	0.675821	1	HEYL;BCL7A
protein ubiquitination (GO:0016567)	0.723471	1	HECTD3
negative regulation of cellular macromolecule biosynthetic process (GO:2000113)	0.7277	1	HEYL;BCL7A
regulation of apoptotic process (GO:0042981)	0.875742	1	FAS;ARHGEF2
negative regulation of transcription, DNA-templated (GO:0045892)	0.875092	1	HEYL;BCL7A
positive regulation of transcription from RNA polymerase II promoter (GO:0045944)	0.886003	1	HEYL;ARHGEF2;BCL9L
regulation of cell proliferation (GO:0042127)	0.848936	1	FAS;ARHGEF2
regulation of transcription, DNA-templated (GO:0006355)	0.917371	1	HEYL;BCL7A;CHD1
regulation of transcription from RNA polymerase II promoter (GO:0006357)	0.89313	1	HEYL;ARHGEF2;CHD1;BCL9L
cellular protein modification process (GO:0006464)	0.923706	1	DUSP11;EVA1A
positive regulation of transcription, DNA-templated (GO:0045893)	0.944298	1	HEYL;ARHGEF2;BCL9L
cytokine-mediated signaling pathway (GO:0019221)	1	1	FAS
protein transport (GO:0015031)	1	1	ARHGEF2
chloride transport (GO:0006821)	1	1	GABRA3
sensory perception of light stimulus (GO:0050953)	1	1	ABLIM1
cellular protein localization (GO:0034613)	1	1	ARHGEF2
positive regulation of vasculature development (GO:1904018)	1	1	HIF1AN
mRNA metabolic process (GO:0016071)	1	1	AGO4
ncRNA processing (GO:0034470)	1	1	AGO4
regulation of Ras protein signal transduction (GO:0046578)	1	1	ARHGEF2
sensory perception of sound (GO:0007605)	1	1	COL11A2
negative regulation of apoptotic process (GO:0043066)	1	1	FAS
regulation of Wnt signaling pathway (GO:0030111)	1	1	AMER2
transmembrane transport (GO:0055085)	1	1	GABRA3
cellular response to fibroblast growth factor stimulus (GO:0044344)	1	1	CEP57
response to molecule of bacterial origin (GO:0002237)	1	1	FAS
regulation of peptidyl-tyrosine phosphorylation (GO:0050730)	1	1	ARHGEF2
protein import into nucleus (GO:0006606)	1	1	CEP57
response to tumor necrosis factor (GO:0034612)	1	1	ARHGEF2
mitotic nuclear division (GO:0140014)	1	1	CEP57
positive regulation of intracellular signal transduction (GO:1902533)	1	1	FAS
cellular response to starvation (GO:0009267)	1	1	FAS
positive regulation of cysteine-type endopeptidase activity involved in apoptotic process (GO:0043280)	1	1	FAS
inflammatory response (GO:0006954)	1	1	FAS
regulation of transcription from RNA polymerase II promoter in response to stress (GO:0043618)	1	1	HIF1AN
cellular protein metabolic process (GO:0044267)	1	1	EVA1A
regulation of stress-activated protein kinase signaling cascade (GO:0070302)	1	1	FAS
ciliary basal body-plasma membrane docking (GO:0097711)	1	1	CEP57
positive regulation of vasculogenesis (GO:2001214)	1	1	HIF1AN
sensory perception of mechanical stimulus (GO:0050954)	1	1	COL11A2
cellular response to amino acid starvation (GO:0034198)	1	1	FAS
positive regulation of epithelial to mesenchymal transition (GO:0010718)	1	1	BCL9L
regulation of anatomical structure morphogenesis (GO:0022603)	1	1	BCL9L
regulation of programmed cell death (GO:0043067)	1	1	FAS
fibroblast growth factor receptor signaling pathway (GO:0008543)	1	1	CEP57
response to muramyl dipeptide (GO:0032495)	1	1	ARHGEF2
regulation of transcription from RNA polymerase II promoter in response to hypoxia (GO:0061418)	1	1	HIF1AN
visual perception (GO:0007601)	1	1	ABLIM1
negative regulation of microtubule polymerization or depolymerization (GO:0031111)	1	1	ARHGEF2
post-translational protein modification (GO:0043687)	1	1	EVA1A
positive regulation of transcription of Notch receptor target (GO:0007221)	1	1	HEYL
L-ascorbic acid metabolic process (GO:0019852)	1	1	CYB5A
regulation of myeloid cell differentiation (GO:0045637)	1	1	AGO4
carboxylic acid metabolic process (GO:0019752)	1	1	CYB5A
connective tissue development (GO:0061448)	1	1	COL11A2
negative regulation of sequence-specific DNA binding transcription factor activity (GO:0043433)	1	1	HEYL
regulation of cysteine-type endopeptidase activity involved in apoptotic signaling pathway (GO:2001267)	1	1	FAS
positive regulation of apoptotic signaling pathway (GO:2001235)	1	1	FAS
atrioventricular valve development (GO:0003171)	1	1	HEYL
small RNA loading onto RISC (GO:0070922)	1	1	AGO4
negative regulation of signal transduction (GO:0009968)	1	1	HIF1AN
regulation of postsynaptic membrane potential (GO:0060078)	1	1	GABRA3
chemical synaptic transmission, postsynaptic (GO:0099565)	1	1	GABRA3
transmembrane receptor protein tyrosine kinase signaling pathway (GO:0007169)	1	1	CEP57
positive regulation of neuron migration (GO:2001224)	1	1	ARHGEF2
response to lipid (GO:0033993)	1	1	FAS
pulmonary valve morphogenesis (GO:0003184)	1	1	HEYL
regulation of vasculogenesis (GO:2001212)	1	1	HIF1AN
lamellipodium organization (GO:0097581)	1	1	ABLIM1
regulation of small GTPase mediated signal transduction (GO:0051056)	1	1	ARHGEF2
regulation of apoptotic signaling pathway (GO:2001233)	1	1	FAS
negative regulation of Notch signaling pathway (GO:0045746)	1	1	HIF1AN
protein import into nucleus, translocation (GO:0000060)	1	1	CEP57
macromolecular complex assembly (GO:0065003)	1	1	FAS
gene silencing by miRNA (GO:0035195)	1	1	AGO4
tumor necrosis factor-mediated signaling pathway (GO:0033209)	1	1	FAS
negative regulation of androgen receptor signaling pathway (GO:0060766)	1	1	HEYL
regulation of Notch signaling pathway (GO:0008593)	1	1	HIF1AN
actin filament organization (GO:0007015)	1	1	ARHGEF2
negative regulation of transcription from RNA polymerase II promoter in response to stress (GO:0097201)	1	1	HIF1AN
negative regulation of transmembrane receptor protein serine/threonine kinase signaling pathway (GO:0090101)	1	1	BCL9L
ectoderm development (GO:0007398)	1	1	AMER2
regulation of cellular component organization (GO:0051128)	1	1	BCL9L
sister chromatid segregation (GO:0000819)	1	1	CEP57
phosphatidylcholine biosynthetic process (GO:0006656)	1	1	CHAT
cellular response to peptide hormone stimulus (GO:0071375)	1	1	GNB3
mesenchyme morphogenesis (GO:0072132)	1	1	HEYL
water-soluble vitamin metabolic process (GO:0006767)	1	1	CYB5A
regulation of interleukin-6 production (GO:0032675)	1	1	ARHGEF2
drug catabolic process (GO:0042737)	1	1	CYP2F1
protein hydroxylation (GO:0018126)	1	1	HIF1AN
regulation of cell cycle G2/M phase transition (GO:1902749)	1	1	CEP57
atrioventricular valve morphogenesis (GO:0003181)	1	1	HEYL
positive regulation of cysteine-type endopeptidase activity involved in apoptotic signaling pathway (GO:2001269)	1	1	FAS
positive regulation of tumor necrosis factor superfamily cytokine production (GO:1903557)	1	1	ARHGEF2
pulmonary valve development (GO:0003177)	1	1	HEYL
negative regulation of receptor activity (GO:2000272)	1	1	HEYL
mesenchymal cell development (GO:0014031)	1	1	HEYL
cellular response to glucagon stimulus (GO:0071377)	1	1	GNB3
endocardial cushion morphogenesis (GO:0003203)	1	1	HEYL
phosphatidylcholine metabolic process (GO:0046470)	1	1	CHAT
epithelial to mesenchymal transition involved in endocardial cushion formation (GO:0003198)	1	1	HEYL
regulation of megakaryocyte differentiation (GO:0045652)	1	1	AGO4
chloride ion homeostasis (GO:0055064)	1	1	CA12
cellular response to osmotic stress (GO:0071470)	1	1	ARHGEF2
negative regulation of necroptotic process (GO:0060546)	1	1	ARHGEF2
monovalent inorganic anion homeostasis (GO:0055083)	1	1	CA12
positive regulation of tumor necrosis factor production (GO:0032760)	1	1	ARHGEF2
cellular hyperosmotic response (GO:0071474)	1	1	ARHGEF2
apoptotic process (GO:0006915)	1	1	FAS
regulation of neuron migration (GO:2001222)	1	1	ARHGEF2
endocardial cushion development (GO:0003197)	1	1	HEYL
gamma-aminobutyric acid signaling pathway (GO:0007214)	1	1	GABRA3
regulation of epithelial to mesenchymal transition (GO:0010717)	1	1	BCL9L
production of small RNA involved in gene silencing by RNA (GO:0070918)	1	1	AGO4
pre-miRNA processing (GO:0031054)	1	1	AGO4
G2/M transition of mitotic cell cycle (GO:0000086)	1	1	CEP57
plasma membrane bounded cell projection assembly (GO:0120031)	1	1	ABLIM1
non-canonical Wnt signaling pathway (GO:0035567)	1	1	AGO4
cell cycle G2/M phase transition (GO:0044839)	1	1	CEP57
RNA secondary structure unwinding (GO:0010501)	1	1	AGO4
cellular response to cytokine stimulus (GO:0071345)	1	1	ARHGEF2
ion transport (GO:0006811)	1	1	GABRA3
cartilage development (GO:0051216)	1	1	COL11A2
response to lipopolysaccharide (GO:0032496)	1	1	FAS
positive regulation of MAPK cascade (GO:0043410)	1	1	FAS
cardiac epithelial to mesenchymal transition (GO:0060317)	1	1	HEYL
cardiac ventricle development (GO:0003231)	1	1	HEYL
regulation of necroptotic process (GO:0060544)	1	1	ARHGEF2
positive regulation of peptidyl-tyrosine phosphorylation (GO:0050731)	1	1	ARHGEF2
cellular response to hypoxia (GO:0071456)	1	1	HIF1AN
G-protein coupled receptor signaling pathway, coupled to cyclic nucleotide second messenger (GO:0007187)	1	1	CNR2
protein dephosphorylation (GO:0006470)	1	1	DUSP11
negative regulation of intracellular steroid hormone receptor signaling pathway (GO:0033144)	1	1	HEYL
production of miRNAs involved in gene silencing by miRNA (GO:0035196)	1	1	AGO4
regulation of cell morphogenesis (GO:0022604)	1	1	BCL9L
ventricular septum development (GO:0003281)	1	1	HEYL
response to progesterone (GO:0032570)	1	1	CATSPER1
nucleic acid metabolic process (GO:0090304)	1	1	DUSP11
negative regulation of protein depolymerization (GO:1901880)	1	1	ARHGEF2
response to steroid hormone (GO:0048545)	1	1	CATSPER1
negative regulation of translation, ncRNA-mediated (GO:0040033)	1	1	AGO4
epithelial to mesenchymal transition (GO:0001837)	1	1	HEYL
regulation of protein phosphorylation (GO:0001932)	1	1	FAS
mesenchymal cell differentiation (GO:0048762)	1	1	HEYL
cellular response to peptide (GO:1901653)	1	1	ARHGEF2
cellular response to increased oxygen levels (GO:0036295)	1	1	FAS
miRNA mediated inhibition of translation (GO:0035278)	1	1	AGO4
activation of cysteine-type endopeptidase activity involved in apoptotic signaling pathway (GO:0097296)	1	1	FAS
regulation of stress-activated MAPK cascade (GO:0032872)	1	1	FAS
bicarbonate transport (GO:0015701)	1	1	CA12
synaptic transmission, GABAergic (GO:0051932)	1	1	GABRA3
organic anion transport (GO:0015711)	1	1	CA12
dephosphorylation (GO:0016311)	1	1	DUSP11
regulation of androgen receptor signaling pathway (GO:0060765)	1	1	HEYL
lamellipodium assembly (GO:0030032)	1	1	ABLIM1
positive regulation of NF-kappaB transcription factor activity (GO:0051092)	1	1	ARHGEF2
extrinsic apoptotic signaling pathway (GO:0097191)	1	1	FAS
negative regulation of supramolecular fiber organization (GO:1902904)	1	1	ARHGEF2
exogenous drug catabolic process (GO:0042738)	1	1	CYP2F1
action potential (GO:0001508)	1	1	CATSPER1
regulation of extrinsic apoptotic signaling pathway (GO:2001236)	1	1	FAS
activation of cysteine-type endopeptidase activity involved in apoptotic process (GO:0006919)	1	1	FAS
positive regulation of protein modification process (GO:0031401)	1	1	FAS
negative regulation of transforming growth factor beta receptor signaling pathway (GO:0030512)	1	1	BCL9L
regulation of canonical Wnt signaling pathway (GO:0060828)	1	1	AMER2
mRNA catabolic process (GO:0006402)	1	1	AGO4
Wnt signaling pathway, calcium modulating pathway (GO:0007223)	1	1	AGO4
regulation of transforming growth factor beta receptor signaling pathway (GO:0017015)	1	1	BCL9L
regulation of G2/M transition of mitotic cell cycle (GO:0010389)	1	1	CEP57
cell morphogenesis (GO:0000902)	1	1	ARHGEF2
Notch signaling pathway (GO:0007219)	1	1	HEYL
membrane depolarization during action potential (GO:0086010)	1	1	CATSPER1
ion transmembrane transport (GO:0034220)	1	1	GABRA3
regulation of microtubule depolymerization (GO:0031114)	1	1	ARHGEF2
spermatid development (GO:0007286)	1	1	CEP57
peptidyl-asparagine modification (GO:0018196)	1	1	HIF1AN
negative regulation of cellular response to transforming growth factor beta stimulus (GO:1903845)	1	1	BCL9L
ventricular septum morphogenesis (GO:0060412)	1	1	HEYL
response to glucagon (GO:0033762)	1	1	GNB3
cilium organization (GO:0044782)	1	1	ABLIM1
mitotic cell cycle phase transition (GO:0044772)	1	1	CEP57
epoxygenase P450 pathway (GO:0019373)	1	1	CYP2F1
heart morphogenesis (GO:0003007)	1	1	HEYL
arachidonic acid metabolic process (GO:0019369)	1	1	CYP2F1
positive regulation of sequence-specific DNA binding transcription factor activity (GO:0051091)	1	1	ARHGEF2
response to ketone (GO:1901654)	1	1	CATSPER1
chloride transmembrane transport (GO:1902476)	1	1	GABRA3
gene expression (GO:0010467)	1	1	DUSP11
regulation of tumor necrosis factor production (GO:0032680)	1	1	ARHGEF2
negative regulation of intrinsic apoptotic signaling pathway (GO:2001243)	1	1	ARHGEF2
negative regulation of Wnt signaling pathway (GO:0030178)	1	1	AMER2
RNA processing (GO:0006396)	1	1	DUSP11
negative regulation of canonical Wnt signaling pathway (GO:0090090)	1	1	AMER2
positive regulation of signal transduction (GO:0009967)	1	1	FAS
regulation of Rho protein signal transduction (GO:0035023)	1	1	ARHGEF2
posttranscriptional gene silencing by RNA (GO:0035194)	1	1	AGO4
positive regulation of cell migration (GO:0030335)	1	1	ARHGEF2
positive regulation of cytokine production (GO:0001819)	1	1	ARHGEF2
glycerophospholipid biosynthetic process (GO:0046474)	1	1	CHAT
negative regulation of microtubule depolymerization (GO:0007026)	1	1	ARHGEF2
positive regulation of phosphorylation (GO:0042327)	1	1	FAS
inorganic anion transmembrane transport (GO:0098661)	1	1	GABRA3
cellular response to mechanical stimulus (GO:0071260)	1	1	FAS
membrane depolarization (GO:0051899)	1	1	CATSPER1
regulation of MAPK cascade (GO:0043408)	1	1	FAS
positive regulation of interleukin-6 production (GO:0032755)	1	1	ARHGEF2
cardiac ventricle morphogenesis (GO:0003208)	1	1	HEYL
regulation of intracellular signal transduction (GO:1902531)	1	1	ARHGEF2
negative regulation of necrotic cell death (GO:0060547)	1	1	ARHGEF2
RNA catabolic process (GO:0006401)	1	1	AGO4
miRNA loading onto RISC involved in gene silencing by miRNA (GO:0035280)	1	1	AGO4
hyperosmotic response (GO:0006972)	1	1	ARHGEF2
positive regulation of multicellular organismal process (GO:0051240)	1	1	BCL9L

## Sheet: Log2FC Reactome IFNa
Term	P.value	Adjusted.P.value	Genes
Interferon alpha/beta signaling_Homo sapiens_R-HSA-909733	2.13795e-28	1.53932e-26	IFITM3;IFITM1;IFITM2;RSAD2;STAT1;MX2;MX1;IFI6;ISG15;IFI35;IFIT1;USP18;IFIT3;IFIT2;OASL;OAS1;IFI27;OAS2;OAS3;IRF7;XAF1
Interferon Signaling_Homo sapiens_R-HSA-913531	4.31072e-24	1.55186e-22	IFITM3;IFITM1;IFITM2;IFI6;IFI35;IFIT1;USP18;IFIT3;IFIT2;OASL;HERC5;GBP1;GBP4;TRIM22;RSAD2;STAT1;DDX58;MX2;MX1;ISG15;IFI27;OAS1;OAS2;OAS3;IRF7;XAF1
Cytokine Signaling in Immune system_Homo sapiens_R-HSA-1280215	3.92652e-15	9.42365e-14	IFITM3;IFITM1;IFITM2;IFI6;IFI35;IFIT1;USP18;IFIT3;IFIT2;OASL;HERC5;GBP1;GBP4;TRIM22;RSAD2;STAT1;DDX58;MX2;MX1;ISG15;IFI27;OAS1;OAS2;OAS3;IRF7;XAF1
Immune System_Homo sapiens_R-HSA-168256	3.01646e-11	5.42962e-10	IFITM3;IFITM1;IFITM2;IFI6;IFI35;IFIT1;USP18;IFIT3;IFIT2;OASL;HERC5;IFIH1;IFI16;DHX58;GBP1;TRIM22;GBP4;HERC6;RSAD2;STAT1;DDX58;MX2;MX1;ISG15;OAS1;IFI27;OAS2;OAS3;IRF7;XAF1
Antiviral mechanism by IFN-stimulated genes_Homo sapiens_R-HSA-1169410	2.46766e-08	2.96119e-07	HERC5;STAT1;DDX58;MX2;MX1;ISG15;IFIT1;USP18
ISG15 antiviral mechanism_Homo sapiens_R-HSA-1169408	2.46766e-08	2.96119e-07	HERC5;STAT1;DDX58;MX2;MX1;ISG15;IFIT1;USP18
Interferon gamma signaling_Homo sapiens_R-HSA-877300	1.15709e-07	1.19015e-06	OAS1;OAS2;STAT1;OAS3;IRF7;GBP1;GBP4;TRIM22;OASL
RIG-I/MDA5 mediated induction of IFN-alpha/beta pathways_Homo sapiens_R-HSA-168928	4.52284e-05	0.000407055	HERC5;IFIH1;DDX58;DHX58;IRF7;ISG15
TRAF3-dependent IRF activation pathway_Homo sapiens_R-HSA-918233	0.000546803	0.00437442	IFIH1;DDX58;IRF7
Regulation of IFNA signaling_Homo sapiens_R-HSA-912694	0.00177126	0.012753	STAT1;USP18
TRAF6 mediated IRF7 activation_Homo sapiens_R-HSA-933541	0.00289597	0.0189554	IFIH1;DDX58;IRF7
Negative regulators of RIG-I/MDA5 signaling_Homo sapiens_R-HSA-936440	0.00326506	0.0195904	IFIH1;HERC5;DDX58;ISG15
Interleukin-6 signaling_Homo sapiens_R-HSA-1059683	0.0271655	0.135641	STAT1
TRAF6 mediated IRF7 activation in TLR7/8 or 9 signaling_Homo sapiens_R-HSA-975110	0.0271655	0.135641	IRF7
NF-kB activation through FADD/RIP-1 pathway mediated by caspase-8 and -10_Homo sapiens_R-HSA-933543	0.0295989	0.135641	IFIH1;DDX58
DEx/H-box helicases activate type I IFN and inflammatory cytokines production_Homo sapiens_R-HSA-3134963	0.0320264	0.135641	IRF7
IRF3-mediated induction of type I IFN_Homo sapiens_R-HSA-3270619	0.0320264	0.135641	IFI16
Regulation of IFNG signaling_Homo sapiens_R-HSA-877312	0.0344479	0.137792	STAT1
STING mediated induction of host immune responses_Homo sapiens_R-HSA-1834941	0.0392731	0.148825	IFI16
Activation of IRF3/IRF7 mediated by TBK1/IKK epsilon_Homo sapiens_R-HSA-936964	0.0440747	0.151113	IRF7
Signaling by cytosolic FGFR1 fusion mutants_Homo sapiens_R-HSA-1839117	0.0440747	0.151113	STAT1
Growth hormone receptor signaling_Homo sapiens_R-HSA-982772	0.0583388	0.182626	STAT1
TRAF6 mediated NF-kB activation_Homo sapiens_R-HSA-933542	0.0583388	0.182626	IFIH1;DDX58
Interleukin-6 family signaling_Homo sapiens_R-HSA-6783589	0.0653924	0.196177	STAT1
Termination of translesion DNA synthesis_Homo sapiens_R-HSA-5656169	0.0723942	0.206908	ISG15
FGFR1 mutant receptor activation_Homo sapiens_R-HSA-1839124	0.0747167	0.206908	STAT1
Translesion synthesis by Y family DNA polymerases bypasses lesions on DNA template_Homo sapiens_R-HSA-110313	0.0885325	0.231127	ISG15
Signaling by FGFR1 in disease_Homo sapiens_R-HSA-5655302	0.0908154	0.231127	STAT1
NS1 Mediated Effects on Host Pathways_Homo sapiens_R-HSA-168276	0.0930927	0.231127	ISG15
Host Interactions with Influenza Factors_Homo sapiens_R-HSA-168253	0.0976305	0.234313	ISG15
DNA Damage Bypass_Homo sapiens_R-HSA-73893	0.108878	0.252878	ISG15
Amino acid and oligopeptide SLC transporters_Homo sapiens_R-HSA-425374	0.11556	0.260011	SLC15A3
Chemokine receptors bind chemokines_Homo sapiens_R-HSA-380108	0.130962	0.285736	CX3CL1
Innate Immune System_Homo sapiens_R-HSA-168249	0.142068	0.300551	HERC5;IFIH1;IFI16;DDX58;DHX58;IRF7;ISG15
Signaling by FGFR in disease_Homo sapiens_R-HSA-1226099	0.146101	0.300551	STAT1
Cytosolic sensors of pathogen-associated DNA_Homo sapiens_R-HSA-1834949	0.15251	0.30502	IFI16;IRF7
MyD88 dependent cascade initiated on endosome_Homo sapiens_R-HSA-975155	0.192017	0.363822	IRF7
Toll Like Receptor 7/8 (TLR7/8) Cascade_Homo sapiens_R-HSA-168181	0.192017	0.363822	IRF7
Toll Like Receptor 9 (TLR9) Cascade_Homo sapiens_R-HSA-168138	0.198088	0.365701	IRF7
MyD88-independent TLR3/TLR4 cascade_Homo sapiens_R-HSA-166166	0.216033	0.368318	IRF7
Toll Like Receptor 3 (TLR3) Cascade_Homo sapiens_R-HSA-168164	0.216033	0.368318	IRF7
TRIF-mediated TLR3/TLR4 signaling_Homo sapiens_R-HSA-937061	0.216033	0.368318	IRF7
Transport of inorganic cations/anions and amino acids/oligopeptides_Homo sapiens_R-HSA-425393	0.219968	0.368318	SLC15A3
Activated TLR4 signalling_Homo sapiens_R-HSA-166054	0.245072	0.401026	IRF7
Toll Like Receptor 4 (TLR4) Cascade_Homo sapiens_R-HSA-166016	0.263842	0.422147	IRF7
Toll-Like Receptors Cascades_Homo sapiens_R-HSA-168898	0.296483	0.4569	IRF7
Factors involved in megakaryocyte development and platelet production_Homo sapiens_R-HSA-983231	0.298254	0.4569	IRF7
Influenza Infection_Homo sapiens_R-HSA-168254	0.30879	0.463185	ISG15
Immunoregulatory interactions between a Lymphoid and a non-Lymphoid cell_Homo sapiens_R-HSA-198933	0.326006	0.479029	IFITM1
Peptide ligand-binding receptors_Homo sapiens_R-HSA-375276	0.384574	0.553787	CX3CL1
Antigen processing: Ubiquitination & Proteasome degradation_Homo sapiens_R-HSA-983168	0.480594	0.678486	HERC5;HERC6
SLC-mediated transmembrane transport_Homo sapiens_R-HSA-425407	0.491028	0.679885	SLC15A3
DNA Repair_Homo sapiens_R-HSA-73894	0.512523	0.688297	ISG15
Diseases of signal transduction_Homo sapiens_R-HSA-5663202	0.516223	0.688297	STAT1
Class I MHC mediated antigen processing & presentation_Homo sapiens_R-HSA-983169	0.536674	0.701635	HERC5;HERC6
Class A/1 (Rhodopsin-like receptors)_Homo sapiens_R-HSA-373076	0.557404	0.701635	CX3CL1
Signaling by SCF-KIT_Homo sapiens_R-HSA-1433557	0.559651	0.701635	STAT1
Adaptive Immune System_Homo sapiens_R-HSA-1280218	0.572969	0.701635	HERC5;IFITM1;HERC6
Downstream signal transduction_Homo sapiens_R-HSA-186763	0.577225	0.701635	STAT1
Infectious disease_Homo sapiens_R-HSA-5663205	0.584696	0.701635	ISG15
Signaling by PDGF_Homo sapiens_R-HSA-186797	0.60129	0.709719	STAT1
Signaling by Interleukins_Homo sapiens_R-HSA-449147	0.628779	0.730195	STAT1
GPCR ligand binding_Homo sapiens_R-HSA-500792	0.677477	0.774259	CX3CL1
Hemostasis_Homo sapiens_R-HSA-109582	0.753685	0.847895	IRF7
Transmembrane transport of small molecules_Homo sapiens_R-HSA-382551	0.778952	0.862839	SLC15A3
Disease_Homo sapiens_R-HSA-1643685	0.842523	0.919116	STAT1;ISG15
Signaling by GPCR_Homo sapiens_R-HSA-372790	0.964774	1	CX3CL1
Signal Transduction_Homo sapiens_R-HSA-162582	0.998619	1	STAT1;CX3CL1
Metabolism of amino acids and derivatives_Homo sapiens_R-HSA-71291	1	1	IDO1
Metabolism_Homo sapiens_R-HSA-1430728	1	1	IDO1
Histidine, lysine, phenylalanine, tyrosine, proline and tryptophan catabolism_Homo sapiens_R-HSA-6788656	1	1	IDO1
Tryptophan catabolism_Homo sapiens_R-HSA-71240	1	1	IDO1

## Sheet: Log2FC GO IFNg
Term	P.value	Adjusted.P.value	Genes
interferon-gamma-mediated signaling pathway (GO:0060333)	2.2663e-08	9.04252e-06	CIITA;HLA-DRB5;HLA-DRB4;STAT1;ICAM1;IRF1;HLA-DPB1;HLA-DRA;GBP2;HLA-DRB3;GBP1;HLA-DRB1;HLA-DPA1
cellular response to interferon-gamma (GO:0071346)	4.53729e-07	9.05189e-05	CIITA;HLA-DRB5;HLA-DRB4;STAT1;CX3CL1;ICAM1;IRF1;HLA-DPB1;HLA-DRA;GBP2;HLA-DRB3;GBP1;HLA-DRB1;HLA-DPA1
cytokine-mediated signaling pathway (GO:0019221)	2.39307e-05	0.00318278	IL32;CIITA;CXCL9;HLA-DRB5;IFITM1;HLA-DRB4;STAT1;CX3CL1;IFIT3;ICAM1;CXCL10;CXCL11;IRF1;HLA-DPB1;HLA-DRA;GBP2;HLA-DRB3;XAF1;GBP1;HLA-DRB1;HLA-DPA1
type I interferon signaling pathway (GO:0060337)	0.000602163	0.0456084	IFITM1;STAT1;IRF1;GBP2;XAF1;IFIT3
cellular response to type I interferon (GO:0071357)	0.000602163	0.0456084	IFITM1;STAT1;IRF1;GBP2;XAF1;IFIT3
response to interferon-gamma (GO:0034341)	0.00068584	0.0456084	CIITA;IFITM1;STAT1;UBD;CX3CL1;HLA-DPA1
response to interferon-beta (GO:0035456)	0.00113078	0.0644547	IFITM1;STAT1;IRF1;XAF1
antigen processing and presentation of exogenous peptide antigen via MHC class II (GO:0019886)	0.00189226	0.0777245	HLA-DRB5;HLA-DMB;HLA-DRB4;HLA-DPB1;HLA-DRA;HLA-DOA;HLA-DRB3;HLA-DRB1;HLA-DPA1
antigen processing and presentation of exogenous peptide antigen (GO:0002478)	0.00189226	0.0777245	HLA-DRB5;HLA-DMB;HLA-DRB4;HLA-DPB1;HLA-DRA;HLA-DOA;HLA-DRB3;HLA-DRB1;HLA-DPA1
antigen processing and presentation of peptide antigen via MHC class II (GO:0002495)	0.00194798	0.0777245	HLA-DRB5;HLA-DMB;HLA-DRB4;HLA-DPB1;HLA-DRA;HLA-DOA;HLA-DRB3;HLA-DRB1;HLA-DPA1
positive regulation of leukocyte migration (GO:0002687)	0.00345743	0.12541	CXCL10;CXCL11;CXCL9;ICAM1
response to cytokine (GO:0034097)	0.00507231	0.168654	CIITA;IFITM1;STAT1;UBD;XAF1
lymphocyte chemotaxis (GO:0048247)	0.00566187	0.173776	CXCL10;CXCL11;CXCL9;CX3CL1
chemokine-mediated signaling pathway (GO:0070098)	0.00778131	0.221767	CXCL10;CXCL11;CXCL9;CX3CL1
regulation of MHC class I biosynthetic process (GO:0045343)	0.0173719	0.301259	CIITA
positive regulation of cellular extravasation (GO:0002693)	0.0173719	0.301259	ICAM1
antigen processing and presentation of endogenous peptide antigen (GO:0002483)	0.0173719	0.301259	TAP1
vesicle fusion with endoplasmic reticulum-Golgi intermediate compartment (ERGIC) membrane (GO:1990668)	0.0173719	0.301259	TAP1
defense response to protozoan (GO:0042832)	0.0222807	0.301259	BATF2
positive regulation of chromatin binding (GO:0035563)	0.0222807	0.301259	DTX3L;PARP9
virion attachment to host cell (GO:0019062)	0.0247261	0.301259	ICAM1
negative regulation of substrate adhesion-dependent cell spreading (GO:1900025)	0.0320264	0.301259	GBP1
regulation of MHC class II biosynthetic process (GO:0045346)	0.0222807	0.301259	CIITA
positive regulation of cAMP-mediated signaling (GO:0043950)	0.0222807	0.301259	CXCL10;CXCL11;CXCL9
negative regulation of T cell differentiation (GO:0045581)	0.0295989	0.301259	IRF1
positive regulation of lymphocyte apoptotic process (GO:0070230)	0.0198293	0.301259	IDO1
T cell chemotaxis (GO:0010818)	0.0271655	0.301259	CXCL10;CXCL11;CXCL9
modification-dependent macromolecule catabolic process (GO:0043632)	0.0320264	0.301259	UBD
indolalkylamine catabolic process (GO:0046218)	0.0247261	0.301259	IDO1
tryptophan metabolic process (GO:0006568)	0.0271655	0.301259	IDO1
positive regulation of T cell apoptotic process (GO:0070234)	0.0271655	0.301259	IDO1
tryptophan catabolic process (GO:0006569)	0.0271655	0.301259	IDO1
regulation of leukocyte mediated cytotoxicity (GO:0001910)	0.0247261	0.301259	ICAM1
regulation of chromatin binding (GO:0035561)	0.0295989	0.301259	DTX3L;PARP9
protein modification by small protein conjugation or removal (GO:0070647)	0.0247261	0.301259	UBD
cellular response to interferon-beta (GO:0035458)	0.0295989	0.301259	STAT1;IRF1
regulation of T cell apoptotic process (GO:0070232)	0.0271655	0.301259	IDO1
myeloid dendritic cell differentiation (GO:0043011)	0.0271655	0.301259	BATF2;UBD
regulation of protein localization to cell periphery (GO:1904375)	0.0320264	0.301259	GBP1
regulation of double-strand break repair via nonhomologous end joining (GO:2001032)	0.0320264	0.301259	DTX3L;PARP9
regulation of response to interferon-gamma (GO:0060330)	0.0368635	0.301259	STAT1;PARP9
negative regulation of interleukin-2 production (GO:0032703)	0.0392731	0.301259	GBP1
regulation of cAMP metabolic process (GO:0030814)	0.0344479	0.301259	CXCL10;CXCL11;CXCL9
amide transport (GO:0042886)	0.0392731	0.301259	TAP1
T cell migration (GO:0072678)	0.0416769	0.301259	CXCL10;CXCL11;CXCL9
negative regulation of T cell receptor signaling pathway (GO:0050860)	0.0368635	0.301259	GBP1
NAD biosynthesis via nicotinamide riboside salvage pathway (GO:0034356)	0.0392731	0.301259	NNMT;PARP9
regulation of adaptive immune response (GO:0002819)	0.0368635	0.301259	IRF1
positive regulation of cyclic nucleotide metabolic process (GO:0030801)	0.0416769	0.301259	CXCL10;CXCL11;CXCL9
negative regulation of protein localization to plasma membrane (GO:1903077)	0.0488528	0.301259	GBP1
negative regulation of macromolecule biosynthetic process (GO:0010558)	0.051233	0.301259	CIITA
positive regulation of defense response to virus by host (GO:0002230)	0.0536074	0.301259	DTX3L;STAT1;PARP9
endothelial cell development (GO:0001885)	0.0488528	0.301259	ICAM1
negative regulation of protein localization to cell periphery (GO:1904376)	0.0488528	0.301259	GBP1
regulation of protein localization to membrane (GO:1905475)	0.0440747	0.301259	GBP1
regulation of cell cycle phase transition (GO:1901987)	0.0416769	0.301259	UBD
regulation of collagen biosynthetic process (GO:0032965)	0.0440747	0.301259	CIITA
regulation of regulatory T cell differentiation (GO:0045589)	0.051233	0.301259	IRF1
regulation of innate immune response (GO:0045088)	0.0132743	0.301259	GBP5;STAT1;IRF1;PARP9
establishment of endothelial barrier (GO:0061028)	0.0536074	0.301259	ICAM1
protein ADP-ribosylation (GO:0006471)	0.0488528	0.301259	PARP14;PARP9
aromatic amino acid family catabolic process (GO:0009074)	0.051233	0.301259	IDO1
myeloid dendritic cell activation (GO:0001773)	0.0368635	0.301259	BATF2;UBD
regulation of toll-like receptor signaling pathway (GO:0034121)	0.051233	0.301259	IRF1
positive regulation of leukocyte cell-cell adhesion (GO:1903039)	0.0536074	0.301259	HLA-DPB1;HLA-DPA1
mesoderm development (GO:0007498)	0.0536074	0.301259	SECTM1
positive regulation of purine nucleotide metabolic process (GO:1900544)	0.0368635	0.301259	CXCL10;CXCL11;CXCL9
negative regulation of antigen receptor-mediated signaling pathway (GO:0050858)	0.0440747	0.301259	GBP1
dendritic cell differentiation (GO:0097028)	0.0536074	0.301259	BATF2;UBD
positive regulation of double-strand break repair (GO:2000781)	0.0392731	0.301259	DTX3L;PARP9
regulation of cAMP-mediated signaling (GO:0043949)	0.0464667	0.301259	CXCL10;CXCL11;CXCL9
regulation of interferon-gamma-mediated signaling pathway (GO:0060334)	0.055976	0.305951	STAT1;PARP14;PARP9
NAD biosynthetic process (GO:0009435)	0.055976	0.305951	NNMT;PARP9
positive regulation of calcium ion transmembrane transport (GO:1904427)	0.063047	0.31819	CXCL10;CXCL11;CXCL9
regulation of T cell receptor signaling pathway (GO:0050856)	0.0653924	0.31819	GBP1
positive regulation of interferon-beta production (GO:0032728)	0.0653924	0.31819	IRF1
T cell activation involved in immune response (GO:0002286)	0.0653924	0.31819	ICAM1
negative regulation of protein localization to membrane (GO:1905476)	0.0606958	0.31819	GBP1
negative regulation of endothelial cell apoptotic process (GO:2000352)	0.0606958	0.31819	ICAM1
positive regulation of cAMP metabolic process (GO:0030816)	0.0653924	0.31819	CXCL10;CXCL11;CXCL9
positive regulation of I-kappaB kinase/NF-kappaB signaling (GO:0043123)	0.0633846	0.31819	UBD;SECTM1;APOL3
T cell receptor signaling pathway (GO:0050852)	0.0633846	0.31819	HLA-DRB5;HLA-DRB4;HLA-DPB1;HLA-DRA;HLA-DRB3;HLA-DRB1;HLA-DPA1
leukocyte cell-cell adhesion (GO:0007159)	0.0677321	0.321727	ICAM1
regulation of protein localization to nucleus (GO:1900180)	0.0677321	0.321727	DTX3L;PARP9
antigen processing and presentation of peptide antigen via MHC class I (GO:0002474)	0.070066	0.328898	TAP1
regulation of leukocyte chemotaxis (GO:0002688)	0.0747167	0.334966	CXCL10;CXCL11;CXCL9
negative regulation of cell morphogenesis involved in differentiation (GO:0010771)	0.0747167	0.334966	GBP1
negative regulation of epithelial cell apoptotic process (GO:1904036)	0.0723942	0.334966	ICAM1
regulation of defense response to virus by host (GO:0050691)	0.0747167	0.334966	DTX3L;STAT1;PARP9
positive regulation of release of sequestered calcium ion into cytosol (GO:0051281)	0.0770335	0.337762	CXCL10;CXCL11;CXCL9
negative regulation of extrinsic apoptotic signaling pathway via death domain receptors (GO:1902042)	0.0770335	0.337762	ICAM1
positive regulation of calcium ion transport into cytosol (GO:0010524)	0.0793447	0.344114	CXCL10;CXCL11;CXCL9
positive regulation of cytokine-mediated signaling pathway (GO:0001961)	0.0816501	0.350305	PARP14;PARP9
regulation of interferon-beta production (GO:0032648)	0.0839499	0.35634	IRF1
regulation of endothelial cell apoptotic process (GO:2000351)	0.086244	0.358452	ICAM1
negative regulation of cell-substrate adhesion (GO:0010812)	0.086244	0.358452	GBP1
regulation of I-kappaB kinase/NF-kappaB signaling (GO:0043122)	0.0930491	0.382748	STAT1;UBD;SECTM1;APOL3
alpha-amino acid catabolic process (GO:1901606)	0.0953644	0.383236	IDO1
regulation of extrinsic apoptotic signaling pathway via death domain receptors (GO:1902041)	0.0953644	0.383236	ICAM1
peptide transport (GO:0015833)	0.0998911	0.383236	TAP1
regulation of substrate adhesion-dependent cell spreading (GO:1900024)	0.0998911	0.383236	GBP1
negative regulation of cytokine secretion (GO:0050710)	0.0976305	0.383236	GBP1
regulation of calcium-mediated signaling (GO:0050848)	0.0998911	0.383236	GBP1
negative regulation of ERK1 and ERK2 cascade (GO:0070373)	0.0976305	0.383236	GBP1
regulation of interferon-gamma production (GO:0032649)	0.104396	0.386811	HLA-DPB1;HLA-DPA1
positive regulation of cytokine production (GO:0001819)	0.105541	0.386811	GBP5;IRF1;HLA-DPB1;HLA-DPA1
positive regulation of protein localization to nucleus (GO:1900182)	0.102146	0.386811	DTX3L;PARP9
positive regulation of interferon-gamma production (GO:0032729)	0.104396	0.386811	HLA-DPB1;HLA-DPA1
regulation of T cell activation (GO:0050863)	0.10664	0.386811	HLA-DPB1;HLA-DPA1
cellular response to cytokine stimulus (GO:0071345)	0.105973	0.386811	IL32;CXCL10;STAT1;IRF1;CX3CL1;HLA-DPA1;ICAM1
heterophilic cell-cell adhesion via plasma membrane cell adhesion molecules (GO:0007157)	0.113338	0.407405	ICAM1
cellular response to mechanical stimulus (GO:0071260)	0.11556	0.40804	IRF1
positive regulation of chemotaxis (GO:0050921)	0.11556	0.40804	CXCL10;CXCL11;CXCL9
blood circulation (GO:0008015)	0.119988	0.40919	CXCL10;STAT1
regulation of release of sequestered calcium ion into cytosol (GO:0051279)	0.117777	0.40919	CXCL10;CXCL11;CXCL9
positive regulation of intracellular signal transduction (GO:1902533)	0.118156	0.40919	CXCL10;CXCL11;CXCL9;UBD;SECTM1;APOL3
myeloid leukocyte differentiation (GO:0002573)	0.119988	0.40919	BATF2;UBD
positive regulation of nucleic acid-templated transcription (GO:1903508)	0.130843	0.427412	CIITA;DTX3L;STAT1;IRF1;PARP9
inflammatory response (GO:0006954)	0.131759	0.427412	CXCL10;CXCL11;CXCL9;APOL3;CX3CL1
positive regulation of tyrosine phosphorylation of STAT protein (GO:0042531)	0.126589	0.427412	PARP14;PARP9
positive regulation of immune response (GO:0050778)	0.128778	0.427412	GBP5;HLA-DMB
regulation of immune response (GO:0050776)	0.130917	0.427412	IFITM1;IRF1;ICAM1
regulation of ERK1 and ERK2 cascade (GO:0070372)	0.127566	0.427412	GBP1;CX3CL1;ICAM1
antigen receptor-mediated signaling pathway (GO:0050851)	0.135984	0.437561	HLA-DRB5;HLA-DRB4;HLA-DPB1;HLA-DRA;HLA-DRB3;HLA-DRB1;HLA-DPA1
regulation of tyrosine phosphorylation of STAT protein (GO:0042509)	0.143954	0.451894	PARP14;PARP9
positive regulation of type I interferon production (GO:0032481)	0.146101	0.451894	STAT1;IRF1
regulation of T cell proliferation (GO:0042129)	0.146101	0.451894	HLA-DMB;HLA-DPB1;HLA-DPA1
positive regulation of leukocyte chemotaxis (GO:0002690)	0.143954	0.451894	CXCL10;CXCL11;CXCL9
positive regulation of T cell proliferation (GO:0042102)	0.143954	0.451894	HLA-DMB;HLA-DPB1;HLA-DPA1
positive regulation of JAK-STAT cascade (GO:0046427)	0.150379	0.461547	PARP14;PARP9
positive regulation of cellular protein localization (GO:1903829)	0.154636	0.470989	DTX3L;PARP9
regulation of protein localization to plasma membrane (GO:1903076)	0.156756	0.473831	GBP1
positive regulation of T cell activation (GO:0050870)	0.158871	0.476614	HLA-DMB;HLA-DPB1;HLA-DPA1
positive regulation of lymphocyte proliferation (GO:0050671)	0.165186	0.49186	HLA-DMB;HLA-DPB1;HLA-DPA1
positive regulation of inflammatory response (GO:0050729)	0.16937	0.500583	GBP5;CX3CL1
positive regulation of defense response (GO:0031349)	0.171454	0.501738	GBP5;CX3CL1
antigen processing and presentation of exogenous peptide antigen via MHC class I, TAP-dependent (GO:0002479)	0.173534	0.501738	TAP1
regulation of defense response (GO:0031347)	0.173534	0.501738	IRF1
negative regulation of extrinsic apoptotic signaling pathway (GO:2001237)	0.175608	0.504082	ICAM1
antigen processing and presentation of exogenous peptide antigen via MHC class I (GO:0042590)	0.17974	0.51226	TAP1
negative regulation of MAPK cascade (GO:0043409)	0.183853	0.520265	GBP1
positive regulation of binding (GO:0051099)	0.185902	0.522357	DTX3L;PARP9
regulation of type I interferon production (GO:0032479)	0.194046	0.541429	IRF1;UBE2L6
organic substance transport (GO:0071702)	0.198088	0.548869	TAP1
positive regulation of protein complex assembly (GO:0031334)	0.200102	0.550625	GBP5;WARS
proteolysis involved in cellular protein catabolic process (GO:0051603)	0.210096	0.574166	UBD
vesicle fusion (GO:0006906)	0.21208	0.575646	SAMD9L;TAP1
response to tumor necrosis factor (GO:0034612)	0.218003	0.58378	UBD;CX3CL1
negative regulation of cell motility (GO:2000146)	0.218003	0.58378	IFITM1;CX3CL1
response to molecule of bacterial origin (GO:0002237)	0.219968	0.585114	C4B;CXCL10;CXCL11;CXCL9
positive regulation of lymphocyte activation (GO:0051251)	0.231654	0.608092	HLA-DPB1;HLA-DPA1
negative regulation of cell proliferation (GO:0008285)	0.230813	0.608092	IFITM1;WARS;IRF1;IFIT3
regulation of protein activation cascade (GO:2000257)	0.23935	0.624186	C4B;C1S;CFH
regulation of complement activation (GO:0030449)	0.241262	0.625087	C4B;C1S;CFH
regulation of humoral immune response (GO:0002920)	0.248863	0.640621	C4B;C1S;CFH
regulation of immune effector process (GO:0002697)	0.250751	0.641345	C4B;C1S;CFH
positive regulation of peptidyl-tyrosine phosphorylation (GO:0050731)	0.254515	0.646824	PARP14;PARP9
regulation of acute inflammatory response (GO:0002673)	0.263842	0.662094	C4B;C1S;CFH
negative regulation of cell migration (GO:0030336)	0.263842	0.662094	IFITM1;CX3CL1
negative regulation of macromolecule metabolic process (GO:0010605)	0.269383	0.671775	PARP14;PARP9
regulation of protein processing (GO:0070613)	0.276708	0.685756	C4B;C1S;CFH
protein glycosylation (GO:0006486)	0.280344	0.690477	PARP14;PARP9
regulation of cell proliferation (GO:0042127)	0.28262	0.691813	CXCL10;CXCL11;CXCL9;IFITM1;WARS;IRF1;IFIT3
double-strand break repair (GO:0006302)	0.300021	0.716736	DTX3L;PARP9
positive regulation of macromolecule biosynthetic process (GO:0010557)	0.301783	0.716736	CIITA
response to lipid (GO:0033993)	0.298254	0.716736	CXCL10;CXCL11;CXCL9
modification-dependent protein catabolic process (GO:0019941)	0.300021	0.716736	DTX3L;UBD
cell-cell adhesion via plasma-membrane adhesion molecules (GO:0098742)	0.301783	0.716736	ICAM1
positive regulation of gene expression (GO:0010628)	0.303935	0.717573	CIITA;WARS;DTX3L;STAT1;IRF1;PARP9
response to lipopolysaccharide (GO:0032496)	0.324303	0.761159	CXCL10;CXCL11;CXCL9
negative regulation of transcription, DNA-templated (GO:0045892)	0.332955	0.776894	ETV7;CIITA;STAT1;IRF1;PARP9
regulation of mitotic cell cycle (GO:0007346)	0.341141	0.791367	UBD
regulation of angiogenesis (GO:0045765)	0.360803	0.832142	WARS;STAT1
regulation of mitotic cell cycle phase transition (GO:1901990)	0.372006	0.853049	UBD
protein homooligomerization (GO:0051260)	0.381456	0.869719	GBP5;GBP1
negative regulation of cellular process (GO:0048523)	0.388142	0.874964	IFITM1;WARS;IRF1;IFIT3
cellular response to tumor necrosis factor (GO:0071356)	0.387678	0.874964	STAT1;CX3CL1
positive regulation of ERK1 and ERK2 cascade (GO:0070374)	0.398419	0.893085	CX3CL1;ICAM1
negative regulation of transcription from RNA polymerase II promoter (GO:0000122)	0.415546	0.926274	ETV7;CIITA;STAT1;PARP9
regulation of cell cycle (GO:0051726)	0.41935	0.929559	IRF1
protein oligomerization (GO:0051259)	0.422281	0.930885	GBP1
extracellular matrix organization (GO:0030198)	0.439567	0.963666	ICAM1
apoptotic process (GO:0006915)	0.442398	0.964573	IRF1;BCL2L14
negative regulation of gene expression (GO:0010629)	0.460993	0.999654	CIITA;IRF1;PARP14;PARP9
positive regulation of macromolecule metabolic process (GO:0010604)	0.502521	1	WARS;DTX3L
proteolysis (GO:0006508)	0.521113	1	UBD
DNA repair (GO:0006281)	0.51745	1	DTX3L;PARP9
positive regulation of apoptotic process (GO:0043065)	0.540194	1	UBD
positive regulation of transcription, DNA-templated (GO:0045893)	0.536892	1	CXCL10;CIITA;DTX3L;STAT1;IRF1;PARP9
positive regulation of programmed cell death (GO:0043068)	0.477953	1	UBD
regulation of transcription, DNA-templated (GO:0006355)	0.574429	1	ETV7;BATF2;CIITA;DTX3L;SP110;STAT1;IRF1;PARP9
transcription, DNA-templated (GO:0006351)	0.594111	1	ETV7;IRF1
regulation of transcription from RNA polymerase II promoter (GO:0006357)	0.511094	1	ETV7;BATF2;CXCL10;CIITA;STAT1;IRF1;PARP9
regulation of programmed cell death (GO:0043067)	0.492318	1	STAT1;BCL2L14
regulation of apoptotic process (GO:0042981)	0.610796	1	STAT1;UBD;BCL2L14;IFIT3
positive regulation of transcription from RNA polymerase II promoter (GO:0045944)	0.632671	1	CXCL10;CIITA;STAT1;IRF1
regulation of intracellular signal transduction (GO:1902531)	0.657049	1	GBP1
regulation of cell migration (GO:0030334)	0.550597	1	IFITM1;CX3CL1
positive regulation of MAPK cascade (GO:0043410)	0.518674	1	CX3CL1;ICAM1
transmembrane transport (GO:0055085)	0.616255	1	TAP1
post-translational protein modification (GO:0043687)	0.595145	1	UBD
ubiquitin-dependent protein catabolic process (GO:0006511)	0.5783	1	DTX3L;UBD
protein modification by small protein conjugation (GO:0032446)	0.635356	1	UBD
negative regulation of nucleic acid-templated transcription (GO:1903507)	0.675821	1	CIITA;IRF1
transcription from RNA polymerase II promoter (GO:0006366)	0.708155	1	ETV7;IRF1
cellular protein metabolic process (GO:0044267)	0.707406	1	WARS;UBE2L6;MSRB1
protein ubiquitination (GO:0016567)	0.723471	1	DTX3L;UBD
negative regulation of cellular macromolecule biosynthetic process (GO:2000113)	0.7277	1	CIITA;IRF1
cellular protein modification process (GO:0006464)	0.923706	1	UBD;UBE2L6
regulation of gene expression (GO:0010468)	0.930618	1	WARS;SP110;PARP14;PARP9
regulation of protein complex assembly (GO:0043254)	1	1	WARS
cellular protein localization (GO:0034613)	1	1	RTP4
regulation of cellular macromolecule biosynthetic process (GO:2000112)	1	1	SP110
regulation of nucleic acid-templated transcription (GO:1903506)	1	1	SP110
negative regulation of apoptotic process (GO:0043066)	1	1	IFIT3
positive regulation of cellular catabolic process (GO:0031331)	1	1	DTX3L
protein tetramerization (GO:0051262)	1	1	GBP5
positive regulation of cellular component organization (GO:0051130)	1	1	WARS
negative regulation of phosphorylation (GO:0042326)	1	1	WARS
cellular macromolecule biosynthetic process (GO:0034645)	1	1	WARS
positive regulation of neuron differentiation (GO:0045666)	1	1	CX3CL1
positive regulation of neuron projection development (GO:0010976)	1	1	CX3CL1
negative regulation of protein kinase activity (GO:0006469)	1	1	WARS
regulation of protein ADP-ribosylation (GO:0010835)	1	1	WARS
regulation of cytokine-mediated signaling pathway (GO:0001959)	1	1	STAT1
positive regulation of response to external stimulus (GO:0032103)	1	1	CX3CL1
interleukin-21-mediated signaling pathway (GO:0038114)	1	1	STAT1
interleukin-1 beta secretion (GO:0050702)	1	1	GBP5
cellular response to lipopolysaccharide (GO:0071222)	1	1	CXCL10
cellular response to DNA damage stimulus (GO:0006974)	1	1	DTX3L
positive regulation of cellular component biogenesis (GO:0044089)	1	1	WARS
regulation of type I interferon-mediated signaling pathway (GO:0060338)	1	1	STAT1
regulation of apoptotic cell clearance (GO:2000425)	1	1	C4B
integrin activation (GO:0033622)	1	1	CX3CL1
negative regulation of endothelial cell proliferation (GO:0001937)	1	1	STAT1
cellular response to interleukin-21 (GO:0098757)	1	1	STAT1
positive regulation of homeostatic process (GO:0032846)	1	1	STAT1
regulation of protein binding (GO:0043393)	1	1	DTX3L
regulation of anatomical structure morphogenesis (GO:0022603)	1	1	WARS
JAK-STAT cascade (GO:0007259)	1	1	STAT1
negative regulation of kinase activity (GO:0033673)	1	1	WARS
positive regulation of phagocytosis (GO:0050766)	1	1	C4B
negative regulation of transferase activity (GO:0051348)	1	1	DTX3L
endosomal transport (GO:0016197)	1	1	DTX3L
cognition (GO:0050890)	1	1	HLA-DRA
response to cAMP (GO:0051591)	1	1	STAT1
negative regulation of cytokine-mediated signaling pathway (GO:0001960)	1	1	PARP14
negative regulation of peptidyl-tyrosine phosphorylation (GO:0050732)	1	1	PARP14
negative regulation of tyrosine phosphorylation of STAT protein (GO:0042532)	1	1	PARP14
positive regulation of lymphocyte migration (GO:2000403)	1	1	CXCL10
positive regulation of transcription of Notch receptor target (GO:0007221)	1	1	STAT1
response to peptide hormone (GO:0043434)	1	1	STAT1
tRNA aminoacylation (GO:0043039)	1	1	WARS
interleukin-1 secretion (GO:0050701)	1	1	GBP5
detection of chemical stimulus involved in sensory perception of bitter taste (GO:0001580)	1	1	RTP4
histone H2A ubiquitination (GO:0033522)	1	1	DTX3L
interleukin-1 beta production (GO:0032611)	1	1	GBP5
positive regulation of monocyte chemotaxis (GO:0090026)	1	1	CXCL10
response to purine-containing compound (GO:0014074)	1	1	STAT1
protein polyubiquitination (GO:0000209)	1	1	DTX3L
DNA synthesis involved in DNA repair (GO:0000731)	1	1	UBE2L6
establishment of protein localization to membrane (GO:0090150)	1	1	RTP4
negative regulation of blood vessel morphogenesis (GO:2000181)	1	1	STAT1
response to interferon-alpha (GO:0035455)	1	1	IFITM1
regulation of morphogenesis of an epithelium (GO:1905330)	1	1	CXCL10
positive regulation of cell-cell adhesion (GO:0022409)	1	1	CX3CL1
regulation of mesenchymal cell proliferation (GO:0010464)	1	1	STAT1
regulation of T cell migration (GO:2000404)	1	1	CXCL10
protein insertion into membrane (GO:0051205)	1	1	RTP4
regulation of neuron projection development (GO:0010975)	1	1	CX3CL1
regulation of protein glycosylation (GO:0060049)	1	1	WARS
positive regulation of myeloid cell differentiation (GO:0045639)	1	1	STAT1
tumor necrosis factor-mediated signaling pathway (GO:0033209)	1	1	STAT1
positive regulation of cytokine production involved in inflammatory response (GO:1900017)	1	1	GBP5
endosomal vesicle fusion (GO:0034058)	1	1	SAMD9L
response to interleukin-1 (GO:0070555)	1	1	CX3CL1
cell differentiation involved in metanephros development (GO:0072202)	1	1	STAT1
negative regulation of viral entry into host cell (GO:0046597)	1	1	IFITM1
positive regulation of immune effector process (GO:0002699)	1	1	HLA-DMB
regulation of NLRP3 inflammasome complex assembly (GO:1900225)	1	1	GBP5
histone monoubiquitination (GO:0010390)	1	1	DTX3L
complement activation, lectin pathway (GO:0001867)	1	1	C1S
regulation of ubiquitin-protein transferase activity (GO:0051438)	1	1	DTX3L
protein modification process (GO:0036211)	1	1	UBE2L6
regulation of T cell chemotaxis (GO:0010819)	1	1	CXCL10
cellular response to molecule of bacterial origin (GO:0071219)	1	1	CXCL10
translesion synthesis (GO:0019985)	1	1	UBE2L6
positive regulation of protein localization to endosome (GO:1905668)	1	1	DTX3L
complement activation, classical pathway (GO:0006958)	1	1	C1S
histone H2B ubiquitination (GO:0033523)	1	1	DTX3L
eosinophil chemotaxis (GO:0048245)	1	1	CX3CL1
negative regulation of response to interferon-gamma (GO:0060331)	1	1	PARP14
negative regulation of interferon-gamma-mediated signaling pathway (GO:0060336)	1	1	PARP14
positive regulation of protein localization to early endosome (GO:1902966)	1	1	DTX3L
eosinophil migration (GO:0072677)	1	1	CX3CL1
protein repair (GO:0030091)	1	1	MSRB1
epithelium development (GO:0060429)	1	1	STAT1
protein autoubiquitination (GO:0051865)	1	1	DTX3L
regulation of protein localization to early endosome (GO:1902965)	1	1	DTX3L
negative regulation of cytokine production (GO:0001818)	1	1	UBE2L6
regulation of erythrocyte differentiation (GO:0045646)	1	1	STAT1
lysosomal transport (GO:0007041)	1	1	DTX3L
positive regulation of osteoblast differentiation (GO:0045669)	1	1	IFITM1
macrophage derived foam cell differentiation (GO:0010742)	1	1	STAT1
foam cell differentiation (GO:0090077)	1	1	STAT1
negative regulation of ubiquitin-protein transferase activity (GO:0051444)	1	1	DTX3L
negative regulation of JAK-STAT cascade (GO:0046426)	1	1	PARP14
postreplication repair (GO:0006301)	1	1	UBE2L6
positive regulation of interferon-alpha production (GO:0032727)	1	1	STAT1
negative regulation of I-kappaB kinase/NF-kappaB signaling (GO:0043124)	1	1	STAT1
interleukin-6-mediated signaling pathway (GO:0070102)	1	1	STAT1
positive regulation of mononuclear cell migration (GO:0071677)	1	1	CXCL10
skeletal system development (GO:0001501)	1	1	HAPLN3
mesenchymal cell differentiation involved in kidney development (GO:0072161)	1	1	STAT1
tRNA aminoacylation for protein translation (GO:0006418)	1	1	WARS
regulation of interferon-alpha production (GO:0032647)	1	1	STAT1
chromatin remodeling (GO:0006338)	1	1	SP110
regulation of protein kinase activity (GO:0045859)	1	1	WARS
humoral immune response mediated by circulating immunoglobulin (GO:0002455)	1	1	C1S
regulation of vasculature development (GO:1901342)	1	1	WARS
positive regulation of T cell migration (GO:2000406)	1	1	CXCL10
regulation of response to cytokine stimulus (GO:0060759)	1	1	PARP9
protein monoubiquitination (GO:0006513)	1	1	DTX3L
monocyte chemotaxis (GO:0002548)	1	1	CX3CL1
positive regulation of smooth muscle cell proliferation (GO:0048661)	1	1	STAT1
regulation of protein phosphorylation (GO:0001932)	1	1	WARS
sensory perception of bitter taste (GO:0050913)	1	1	RTP4
positive regulation of transferase activity (GO:0051347)	1	1	DTX3L
interleukin-35-mediated signaling pathway (GO:0070757)	1	1	STAT1
negative regulation of programmed cell death (GO:0043069)	1	1	IFIT3
interleukin-27-mediated signaling pathway (GO:0070106)	1	1	STAT1
nervous system development (GO:0007399)	1	1	HAPLN3
negative regulation of morphogenesis of an epithelium (GO:1905331)	1	1	STAT1
positive regulation of mesenchymal cell proliferation (GO:0002053)	1	1	STAT1
muscle organ development (GO:0007517)	1	1	CXCL10
metanephric mesenchyme development (GO:0072075)	1	1	STAT1
negative regulation of angiogenesis (GO:0016525)	1	1	STAT1
regulation of osteoblast differentiation (GO:0045667)	1	1	IFITM1
positive regulation of protein binding (GO:0032092)	1	1	DTX3L
protein targeting (GO:0006605)	1	1	RTP4
positive regulation of cell projection organization (GO:0031346)	1	1	CX3CL1
cellular response to interleukin-6 (GO:0071354)	1	1	STAT1
regulation of viral genome replication (GO:0045069)	1	1	IFITM1
neutrophil migration (GO:1990266)	1	1	CX3CL1
detection of chemical stimulus involved in sensory perception of taste (GO:0050912)	1	1	RTP4
negative regulation of protein modification process (GO:0031400)	1	1	WARS
negative regulation of type I interferon production (GO:0032480)	1	1	UBE2L6
regulation of endothelial cell proliferation (GO:0001936)	1	1	STAT1
regulation of smooth muscle cell proliferation (GO:0048660)	1	1	STAT1
negative regulation of intracellular signal transduction (GO:1902532)	1	1	STAT1
renal system development (GO:0072001)	1	1	STAT1
posttranscriptional regulation of gene expression (GO:0010608)	1	1	PARP9
positive regulation of ossification (GO:0045778)	1	1	IFITM1
translation (GO:0006412)	1	1	WARS
granulocyte chemotaxis (GO:0071621)	1	1	CX3CL1
response to peptide (GO:1901652)	1	1	STAT1
actin polymerization or depolymerization (GO:0008154)	1	1	MSRB1
cellular response to interleukin-1 (GO:0071347)	1	1	CX3CL1
Notch signaling pathway (GO:0007219)	1	1	STAT1
positive regulation of erythrocyte differentiation (GO:0045648)	1	1	STAT1
regulation of monocyte chemotaxis (GO:0090025)	1	1	CXCL10
regulation of cytokine production involved in inflammatory response (GO:1900015)	1	1	GBP5
STAT cascade (GO:0097696)	1	1	STAT1
cellular response to oxygen-containing compound (GO:1901701)	1	1	CXCL10
positive regulation of GTPase activity (GO:0043547)	1	1	CX3CL1
neutrophil chemotaxis (GO:0030593)	1	1	CX3CL1
histone ubiquitination (GO:0016574)	1	1	DTX3L
positive regulation of innate immune response (GO:0045089)	1	1	GBP5
negative regulation of protein ubiquitination (GO:0031397)	1	1	DTX3L
negative regulation of viral process (GO:0048525)	1	1	STAT1
cellular defense response (GO:0006968)	1	1	CXCL9
negative regulation of viral genome replication (GO:0045071)	1	1	IFITM1
protein homotetramerization (GO:0051289)	1	1	GBP5
negative regulation of catalytic activity (GO:0043086)	1	1	PARP9
positive regulation of cell differentiation (GO:0045597)	1	1	IFITM1
vesicle-mediated transport (GO:0016192)	1	1	DTX3L
gene expression (GO:0010467)	1	1	WARS
protein targeting to membrane (GO:0006612)	1	1	RTP4
protein polymerization (GO:0051258)	1	1	MSRB1
negative regulation of viral life cycle (GO:1903901)	1	1	IFITM1
peptide biosynthetic process (GO:0043043)	1	1	WARS
regulation of viral entry into host cell (GO:0046596)	1	1	IFITM1
regulation of inflammatory response (GO:0050727)	1	1	CX3CL1
negative regulation of epithelial cell proliferation (GO:0050680)	1	1	STAT1
protein K48-linked ubiquitination (GO:0070936)	1	1	DTX3L
endosome to lysosome transport (GO:0008333)	1	1	DTX3L
positive regulation of hydrolase activity (GO:0051345)	1	1	CX3CL1
response to organophosphorus (GO:0046683)	1	1	STAT1
regulation of GTPase activity (GO:0043087)	1	1	CX3CL1
actin filament polymerization (GO:0030041)	1	1	MSRB1
central nervous system development (GO:0007417)	1	1	HAPLN3
positive regulation of cell proliferation (GO:0008284)	1	1	STAT1
cellular response to lipid (GO:0071396)	1	1	CXCL10
detection of molecule of bacterial origin (GO:0032490)	1	1	C4B
negative regulation of protein phosphorylation (GO:0001933)	1	1	WARS
regulation of multicellular organismal development (GO:2000026)	1	1	CXCL10
positive regulation of apoptotic cell clearance (GO:2000427)	1	1	C4B
protein complex assembly (GO:0006461)	1	1	CX3CL1
regulation by virus of viral protein levels in host cell (GO:0046719)	1	1	STAT1

## Sheet: Log2FC Reactome IFNg
Term	P.value	Adjusted.P.value	Genes
Interferon Signaling_Homo sapiens_R-HSA-913531	1.2284e-09	1.00729e-07	GBP5;IFITM1;HLA-DRB5;CIITA;HLA-DRB4;STAT1;UBE2L6;IFIT3;ICAM1;IRF1;HLA-DPB1;HLA-DRA;GBP2;HLA-DRB3;XAF1;GBP1;GBP4;HLA-DRB1;HLA-DPA1
Interferon gamma signaling_Homo sapiens_R-HSA-877300	3.17171e-09	1.3004e-07	GBP5;CIITA;HLA-DRB5;HLA-DRB4;STAT1;ICAM1;IRF1;HLA-DPB1;HLA-DRA;GBP2;HLA-DRB3;GBP1;GBP4;HLA-DRB1;HLA-DPA1
Cytokine Signaling in Immune system_Homo sapiens_R-HSA-1280215	2.00687e-05	0.000548546	IL32;GBP5;HLA-DRB5;CIITA;IFITM1;HLA-DRB4;STAT1;UBE2L6;IFIT3;ICAM1;IRF1;HLA-DPB1;HLA-DRA;GBP2;HLA-DRB3;XAF1;GBP1;GBP4;HLA-DRB1;HLA-DPA1
Immune System_Homo sapiens_R-HSA-168256	0.00033575	0.00688287	CIITA;IFITM1;C1S;CFH;UBE2L6;IFIT3;ICAM1;C4B;HLA-DMB;GBP2;HLA-DOA;GBP1;GBP4;HLA-DPA1;IL32;GBP5;HLA-DRB5;HLA-DRB4;DTX3L;STAT1;TAP1;IRF1;HLA-DPB1;HLA-DRA;HLA-DRB3;XAF1;HLA-DRB1
Interferon alpha/beta signaling_Homo sapiens_R-HSA-909733	0.000657173	0.0107776	IFITM1;STAT1;IRF1;GBP2;XAF1;IFIT3
Translocation of ZAP-70 to Immunological synapse_Homo sapiens_R-HSA-202430	0.00124782	0.0170535	HLA-DRB5;HLA-DRB4;HLA-DPB1;HLA-DRA;HLA-DRB3;HLA-DRB1;HLA-DPA1
Phosphorylation of CD3 and TCR zeta chains_Homo sapiens_R-HSA-202427	0.00163216	0.0191196	HLA-DRB5;HLA-DRB4;HLA-DPB1;HLA-DRA;HLA-DRB3;HLA-DRB1;HLA-DPA1
PD-1 signaling_Homo sapiens_R-HSA-389948	0.0019158	0.019637	HLA-DRB5;HLA-DRB4;HLA-DPB1;HLA-DRA;HLA-DRB3;HLA-DRB1;HLA-DPA1
MHC class II antigen presentation_Homo sapiens_R-HSA-2132295	0.00218107	0.019872	HLA-DRB5;HLA-DRB4;HLA-DMB;HLA-DPB1;HLA-DRA;HLA-DOA;HLA-DRB3;HLA-DRB1;HLA-DPA1
Generation of second messenger molecules_Homo sapiens_R-HSA-202433	0.00345743	0.0283509	HLA-DRB5;HLA-DRB4;HLA-DPB1;HLA-DRA;HLA-DRB3;HLA-DRB1;HLA-DPA1
Chemokine receptors bind chemokines_Homo sapiens_R-HSA-380108	0.00865477	0.0645174	CXCL10;CXCL11;CXCL9;ACKR4;CX3CL1
Costimulation by the CD28 family_Homo sapiens_R-HSA-388841	0.0140049	0.0957004	HLA-DRB5;HLA-DRB4;HLA-DPB1;HLA-DRA;HLA-DRB3;HLA-DRB1;HLA-DPA1
Downstream TCR signaling_Homo sapiens_R-HSA-202424	0.0254703	0.159112	HLA-DRB5;HLA-DRB4;HLA-DPB1;HLA-DRA;HLA-DRB3;HLA-DRB1;HLA-DPA1
Tryptophan catabolism_Homo sapiens_R-HSA-71240	0.0271655	0.159112	IDO1
TCR signaling_Homo sapiens_R-HSA-202403	0.0351772	0.192302	HLA-DRB5;HLA-DRB4;HLA-DPB1;HLA-DRA;HLA-DRB3;HLA-DRB1;HLA-DPA1
Adaptive Immune System_Homo sapiens_R-HSA-1280218	0.0409684	0.209963	HLA-DRB5;IFITM1;HLA-DRB4;DTX3L;TAP1;UBE2L6;ICAM1;HLA-DMB;HLA-DPB1;HLA-DRA;HLA-DRB3;HLA-DOA;HLA-DRB1;HLA-DPA1
Antigen Presentation: Folding, assembly and peptide loading of class I MHC_Homo sapiens_R-HSA-983170	0.0606958	0.287214	TAP1
Regulation of Complement cascade_Homo sapiens_R-HSA-977606	0.063047	0.287214	C4B;CFH
TRAF6 mediated IRF7 activation_Homo sapiens_R-HSA-933541	0.0770335	0.332461	IRF1
Peptide ligand-binding receptors_Homo sapiens_R-HSA-375276	0.0839943	0.344377	CXCL10;CXCL11;CXCL9;ACKR4;CX3CL1
Histidine, lysine, phenylalanine, tyrosine, proline and tryptophan catabolism_Homo sapiens_R-HSA-6788656	0.0976305	0.381224	IDO1
Initial triggering of complement_Homo sapiens_R-HSA-166663	0.135314	0.504353	C4B;C1S
ER-Phagosome pathway_Homo sapiens_R-HSA-1236974	0.150379	0.520972	TAP1
Integrin cell surface interactions_Homo sapiens_R-HSA-216083	0.154636	0.520972	ICAM1
Antiviral mechanism by IFN-stimulated genes_Homo sapiens_R-HSA-1169410	0.165186	0.520972	STAT1;UBE2L6
ISG15 antiviral mechanism_Homo sapiens_R-HSA-1169408	0.165186	0.520972	STAT1;UBE2L6
RIG-I/MDA5 mediated induction of IFN-alpha/beta pathways_Homo sapiens_R-HSA-168928	0.17974	0.525653	IRF1;UBE2L6
Complement cascade_Homo sapiens_R-HSA-166658	0.181799	0.525653	C4B;C1S;CFH
Antigen processing-Cross presentation_Homo sapiens_R-HSA-1236975	0.185902	0.525653	TAP1
Class A/1 (Rhodopsin-like receptors)_Homo sapiens_R-HSA-373076	0.193235	0.528175	CXCL10;CXCL11;CXCL9;ACKR4;CX3CL1
Factors involved in megakaryocyte development and platelet production_Homo sapiens_R-HSA-983231	0.298254	0.78893	IRF1
GPCR ligand binding_Homo sapiens_R-HSA-500792	0.307891	0.788971	CXCL10;CXCL11;CXCL9;ACKR4;CX3CL1
Immunoregulatory interactions between a Lymphoid and a non-Lymphoid cell_Homo sapiens_R-HSA-198933	0.326006	0.810076	IFITM1;ICAM1
G alpha (i) signalling events_Homo sapiens_R-HSA-418594	0.453584	1	CXCL10;CXCL11;CXCL9
Antigen processing: Ubiquitination & Proteasome degradation_Homo sapiens_R-HSA-983168	0.480594	1	DTX3L;UBE2L6
Extracellular matrix organization_Homo sapiens_R-HSA-1474244	0.510041	1	ICAM1
Class I MHC mediated antigen processing & presentation_Homo sapiens_R-HSA-983169	0.536674	1	DTX3L;TAP1;UBE2L6
Metabolism of amino acids and derivatives_Homo sapiens_R-HSA-71291	0.570717	1	NNMT;IDO1
Innate Immune System_Homo sapiens_R-HSA-168249	0.604667	1	C4B;C1S;CFH;IRF1;UBE2L6
Signaling by Interleukins_Homo sapiens_R-HSA-449147	0.628779	1	IL32;STAT1
Hemostasis_Homo sapiens_R-HSA-109582	0.753685	1	IRF1
Signaling by GPCR_Homo sapiens_R-HSA-372790	0.842715	1	CXCL10;CXCL11;CXCL9;ACKR4;CX3CL1
GPCR downstream signaling_Homo sapiens_R-HSA-388396	0.919791	1	CXCL10;CXCL11;CXCL9
Metabolism of proteins_Homo sapiens_R-HSA-392499	0.936914	1	UBE2L6;MSRB1
Gene Expression_Homo sapiens_R-HSA-74160	0.985861	1	WARS;BCL2L14
Signal Transduction_Homo sapiens_R-HSA-162582	0.988889	1	CXCL10;CXCL11;CXCL9;STAT1;ACKR4;CX3CL1
Metabolism_Homo sapiens_R-HSA-1430728	0.993393	1	NNMT;IDO1
Downstream signal transduction_Homo sapiens_R-HSA-186763	1	1	STAT1
Generic Transcription Pathway_Homo sapiens_R-HSA-212436	1	1	BCL2L14
Signaling by SCF-KIT_Homo sapiens_R-HSA-1433557	1	1	STAT1
Disease_Homo sapiens_R-HSA-1643685	1	1	STAT1
Diseases of signal transduction_Homo sapiens_R-HSA-5663202	1	1	STAT1
Phase II conjugation_Homo sapiens_R-HSA-156580	1	1	NNMT
Transcriptional Regulation by TP53_Homo sapiens_R-HSA-3700989	1	1	BCL2L14
FGFR1 mutant receptor activation_Homo sapiens_R-HSA-1839124	1	1	STAT1
Negative regulators of RIG-I/MDA5 signaling_Homo sapiens_R-HSA-936440	1	1	UBE2L6
DNA Repair_Homo sapiens_R-HSA-73894	1	1	UBE2L6
Signaling by cytosolic FGFR1 fusion mutants_Homo sapiens_R-HSA-1839117	1	1	STAT1
Signaling by PDGF_Homo sapiens_R-HSA-186797	1	1	STAT1
Termination of translesion DNA synthesis_Homo sapiens_R-HSA-5656169	1	1	UBE2L6
Selenoamino acid metabolism_Homo sapiens_R-HSA-2408522	1	1	NNMT
Classical antibody-mediated complement activation_Homo sapiens_R-HSA-173623	1	1	C1S
TP53 Regulates Transcription of Cell Death Genes_Homo sapiens_R-HSA-5633008	1	1	BCL2L14
Regulation of IFNA signaling_Homo sapiens_R-HSA-912694	1	1	STAT1
Interleukin-6 signaling_Homo sapiens_R-HSA-1059683	1	1	STAT1
Regulation of IFNG signaling_Homo sapiens_R-HSA-877312	1	1	STAT1
TP53 regulates transcription of several additional cell death genes whose specific roles in p53-dependent apoptosis remain uncertain_Homo sapiens_R-HSA-6803205	1	1	BCL2L14
Methylation_Homo sapiens_R-HSA-156581	1	1	NNMT
Signaling by FGFR1 in disease_Homo sapiens_R-HSA-5655302	1	1	STAT1
Activation of C3 and C5_Homo sapiens_R-HSA-174577	1	1	C4B
Protein repair_Homo sapiens_R-HSA-5676934	1	1	MSRB1
tRNA Aminoacylation_Homo sapiens_R-HSA-379724	1	1	WARS
Cytosolic tRNA aminoacylation_Homo sapiens_R-HSA-379716	1	1	WARS
Growth hormone receptor signaling_Homo sapiens_R-HSA-982772	1	1	STAT1
Amyloid fiber formation_Homo sapiens_R-HSA-977225	1	1	UBE2L6
Translesion synthesis by Y family DNA polymerases bypasses lesions on DNA template_Homo sapiens_R-HSA-110313	1	1	UBE2L6
DNA Damage Bypass_Homo sapiens_R-HSA-73893	1	1	UBE2L6
Interleukin-6 family signaling_Homo sapiens_R-HSA-6783589	1	1	STAT1
Creation of C4 and C2 activators_Homo sapiens_R-HSA-166786	1	1	C1S
Metabolism of ingested SeMet, Sec, MeSec into H2Se_Homo sapiens_R-HSA-2408508	1	1	NNMT
Signaling by FGFR in disease_Homo sapiens_R-HSA-1226099	1	1	STAT1
Biological oxidations_Homo sapiens_R-HSA-211859	1	1	NNMT

[truncated: 8 more sheets: TSNI GO IFNa, TSNI Reactome IFNa, TSNI GO IFNg, TSNI Reactome IFNg, DeMAND Reactome IFNa, DeMAND Reactome IFNg, DeMAND GO IFNa, DeMAND GO IFNg]
