# Supplementary material for: DeltaNeTS+: elucidating the mechanism of drugs and diseases using gene expression and transcriptional regulatory networks
Source: BMC Bioinformatics. 2021 Mar 4;22:108. doi: 10.1186/s12859-021-04046-2 (PMC7934467; doi:10.1186/s12859-021-04046-2)
Supplement: Supplementary file 4 — Additional file 4. Reactome pathway enrichment analysis across the three phases of H1N1 and H5N1 influenza-A infection in Calu-3: early (phase 1: 0-7hr), middle (phase 2: 7-18hrs) and late (phase 3: >18hrs) [file 12859_2021_4046_MOESM4_ESM.xlsx]

## Sheet: DetlaNeTS_H1N1_phase1
ID	Description	setSize	enrichmentScore	NES	pvalue	p.adjust	qvalues	rank	leading_edge	core_enrichment
R-HSA-877300	Interferon gamma signaling	63	0.822688	1.44676	0.000999001	0.522811	0.522811	1215	tags=43%, list=10%, signal=39%	4940/2633/8651/4261/7726/3665/9830/2634/10475/8638/3118/3115/2635/6772/3127/817/3123/9021/3660/3717/10379/816/3459/5371/85363/3659/3113
R-HSA-913531	Interferon Signaling	146	0.827872	1.47764	0.000999001	0.522811	0.522811	1215	tags=40%, list=10%, signal=36%	3434/3456/2537/4940/2633/8651/91543/11274/8519/3429/4599/4261/3437/7726/3433/3665/54739/5610/9830/2634/10475/8638/3118/51191/3115/2635/348995/25939/6772/3127/817/3123/3430/103/7318/5696/9021/23586/3660/3717/4600/5595/4928/10379/6059/3669/816/3459/5371/1982/5495/6773/79902/85363/9775/684/3659/3113
R-HSA-909733	Interferon alpha/beta signaling	44	0.893308	1.56316	0.000999001	0.522811	0.522811	689	tags=59%, list=6%, signal=56%	3434/3456/2537/4940/8651/91543/11274/8519/3429/4599/3437/3433/3665/54739/2634/8638/25939/6772/3430/103/5696/9021/3660/4600/10379/6059
R-HSA-1169410	Antiviral mechanism by IFN-stimulated genes	69	0.782532	1.37952	0.001998	0.630522	0.630522	1177	tags=28%, list=9%, signal=25%	3434/4940/11274/4599/5610/8638/51191/348995/6772/7318/23586/4600/5595/4928/6059/1982/5495/79902/9775
R-HSA-982772	Growth hormone receptor signaling	19	0.902208	1.54585	0.00200803	0.630522	0.630522	570	tags=26%, list=5%, signal=25%	8651/6772/9021/3717/5595
R-HSA-1169408	ISG15 antiviral mechanism	65	0.753482	1.32667	0.004995	1	1	1177	tags=25%, list=9%, signal=22%	3434/11274/4599/5610/51191/348995/6772/7318/23586/4600/5595/4928/1982/5495/79902/9775
R-HSA-912694	Regulation of IFNA signaling	13	0.912254	1.53448	0.00508647	1	1	425	tags=38%, list=3%, signal=37%	3456/8651/11274/6772/9021
R-HSA-975110	TRAF6 mediated IRF7 activation in TLR7/8 or 9 signaling	11	0.912238	1.52118	0.00509684	1	1	568	tags=36%, list=5%, signal=35%	3665/4615/3654/7189
R-HSA-168928	DDX58/IFIH1-mediated induction of interferon-alpha/beta	57	0.753749	1.3253	0.00799201	1	1	738	tags=21%, list=6%, signal=20%	3456/79132/64135/3665/51191/7318/23586/177/7186/7189/843/7321
R-HSA-5357769	Caspase activation via extrinsic apoptotic signalling pathway	20	0.828758	1.41953	0.00802407	1	1	470	tags=15%, list=4%, signal=14%	8743/355/7186
R-HSA-5213460	RIPK1-mediated regulated necrosis	15	0.87659	1.48256	0.010101	1	1	575	tags=27%, list=5%, signal=25%	8743/355/7186/197259
R-HSA-5218859	Regulated Necrosis	15	0.87659	1.48256	0.010101	1	1	575	tags=27%, list=5%, signal=25%	8743/355/7186/197259
R-HSA-5675482	Regulation of necroptotic cell death	13	0.885013	1.48866	0.0101729	1	1	470	tags=23%, list=4%, signal=22%	8743/355/7186
R-HSA-209543	p75NTR recruits signalling complexes	12	0.887365	1.483	0.0101937	1	1	568	tags=25%, list=5%, signal=24%	4615/3654/7189
R-HSA-933541	TRAF6 mediated IRF7 activation	16	0.84822	1.44213	0.0120968	1	1	568	tags=38%, list=5%, signal=36%	3456/64135/3665/23586/7186/7189
R-HSA-140534	Caspase activation via Death Receptors in the presence of ligand	11	0.883518	1.47329	0.0122324	1	1	470	tags=27%, list=4%, signal=26%	8743/355/7186
R-HSA-8983711	OAS antiviral response	5	0.935935	1.46968	0.0125858	1	1	689	tags=80%, list=6%, signal=76%	4940/8638/23586/6059
R-HSA-983169	Class I MHC mediated antigen processing & presentation	304	0.638361	1.14917	0.013986	1	1	2082	tags=22%, list=17%, signal=19%	6890/8651/151636/57674/8139/64718/4615/84727/51191/64410/9870/10197/80176/64167/10477/5698/23352/7318/5696/9021/27338/9871/9903/1514/9666/89890/7321/56658/90135/26272/57542/10393/222235/8454/80204/5690/9820/23295/11065/5693/7319/7332/3106/26268/6891/6892/81559/9246/146330/3107/6502/57531/7099/5686/5706/84078/7428/5713/1520/57630/8773/51433/7337/79876/51434/64750
R-HSA-918233	TRAF3-dependent IRF activation pathway	14	0.846179	1.43071	0.0192113	1	1	442	tags=29%, list=4%, signal=28%	3456/64135/3665/23586
R-HSA-5218900	CASP8 activity is inhibited	7	0.909825	1.45814	0.0193757	1	1	470	tags=43%, list=4%, signal=41%	8743/355/7186
R-HSA-3371378	Regulation by c-FLIP	7	0.909825	1.45814	0.0193757	1	1	470	tags=43%, list=4%, signal=41%	8743/355/7186
R-HSA-69416	Dimerization of procaspase-8	7	0.909825	1.45814	0.0193757	1	1	470	tags=43%, list=4%, signal=41%	8743/355/7186
R-HSA-73887	Death Receptor Signalling	117	0.675558	1.20418	0.01998	1	1	1913	tags=18%, list=15%, signal=15%	8743/4615/3654/10018/355/7186/26230/7189/843/7124/55072/57449/8837/23365/8567/5970/7185/6453/27018/8772/55701
R-HSA-877312	Regulation of IFNG signaling	13	0.851748	1.4327	0.0223805	1	1	978	tags=38%, list=8%, signal=35%	8651/6772/9021/3717/3459
R-HSA-166016	Toll Like Receptor 4 (TLR4) Cascade	107	0.679596	1.20977	0.022977	1	1	2412	tags=28%, list=19%, signal=23%	8651/1846/3665/4615/3654/64127/5528/177/7189/5595/7098/7321/5600/8454/1785/1386/5970/7099/5598/79155/5601/3661/8772/7187/10010/10392/5519/1759/28512/5608
R-HSA-70895	Branched-chain amino acid catabolism	19	0.801362	1.37306	0.0230924	1	1	683	tags=16%, list=5%, signal=15%	152926/1629/27034
R-HSA-8963743	Digestion and absorption	5	-0.743469	-1.64311	0.0234375	1	1	3207	tags=100%, list=26%, signal=74%	11181/2980/6523/248
R-HSA-9032759	NTRK2 activates RAC1	5	-0.672383	-1.48601	0.0234375	1	1	4094	tags=100%, list=33%, signal=67%	2534/627/1795/4915
R-HSA-2024101	CS/DS degradation	9	0.874297	1.43323	0.0248705	1	1	854	tags=22%, list=7%, signal=21%	3423/411
R-HSA-3134963	DEx/H-box helicases activate type I IFN and inflammatory cytokines production	6	0.904267	1.43359	0.0251641	1	1	75	tags=33%, list=1%, signal=33%	3665/4615
R-HSA-1433559	Regulation of KIT signaling	13	0.844877	1.42115	0.0264496	1	1	19	tags=8%, list=0%, signal=8%	8651
R-HSA-449147	Signaling by Interleukins	358	0.618216	1.11466	0.026973	1	1	2019	tags=19%, list=16%, signal=16%	8651/1846/3627/3965/6648/4615/9180/2919/4312/6352/8968/6772/3654/10197/240/5698/64127/5696/6804/829/163702/9021/5528/177/90865/5306/3717/9446/7189/5595/834/58480/8350/5600/23765/7124/3566/7040/1437/6773/8454/5743/1230/5690/595/6844/3596/5693/332/7291/6175/3162/4170/1386/3600/5970/5598/5686/5706/79155/5713/6950/5601/8352/5780/8357/8354/7006
R-HSA-1839117	Signaling by cytosolic FGFR1 fusion mutants	18	0.80659	1.37796	0.0271357	1	1	970	tags=28%, list=8%, signal=26%	6772/9208/7750/613/1523
R-HSA-1187000	Fertilization	7	-0.599631	-1.50207	0.0273973	1	1	5003	tags=100%, list=40%, signal=60%	7784/57828/7783/2683/257062/84329
R-HSA-3299685	Detoxification of Reactive Oxygen Species	28	0.77818	1.34205	0.027972	1	1	641	tags=14%, list=5%, signal=14%	6648/493869/2877/2876
R-HSA-8939242	RUNX1 regulates transcription of genes involved in differentiation of keratinocytes	7	0.891261	1.42839	0.0279871	1	1	608	tags=29%, list=5%, signal=27%	9021/1514
R-HSA-6783589	Interleukin-6 family signaling	19	0.790957	1.35523	0.0281124	1	1	524	tags=21%, list=4%, signal=20%	9180/6772/9021/3717
R-HSA-168898	Toll-like Receptor Cascades	121	0.66984	1.19336	0.028971	1	1	2412	tags=27%, list=19%, signal=22%	8651/1846/3665/4615/81622/3654/64127/5528/177/7189/5595/1514/7098/7321/5600/8454/1785/1386/5970/7099/5598/79155/1520/5601/3661/8772/7187/10010/10392/5519/1759/28512/5608
R-HSA-73621	Pyrimidine catabolism	9	0.866257	1.42005	0.0290155	1	1	626	tags=33%, list=5%, signal=32%	4907/1890/51251
R-HSA-983170	Antigen Presentation: Folding, assembly and peptide loading of class I MHC	20	0.792881	1.35808	0.0290873	1	1	1654	tags=35%, list=13%, signal=30%	6890/64167/9871/3106/6891/6892/3107
R-HSA-8956319	Nucleobase catabolism	30	0.770039	1.32968	0.02997	1	1	1372	tags=33%, list=11%, signal=30%	25939/4907/1890/3704/51251/2876/57089/955/4860/957
R-HSA-375276	Peptide ligand-binding receptors	89	0.685387	1.21292	0.031968	1	1	1348	tags=17%, list=11%, signal=15%	2861/3627/2919/6352/8620/6752/6866/51554/9718/2149/5473/718/1230/6376/56923
R-HSA-2142712	Synthesis of 12-eicosatetraenoic acid derivatives	7	0.88177	1.41317	0.0333692	1	1	641	tags=29%, list=5%, signal=27%	2877/2876
R-HSA-2132295	MHC class II antigen presentation	103	0.671259	1.19218	0.034965	1	1	1861	tags=27%, list=15%, signal=23%	3109/1639/3118/51807/3115/3127/3123/164/1781/3112/7280/829/9871/11127/972/1514/161/1510/3113/1785/10376/1778/83547/10437/140735/7277/89953/1520
R-HSA-1475029	Reversible hydration of carbon dioxide	8	0.871196	1.41576	0.035865	1	1	322	tags=12%, list=3%, signal=12%	377677
R-HSA-5357801	Programmed Cell Death	150	0.652358	1.16524	0.035964	1	1	2020	tags=21%, list=16%, signal=18%	8743/840/10197/10018/355/5698/5696/6304/7186/197259/4836/3024/3006/637/115209/1613/5690/5693/6709/8837/3007/140735/3008/7027/7099/5686/5706/5713/8772/3005/5534
R-HSA-75158	TRAIL signaling	5	0.895279	1.40584	0.0366133	1	1	2	tags=20%, list=0%, signal=20%	8743
R-HSA-1483166	Synthesis of PA	26	0.760088	1.30869	0.036963	1	1	583	tags=19%, list=5%, signal=18%	55326/57678/81579/8443/79888
R-HSA-977606	Regulation of Complement cascade	21	0.769602	1.32405	0.0370741	1	1	1781	tags=33%, list=14%, signal=29%	3075/716/1604/718/710/719/733
R-HSA-109581	Apoptosis	147	0.652167	1.16476	0.038961	1	1	2020	tags=20%, list=16%, signal=17%	8743/840/10197/10018/355/5698/5696/6304/7186/4836/3024/3006/637/115209/1613/5690/5693/6709/8837/3007/140735/3008/7027/7099/5686/5706/5713/8772/3005/5534
R-HSA-74182	Ketone body metabolism	7	0.876796	1.4052	0.0398278	1	1	754	tags=29%, list=6%, signal=27%	5019/56898
R-HSA-166658	Complement cascade	23	0.763527	1.31494	0.03996	1	1	1781	tags=30%, list=14%, signal=26%	3075/716/1604/718/710/719/733
R-HSA-1839124	FGFR1 mutant receptor activation	28	0.753157	1.2989	0.03996	1	1	970	tags=18%, list=8%, signal=17%	6772/9208/7750/613/1523
R-HSA-167161	HIV Transcription Initiation	39	0.723234	1.26377	0.041958	1	1	679	tags=15%, list=5%, signal=15%	8148/51616/2968/2961/6880/5434
R-HSA-167162	RNA Polymerase II HIV Promoter Escape	39	0.723234	1.26377	0.041958	1	1	679	tags=15%, list=5%, signal=15%	8148/51616/2968/2961/6880/5434
R-HSA-73776	RNA Polymerase II Promoter Escape	39	0.723234	1.26377	0.041958	1	1	679	tags=15%, list=5%, signal=15%	8148/51616/2968/2961/6880/5434
R-HSA-73779	RNA Polymerase II Transcription Pre-Initiation And Promoter Opening	39	0.723234	1.26377	0.041958	1	1	679	tags=15%, list=5%, signal=15%	8148/51616/2968/2961/6880/5434
R-HSA-75953	RNA Polymerase II Transcription Initiation	39	0.723234	1.26377	0.041958	1	1	679	tags=15%, list=5%, signal=15%	8148/51616/2968/2961/6880/5434
R-HSA-76042	RNA Polymerase II Transcription Initiation And Promoter Clearance	39	0.723234	1.26377	0.041958	1	1	679	tags=15%, list=5%, signal=15%	8148/51616/2968/2961/6880/5434
R-HSA-1834949	Cytosolic sensors of pathogen-associated DNA	50	0.715925	1.25555	0.041958	1	1	1629	tags=28%, list=13%, signal=24%	3665/4615/9533/340061/9208/7098/5434/1387/55718/55703/81030/81844/51728/5970
R-HSA-435354	Zinc transporters	14	0.810647	1.37063	0.0424671	1	1	1487	tags=43%, list=12%, signal=38%	64116/29985/7779/7922/23516/55630
R-HSA-1059683	Interleukin-6 signaling	11	0.834861	1.39215	0.0428135	1	1	524	tags=27%, list=4%, signal=26%	6772/9021/3717
R-HSA-111471	Apoptotic factor-mediated response	5	0.883267	1.38698	0.0446224	1	1	77	tags=20%, list=1%, signal=20%	840
R-HSA-170984	ARMS-mediated activation	6	-0.573615	-1.36192	0.0454545	1	1	5327	tags=100%, list=43%, signal=57%	5906/673/4803/1398/57498
R-HSA-166058	MyD88:MAL(TIRAP) cascade initiated on plasma membrane	83	0.676755	1.19787	0.045954	1	1	1878	tags=20%, list=15%, signal=18%	8651/1846/4615/3654/64127/5528/177/7189/5595/5600/8454/1386/5970/7099/5598/79155/5601
R-HSA-168179	Toll Like Receptor TLR1:TLR2 Cascade	84	0.676061	1.19644	0.045954	1	1	1878	tags=20%, list=15%, signal=17%	8651/1846/4615/3654/64127/5528/177/7189/5595/5600/8454/1386/5970/7099/5598/79155/5601
R-HSA-168188	Toll Like Receptor TLR6:TLR2 Cascade	83	0.676755	1.19787	0.045954	1	1	1878	tags=20%, list=15%, signal=18%	8651/1846/4615/3654/64127/5528/177/7189/5595/5600/8454/1386/5970/7099/5598/79155/5601
R-HSA-181438	Toll Like Receptor 2 (TLR2) Cascade	84	0.676061	1.19644	0.045954	1	1	1878	tags=20%, list=15%, signal=17%	8651/1846/4615/3654/64127/5528/177/7189/5595/5600/8454/1386/5970/7099/5598/79155/5601
R-HSA-193639	p75NTR signals via NF-kB	15	0.803537	1.35901	0.0464646	1	1	568	tags=20%, list=5%, signal=19%	4615/3654/7189
R-HSA-2142688	Synthesis of 5-eicosatetraenoic acids	7	0.862363	1.38207	0.0473628	1	1	641	tags=43%, list=5%, signal=41%	2877/240/2876
R-HSA-442380	Zinc influx into cells by the SLC39 gene family	9	0.847107	1.38866	0.0476684	1	1	1487	tags=56%, list=12%, signal=49%	64116/29985/7922/23516/55630
R-HSA-202430	Translocation of ZAP-70 to Immunological synapse	9	0.8465	1.38766	0.0476684	1	1	249	tags=44%, list=2%, signal=44%	3118/3115/3127/3123
R-HSA-8931987	RUNX1 regulates estrogen receptor mediated transcription	6	0.871118	1.38104	0.04814	1	1	936	tags=33%, list=7%, signal=31%	57678/8312
R-HSA-196819	Vitamin B1 (thiamin) metabolism	5	0.879284	1.38072	0.0491991	1	1	326	tags=20%, list=3%, signal=19%	60386
R-HSA-983168	Antigen processing: Ubiquitination & Proteasome degradation	259	0.621358	1.11526	0.04995	1	1	2082	tags=21%, list=17%, signal=18%	8651/151636/57674/8139/64718/84727/51191/64410/9870/10197/80176/10477/5698/23352/7318/5696/9021/27338/9903/9666/89890/7321/56658/90135/26272/57542/10393/222235/8454/80204/5690/9820/23295/11065/5693/7319/7332/26268/81559/9246/146330/6502/57531/5686/5706/84078/7428/5713/57630/51433/7337/79876/51434/64750
R-HSA-6783783	Interleukin-10 signaling	32	0.736091	1.27403	0.04995	1	1	1154	tags=22%, list=9%, signal=20%	3627/2919/6352/7124/1437/5743/1230
R-HSA-202433	Generation of second messenger molecules	20	0.76798	1.31543	0.0501505	1	1	534	tags=30%, list=4%, signal=29%	3118/3115/3127/51466/3123/4690
R-HSA-380108	Chemokine receptors bind chemokines	22	0.755942	1.30187	0.052	1	1	1339	tags=32%, list=11%, signal=28%	3627/2919/6352/51554/5473/1230/6376
R-HSA-112409	RAF-independent MAPK1/3 activation	23	0.754695	1.29973	0.0529471	1	1	570	tags=17%, list=5%, signal=17%	1846/8682/3717/5595
R-HSA-168181	Toll Like Receptor 7/8 (TLR7/8) Cascade	81	0.671021	1.18608	0.0549451	1	1	2412	tags=27%, list=19%, signal=22%	1846/3665/4615/3654/64127/5528/177/7189/5595/7098/5600/8454/1386/5970/7099/5598/79155/5601/10392/5519/28512/5608
R-HSA-975155	MyD88 dependent cascade initiated on endosome	81	0.671021	1.18608	0.0549451	1	1	2412	tags=27%, list=19%, signal=22%	1846/3665/4615/3654/64127/5528/177/7189/5595/7098/5600/8454/1386/5970/7099/5598/79155/5601/10392/5519/28512/5608
R-HSA-1433557	Signaling by SCF-KIT	38	0.713949	1.24461	0.0559441	1	1	1270	tags=16%, list=10%, signal=14%	8651/6772/2242/3717/5578/1111
R-HSA-168138	Toll Like Receptor 9 (TLR9) Cascade	84	0.665673	1.17806	0.0589411	1	1	2412	tags=26%, list=19%, signal=21%	1846/3665/4615/3654/64127/5528/177/7189/5595/7098/5600/8454/1386/5970/7099/5598/79155/5601/10392/5519/28512/5608
R-HSA-5693548	Sensing of DNA Double Strand Breaks	6	0.864776	1.37099	0.059081	1	1	290	tags=17%, list=2%, signal=16%	4683
R-HSA-380994	ATF4 activates genes	20	0.763258	1.30734	0.0591775	1	1	1150	tags=35%, list=9%, signal=32%	22894/54512/9709/23404/4801/3484/51010
R-HSA-933542	TRAF6 mediated NF-kB activation	20	0.762376	1.30583	0.0591775	1	1	568	tags=25%, list=5%, signal=24%	64135/23586/177/7186/7189
R-HSA-168164	Toll Like Receptor 3 (TLR3) Cascade	87	0.663583	1.17337	0.0629371	1	1	2412	tags=30%, list=19%, signal=24%	1846/3665/3654/64127/5528/177/7189/5595/7098/7321/5600/8454/1386/5970/7099/5598/79155/5601/3661/8772/7187/10010/10392/5519/28512/5608
R-HSA-196807	Nicotinate metabolism	23	0.745718	1.28427	0.0629371	1	1	1911	tags=35%, list=15%, signal=30%	83666/4907/54625/143/5743/55739/54956/56965
R-HSA-1236974	ER-Phagosome pathway	67	0.678341	1.19517	0.0639361	1	1	1896	tags=24%, list=15%, signal=20%	6890/4615/10197/5698/5696/5690/5693/3106/6891/6892/3107/7099/5686/5706/5713/8773
R-HSA-166166	MyD88-independent TLR4 cascade	88	0.66138	1.16976	0.0649351	1	1	2412	tags=30%, list=19%, signal=24%	1846/3665/3654/64127/5528/177/7189/5595/7098/7321/5600/8454/1386/5970/7099/5598/79155/5601/3661/8772/7187/10010/10392/5519/28512/5608
R-HSA-937061	TRIF(TICAM1)-mediated TLR4 signaling	88	0.66138	1.16976	0.0649351	1	1	2412	tags=30%, list=19%, signal=24%	1846/3665/3654/64127/5528/177/7189/5595/7098/7321/5600/8454/1386/5970/7099/5598/79155/5601/3661/8772/7187/10010/10392/5519/28512/5608
R-HSA-389948	PD-1 signaling	14	0.792465	1.33989	0.0667341	1	1	1419	tags=43%, list=11%, signal=38%	3118/3115/3127/3123/3113/1445
R-HSA-5601884	PIWI-interacting RNA (piRNA) biogenesis	21	0.74747	1.28598	0.0671343	1	1	2046	tags=33%, list=16%, signal=28%	113802/91646/5434/5433/4603/5438/5431
R-HSA-1295596	Spry regulation of FGF signaling	15	0.784242	1.32638	0.0676768	1	1	570	tags=13%, list=5%, signal=13%	10253/5595
R-HSA-381119	Unfolded Protein Response (UPR)	83	0.661328	1.17057	0.0689311	1	1	2252	tags=31%, list=18%, signal=26%	22894/1639/54512/1663/9709/2931/23404/7709/37/9570/30827/4801/55738/3484/51010/9820/10525/7094/56915/3068/10130/2673/1649/9451/10113/58477
R-HSA-6785807	Interleukin-4 and Interleukin-13 signaling	83	0.661163	1.17028	0.0699301	1	1	1499	tags=20%, list=12%, signal=18%	8651/4312/6772/240/9021/3717/58480/7124/3566/7040/5743/595/3596/332/7291/3162/4170
R-HSA-2206281	Mucopolysaccharidoses	11	0.80191	1.33721	0.0703364	1	1	1062	tags=27%, list=9%, signal=25%	3423/411/6448
R-HSA-429958	mRNA decay by 3' to 5' exoribonuclease	14	0.787892	1.33216	0.0717897	1	1	1150	tags=29%, list=9%, signal=26%	22894/54512/23404/51010
R-HSA-1362409	Mitochondrial iron-sulfur cluster biogenesis	13	0.795252	1.33767	0.0722279	1	1	199	tags=15%, list=2%, signal=15%	81894/51218
R-HSA-198933	Immunoregulatory interactions between a Lymphoid and a non-Lymphoid cell	38	0.705289	1.22951	0.0729271	1	1	1889	tags=29%, list=15%, signal=25%	8519/5817/126014/718/3821/3384/3106/4267/56654/3107/958
R-HSA-381753	Olfactory Signaling Pathway	8	0.833442	1.35441	0.0738397	1	1	15	tags=12%, list=0%, signal=12%	64108
R-HSA-166663	Initial triggering of complement	7	0.83691	1.34128	0.0742734	1	1	1126	tags=29%, list=9%, signal=26%	716/718
R-HSA-381042	PERK regulates gene expression	23	0.736285	1.26802	0.0749251	1	1	2194	tags=43%, list=18%, signal=36%	22894/54512/9709/23404/4801/3484/51010/56915/1649/9451
R-HSA-2142770	Synthesis of 15-eicosatetraenoic acid derivatives	6	0.852007	1.35074	0.0754923	1	1	1066	tags=50%, list=9%, signal=46%	2877/2876/5743
R-HSA-450604	KSRP (KHSRP) binds and destabilizes mRNA	14	0.784346	1.32616	0.0758342	1	1	1150	tags=36%, list=9%, signal=32%	22894/54512/23404/5600/51010
R-HSA-3214842	HDMs demethylate histones	37	0.704914	1.22734	0.0769231	1	1	2615	tags=43%, list=21%, signal=34%	8366/8363/8968/8361/84864/8350/10765/8294/8242/8352/8357/8354/8364/9682/8353/8358
R-HSA-9018896	Biosynthesis of E-series 18(S)-resolvins	5	0.858946	1.34879	0.0789474	1	1	228	tags=20%, list=2%, signal=20%	240
R-HSA-879415	Advanced glycosylation endproduct receptor signaling	12	0.799754	1.33658	0.0795107	1	1	570	tags=25%, list=5%, signal=24%	829/177/5595
R-HSA-74259	Purine catabolism	16	0.765213	1.301	0.0796371	1	1	1294	tags=25%, list=10%, signal=22%	4907/3704/2876/4860
R-HSA-1236975	Antigen processing-Cross presentation	75	0.665676	1.17523	0.0809191	1	1	1896	tags=24%, list=15%, signal=20%	6890/4615/10197/5698/5696/1514/5690/5693/3106/6891/6892/3107/7099/5686/5706/5713/1520/8773
R-HSA-202670	ERKs are inactivated	12	0.797899	1.33348	0.0815494	1	1	570	tags=25%, list=5%, signal=24%	1846/5528/5595
R-HSA-442660	Na+/Cl- dependent neurotransmitter transporters	10	0.797938	1.3203	0.0820513	1	1	243	tags=20%, list=2%, signal=20%	11254/6530
R-HSA-933543	NF-kB activation through FADD/RIP-1 pathway mediated by caspase-8 and -10	11	0.78841	1.31469	0.0825688	1	1	708	tags=27%, list=6%, signal=26%	64135/23586/843
R-HSA-6787450	tRNA modification in the mitochondrion	9	0.810272	1.32827	0.0839378	1	1	2032	tags=56%, list=16%, signal=47%	25821/54931/55687/80324/55006
R-HSA-198753	ERK/MAPK targets	21	0.735631	1.26561	0.0841683	1	1	772	tags=19%, list=6%, signal=18%	1846/5528/5595/5600
R-HSA-1266695	Interleukin-7 signaling	29	0.7197	1.24372	0.0849151	1	1	643	tags=10%, list=5%, signal=10%	8651/8968/8350
R-HSA-6803207	TP53 Regulates Transcription of Caspase Activators and Caspases	9	0.809071	1.3263	0.0849741	1	1	708	tags=22%, list=6%, signal=21%	834/843
R-HSA-8875555	MET activates RAP1 and RAC1	10	0.793063	1.31223	0.0851282	1	1	197	tags=10%, list=2%, signal=10%	85440
R-HSA-197264	Nicotinamide salvaging	15	0.775203	1.31109	0.0858586	1	1	1911	tags=47%, list=15%, signal=40%	83666/54625/143/5743/55739/54956/56965
R-HSA-5260271	Diseases of Immune System	18	0.751998	1.28469	0.0864322	1	1	2118	tags=33%, list=17%, signal=28%	4615/81622/7098/5970/7099/7187
R-HSA-5602358	Diseases associated with the TLR signaling cascade	18	0.751998	1.28469	0.0864322	1	1	2118	tags=33%, list=17%, signal=28%	4615/81622/7098/5970/7099/7187
R-HSA-2586552	Signaling by Leptin	10	0.791161	1.30909	0.0871795	1	1	524	tags=20%, list=4%, signal=19%	9021/3717
R-HSA-202427	Phosphorylation of CD3 and TCR zeta chains	12	0.78767	1.31639	0.088685	1	1	1419	tags=50%, list=11%, signal=44%	3118/3115/3127/3123/3113/1445
R-HSA-975138	TRAF6 mediated induction of NFkB and MAP kinases upon TLR7/8 or 9 activation	80	0.654298	1.15671	0.0889111	1	1	2412	tags=26%, list=19%, signal=21%	1846/4615/3654/64127/5528/177/7189/5595/7098/5600/8454/1386/5970/7099/5598/79155/5601/10392/5519/28512/5608
R-HSA-9027283	Erythropoietin activates STAT5	5	0.847629	1.33102	0.0938215	1	1	524	tags=20%, list=4%, signal=19%	3717
R-HSA-9018677	Biosynthesis of DHA-derived SPMs	12	0.777125	1.29876	0.0958206	1	1	1066	tags=17%, list=9%, signal=15%	240/5743
R-HSA-6804756	Regulation of TP53 Activity through Phosphorylation	79	0.652158	1.15267	0.0959041	1	1	1315	tags=16%, list=11%, signal=15%	8148/1263/26155/51616/4683/5884/6880/5600/116028/5562/1111/1459/94241
R-HSA-425381	Bicarbonate transporters	6	0.830519	1.31668	0.0962801	1	1	491	tags=17%, list=4%, signal=16%	6522
R-HSA-2142700	Synthesis of Lipoxins (LX)	5	0.837878	1.31571	0.100686	1	1	228	tags=20%, list=2%, signal=20%	240
R-HSA-196849	Metabolism of water-soluble vitamins and cofactors	102	0.639171	1.1343	0.102897	1	1	2171	tags=26%, list=17%, signal=22%	83666/4907/6947/60386/5826/54625/4338/10243/6573/9446/8876/143/8875/5096/326625/55034/4363/5743/5646/55739/54956/9962/113235/56965/1528/27304/4552
R-HSA-198725	Nuclear Events (kinase and transcription factor activation)	24	0.720147	1.23692	0.102897	1	1	772	tags=17%, list=6%, signal=16%	1846/5528/5595/5600
R-HSA-8849470	PTK6 Regulates Cell Cycle	6	0.825622	1.30891	0.103939	1	1	1509	tags=50%, list=12%, signal=44%	898/595/1027
R-HSA-444257	RSK activation	6	0.825982	1.30948	0.103939	1	1	548	tags=17%, list=4%, signal=16%	5170
R-HSA-6788467	IL-6-type cytokine receptor ligand interactions	12	0.772327	1.29075	0.104995	1	1	524	tags=17%, list=4%, signal=16%	9180/3717
R-HSA-9018679	Biosynthesis of EPA-derived SPMs	6	0.824177	1.30662	0.106127	1	1	1066	tags=33%, list=9%, signal=31%	240/5743
R-HSA-110056	MAPK3 (ERK1) activation	10	0.77292	1.27891	0.107692	1	1	570	tags=20%, list=5%, signal=19%	3717/5595
R-HSA-199977	ER to Golgi Anterograde Transport	128	0.629062	1.12146	0.107892	1	1	1790	tags=20%, list=14%, signal=17%	54732/1639/51807/55014/1781/5537/7280/829/9871/2348/286/1604/2153/9570/6399/55738/9117/10466/10376/6709/1778/140735/10175/7277/83696
R-HSA-450513	Tristetraprolin (TTP, ZFP36) binds and destabilizes mRNA	15	0.755185	1.27723	0.108081	1	1	1150	tags=33%, list=9%, signal=30%	22894/54512/23404/3842/51010
R-HSA-168142	Toll Like Receptor 10 (TLR10) Cascade	75	0.650186	1.14788	0.108891	1	1	2412	tags=25%, list=19%, signal=21%	1846/4615/3654/64127/5528/177/7189/5595/5600/8454/1386/5970/5598/79155/5601/10392/5519/28512/5608
R-HSA-168176	Toll Like Receptor 5 (TLR5) Cascade	75	0.650186	1.14788	0.108891	1	1	2412	tags=25%, list=19%, signal=21%	1846/4615/3654/64127/5528/177/7189/5595/5600/8454/1386/5970/5598/79155/5601/10392/5519/28512/5608
R-HSA-975871	MyD88 cascade initiated on plasma membrane	75	0.650186	1.14788	0.108891	1	1	2412	tags=25%, list=19%, signal=21%	1846/4615/3654/64127/5528/177/7189/5595/5600/8454/1386/5970/5598/79155/5601/10392/5519/28512/5608
R-HSA-5654726	Negative regulation of FGFR1 signaling	26	0.711052	1.22426	0.10989	1	1	570	tags=8%, list=5%, signal=7%	10253/5595
R-HSA-5655302	Signaling by FGFR1 in disease	35	0.69156	1.20297	0.112887	1	1	970	tags=14%, list=8%, signal=13%	6772/9208/7750/613/1523
R-HSA-196741	Cobalamin (Cbl, vitamin B12) transport and metabolism	14	0.75298	1.27313	0.113246	1	1	1114	tags=36%, list=9%, signal=33%	6947/5826/326625/4363/5646
R-HSA-448424	Interleukin-17 signaling	64	0.656489	1.15479	0.113886	1	1	2412	tags=25%, list=19%, signal=20%	1846/3654/64127/5528/7189/5595/5600/23765/8454/1386/5598/79155/5601/10392/5519/5608
R-HSA-5660526	Response to metal ions	12	0.761245	1.27222	0.114169	1	1	2584	tags=75%, list=21%, signal=60%	4495/4501/1465/4499/4494/6620/4496/4489/4493
R-HSA-428543	Inactivation of CDC42 and RAC1	6	0.81718	1.29553	0.11488	1	1	305	tags=17%, list=2%, signal=16%	57522
R-HSA-5340588	RNF mutants show enhanced WNT signaling and proliferation	7	0.802399	1.28597	0.116254	1	1	1715	tags=43%, list=14%, signal=37%	7855/4040/8322
R-HSA-3134973	LRR FLII-interacting protein 1 (LRRFIP1) activates type I IFN production	5	0.828199	1.30051	0.117849	1	1	1894	tags=60%, list=15%, signal=51%	9208/1387/3661
R-HSA-168927	TICAM1, RIP1-mediated IKK complex recruitment	16	0.744674	1.26608	0.118952	1	1	738	tags=19%, list=6%, signal=18%	7189/7098/7321
R-HSA-8850843	Phosphate bond hydrolysis by NTPDase proteins	7	0.800496	1.28292	0.119483	1	1	1982	tags=57%, list=16%, signal=48%	57089/955/957/9583
R-HSA-399954	Sema3A PAK dependent Axon repulsion	15	0.7428	1.25629	0.120202	1	1	705	tags=20%, list=6%, signal=19%	2242/55558/3984
R-HSA-450385	Butyrate Response Factor 1 (BRF1) binds and destabilizes mRNA	14	0.746074	1.26145	0.123357	1	1	1150	tags=29%, list=9%, signal=26%	22894/54512/23404/51010
R-HSA-1679131	Trafficking and processing of endosomal TLR	9	0.772965	1.26712	0.125389	1	1	2675	tags=67%, list=21%, signal=52%	81622/1514/7098/1520/10695/5641
R-HSA-196108	Pregnenolone biosynthesis	9	0.772856	1.26694	0.125389	1	1	346	tags=11%, list=3%, signal=11%	134429
R-HSA-450294	MAP kinase activation	59	0.653753	1.14818	0.125874	1	1	2412	tags=25%, list=19%, signal=21%	1846/3654/64127/5528/7189/5595/5600/8454/1386/5598/79155/5601/10392/5519/5608
R-HSA-2559584	Formation of Senescence-Associated Heterochromatin Foci (SAHF)	16	0.739077	1.25656	0.126008	1	1	2295	tags=56%, list=18%, signal=46%	3024/3006/25842/3007/3008/7290/3005/57634/23523
R-HSA-447115	Interleukin-12 family signaling	50	0.66199	1.16097	0.126873	1	1	556	tags=12%, list=4%, signal=12%	6648/6772/829/5306/3717/9446
R-HSA-202403	TCR signaling	94	0.633448	1.12313	0.127872	1	1	2692	tags=31%, list=22%, signal=24%	3118/3115/10197/3127/51466/3123/5698/5696/4690/5170/7189/7321/8454/5690/3113/5693/1445/5970/5686/5706/5713/55824/2533/5715/3122/5684/84433/5707/27040
R-HSA-202424	Downstream TCR signaling	78	0.640254	1.13152	0.12987	1	1	2581	tags=29%, list=21%, signal=24%	3118/3115/10197/3127/3123/5698/5696/5170/7189/7321/8454/5690/3113/5693/5970/5686/5706/5713/5715/3122/5684/84433/5707
R-HSA-3214841	PKMTs methylate histone lysines	59	0.652937	1.14675	0.12987	1	1	2841	tags=44%, list=23%, signal=34%	8366/8363/8968/8361/55870/29072/8350/84444/4297/8294/10919/5970/83852/84193/2146/9757/8352/8357/8354/8364/80854/79813/8353/8358/56950/58508
R-HSA-937039	IRAK1 recruits IKK complex	13	0.744723	1.25268	0.130214	1	1	568	tags=15%, list=5%, signal=15%	3654/7189
R-HSA-975144	IRAK1 recruits IKK complex upon TLR7/8 or 9 stimulation	13	0.744723	1.25268	0.130214	1	1	568	tags=15%, list=5%, signal=15%	3654/7189
R-HSA-210500	Glutamate Neurotransmitter Release Cycle	19	0.718214	1.23059	0.130522	1	1	368	tags=16%, list=3%, signal=15%	6505/54407/6804
R-HSA-936440	Negative regulators of DDX58/IFIH1 signaling	32	0.690007	1.19427	0.130869	1	1	2118	tags=34%, list=17%, signal=29%	64135/51191/7318/23586/7321/9636/9246/84166/79671/3661/7187
R-HSA-9013508	NOTCH3 Intracellular Domain Regulates Transcription	22	0.707024	1.21762	0.132	1	1	1155	tags=18%, list=9%, signal=17%	6772/9794/23129/1387
R-HSA-1810476	RIP-mediated NFkB activation via ZBP1	13	0.742138	1.24833	0.132248	1	1	1629	tags=31%, list=13%, signal=27%	4615/7098/81030/5970
R-HSA-381038	XBP1(S) activates chaperone genes	49	0.663022	1.16078	0.132867	1	1	2252	tags=33%, list=18%, signal=27%	1639/1663/2931/7709/37/9570/30827/55738/9820/10525/7094/3068/10130/2673/10113/58477
R-HSA-9020933	Interleukin-23 signaling	6	0.810468	1.28489	0.133479	1	1	524	tags=17%, list=4%, signal=16%	3717
R-HSA-8854691	Interleukin-20 family signaling	19	0.717213	1.22888	0.134538	1	1	2380	tags=32%, list=19%, signal=26%	6772/163702/3717/6773/53833/3718
R-HSA-8984722	Interleukin-35 Signalling	12	0.747845	1.24983	0.134557	1	1	524	tags=17%, list=4%, signal=16%	6772/3717
R-HSA-70635	Urea cycle	6	0.805535	1.27707	0.13895	1	1	269	tags=17%, list=2%, signal=16%	57407
R-HSA-390696	Adrenoceptors	7	0.789346	1.26505	0.139935	1	1	752	tags=29%, list=6%, signal=27%	147/150
R-HSA-425410	Metal ion SLC transporters	20	0.71363	1.22234	0.140421	1	1	1487	tags=30%, list=12%, signal=26%	64116/29985/7779/7922/23516/55630
R-HSA-549132	Organic cation/anion/zwitterion transport	5	0.818123	1.28469	0.140732	1	1	572	tags=20%, list=5%, signal=19%	55356
R-HSA-549127	Organic cation transport	5	0.818123	1.28469	0.140732	1	1	572	tags=20%, list=5%, signal=19%	55356
R-HSA-1606322	ZBP1(DAI) mediated induction of type I IFNs	15	0.730093	1.23479	0.142424	1	1	2383	tags=40%, list=19%, signal=32%	4615/7098/81030/5970/3661/28512
R-HSA-1358803	Downregulation of ERBB2:ERBB3 signaling	11	-0.362733	-1.13161	0.142857	1	1	7960	tags=100%, list=64%, signal=36%	6233/3084/10193/7311/9101/7316/10000/2064/208/2065
R-HSA-6804115	TP53 regulates transcription of additional cell cycle genes whose exact role in the p53 pathway remain uncertain	20	0.709695	1.2156	0.14343	1	1	1849	tags=25%, list=15%, signal=21%	1263/28984/5325/57472/23019
R-HSA-983231	Factors involved in megakaryocyte development and platelet production	125	0.619602	1.10362	0.143856	1	1	2633	tags=28%, list=21%, signal=22%	3456/7975/51807/8968/85440/91768/7280/829/3660/11127/3717/8350/161882/5575/3659/10376/30846/7277/89953/8352/64147/3705/10362/55083/8357/55605/8354/50808/90990/57572/51317/11311/8353/8358/84617
R-HSA-167172	Transcription of the HIV genome	61	0.647091	1.13684	0.143856	1	1	776	tags=13%, list=6%, signal=12%	8148/51616/2968/2961/9150/6880/5434/51497
R-HSA-6807878	COPI-mediated anterograde transport	87	0.634345	1.12167	0.144855	1	1	1766	tags=20%, list=14%, signal=17%	54732/1639/51807/1781/7280/829/2348/286/1604/9570/55738/10466/10376/6709/1778/140735/7277
R-HSA-9020591	Interleukin-12 signaling	42	0.666158	1.16594	0.144855	1	1	556	tags=12%, list=4%, signal=11%	6648/829/5306/3717/9446
R-HSA-166208	mTORC1-mediated signalling	22	0.699993	1.20551	0.146	1	1	845	tags=14%, list=7%, signal=13%	58528/28956/10542
R-HSA-1592389	Activation of Matrix Metalloproteinases	21	0.705054	1.213	0.146293	1	1	207	tags=10%, list=2%, signal=9%	4312/64386
R-HSA-4791275	Signaling by WNT in cancer	31	0.683744	1.18177	0.146853	1	1	2319	tags=35%, list=19%, signal=29%	22943/5528/8312/5525/7855/4040/8322/5529/80351/5519/64840
R-HSA-6803211	TP53 Regulates Transcription of Death Receptors and Ligands	8	0.776441	1.26178	0.147679	1	1	288	tags=12%, list=2%, signal=12%	355
R-HSA-8866910	TFAP2 (AP-2) family regulates transcription of growth factors and their receptors	10	-0.429247	-1.21529	0.148148	1	1	7130	tags=100%, list=57%, signal=43%	7528/7022/29028/2064/2099/7422/7039/7021/7020
R-HSA-156581	Methylation	14	0.731807	1.23733	0.148635	1	1	2171	tags=29%, list=17%, signal=24%	9446/4144/7172/4552
R-HSA-6785470	tRNA processing in the mitochondrion	5	0.812345	1.27561	0.148741	1	1	1168	tags=20%, list=9%, signal=18%	54931
R-HSA-388841	Costimulation by the CD28 family	51	0.654299	1.14625	0.148851	1	1	1725	tags=22%, list=14%, signal=19%	3118/3115/3127/3123/5528/5170/5525/3113/1445/57761/5529
R-HSA-381070	IRE1alpha activates chaperones	51	0.653787	1.14535	0.14985	1	1	2252	tags=31%, list=18%, signal=26%	1639/1663/2931/7709/37/9570/30827/55738/9820/10525/7094/3068/10130/2673/10113/58477
R-HSA-8952158	RUNX3 regulates BCL2L11 (BIM) transcription	5	0.810695	1.27302	0.15103	1	1	577	tags=40%, list=5%, signal=38%	10018/4089
R-HSA-5602498	MyD88 deficiency (TLR2/4)	7	0.780851	1.25144	0.153929	1	1	75	tags=14%, list=1%, signal=14%	4615
R-HSA-73772	RNA Polymerase I Promoter Escape	25	0.691499	1.189	0.154	1	1	696	tags=16%, list=6%, signal=15%	9533/2968/5434/84172
R-HSA-5603041	IRAK4 deficiency (TLR2/4)	8	0.772034	1.25462	0.155063	1	1	75	tags=12%, list=1%, signal=12%	4615
R-HSA-189445	Metabolism of porphyrins	13	0.732814	1.23265	0.155646	1	1	1383	tags=23%, list=11%, signal=21%	3163/211/3162
R-HSA-451927	Interleukin-2 family signaling	29	0.682829	1.18	0.155844	1	1	2411	tags=24%, list=19%, signal=20%	3965/6772/3717/1437/3600/3718/3601
R-HSA-8953897	Cellular responses to external stimuli	441	0.584087	1.0555	0.156843	1	1	2712	tags=27%, list=22%, signal=22%	3456/8366/6648/8363/4495/1639/493869/51807/8968/348995/58528/10197/2877/3297/817/8361/4683/5698/1781/5696/25978/7280/829/25994/28956/5595/4928/2876/8350/4501/3024/3006/7321/6767/1915/5600/26100/1465/8408/10542/10393/898/816/25842/57690/79902/1387/5690/4499/11065/5562/5693/4494/10808/6620/10376/8294/91782/10919/1778/92421/1027/3007/4496/55706/8335/140735/5970/3008/1912/7027/5598/5686/5706/7428/727…
R-HSA-73863	RNA Polymerase I Transcription Termination	27	0.685701	1.18146	0.156843	1	1	1672	tags=22%, list=13%, signal=19%	9533/2968/5434/84172/284119/79101
R-HSA-9013973	TICAM1-dependent activation of IRF3/IRF7	10	0.748301	1.23817	0.156923	1	1	2163	tags=50%, list=17%, signal=41%	3665/7098/3661/7187/10010
R-HSA-9020958	Interleukin-21 signaling	8	0.768609	1.24905	0.158228	1	1	186	tags=12%, list=1%, signal=12%	6772
R-HSA-168643	Nucleotide-binding domain, leucine rich repeat containing receptor (NLR) signaling pathways	49	0.655066	1.14685	0.15984	1	1	2696	tags=35%, list=22%, signal=27%	3654/64127/114548/7189/4210/834/5600/6300/5970/5603/24145/10392/9447/5608/83737/10628/1432
R-HSA-450282	MAPK targets/ Nuclear events mediated by MAP kinases	30	0.678967	1.17242	0.15984	1	1	2211	tags=27%, list=18%, signal=22%	1846/5528/5595/5600/1386/5598/5601/5519
R-HSA-5661231	Metallothioneins bind metals	9	0.754562	1.23695	0.160622	1	1	2584	tags=78%, list=21%, signal=62%	4495/4501/4499/4494/4496/4489/4493
R-HSA-209560	NF-kB is activated and signals survival	12	0.733523	1.22589	0.163099	1	1	1629	tags=25%, list=13%, signal=22%	3654/7189/5970
R-HSA-8862803	Deregulated CDK5 triggers multiple neurodegenerative pathways in Alzheimer's disease models	20	0.699355	1.19789	0.164493	1	1	223	tags=10%, list=2%, signal=10%	6648/10018
R-HSA-8863678	Neurodegenerative Diseases	20	0.699355	1.19789	0.164493	1	1	223	tags=10%, list=2%, signal=10%	6648/10018
R-HSA-6811436	COPI-independent Golgi-to-ER retrograde traffic	44	0.658405	1.15211	0.165834	1	1	1766	tags=25%, list=14%, signal=22%	1639/51807/22930/2589/1781/7280/829/10376/1778/140735/7277
R-HSA-193048	Androgen biosynthesis	5	0.796685	1.25102	0.167048	1	1	768	tags=20%, list=6%, signal=19%	51144
R-HSA-71240	Tryptophan catabolism	11	0.737292	1.22945	0.167176	1	1	2208	tags=36%, list=18%, signal=30%	3620/120103/56267/8140
R-HSA-5689896	Ovarian tumor domain proteases	33	0.67108	1.16308	0.167832	1	1	2200	tags=30%, list=18%, signal=25%	64135/64127/23586/7189/161725/7321/79155/7187/387/10392
R-HSA-75105	Fatty acyl-CoA biosynthesis	23	0.689205	1.18694	0.16983	1	1	2802	tags=39%, list=22%, signal=30%	6785/79993/2180/79966/51144/2181/11000/2194/64834
R-HSA-3304351	Signaling by TGF-beta Receptor Complex in Cancer	8	0.764921	1.24306	0.169831	1	1	943	tags=38%, list=8%, signal=35%	4089/7048/7040
R-HSA-844456	The NLRP3 inflammasome	14	0.717676	1.21344	0.17088	1	1	2687	tags=43%, list=22%, signal=34%	114548/4210/834/5970/24145/10628
R-HSA-75876	Synthesis of very long-chain fatty acyl-CoAs	15	0.714318	1.20811	0.171717	1	1	2071	tags=40%, list=17%, signal=33%	6785/79993/2180/51144/2181/11000
R-HSA-425366	Transport of bile salts and organic acids, metal ions and amine compounds	51	0.6464	1.13242	0.172827	1	1	893	tags=16%, list=7%, signal=15%	64116/11254/6530/29985/7779/55356/7922/23516
R-HSA-3304349	Loss of Function of SMAD2/3 in Cancer	7	0.773347	1.23941	0.173305	1	1	943	tags=43%, list=8%, signal=40%	4089/7048/7040
R-HSA-3315487	SMAD2/3 MH2 Domain Mutants in Cancer	7	0.773347	1.23941	0.173305	1	1	943	tags=43%, list=8%, signal=40%	4089/7048/7040
R-HSA-73780	RNA Polymerase III Chain Elongation	16	0.708981	1.2054	0.173387	1	1	1543	tags=31%, list=12%, signal=27%	9533/5434/55718/55703/51728
R-HSA-8956321	Nucleotide salvage	20	0.693669	1.18815	0.173521	1	1	1770	tags=25%, list=14%, signal=21%	2766/1890/4860/7371/100
R-HSA-5626978	TNFR1-mediated ceramide production	5	0.792892	1.24506	0.179634	1	1	844	tags=20%, list=7%, signal=19%	7124
R-HSA-674695	RNA Polymerase II Pre-transcription Events	72	0.629822	1.11151	0.17982	1	1	2614	tags=25%, list=21%, signal=20%	8148/51616/2968/2961/9150/6880/5434/51497/5433/23168/5438/5431/6827/55840/6879/54623/7469/6884
R-HSA-3214858	RMTs methylate histone arginines	64	0.634971	1.11694	0.17982	1	1	2625	tags=36%, list=21%, signal=29%	8366/8363/8968/8361/3717/8350/6599/595/8294/6604/3276/6605/8335/8352/8357/8354/8364/6598/55170/79084/8353/8358/317772
R-HSA-399956	CRMPs in Sema3A signaling	11	0.733732	1.22352	0.180428	1	1	628	tags=18%, list=5%, signal=17%	2242/55558
R-HSA-211979	Eicosanoids	7	0.770635	1.23506	0.18084	1	1	2084	tags=29%, list=17%, signal=24%	6916/8529
R-HSA-8985947	Interleukin-9 signaling	7	0.769576	1.23337	0.18084	1	1	186	tags=14%, list=1%, signal=14%	6772
R-HSA-438066	Unblocking of NMDA receptors, glutamate binding and activation	8	0.756562	1.22947	0.186709	1	1	920	tags=25%, list=7%, signal=23%	817/816
R-HSA-5652084	Fructose metabolism	5	0.7865	1.23503	0.187643	1	1	1466	tags=40%, list=12%, signal=35%	6652/132158
R-HSA-8949275	RUNX3 Regulates Immune Response and Cell Migration	5	0.78594	1.23415	0.187643	1	1	465	tags=20%, list=4%, signal=19%	6696
R-HSA-422356	Regulation of insulin secretion	54	0.638269	1.12058	0.18981	1	1	1956	tags=26%, list=16%, signal=22%	59345/3790/6804/402/150/2771/5575/6844/5578/55970/777/2782/291/10681
R-HSA-5663084	Diseases of carbohydrate metabolism	26	0.677989	1.16733	0.190809	1	1	1534	tags=19%, list=12%, signal=17%	3423/5507/411/6448/2632
R-HSA-936964	Activation of IRF3/IRF7 mediated by TBK1/IKK epsilon	14	0.707901	1.19691	0.191102	1	1	2163	tags=36%, list=17%, signal=30%	3665/7099/3661/7187/10010
R-HSA-5576890	Phase 3 - rapid repolarisation	7	0.763337	1.22337	0.191604	1	1	1153	tags=29%, list=9%, signal=26%	10142/3784
R-HSA-9028335	Activated NTRK2 signals through PI3K	7	-0.462568	-1.15873	0.191781	1	1	6713	tags=100%, list=54%, signal=46%	5290/2885/627/5295/4915/4909
R-HSA-3772470	Negative regulation of TCF-dependent signaling by WNT ligand antagonists	11	0.726276	1.21108	0.19368	1	1	1159	tags=18%, list=9%, signal=17%	22943/4040
R-HSA-8950505	Gene and protein expression by JAK-STAT signaling after Interleukin-12 stimulation	35	0.658856	1.14609	0.193806	1	1	556	tags=11%, list=4%, signal=11%	6648/829/5306/9446
R-HSA-450321	JNK (c-Jun kinases) phosphorylation and activation mediated by activated human TAK1	19	0.688148	1.17908	0.194779	1	1	2200	tags=26%, list=18%, signal=22%	3654/64127/7189/5601/10392
R-HSA-5250941	Negative epigenetic regulation of rRNA expression	92	0.619216	1.09724	0.194805	1	1	2122	tags=24%, list=17%, signal=20%	8366/8363/23378/8968/9533/2968/8361/79685/8350/5434/84172/8294/8335/29115/79101/8467/8340/8352/8357/8354/8364/8341
R-HSA-76061	RNA Polymerase III Transcription Initiation From Type 1 Promoter	24	0.679921	1.16783	0.194805	1	1	1543	tags=29%, list=12%, signal=26%	9533/5434/9328/2972/55718/55703/51728
R-HSA-76066	RNA Polymerase III Transcription Initiation From Type 2 Promoter	24	0.679921	1.16783	0.194805	1	1	1543	tags=29%, list=12%, signal=26%	9533/5434/9328/2972/55718/55703/51728
R-HSA-2142753	Arachidonic acid metabolism	42	0.64794	1.13406	0.194805	1	1	2084	tags=24%, list=17%, signal=20%	2877/240/2876/158584/6916/4363/5743/5730/145482/8529
R-HSA-196071	Metabolism of steroid hormones	18	0.690768	1.18009	0.194975	1	1	768	tags=11%, list=6%, signal=10%	134429/51144
R-HSA-9018678	Biosynthesis of specialized proresolving mediators (SPMs)	14	0.705894	1.19351	0.195147	1	1	1066	tags=14%, list=9%, signal=13%	240/5743
R-HSA-2559586	DNA Damage/Telomere Stress Induced Senescence	70	0.625241	1.10242	0.196803	1	1	2295	tags=29%, list=18%, signal=23%	8366/8363/8361/4683/3024/3006/898/25842/8294/1027/3007/8335/3008/8340/7290/3005/8364/8341/57634/23523
R-HSA-2559583	Cellular Senescence	174	0.597724	1.0697	0.197802	1	1	2615	tags=27%, list=21%, signal=22%	3456/8366/8363/8968/8361/4683/5595/8350/3024/3006/7321/5600/10393/898/25842/57690/11065/8294/10919/1027/3007/8335/5970/3008/1912/7027/5598/8340/2146/5601/8352/7290/51433/3005/8357/8354/8364/51434/8341/9448/57634/23523/79813/5608/4343/8353/8358
R-HSA-8955332	Carboxyterminal post-translational modifications of tubulin	28	0.667771	1.15164	0.197802	1	1	1789	tags=36%, list=14%, signal=31%	51807/7280/79739/60509/84276/10376/340351/25941/7277/9654
R-HSA-449836	Other interleukin signaling	21	0.681578	1.17262	0.198397	1	1	1220	tags=14%, list=10%, signal=13%	6804/163702/6844
R-HSA-392451	G beta:gamma signalling through PI3Kgamma	17	0.692833	1.1791	0.199195	1	1	2390	tags=41%, list=19%, signal=33%	59345/5170/55970/2782/10681/387/2791
R-HSA-6791312	TP53 Regulates Transcription of Cell Cycle Genes	46	0.64296	1.12631	0.200799	1	1	1949	tags=24%, list=16%, signal=20%	1263/28984/898/5325/57060/57472/1027/3276/7027/23019/1874
R-HSA-418555	G alpha (s) signalling events	75	0.621194	1.0967	0.200799	1	1	2818	tags=27%, list=23%, signal=21%	64108/59345/133/2869/2781/8622/2771/55970/92840/2782/5140/10681/5150/2791/2863/11245/5151/799/136/221035
R-HSA-73777	RNA Polymerase I Chain Elongation	74	0.622163	1.09844	0.202797	1	1	2122	tags=24%, list=17%, signal=20%	8366/8363/8968/9533/2968/8361/8350/5434/84172/8294/8335/79101/8340/8352/8357/8354/8364/8341
R-HSA-5675221	Negative regulation of MAPK pathway	39	0.648177	1.13261	0.202797	1	1	1725	tags=21%, list=14%, signal=18%	1846/5528/5595/8315/5525/5536/1843/5529
R-HSA-9020956	Interleukin-27 signaling	10	0.72269	1.19579	0.205128	1	1	524	tags=20%, list=4%, signal=19%	6772/3717
R-HSA-73980	RNA Polymerase III Transcription Termination	21	0.678549	1.1674	0.205411	1	1	1543	tags=29%, list=12%, signal=25%	9533/5434/55718/6741/55703/51728
R-HSA-418597	G alpha (z) signalling events	31	0.661297	1.14297	0.205794	1	1	2390	tags=32%, list=19%, signal=26%	59345/8601/150/2781/2771/5578/55970/2782/10681/2791
R-HSA-8939256	RUNX1 regulates transcription of genes involved in WNT signaling	5	0.778614	1.22264	0.20595	1	1	936	tags=20%, list=7%, signal=19%	8312
R-HSA-112310	Neurotransmitter release cycle	33	0.658804	1.14181	0.206793	1	1	1220	tags=15%, list=10%, signal=14%	6505/54407/6804/140679/6844
R-HSA-168638	NOD1/2 Signaling Pathway	32	0.660234	1.14274	0.207792	1	1	2696	tags=34%, list=22%, signal=27%	3654/64127/7189/834/5600/6300/5603/10392/5608/83737/1432
R-HSA-450302	activated TAK1 mediates p38 MAPK activation	21	0.67648	1.16384	0.209419	1	1	772	tags=19%, list=6%, signal=18%	3654/64127/7189/5600
R-HSA-2142691	Synthesis of Leukotrienes (LT) and Eoxins (EX)	13	0.699545	1.17669	0.21058	1	1	2084	tags=23%, list=17%, signal=19%	240/4363/8529
R-HSA-373076	Class A/1 (Rhodopsin-like receptors)	145	0.59965	1.07028	0.214785	1	1	1682	tags=15%, list=13%, signal=13%	2861/3627/2919/6352/8620/6752/6866/147/51554/9718/2149/5473/150/56670/718/4935/1230/6376/56923/2859/719/1880
R-HSA-948021	Transport to the Golgi and subsequent modification	153	0.597669	1.068	0.215784	1	1	1790	tags=19%, list=14%, signal=16%	54732/1639/51807/55014/1781/5537/7280/829/9871/2348/286/8704/1604/2153/9570/6399/4247/55738/9117/10466/2525/10376/9331/6709/1778/140735/10175/7277/83696
R-HSA-8941332	RUNX2 regulates genes involved in cell migration	6	-0.467901	-1.11093	0.215909	1	1	6646	tags=83%, list=53%, signal=39%	10000/860/208/9358
R-HSA-2393930	Phosphate bond hydrolysis by NUDT proteins	6	-0.467981	-1.11112	0.215909	1	1	6645	tags=100%, list=53%, signal=47%	79873/131870/55270/56985/11164
R-HSA-264870	Caspase-mediated cleavage of cytoskeletal proteins	10	0.716048	1.1848	0.21641	1	1	2317	tags=30%, list=19%, signal=24%	840/6709/2620
R-HSA-427413	NoRC negatively regulates rRNA expression	89	0.613973	1.08654	0.216783	1	1	2122	tags=24%, list=17%, signal=20%	8366/8363/8968/9533/2968/8361/79685/8350/5434/84172/8294/8335/29115/79101/8467/8340/8352/8357/8354/8364/8341
R-HSA-352230	Amino acid transport across the plasma membrane	27	0.666007	1.14753	0.216783	1	1	516	tags=15%, list=4%, signal=14%	54407/11254/56301/120103
R-HSA-446210	Synthesis of UDP-N-acetyl-glucosamine	7	0.752887	1.20662	0.218515	1	1	466	tags=29%, list=4%, signal=28%	64841/51005
R-HSA-2559580	Oxidative Stress Induced Senescence	108	0.607325	1.081	0.218781	1	1	2144	tags=20%, list=17%, signal=17%	3456/8366/8363/8968/8361/5595/8350/5600/57690/8294/8335/1912/7027/8340/2146/5601/8352/8357/8354/8364/8341/9448
R-HSA-3134975	Regulation of innate immune responses to cytosolic DNA	10	0.712444	1.17884	0.219487	1	1	1894	tags=40%, list=15%, signal=34%	340061/81030/81844/3661
R-HSA-1236977	Endosomal/Vacuolar pathway	6	0.76296	1.20957	0.223195	1	1	1861	tags=67%, list=15%, signal=57%	1514/3106/3107/1520
R-HSA-427359	SIRT1 negatively regulates rRNA expression	55	0.627913	1.1026	0.223776	1	1	2122	tags=27%, list=17%, signal=23%	8366/8363/23378/8968/8361/8350/8294/8335/79101/8340/8352/8357/8354/8364/8341
R-HSA-163767	PP2A-mediated dephosphorylation of key metabolic factors	7	0.749389	1.20101	0.223897	1	1	2211	tags=29%, list=18%, signal=24%	5528/5519
R-HSA-5357786	TNFR1-induced proapoptotic signaling	11	0.710268	1.18439	0.224261	1	1	1903	tags=27%, list=15%, signal=23%	7186/7124/8772
R-HSA-4608870	Asymmetric localization of PCP proteins	55	0.627676	1.10218	0.225774	1	1	2581	tags=33%, list=21%, signal=26%	10197/5698/5696/7976/8324/7855/5690/5693/8322/5686/5706/5713/8321/64750/5715/50855/5684/5707
R-HSA-15869	Metabolism of nucleotides	86	0.613089	1.08374	0.226773	1	1	3533	tags=38%, list=28%, signal=28%	2766/25939/4907/1890/3704/51251/2876/57089/955/1635/4860/7371/957/158/10606/100/9583/10591/1503/8833/79077/2618/122481/7372/270/203/978/50484/5471/1633/56953/1854/64077
R-HSA-5654727	Negative regulation of FGFR2 signaling	27	0.662714	1.14185	0.226773	1	1	1434	tags=11%, list=11%, signal=10%	10253/5595/8817
R-HSA-141405	Inhibition of the proteolytic activity of APC/C required for the onset of anaphase by mitotic spindle checkpoint components	18	0.676167	1.15515	0.229146	1	1	2064	tags=33%, list=17%, signal=28%	7321/10393/9184/11065/51433/51434
R-HSA-141430	Inactivation of APC/C via direct inhibition of the APC/C complex	18	0.676167	1.15515	0.229146	1	1	2064	tags=33%, list=17%, signal=28%	7321/10393/9184/11065/51433/51434
R-HSA-450341	Activation of the AP-1 family of transcription factors	10	0.706501	1.16901	0.229744	1	1	2696	tags=50%, list=22%, signal=39%	5595/5600/1386/5601/1432
R-HSA-5633008	TP53 Regulates Transcription of Cell Death Genes	34	0.648054	1.12553	0.230769	1	1	3057	tags=47%, list=24%, signal=36%	84883/355/834/843/637/1387/94241/332/9540/147923/10397/1121/51499/604/27113/5366
R-HSA-74217	Purine salvage	13	0.693687	1.16683	0.230926	1	1	1770	tags=23%, list=14%, signal=20%	2766/4860/100
R-HSA-4551638	SUMOylation of chromatin organization proteins	61	0.624583	1.0973	0.231768	1	1	1698	tags=20%, list=14%, signal=17%	8366/8363/348995/8361/6304/4928/79902/23314/9063/8294/55706/1912
R-HSA-1482925	Acyl chain remodelling of PG	12	0.705107	1.1784	0.233435	1	1	3006	tags=58%, list=24%, signal=44%	81579/79888/9926/64600/254531/255189/22925
R-HSA-8939236	RUNX1 regulates transcription of genes involved in differentiation of HSCs	108	0.605036	1.07692	0.233766	1	1	2656	tags=28%, list=21%, signal=22%	4005/8366/8363/8968/10197/8361/5698/5696/8350/5690/5693/4297/8294/8335/5686/5706/8340/5713/6929/8352/8357/8354/8364/8341/5715/5684/5707/8353/8358/83737
R-HSA-5619102	SLC transporter disorders	41	0.634221	1.1105	0.234765	1	1	3119	tags=32%, list=25%, signal=24%	6505/11254/6530/26503/55630/6566/1836/340024/5172/54716/213/55315/30061
R-HSA-446388	Regulation of cytoskeletal remodeling and cell spreading by IPP complex components	7	0.742338	1.18971	0.235737	1	1	725	tags=14%, list=6%, signal=13%	55742
R-HSA-196854	Metabolism of vitamins and cofactors	141	0.596169	1.06388	0.237762	1	1	2810	tags=28%, list=23%, signal=22%	83666/4907/6947/60386/5826/54625/57016/4338/10243/6573/9446/8876/143/8875/5096/326625/29914/55034/4363/5743/5646/55739/57107/54956/9962/113235/56965/1528/27304/4552/29967/3949/2644/2194/1727/51293/51248/79581/2643
R-HSA-3371568	Attenuation phase	13	0.691224	1.16269	0.238047	1	1	1155	tags=15%, list=9%, signal=14%	3297/1387
R-HSA-68689	CDC6 association with the ORC:origin complex	11	-0.350946	-1.09484	0.238095	1	1	8107	tags=100%, list=65%, signal=35%	990/1871/84515/1869/23595/23594/5000/1870/4998/4999
R-HSA-9032500	Activated NTRK2 signals through FYN	6	-0.465497	-1.10522	0.238636	1	1	6676	tags=83%, list=53%, signal=39%	2534/627/1795/4915
R-HSA-397795	G-protein beta:gamma signalling	20	0.668881	1.14569	0.238716	1	1	2390	tags=35%, list=19%, signal=28%	59345/5170/55970/2782/10681/387/2791
R-HSA-416700	Other semaphorin interactions	13	0.690038	1.1607	0.239064	1	1	1517	tags=23%, list=12%, signal=20%	8482/23129/3672
R-HSA-114516	Disinhibition of SNARE formation	5	0.7585	1.19106	0.241419	1	1	1231	tags=20%, list=10%, signal=18%	5578
R-HSA-500792	GPCR ligand binding	200	0.588786	1.0544	0.242757	1	1	3372	tags=29%, list=27%, signal=22%	2861/3627/2919/6352/8620/6752/6866/59345/147/51554/9718/133/7976/2149/5473/1604/150/56670/8324/7855/718/4935/1230/6376/55970/56923/2859/719/1880/2782/8322/10681/8321/7852/623/2791/94233/2863/5021/1901/6608/799/4283/54361/1907/136/6288/8111/6750/6865/5737/338557/6469/10874/6373/23596/6915/9034
R-HSA-373755	Semaphorin interactions	51	0.626771	1.09803	0.242757	1	1	1655	tags=20%, list=13%, signal=17%	2242/8482/55558/3984/23129/103910/388/3672/23365/7094
R-HSA-5654733	Negative regulation of FGFR4 signaling	25	0.660671	1.13599	0.243	1	1	1434	tags=12%, list=11%, signal=11%	10253/5595/8817
R-HSA-435368	Zinc efflux and compartmentalization by the SLC30 family	5	0.757021	1.18874	0.244851	1	1	400	tags=20%, list=3%, signal=19%	7779
R-HSA-2173782	Binding and Uptake of Ligands by Scavenger Receptors	21	0.663233	1.14105	0.245491	1	1	3076	tags=48%, list=25%, signal=36%	949/8542/6678/10525/10808/1284/286133/6288/213/2495
R-HSA-77111	Synthesis of Ketone Bodies	6	0.748814	1.18714	0.247265	1	1	754	tags=17%, list=6%, signal=16%	56898
R-HSA-622312	Inflammasomes	18	0.66954	1.14382	0.248241	1	1	2687	tags=39%, list=22%, signal=31%	114548/4210/834/5970/24145/9447/10628
R-HSA-947581	Molybdenum cofactor biosynthesis	6	0.748347	1.1864	0.248359	1	1	2148	tags=67%, list=17%, signal=55%	4338/10243/55034/27304
R-HSA-399955	SEMA3A-Plexin repulsion signaling by inhibiting Integrin adhesion	12	0.69874	1.16776	0.248726	1	1	1655	tags=25%, list=13%, signal=22%	2242/55558/7094
R-HSA-168799	Neurotoxicity of clostridium toxins	10	0.698696	1.15609	0.249231	1	1	1393	tags=30%, list=11%, signal=27%	6804/6844/9899
R-HSA-190840	Microtubule-dependent trafficking of connexons from Golgi to the plasma membrane	13	0.685896	1.15373	0.249237	1	1	1766	tags=38%, list=14%, signal=33%	51807/7280/2697/10376/7277
R-HSA-375280	Amine ligand-binding receptors	14	0.679386	1.1487	0.249747	1	1	1147	tags=21%, list=9%, signal=19%	147/150/4935
R-HSA-74749	Signal attenuation	8	0.7229	1.17477	0.25	1	1	1669	tags=25%, list=13%, signal=22%	5595/2887
R-HSA-211000	Gene Silencing by RNA	113	0.600213	1.06816	0.252747	1	1	2122	tags=25%, list=17%, signal=21%	8366/8363/8968/348995/8361/113802/91646/4928/8350/5434/23405/57690/79902/5433/8294/4603/55706/8335/5438/8340/57510/8352/8357/8354/5431/8364/29102/8341
R-HSA-376172	DSCAM interactions	11	0.692772	1.15522	0.252803	1	1	3351	tags=45%, list=27%, signal=33%	5600/6300/5603/1432/9423
R-HSA-8868766	rRNA processing in the mitochondrion	8	0.721114	1.17187	0.254219	1	1	2854	tags=38%, list=23%, signal=29%	79922/54931/55178
R-HSA-190861	Gap junction assembly	23	0.66046	1.13744	0.254745	1	1	1766	tags=26%, list=14%, signal=22%	10052/51807/7280/2697/10376/7277
R-HSA-190872	Transport of connexons to the plasma membrane	14	0.677267	1.14511	0.254803	1	1	1766	tags=36%, list=14%, signal=31%	51807/7280/2697/10376/7277
R-HSA-9033241	Peroxisomal protein import	47	0.627344	1.09857	0.257742	1	1	2264	tags=28%, list=18%, signal=23%	1962/8443/5190/5191/10901/7321/196743/54469/373156/5193/83752/219743/3295
R-HSA-73728	RNA Polymerase I Promoter Opening	51	0.623345	1.09202	0.257742	1	1	2122	tags=27%, list=17%, signal=23%	8366/8363/8968/8361/5595/8350/8294/8335/8340/8352/8357/8354/8364/8341
R-HSA-8948751	Regulation of PTEN stability and activity	60	0.616821	1.08392	0.25974	1	1	1843	tags=23%, list=15%, signal=20%	80243/10197/5698/5696/8975/5690/1459/5693/81847/5686/5706/1457/5713/80351
R-HSA-2262752	Cellular responses to stress	373	0.573952	1.03573	0.25974	1	1	2144	tags=21%, list=17%, signal=18%	3456/8366/6648/8363/1639/493869/51807/8968/348995/10197/2877/3297/817/8361/4683/5698/1781/5696/7280/829/25994/5595/4928/2876/8350/3024/3006/7321/6767/1915/5600/10393/898/816/25842/57690/79902/1387/5690/11065/5693/10808/10376/8294/10919/1778/1027/3007/55706/8335/140735/5970/3008/1912/7027/5598/5686/5706/7428/7277/8340/5713/2146/5601/8352/7290/51433/3005/8357/8354/10049/1410/8364/51434/8341/6117/94…
R-HSA-75109	Triglyceride biosynthesis	9	0.707219	1.15934	0.260104	1	1	1779	tags=33%, list=14%, signal=29%	57678/116255/392636
R-HSA-8951936	RUNX3 regulates p14-ARF	9	0.706445	1.15807	0.260104	1	1	1234	tags=33%, list=10%, signal=30%	7040/595/6046
R-HSA-442982	Ras activation upon Ca2+ influx through NMDA receptor	13	0.680951	1.14541	0.260427	1	1	920	tags=15%, list=7%, signal=14%	817/816
R-HSA-2032785	YAP1- and WWTR1 (TAZ)-stimulated gene expression	13	-0.34186	-1.12197	0.263158	1	1	8221	tags=100%, list=66%, signal=34%	7004/8850/204851/10413/7005/1490/28996/1482/25937/860/8463/2626
R-HSA-2162123	Synthesis of Prostaglandins (PG) and Thromboxanes (TX)	12	0.691175	1.15512	0.264016	1	1	1694	tags=33%, list=14%, signal=29%	6916/5743/5730/145482
R-HSA-5693571	Nonhomologous End-Joining (NHEJ)	60	0.615552	1.08169	0.265734	1	1	2125	tags=23%, list=17%, signal=19%	8366/8363/8361/4683/27434/64421/8294/165918/8340/51567/8364/9025/8341/29086
R-HSA-73864	RNA Polymerase I Transcription	93	0.603997	1.06996	0.267732	1	1	2122	tags=24%, list=17%, signal=20%	8366/8363/8968/9533/2968/8361/5595/8350/5434/84172/57459/284119/8294/10919/8335/79101/8340/8352/8357/8354/8364/8341
R-HSA-425393	Transport of inorganic cations/anions and amino acids/oligopeptides	79	0.6056	1.07038	0.267732	1	1	1413	tags=13%, list=11%, signal=11%	6505/51296/54407/11254/56301/6522/120103/140679/26503/121260
R-HSA-390466	Chaperonin-mediated protein folding	75	0.609805	1.07659	0.26973	1	1	2972	tags=39%, list=24%, signal=30%	51807/59345/7280/26272/2781/2771/898/10528/22948/1459/55970/10376/2782/7277/1457/6950/10681/83752/63971/2791/7411/5203/10575/8841/84617/10574/2775/7203/54461
R-HSA-375170	CDO in myogenesis	22	0.654115	1.1265	0.271	1	1	2696	tags=32%, list=22%, signal=25%	5600/6300/663/50937/6929/5608/1432
R-HSA-525793	Myogenesis	22	0.654115	1.1265	0.271	1	1	2696	tags=32%, list=22%, signal=25%	5600/6300/663/50937/6929/5608/1432
R-HSA-8939246	RUNX1 regulates transcription of genes involved in differentiation of myeloid cells	7	0.729092	1.16848	0.271259	1	1	1155	tags=29%, list=9%, signal=26%	1437/1387
R-HSA-5694530	Cargo concentration in the ER	24	0.655473	1.12583	0.271728	1	1	2570	tags=33%, list=21%, signal=27%	9871/2348/2153/9570/10175/10113/1522/10959
R-HSA-73854	RNA Polymerase I Promoter Clearance	91	0.600373	1.06362	0.271728	1	1	2122	tags=23%, list=17%, signal=19%	8366/8363/8968/9533/2968/8361/5595/8350/5434/84172/57459/8294/10919/8335/79101/8340/8352/8357/8354/8364/8341
R-HSA-442742	CREB phosphorylation through the activation of Ras	23	0.652936	1.12448	0.273726	1	1	920	tags=13%, list=7%, signal=12%	817/5170/816
R-HSA-196836	Vitamin C (ascorbate) metabolism	7	0.727133	1.16534	0.275565	1	1	2457	tags=57%, list=20%, signal=46%	9446/9962/1528/1727
R-HSA-3371511	HSF1 activation	11	0.679584	1.13322	0.277268	1	1	746	tags=18%, list=6%, signal=17%	3297/1915
R-HSA-140342	Apoptosis induced DNA fragmentation	12	0.683677	1.14259	0.277268	1	1	3071	tags=58%, list=25%, signal=44%	3024/3006/3007/3008/3005/1677/1676
R-HSA-211227	Activation of DNA fragmentation factor	12	0.683677	1.14259	0.277268	1	1	3071	tags=58%, list=25%, signal=44%	3024/3006/3007/3008/3005/1677/1676
R-HSA-1234158	Regulation of gene expression by Hypoxia-inducible Factor	10	0.687627	1.13778	0.278974	1	1	3283	tags=50%, list=26%, signal=37%	25994/1387/2034/405/10370
R-HSA-442729	CREB phosphorylation through the activation of CaMKII	12	0.682103	1.13996	0.279307	1	1	920	tags=17%, list=7%, signal=15%	817/816
R-HSA-975576	N-glycan antennae elongation in the medial/trans-Golgi	21	0.650265	1.11874	0.279559	1	1	3285	tags=52%, list=26%, signal=39%	8704/4247/2525/9331/11282/8128/64377/8702/4122/4249/9486
R-HSA-5676594	TNF receptor superfamily (TNFSF) members mediating non-canonical NF-kB pathway	11	0.676215	1.12761	0.281346	1	1	2118	tags=36%, list=17%, signal=30%	8792/7186/958/7187
R-HSA-5676934	Protein repair	6	0.732427	1.16117	0.282276	1	1	3080	tags=50%, list=25%, signal=38%	253827/5110/4482
R-HSA-1482788	Acyl chain remodelling of PC	17	0.659094	1.12168	0.282696	1	1	3006	tags=47%, list=24%, signal=36%	81579/129642/79888/64600/255043/254531/255189/22925
R-HSA-391251	Protein folding	80	0.602635	1.06538	0.282717	1	1	2972	tags=38%, list=24%, signal=29%	51807/59345/7280/402/26272/2781/2771/898/10528/22948/1459/55970/10376/2782/7277/1457/6950/10681/83752/63971/2791/7411/5203/10575/8841/84617/10574/2775/7203/54461
R-HSA-167242	Abortive elongation of HIV-1 transcript in the absence of Tat	23	0.648782	1.11733	0.285714	1	1	2491	tags=35%, list=20%, signal=28%	9150/5434/51497/5433/5438/5431/6827/7469
R-HSA-4641257	Degradation of AXIN	48	0.617368	1.08111	0.286713	1	1	2581	tags=31%, list=21%, signal=25%	10197/5698/5696/8312/5690/5693/81847/5686/5706/5713/80351/64750/5715/5684/5707
R-HSA-69473	G2/M DNA damage checkpoint	83	0.598853	1.05999	0.287712	1	1	2167	tags=22%, list=17%, signal=18%	8366/8363/8361/4683/5884/116028/1111/8294/165918/83990/8340/8364/9025/8341/29086/6117/7532/7156
R-HSA-5627117	RHO GTPases Activate ROCKs	19	0.651405	1.11612	0.288153	1	1	2180	tags=26%, list=17%, signal=22%	3984/103910/4659/388/387
R-HSA-9027277	Erythropoietin activates Phospholipase C gamma (PLCG)	5	0.734825	1.15388	0.28833	1	1	524	tags=20%, list=4%, signal=19%	3717
R-HSA-420597	Nectin/Necl trans heterodimerization	6	0.728894	1.15556	0.28884	1	1	1826	tags=33%, list=15%, signal=28%	5817/57863
R-HSA-5334118	DNA methylation	51	0.61274	1.07345	0.28971	1	1	2122	tags=25%, list=17%, signal=21%	8366/8363/8968/8361/8350/8294/8335/8340/8352/8357/8354/8364/8341
R-HSA-373080	Class B/2 (Secretin family receptors)	52	0.610926	1.07151	0.291708	1	1	2669	tags=29%, list=21%, signal=23%	59345/133/7976/1604/8324/7855/55970/2782/8322/10681/8321/2791/6608/799/54361
R-HSA-419812	Calcitonin-like ligand receptors	5	0.73268	1.15051	0.291762	1	1	2571	tags=40%, list=21%, signal=32%	133/799
R-HSA-450531	Regulation of mRNA stability by proteins that bind AU-rich elements	77	0.603782	1.06662	0.292707	1	1	2696	tags=27%, list=22%, signal=22%	22894/54512/10197/5698/5696/23404/5600/3842/51010/5690/5578/5693/5686/5706/5713/56915/5715/5684/55802/5707/1432
R-HSA-6803157	Antimicrobial peptides	21	0.646087	1.11155	0.293587	1	1	2716	tags=24%, list=22%, signal=19%	4069/1672/5646/51248/3934
R-HSA-3371497	HSP90 chaperone cycle for steroid hormone receptors (SHR)	46	0.616549	1.08005	0.293706	1	1	1766	tags=20%, list=14%, signal=17%	1639/51807/1781/7280/829/10376/1778/140735/7277
R-HSA-389977	Post-chaperonin tubulin folding pathway	17	0.653648	1.11241	0.299799	1	1	1766	tags=29%, list=14%, signal=25%	51807/7280/402/10376/7277
R-HSA-8941855	RUNX3 regulates CDKN1A transcription	7	0.717141	1.14933	0.300323	1	1	943	tags=29%, list=8%, signal=26%	4089/7040
R-HSA-202040	G-protein activation	18	0.650993	1.11214	0.300503	1	1	2734	tags=44%, list=22%, signal=35%	59345/2781/2771/55970/2782/10681/2791/2775
R-HSA-113418	Formation of the Early Elongation Complex	30	0.634474	1.09559	0.300699	1	1	2491	tags=30%, list=20%, signal=24%	2968/9150/5434/51497/5433/5438/5431/6827/7469
R-HSA-167158	Formation of the HIV-1 Early Elongation Complex	30	0.634474	1.09559	0.300699	1	1	2491	tags=30%, list=20%, signal=24%	2968/9150/5434/51497/5433/5438/5431/6827/7469
R-HSA-447043	Neurofascin interactions	6	0.723935	1.1477	0.300875	1	1	1120	tags=33%, list=9%, signal=30%	286/8506
R-HSA-456926	Thrombin signalling through proteinase activated receptors (PARs)	23	0.644189	1.10942	0.301698	1	1	2390	tags=35%, list=19%, signal=28%	59345/5595/2149/2768/55970/2782/10681/2791
R-HSA-5250955	Toxicity of botulinum toxin type D (BoNT/D)	5	0.727795	1.14284	0.302059	1	1	1393	tags=40%, list=11%, signal=36%	6844/9899
R-HSA-5250981	Toxicity of botulinum toxin type F (BoNT/F)	5	0.727795	1.14284	0.302059	1	1	1393	tags=40%, list=11%, signal=36%	6844/9899
R-HSA-445989	TAK1 activates NFkB by phosphorylation and activation of IKKs complex	27	0.638189	1.0996	0.302697	1	1	2383	tags=26%, list=19%, signal=21%	3654/64127/177/7189/5970/10392/28512
R-HSA-193692	Regulated proteolysis of p75NTR	11	0.666088	1.11072	0.302752	1	1	1629	tags=18%, list=13%, signal=16%	7189/5970
R-HSA-416572	Sema4D induced cell migration and growth-cone collapse	18	0.649215	1.1091	0.303518	1	1	2180	tags=28%, list=17%, signal=23%	3984/103910/388/23365/387
R-HSA-350562	Regulation of ornithine decarboxylase (ODC)	45	0.614921	1.07713	0.304695	1	1	2581	tags=27%, list=21%, signal=21%	4953/10197/5698/5696/5690/5693/5686/5706/5713/5715/5684/5707
R-HSA-8878171	Transcriptional regulation by RUNX1	200	0.57982	1.03834	0.305694	1	1	2956	tags=31%, list=24%, signal=24%	4005/8366/8363/8968/10197/57678/8361/5698/5696/9021/1514/8350/84333/8312/5371/1437/57690/6599/1387/5690/595/161882/1459/5693/4297/8294/6604/3276/6605/8335/1912/5686/5706/5079/1457/8340/5713/6929/9757/8352/8357/8354/8364/8341/8013/6598/55170/5715/5684/4343/5707/8353/8358/83737/100506658/896/6601/8784/58508/22955/7082/8348
R-HSA-3371571	HSF1-dependent transactivation	22	0.643555	1.10832	0.306	1	1	1155	tags=18%, list=9%, signal=17%	3297/817/816/1387
R-HSA-187577	SCF(Skp2)-mediated degradation of p27/p21	54	0.606785	1.0653	0.306693	1	1	2581	tags=30%, list=21%, signal=24%	10197/5698/5696/898/8454/5690/595/5693/1027/6502/5686/5706/5713/5715/5684/5707
R-HSA-176407	Conversion from APC/C:Cdc20 to APC/C:Cdh1 in late anaphase	17	0.651442	1.10866	0.307847	1	1	2064	tags=29%, list=17%, signal=25%	7321/10393/11065/51433/51434
R-HSA-5625740	RHO GTPases activate PKNs	80	0.597438	1.05619	0.308691	1	1	2180	tags=25%, list=17%, signal=21%	8366/8363/8968/8361/5170/8350/103910/29941/4659/388/8294/8335/8340/8352/8357/8354/8364/8341/7532/387
R-HSA-399719	Trafficking of AMPA receptors	20	0.646143	1.10674	0.308927	1	1	1529	tags=25%, list=12%, signal=22%	817/161/816/5578/9463
R-HSA-399721	Glutamate binding, activation of AMPA receptors and synaptic plasticity	20	0.646143	1.10674	0.308927	1	1	1529	tags=25%, list=12%, signal=22%	817/161/816/5578/9463
R-HSA-1369062	ABC transporters in lipid homeostasis	11	0.660843	1.10197	0.309888	1	1	2774	tags=45%, list=22%, signal=35%	5824/215/23460/5825/20
R-HSA-156584	Cytosolic sulfonation of small molecules	13	0.657144	1.10537	0.310275	1	1	4155	tags=85%, list=33%, signal=57%	8460/10380/6817/6799/54928/1836/51000/8459/6820/347734/10861
R-HSA-2564830	Cytosolic iron-sulfur cluster assembly	12	0.662979	1.108	0.310907	1	1	2724	tags=33%, list=22%, signal=26%	10101/83990/4682/64428
R-HSA-70614	Amino acid synthesis and interconversion (transamination)	27	0.636052	1.09591	0.311688	1	1	3437	tags=52%, list=28%, signal=38%	339983/29968/84706/2752/5723/256987/29920/2875/440/284716/347735/65263/27165/2744
R-HSA-1170546	Prolactin receptor signaling	10	0.676824	1.1199	0.311795	1	1	1059	tags=20%, list=8%, signal=18%	3717/8454
R-HSA-1855167	Synthesis of pyrophosphates in the cytosol	9	0.684377	1.12189	0.312953	1	1	1936	tags=44%, list=16%, signal=38%	11165/11163/170685/3705
R-HSA-1226099	Signaling by FGFR in disease	57	0.604197	1.06234	0.314685	1	1	2121	tags=19%, list=17%, signal=16%	6772/9208/7750/613/5434/1523/5433/8817/5438/5431/2261
R-HSA-176412	Phosphorylation of the APC/C	17	0.649086	1.10465	0.315895	1	1	3259	tags=41%, list=26%, signal=30%	7321/10393/11065/51433/51434/5347/7324
R-HSA-1236978	Cross-presentation of soluble exogenous antigens (endosomes)	40	0.6121	1.07159	0.316683	1	1	2581	tags=30%, list=21%, signal=24%	10197/5698/5696/5690/5693/5686/5706/5713/9902/5715/5684/5707
R-HSA-392851	Prostacyclin signalling through prostacyclin receptor	13	0.654167	1.10036	0.317396	1	1	2390	tags=38%, list=19%, signal=31%	59345/55970/2782/10681/2791
R-HSA-392170	ADP signalling through P2Y purinoceptor 12	15	0.655007	1.1078	0.319192	1	1	2390	tags=40%, list=19%, signal=32%	59345/2771/55970/2782/10681/2791
R-HSA-6803204	TP53 Regulates Transcription of Genes Involved in Cytochrome C Release	18	0.643193	1.09881	0.319598	1	1	3057	tags=44%, list=24%, signal=34%	84883/637/1387/94241/147923/51499/27113/5366
R-HSA-4839735	AXIN mutants destabilize the destruction complex, activating WNT signaling	14	0.65151	1.10156	0.320526	1	1	2211	tags=36%, list=18%, signal=29%	5528/8312/5525/5529/5519
R-HSA-4839744	truncated APC mutants destabilize the destruction complex	14	0.65151	1.10156	0.320526	1	1	2211	tags=36%, list=18%, signal=29%	5528/8312/5525/5529/5519
R-HSA-4839748	AMER1 mutants destabilize the destruction complex	14	0.65151	1.10156	0.320526	1	1	2211	tags=36%, list=18%, signal=29%	5528/8312/5525/5529/5519
R-HSA-5467337	APC truncation mutants have impaired AXIN binding	14	0.65151	1.10156	0.320526	1	1	2211	tags=36%, list=18%, signal=29%	5528/8312/5525/5529/5519
R-HSA-5467340	AXIN missense mutants destabilize the destruction complex	14	0.65151	1.10156	0.320526	1	1	2211	tags=36%, list=18%, signal=29%	5528/8312/5525/5529/5519
R-HSA-5467348	Truncations of AMER1 destabilize the destruction complex	14	0.65151	1.10156	0.320526	1	1	2211	tags=36%, list=18%, signal=29%	5528/8312/5525/5529/5519
R-HSA-6814122	Cooperation of PDCL (PhLP1) and TRiC/CCT in G-protein beta folding	32	0.625341	1.08234	0.320679	1	1	2943	tags=47%, list=24%, signal=36%	59345/2781/2771/22948/1459/55970/2782/1457/6950/10681/2791/10575/10574/2775/7203
R-HSA-5661270	Formation of xylulose-5-phosphate	5	0.719354	1.12959	0.32151	1	1	1185	tags=20%, list=9%, signal=18%	6652
R-HSA-429914	Deadenylation-dependent mRNA decay	51	0.608002	1.06515	0.321678	1	1	1947	tags=20%, list=16%, signal=17%	22894/54512/23404/51010/57819/9775/57472/23019/56915/1974
R-HSA-5635838	Activation of SMO	13	0.650323	1.09389	0.323499	1	1	3611	tags=46%, list=29%, signal=33%	11127/50937/23288/6608/6469/408
R-HSA-2168880	Scavenging of heme from plasma	5	0.71791	1.12732	0.323799	1	1	646	tags=20%, list=5%, signal=19%	8542
R-HSA-8875656	MET receptor recycling	9	-0.397306	-1.09765	0.324324	1	1	7528	tags=100%, list=60%, signal=40%	2549/2885/53916/382/23163/1398/1399/4233
R-HSA-400685	Sema4D in semaphorin signaling	21	0.635516	1.09337	0.326653	1	1	2180	tags=24%, list=17%, signal=20%	3984/103910/388/23365/387
R-HSA-5619115	Disorders of transmembrane transporters	101	0.591142	1.04903	0.326673	1	1	3221	tags=32%, list=26%, signal=24%	6505/11254/10197/6530/5698/5696/5826/6048/5690/26503/5693/55630/5686/5706/5713/215/19/6566/5715/1836/5684/5707/340024/91445/5172/27248/54716/213/7979/55315/30061/6400
R-HSA-199920	CREB phosphorylation	7	-0.428022	-1.07219	0.328767	1	1	7144	tags=100%, list=57%, signal=43%	9261/6196/9252/6195/1385/6197
R-HSA-2046105	Linoleic acid (LA) metabolism	6	0.711475	1.12795	0.329322	1	1	2802	tags=50%, list=22%, signal=39%	2180/215/64834
R-HSA-201688	WNT mediated activation of DVL	8	0.689601	1.12066	0.330169	1	1	3183	tags=62%, list=25%, signal=47%	1459/1457/1454/1855/1857
R-HSA-3296469	Defects in cobalamin (B12) metabolism	9	0.679235	1.11347	0.331606	1	1	2641	tags=44%, list=21%, signal=35%	5826/326625/4552/51293
R-HSA-2022854	Keratan sulfate biosynthesis	20	0.638852	1.09425	0.331996	1	1	3093	tags=40%, list=25%, signal=30%	9435/8704/10678/9331/6482/4166/8702/93010
R-HSA-9013700	NOTCH4 Activation and Transmission of Signal to the Nucleus	10	-0.389401	-1.10248	0.333333	1	1	7627	tags=100%, list=61%, signal=39%	55851/51107/23385/182/102/83464/54567/7534/5664
R-HSA-373753	Nephrin family interactions	19	0.636275	1.0902	0.333333	1	1	1442	tags=16%, list=12%, signal=14%	23607/4690/6709
R-HSA-420029	Tight junction interactions	25	0.632836	1.08813	0.334	1	1	2428	tags=24%, list=19%, signal=19%	9071/137075/9076/64398/50855/56288
R-HSA-4839743	phosphorylation site mutants of CTNNB1 are not targeted to the proteasome by the destruction complex	15	0.648365	1.09657	0.334343	1	1	2211	tags=33%, list=18%, signal=27%	5528/8312/5525/5529/5519
R-HSA-5339716	Misspliced GSK3beta mutants stabilize beta-catenin	15	0.648365	1.09657	0.334343	1	1	2211	tags=33%, list=18%, signal=27%	5528/8312/5525/5529/5519
R-HSA-5358747	S33 mutants of beta-catenin aren't phosphorylated	15	0.648365	1.09657	0.334343	1	1	2211	tags=33%, list=18%, signal=27%	5528/8312/5525/5529/5519
R-HSA-5358749	S37 mutants of beta-catenin aren't phosphorylated	15	0.648365	1.09657	0.334343	1	1	2211	tags=33%, list=18%, signal=27%	5528/8312/5525/5529/5519
R-HSA-5358751	S45 mutants of beta-catenin aren't phosphorylated	15	0.648365	1.09657	0.334343	1	1	2211	tags=33%, list=18%, signal=27%	5528/8312/5525/5529/5519
R-HSA-5358752	T41 mutants of beta-catenin aren't phosphorylated	15	0.648365	1.09657	0.334343	1	1	2211	tags=33%, list=18%, signal=27%	5528/8312/5525/5529/5519
R-HSA-174084	Autodegradation of Cdh1 by Cdh1:APC/C	56	0.601638	1.05697	0.334665	1	1	2581	tags=29%, list=21%, signal=23%	10197/5698/5696/7321/10393/5690/11065/5693/5686/5706/5713/51433/51434/5715/5684/5707
R-HSA-264876	Insulin processing	21	0.63284	1.08876	0.334669	1	1	1650	tags=24%, list=13%, signal=21%	6804/57393/6844/11336/149371
R-HSA-72165	mRNA Splicing - Minor Pathway	50	0.6036	1.05856	0.337662	1	1	2498	tags=28%, list=20%, signal=22%	6431/79622/9410/10081/5434/57819/5433/55599/6426/5438/83443/5431/55954/4904
R-HSA-203927	MicroRNA (miRNA) biogenesis	24	0.632954	1.08716	0.338661	1	1	2095	tags=29%, list=17%, signal=24%	5434/23405/5433/5438/57510/5431/29102
R-HSA-73942	DNA Damage Reversal	7	0.701184	1.12376	0.339074	1	1	2425	tags=29%, list=19%, signal=23%	54890/121642
R-HSA-73943	Reversal of alkylation damage by DNA dioxygenases	7	0.701184	1.12376	0.339074	1	1	2425	tags=29%, list=19%, signal=23%	54890/121642
R-HSA-400042	Adrenaline,noradrenaline inhibits insulin secretion	20	0.634223	1.08633	0.34002	1	1	2390	tags=35%, list=19%, signal=28%	59345/150/2771/55970/2782/10681/2791
R-HSA-5625886	Activated PKN1 stimulates transcription of AR (androgen receptor) regulated genes KLK2 and KLK3	53	0.6025	1.05756	0.340659	1	1	2122	tags=25%, list=17%, signal=20%	8366/8363/8968/8361/8350/8294/8335/8340/8352/8357/8354/8364/8341
R-HSA-5633007	Regulation of TP53 Activity	142	0.580272	1.03558	0.342657	1	1	2726	tags=24%, list=22%, signal=19%	8148/1263/26155/51616/4683/133746/5884/5170/6880/5600/7994/5371/57459/116028/5562/1111/1459/94241/10919/133383/91875/83990/1457/6117/84289/7156/5519/6879/79813/5608/6884/9891/1432/56950
R-HSA-5654732	Negative regulation of FGFR3 signaling	25	0.630181	1.08356	0.343	1	1	2121	tags=16%, list=17%, signal=13%	10253/5595/8817/2261
R-HSA-174154	APC/C:Cdc20 mediated degradation of Securin	58	0.599535	1.05278	0.343656	1	1	2581	tags=28%, list=21%, signal=22%	10197/5698/5696/7321/10393/5690/11065/5693/5686/5706/5713/51433/51434/5715/5684/5707
R-HSA-140877	Formation of Fibrin Clot (Clotting Cascade)	18	0.633575	1.08238	0.343719	1	1	1511	tags=22%, list=12%, signal=20%	2149/2152/2153/710
R-HSA-2408517	SeMet incorporation into proteins	11	0.649502	1.08306	0.344546	1	1	3277	tags=45%, list=26%, signal=34%	9521/7965/2058/3376/4141
R-HSA-389661	Glyoxylate metabolism and glycine degradation	20	0.631641	1.0819	0.345035	1	1	549	tags=10%, list=4%, signal=10%	1629/2731
R-HSA-179409	APC-Cdc20 mediated degradation of Nek2A	22	0.631102	1.08687	0.347	1	1	2064	tags=27%, list=17%, signal=23%	7321/10393/9184/11065/51433/51434
R-HSA-8964038	LDL clearance	17	0.636433	1.08312	0.347082	1	1	2355	tags=35%, list=19%, signal=29%	3988/161/57552/26119/6646/3949
R-HSA-418217	G beta:gamma signalling through PLC beta	15	0.643043	1.08757	0.347475	1	1	2390	tags=33%, list=19%, signal=27%	59345/55970/2782/10681/2791
R-HSA-1660517	Synthesis of PIPs at the late endosome membrane	11	0.648188	1.08087	0.348624	1	1	448	tags=9%, list=4%, signal=9%	8898
R-HSA-69202	Cyclin E associated events during G1/S transition	75	0.593381	1.04759	0.348651	1	1	2581	tags=28%, list=21%, signal=22%	10197/5698/91768/5696/898/4149/8454/5690/595/5693/1027/55957/6502/7027/5686/5706/5713/1874/5715/5684/5707
R-HSA-2299718	Condensation of Prophase Chromosomes	62	0.59791	1.0512	0.348651	1	1	2122	tags=24%, list=17%, signal=20%	8366/8363/8968/8361/8350/79648/8294/8335/8340/8352/8357/8354/10051/8364/8341
R-HSA-75153	Apoptotic execution phase	46	0.603424	1.05705	0.350649	1	1	3071	tags=28%, list=25%, signal=21%	840/6304/3024/3006/6709/3007/3008/3005/2620/100506658/7082/1677/1676
R-HSA-380972	Energy dependent regulation of mTOR by LKB1-AMPK	27	0.623934	1.07503	0.351648	1	1	1269	tags=15%, list=10%, signal=13%	58528/28956/10542/5562
R-HSA-975577	N-Glycan antennae elongation	12	0.645838	1.07935	0.351682	1	1	3273	tags=50%, list=26%, signal=37%	8704/9331/11282/8128/8702/4249
R-HSA-72731	Recycling of eIF2:GDP	7	0.695995	1.11544	0.351991	1	1	2259	tags=43%, list=18%, signal=35%	8891/8893/8890
R-HSA-5673000	RAF activation	25	0.626976	1.07805	0.352	1	1	2555	tags=28%, list=20%, signal=22%	5528/3717/8315/5525/5529/5519/5894
R-HSA-500657	Presynaptic function of Kainate receptors	16	0.634214	1.07828	0.354839	1	1	2390	tags=31%, list=19%, signal=25%	59345/55970/2782/10681/2791
R-HSA-111453	BH3-only proteins associate with and inactivate anti-apoptotic BCL-2 members	9	0.668591	1.09602	0.356477	1	1	869	tags=22%, list=7%, signal=21%	10018/637
R-HSA-6804116	TP53 Regulates Transcription of Genes Involved in G1 Cell Cycle Arrest	13	0.639565	1.0758	0.35707	1	1	1509	tags=23%, list=12%, signal=20%	898/57060/1027
R-HSA-418594	G alpha (i) signalling events	195	0.572703	1.02535	0.35964	1	1	2508	tags=21%, list=20%, signal=17%	2861/3627/2919/6352/6752/59345/57016/5528/5473/4836/8601/150/2781/56670/2771/285440/6004/718/1230/5575/5578/6376/55970/56923/719/1880/2782/5959/6001/10681/157506/5534/7852/623/5519/29967/3949/2791/5137/1901
R-HSA-3270619	IRF3-mediated induction of type I IFN	8	0.677764	1.10142	0.359705	1	1	1894	tags=25%, list=15%, signal=21%	340061/3661
R-HSA-5693554	Resolution of D-loop Structures through Synthesis-Dependent Strand Annealing (SDSA)	23	0.626141	1.07833	0.361638	1	1	2316	tags=26%, list=19%, signal=21%	4683/7517/116028/83990/7156/5888
R-HSA-1482922	Acyl chain remodelling of PI	9	0.665151	1.09038	0.362694	1	1	3006	tags=44%, list=24%, signal=34%	81579/64600/255189/22925
R-HSA-428890	Role of ABL in ROBO-SLIT signaling	5	0.700715	1.10032	0.3627	1	1	1410	tags=20%, list=11%, signal=18%	23332
R-HSA-3296482	Defects in vitamin and cofactor metabolism	17	0.631057	1.07397	0.363179	1	1	2641	tags=29%, list=21%, signal=23%	5826/5096/326625/4552/51293
R-HSA-3304356	SMAD2/3 Phosphorylation Motif Mutants in Cancer	6	0.69719	1.1053	0.363239	1	1	943	tags=33%, list=8%, signal=31%	7048/7040
R-HSA-5625900	RHO GTPases activate CIT	19	0.626403	1.07328	0.364458	1	1	2180	tags=32%, list=17%, signal=26%	9928/103910/4659/388/1027/387
R-HSA-447041	CHL1 interactions	8	0.675668	1.09801	0.364979	1	1	1814	tags=38%, list=15%, signal=32%	286/3672/27255
R-HSA-159740	Gamma-carboxylation of protein precursors	5	0.697728	1.09563	0.364989	1	1	1421	tags=40%, list=11%, signal=35%	2621/2677
R-HSA-9014325	TICAM1,TRAF6-dependent induction of TAK1 complex	13	0.637026	1.07153	0.366226	1	1	1719	tags=23%, list=14%, signal=20%	7189/7098/7099
R-HSA-937072	TRAF6-mediated induction of TAK1 complex within TLR4 complex	13	0.637026	1.07153	0.366226	1	1	1719	tags=23%, list=14%, signal=20%	7189/7098/7099
R-HSA-975163	IRAK2 mediated activation of TAK1 complex upon TLR7/8 or 9 stimulation	13	0.637026	1.07153	0.366226	1	1	1719	tags=23%, list=14%, signal=20%	7189/7098/7099
R-HSA-9603381	Activated NTRK3 signals through PI3K	5	-0.465459	-1.0287	0.367188	1	1	6676	tags=100%, list=53%, signal=47%	5290/4908/3667/5295
R-HSA-447038	NrCAM interactions	6	0.692809	1.09836	0.367615	1	1	636	tags=17%, list=5%, signal=16%	286
R-HSA-438064	Post NMDA receptor activation events	27	0.618205	1.06516	0.367632	1	1	920	tags=11%, list=7%, signal=10%	817/5170/816
R-HSA-442755	Activation of NMDA receptors and postsynaptic events	27	0.618205	1.06516	0.367632	1	1	920	tags=11%, list=7%, signal=10%	817/5170/816
R-HSA-73614	Pyrimidine salvage	8	0.674291	1.09578	0.368143	1	1	1331	tags=25%, list=11%, signal=22%	1890/7371
R-HSA-109606	Intrinsic Pathway for Apoptosis	40	0.599618	1.04973	0.368631	1	1	2166	tags=20%, list=17%, signal=17%	840/10018/4836/637/140735/7027/5534/7532
R-HSA-5223345	Miscellaneous transport and binding events	17	0.62665	1.06647	0.370221	1	1	1122	tags=18%, list=9%, signal=16%	80131/23507/123606
R-HSA-3656532	TGFBR1 KD Mutants in Cancer	7	0.685721	1.09897	0.371367	1	1	943	tags=29%, list=8%, signal=26%	7048/7040
R-HSA-3656534	Loss of Function of TGFBR1 in Cancer	7	0.685721	1.09897	0.371367	1	1	943	tags=29%, list=8%, signal=26%	7048/7040
R-HSA-3700989	Transcriptional Regulation by TP53	317	0.566078	1.01941	0.372627	1	1	2776	tags=25%, list=22%, signal=20%	8148/1263/84883/26155/51616/58528/2877/2968/355/4683/133746/28956/5884/5170/9150/834/6880/5434/843/5600/51497/10542/28984/637/898/7994/5371/57690/57459/1387/5325/116028/5562/1111/1459/94241/332/5433/2539/9540/10919/57060/57472/1027/133383/3276/91875/1386/83667/83990/147923/7027/9997/5438/1457/23019/10397/1874/5431/6117/84289/6827/7532/7156/5519/27244/6879/79813/5608/7469/1121/6341/4343/6884/9891/…
R-HSA-912446	Meiotic recombination	70	0.588726	1.03804	0.374625	1	1	2615	tags=29%, list=21%, signal=23%	8366/8363/8968/8361/4683/8350/8294/8335/8340/8352/27030/8357/8354/8364/8341/6117/7156/5888/8353/8358
R-HSA-8851907	MET activates PI3K/AKT signaling	5	-0.462494	-1.02214	0.375	1	1	6713	tags=100%, list=54%, signal=46%	5290/2885/5295/4233
R-HSA-1638074	Keratan sulfate/keratin metabolism	26	0.618701	1.06525	0.375624	1	1	3093	tags=35%, list=25%, signal=26%	9435/8704/10678/9331/6482/4166/8702/79411/93010
R-HSA-418990	Adherens junctions interactions	28	0.613994	1.0589	0.376623	1	1	281	tags=7%, list=2%, signal=7%	5817/283
R-HSA-3785653	Myoclonic epilepsy of Lafora	7	0.682459	1.09375	0.377826	1	1	179	tags=14%, list=1%, signal=14%	5507
R-HSA-8949664	Processing of SMDT1	11	0.639109	1.06573	0.378186	1	1	3072	tags=55%, list=25%, signal=41%	221154/91689/10939/55486/6687/23203
R-HSA-977347	Serine biosynthesis	8	0.669497	1.08798	0.378692	1	1	3258	tags=50%, list=26%, signal=37%	29968/5723/256987/347735
R-HSA-171007	p38MAPK events	13	0.631923	1.06294	0.379451	1	1	2696	tags=31%, list=22%, signal=24%	5600/6300/5603/1432
R-HSA-1296072	Voltage gated Potassium channels	24	0.621591	1.06764	0.37962	1	1	3110	tags=29%, list=25%, signal=22%	3790/3784/3751/81033/9132/3746/3755
R-HSA-4641263	Regulation of FZD by ubiquitination	15	0.630469	1.0663	0.379798	1	1	1715	tags=27%, list=14%, signal=23%	7855/4040/84133/8322
R-HSA-432142	Platelet sensitization by LDL	14	0.630933	1.06677	0.380182	1	1	2696	tags=43%, list=22%, signal=34%	5528/5525/5529/5519/2268/1432
R-HSA-6811558	PI5P, PP2A and IER3 Regulate PI3K/AKT Signaling	73	0.586099	1.03438	0.380619	1	1	2436	tags=19%, list=20%, signal=16%	4615/3654/5528/90865/7189/5595/5525/8817/2069/5529/2261/5519/8870/118788
R-HSA-420092	Glucagon-type ligand receptors	16	0.625217	1.06298	0.381048	1	1	2390	tags=31%, list=19%, signal=25%	59345/55970/2782/10681/2791
R-HSA-977225	Amyloid fiber formation	81	0.585055	1.03413	0.381618	1	1	2122	tags=20%, list=17%, signal=17%	8366/8363/8968/8361/4069/8350/325/8294/9246/8335/8340/8352/8357/8354/8364/8341
R-HSA-8866652	Synthesis of active ubiquitin: roles of E1 and E2 enzymes	26	0.616529	1.06152	0.381618	1	1	3259	tags=46%, list=26%, signal=34%	10477/27338/7321/11065/7319/7332/54926/55284/65264/29089/997/7324
R-HSA-433692	Proton-coupled monocarboxylate transport	5	0.690161	1.08375	0.382151	1	1	2262	tags=40%, list=18%, signal=33%	9123/6566
R-HSA-174184	Cdc20:Phospho-APC/C mediated degradation of Cyclin A	62	0.590203	1.03766	0.385614	1	1	2581	tags=27%, list=21%, signal=22%	10197/5698/5696/7321/10393/9184/5690/11065/5693/5686/5706/5713/51433/51434/5715/5684/5707
R-HSA-390247	Beta-oxidation of very long chain fatty acids	8	0.663998	1.07905	0.386076	1	1	3428	tags=62%, list=27%, signal=45%	1962/215/3295/51/23417
R-HSA-975578	Reactions specific to the complex N-glycan synthesis pathway	8	0.666012	1.08232	0.386076	1	1	3285	tags=62%, list=26%, signal=46%	4247/2525/64377/4122/9486
R-HSA-174048	APC/C:Cdc20 mediated degradation of Cyclin B	20	0.621135	1.06391	0.386158	1	1	2064	tags=25%, list=17%, signal=21%	7321/10393/11065/51433/51434
R-HSA-6804760	Regulation of TP53 Activity through Methylation	18	0.619068	1.0576	0.386935	1	1	2726	tags=33%, list=22%, signal=26%	133746/10919/133383/91875/79813/56950
R-HSA-167160	RNA Pol II CTD phosphorylation and interaction with CE during HIV infection	24	0.619612	1.06424	0.387612	1	1	2046	tags=21%, list=16%, signal=17%	2968/5434/5433/5438/5431
R-HSA-77075	RNA Pol II CTD phosphorylation and interaction with CE	24	0.619612	1.06424	0.387612	1	1	2046	tags=21%, list=16%, signal=17%	2968/5434/5433/5438/5431
R-HSA-163685	Integration of energy metabolism	77	0.587792	1.03837	0.387612	1	1	2448	tags=25%, list=20%, signal=20%	59345/3790/6804/5528/402/150/2771/5575/6844/5578/55970/777/2782/291/10681/5519/2791/2194/6945
R-HSA-5693579	Homologous DNA Pairing and Strand Exchange	38	0.600994	1.0477	0.388611	1	1	2316	tags=24%, list=19%, signal=19%	4683/5884/7517/116028/1111/83990/6117/7156/5888
R-HSA-1663150	The activation of arylsulfatases	8	0.662139	1.07603	0.389241	1	1	1310	tags=25%, list=10%, signal=22%	411/410
R-HSA-5658623	FGFRL1 modulation of FGFR1 signaling	9	0.652092	1.06897	0.389637	1	1	1434	tags=22%, list=11%, signal=20%	53834/8817
R-HSA-76071	RNA Polymerase III Transcription Initiation From Type 3 Promoter	25	0.615433	1.05821	0.39	1	1	2829	tags=32%, list=23%, signal=25%	9533/5434/55718/55703/51728/6619/51082/55290
R-HSA-416993	Trafficking of GluR2-containing AMPA receptors	10	0.647877	1.072	0.391795	1	1	1529	tags=30%, list=12%, signal=26%	161/5578/9463
R-HSA-2046104	alpha-linolenic (omega3) and linoleic (omega6) acid metabolism	11	0.635383	1.05952	0.392457	1	1	3108	tags=45%, list=25%, signal=34%	2180/215/3295/64834/51
R-HSA-2046106	alpha-linolenic acid (ALA) metabolism	11	0.635383	1.05952	0.392457	1	1	3108	tags=45%, list=25%, signal=34%	2180/215/3295/64834/51
R-HSA-379716	Cytosolic tRNA aminoacylation	23	0.616182	1.06118	0.392607	1	1	3277	tags=39%, list=26%, signal=29%	7407/2617/9521/2193/7965/2058/16/3376/4141
R-HSA-6799198	Complex I biogenesis	45	0.59502	1.04227	0.392607	1	1	2775	tags=33%, list=22%, signal=26%	4718/4707/374291/4731/4716/79133/54539/4696/4712/4714/55471/4726/4700/29078/4717
R-HSA-8949215	Mitochondrial calcium ion transport	17	0.619856	1.05491	0.394366	1	1	3072	tags=47%, list=25%, signal=36%	221154/3954/91689/10939/55486/6687/7416/23203
R-HSA-179419	APC:Cdc20 mediated degradation of cell cycle proteins prior to satisfation of the cell cycle checkpoint	63	0.589588	1.03683	0.394605	1	1	2581	tags=27%, list=21%, signal=22%	10197/5698/5696/7321/10393/9184/5690/11065/5693/5686/5706/5713/51433/51434/5715/5684/5707
R-HSA-1482839	Acyl chain remodelling of PE	19	0.616716	1.05669	0.395582	1	1	3006	tags=37%, list=24%, signal=28%	81579/129642/57110/64600/254531/255189/22925
R-HSA-5685939	HDR through MMEJ (alt-NHEJ)	10	0.646415	1.06958	0.395897	1	1	290	tags=10%, list=2%, signal=10%	4683
R-HSA-69656	Cyclin A:Cdk2-associated events at S phase entry	77	0.585807	1.03487	0.396603	1	1	2581	tags=27%, list=21%, signal=22%	10197/5698/91768/5696/898/4149/8454/5690/595/5693/1027/55957/6502/7027/5686/5706/5713/1874/5715/5684/5707
R-HSA-5578749	Transcriptional regulation by small RNAs	91	0.58075	1.02886	0.396603	1	1	2122	tags=23%, list=17%, signal=19%	8366/8363/8968/348995/8361/4928/8350/5434/79902/5433/8294/55706/8335/5438/8340/8352/8357/8354/5431/8364/8341
R-HSA-389960	Formation of tubulin folding intermediates by CCT/TriC	21	0.61531	1.0586	0.397796	1	1	2943	tags=48%, list=24%, signal=36%	51807/7280/22948/10376/7277/6950/10575/84617/10574/7203
R-HSA-199418	Negative regulation of the PI3K/AKT network	78	0.584766	1.03345	0.3996	1	1	2436	tags=19%, list=20%, signal=16%	4615/3654/5528/90865/7189/5595/5525/8817/2069/57761/5529/2261/5519/8870/118788
R-HSA-1834941	STING mediated induction of host immune responses	10	0.644832	1.06697	0.4	1	1	1894	tags=20%, list=15%, signal=17%	340061/3661
R-HSA-69601	Ubiquitin Mediated Degradation of Phosphorylated Cdc25A	46	0.592079	1.03718	0.400599	1	1	2581	tags=26%, list=21%, signal=21%	10197/5698/5696/5690/1111/5693/5686/5706/5713/5715/5684/5707
R-HSA-69610	p53-Independent DNA Damage Response	46	0.592079	1.03718	0.400599	1	1	2581	tags=26%, list=21%, signal=21%	10197/5698/5696/5690/1111/5693/5686/5706/5713/5715/5684/5707
R-HSA-69613	p53-Independent G1/S DNA damage checkpoint	46	0.592079	1.03718	0.400599	1	1	2581	tags=26%, list=21%, signal=21%	10197/5698/5696/5690/1111/5693/5686/5706/5713/5715/5684/5707
R-HSA-5626467	RHO GTPases activate IQGAPs	27	0.609115	1.0495	0.403596	1	1	1766	tags=22%, list=14%, signal=19%	51807/7280/128239/10376/4221/7277
R-HSA-176409	APC/C:Cdc20 mediated degradation of mitotic proteins	65	0.585254	1.03047	0.405594	1	1	2581	tags=26%, list=21%, signal=21%	10197/5698/5696/7321/10393/9184/5690/11065/5693/5686/5706/5713/51433/51434/5715/5684/5707
R-HSA-1237044	Erythrocytes take up carbon dioxide and release oxygen	5	0.682675	1.07199	0.406178	1	1	3557	tags=60%, list=28%, signal=43%	51706/51167/51700
R-HSA-1480926	O2/CO2 exchange in erythrocytes	5	0.682675	1.07199	0.406178	1	1	3557	tags=60%, list=28%, signal=43%	51706/51167/51700
R-HSA-888590	GABA synthesis, release, reuptake and degradation	15	0.619529	1.0478	0.407071	1	1	2743	tags=33%, list=22%, signal=26%	6804/140679/6844/18/6857
R-HSA-428540	Activation of RAC1	10	0.642153	1.06253	0.407179	1	1	534	tags=10%, list=4%, signal=10%	4690
R-HSA-196299	Beta-catenin phosphorylation cascade	17	0.616068	1.04846	0.407445	1	1	2567	tags=35%, list=21%, signal=28%	5528/8312/5525/5529/5519/23401
R-HSA-5250924	B-WICH complex positively regulates rRNA expression	78	0.58384	1.03182	0.408591	1	1	2122	tags=23%, list=17%, signal=19%	8366/8363/8968/9533/8361/8350/5434/84172/8294/8335/79101/8467/8340/8352/8357/8354/8364/8341
R-HSA-389958	Cooperation of Prefoldin and TriC/CCT in actin and tubulin folding	27	0.606585	1.04514	0.408591	1	1	2943	tags=44%, list=24%, signal=34%	51807/7280/22948/10376/7277/6950/7411/5203/10575/84617/10574/7203
R-HSA-191273	Cholesterol biosynthesis	22	0.611569	1.05323	0.409	1	1	2665	tags=36%, list=21%, signal=29%	9453/403313/2224/10654/4598/6309/2222/50814
R-HSA-204174	Regulation of pyruvate dehydrogenase (PDH) complex	15	0.618738	1.04646	0.409091	1	1	1295	tags=13%, list=10%, signal=12%	57546/55066
R-HSA-448706	Interleukin-1 processing	6	0.673004	1.06696	0.40919	1	1	1629	tags=33%, list=13%, signal=29%	834/5970
R-HSA-69017	CDK-mediated phosphorylation and removal of Cdc6	62	0.586185	1.03059	0.40959	1	1	2581	tags=27%, list=21%, signal=22%	10197/5698/5696/7321/10393/898/5690/11065/5693/5686/5706/5713/51433/51434/5715/5684/5707
R-HSA-171306	Packaging Of Telomere Ends	43	0.589078	1.03007	0.40959	1	1	245	tags=7%, list=2%, signal=7%	8366/8363/8361
R-HSA-164940	Nef mediated downregulation of MHC class I complex cell surface expression	9	0.646945	1.06053	0.410363	1	1	318	tags=11%, list=3%, signal=11%	164
R-HSA-1660662	Glycosphingolipid metabolism	35	0.599341	1.04256	0.411588	1	1	1310	tags=17%, list=10%, signal=15%	7357/64781/411/51228/8706/410
R-HSA-2465910	MASTL Facilitates Mitotic Progression	9	0.644689	1.05683	0.414508	1	1	2211	tags=22%, list=18%, signal=18%	84930/5519
R-HSA-112411	MAPK1 (ERK2) activation	9	0.645345	1.05791	0.414508	1	1	524	tags=11%, list=4%, signal=11%	3717
R-HSA-2426168	Activation of gene expression by SREBF (SREBP)	39	0.594434	1.0387	0.414585	1	1	2439	tags=31%, list=20%, signal=25%	57678/9453/4801/1387/2224/6604/8648/10654/4598/6309/2222/2194
R-HSA-189451	Heme biosynthesis	9	0.644613	1.05671	0.415544	1	1	563	tags=11%, list=5%, signal=11%	211
R-HSA-159854	Gamma-carboxylation, transport, and amino-terminal cleavage of proteins	6	0.66922	1.06096	0.415755	1	1	1421	tags=33%, list=11%, signal=30%	2621/2677
R-HSA-201681	TCF dependent signaling in response to WNT	194	0.566785	1.0149	0.416583	1	1	2676	tags=28%, list=21%, signal=23%	8366/8363/8968/22943/10197/8361/5698/5696/5528/9736/8350/8312/6662/51339/25776/5525/7855/1387/4040/5690/84133/1459/5693/81847/8294/8295/8335/4221/8322/5529/5686/5706/1457/8340/5713/80351/8352/8357/8354/8321/8364/64750/8341/1454/5519/7015/5715/5684/7088/23401/5707/8353/8358/54361/607
R-HSA-379724	tRNA Aminoacylation	39	0.593878	1.03773	0.416583	1	1	3277	tags=44%, list=26%, signal=32%	7407/23395/2617/9521/80222/27068/2193/79587/7965/55157/51067/2058/16/92935/57038/3376/4141
R-HSA-9020702	Interleukin-1 signaling	90	0.57848	1.02427	0.416583	1	1	2581	tags=24%, list=21%, signal=20%	4615/3654/10197/5698/64127/5696/177/7189/8454/5690/5693/5970/5686/5706/79155/5713/10392/5715/28512/5608/5684/5707
R-HSA-198693	AKT phosphorylates targets in the nucleus	8	0.649961	1.05624	0.416667	1	1	3535	tags=38%, list=28%, signal=27%	6199/2308/2309
R-HSA-5693565	Recruitment and ATM-mediated phosphorylation of repair and signaling proteins at DNA double strand breaks	64	0.583936	1.02717	0.417582	1	1	2125	tags=20%, list=17%, signal=17%	8366/8363/8361/4683/5536/8294/165918/8467/8340/8364/9025/8341/29086
R-HSA-174178	APC/C:Cdh1 mediated degradation of Cdc20 and other APC/C:Cdh1 targeted proteins in late mitosis/early G1	63	0.584603	1.02807	0.41958	1	1	2711	tags=29%, list=22%, signal=22%	10197/5698/5696/7321/10393/5690/11065/5693/6502/5686/5706/5713/51433/51434/5715/5684/5707/5347
R-HSA-5693606	DNA Double Strand Break Response	65	0.583272	1.02698	0.420579	1	1	2125	tags=20%, list=17%, signal=17%	8366/8363/8361/4683/5536/8294/165918/8467/8340/8364/9025/8341/29086
R-HSA-211935	Fatty acids	6	0.666141	1.05608	0.424508	1	1	2084	tags=17%, list=17%, signal=14%	8529
R-HSA-8856688	Golgi-to-ER retrograde transport	114	0.57412	1.02223	0.425574	1	1	2278	tags=19%, list=18%, signal=16%	54732/1639/51807/22930/2589/1781/7280/829/11127/51594/55738/10376/1778/140735/7277/89953/64147/55083/55605/23299/90990/662
R-HSA-140875	Common Pathway of Fibrin Clot Formation	10	0.633854	1.0488	0.426667	1	1	729	tags=20%, list=6%, signal=19%	2149/2153
R-HSA-8852276	The role of GTSE1 in G2/M progression after G2 checkpoint	65	0.581576	1.02399	0.428571	1	1	2711	tags=28%, list=22%, signal=22%	51807/10197/5698/5696/7280/5690/5693/10376/5686/5706/7277/51512/5713/5715/5684/5707/84617/5347
R-HSA-8854050	FBXL7 down-regulates AURKA during mitotic entry and in early mitosis	46	0.583537	1.02222	0.428571	1	1	2581	tags=26%, list=21%, signal=21%	10197/5698/5696/8454/5690/5693/5686/5706/5713/5715/5684/5707
R-HSA-390450	Folding of actin by CCT/TriC	10	0.633793	1.0487	0.428718	1	1	4014	tags=70%, list=32%, signal=48%	22948/6950/10575/10574/7203/10694/908
R-HSA-5365859	RA biosynthesis pathway	15	0.613424	1.03747	0.429293	1	1	2564	tags=40%, list=21%, signal=32%	10901/1592/5959/56603/157506/220
R-HSA-69229	Ubiquitin-dependent degradation of Cyclin D1	45	0.585123	1.02493	0.42957	1	1	2581	tags=27%, list=21%, signal=21%	10197/5698/5696/5690/595/5693/5686/5706/5713/5715/5684/5707
R-HSA-75815	Ubiquitin-dependent degradation of Cyclin D	45	0.585123	1.02493	0.42957	1	1	2581	tags=27%, list=21%, signal=21%	10197/5698/5696/5690/595/5693/5686/5706/5713/5715/5684/5707
R-HSA-937041	IKK complex recruitment mediated by RIP1	19	0.604841	1.03634	0.429719	1	1	1719	tags=16%, list=14%, signal=14%	7189/7321/7099
R-HSA-9604323	Negative regulation of NOTCH4 signaling	47	0.585144	1.02467	0.430569	1	1	2581	tags=26%, list=21%, signal=20%	10197/5698/5696/8454/5690/5693/5686/5706/5713/5715/5684/5707
R-HSA-446652	Interleukin-1 family signaling	114	0.573228	1.02064	0.431568	1	1	2451	tags=23%, list=20%, signal=18%	4615/3654/10197/240/5698/64127/5696/177/90865/7189/834/8454/5690/3596/5693/5970/5686/5706/79155/5713/5780/10392/5715/28512/5608/5684
R-HSA-427389	ERCC6 (CSB) and EHMT2 (G9a) positively regulate rRNA expression	63	0.582133	1.02372	0.431568	1	1	2122	tags=24%, list=17%, signal=20%	8366/8363/8968/8361/8350/57459/8294/10919/8335/8340/8352/8357/8354/8364/8341
R-HSA-114452	Activation of BH3-only proteins	29	0.597225	1.03207	0.432567	1	1	3057	tags=28%, list=24%, signal=21%	10018/637/140735/7027/5534/7532/27113/5366
R-HSA-3371599	Defective HLCS causes multiple carboxylase deficiency	7	0.657075	1.05307	0.432723	1	1	852	tags=14%, list=7%, signal=13%	5096
R-HSA-9027276	Erythropoietin activates Phosphoinositide-3-kinase (PI3K)	8	0.642081	1.04343	0.433544	1	1	524	tags=12%, list=4%, signal=12%	3717
R-HSA-5693607	Processing of DNA double-strand break ends	84	0.576678	1.02056	0.434565	1	1	2167	tags=20%, list=17%, signal=17%	8366/8363/8361/4683/5884/116028/1111/8294/165918/83990/8340/8364/9025/8341/29086/6117/7156
R-HSA-3214815	HDACs deacetylate histones	78	0.580357	1.02566	0.434565	1	1	2632	tags=29%, list=21%, signal=23%	8366/8363/8968/8361/79685/8350/55869/57459/5978/8294/8335/8340/8352/10362/8357/8354/8364/8341/51317/8353/8358/317772/8841
R-HSA-73762	RNA Polymerase I Transcription Initiation	41	0.583802	1.02222	0.436563	1	1	1672	tags=17%, list=13%, signal=15%	9533/2968/5434/84172/57459/10919/79101
R-HSA-2024096	HS-GAG degradation	18	0.605088	1.03372	0.437186	1	1	1062	tags=11%, list=9%, signal=10%	3423/6448
R-HSA-379726	Mitochondrial tRNA aminoacylation	19	0.602326	1.03203	0.437751	1	1	2968	tags=47%, list=24%, signal=36%	23395/2617/80222/27068/79587/55157/51067/92935/57038
R-HSA-3323169	Defects in biotin (Btn) metabolism	8	0.640179	1.04034	0.438819	1	1	852	tags=12%, list=7%, signal=12%	5096
R-HSA-174113	SCF-beta-TrCP mediated degradation of Emi1	48	0.582397	1.01987	0.43956	1	1	2581	tags=27%, list=21%, signal=22%	10197/5698/5696/8454/5690/5693/5686/5706/5713/26271/5715/5684/5707
R-HSA-176814	Activation of APC/C and APC/C:Cdc20 mediated degradation of mitotic proteins	66	0.57867	1.01855	0.43956	1	1	2711	tags=27%, list=22%, signal=21%	10197/5698/5696/7321/10393/9184/5690/11065/5693/5686/5706/5713/51433/51434/5715/5684/5707/5347
R-HSA-5654736	Signaling by FGFR1	42	0.582083	1.01879	0.440559	1	1	1434	tags=10%, list=11%, signal=8%	10253/5595/53834/8817
R-HSA-2559582	Senescence-Associated Secretory Phenotype (SASP)	93	0.574495	1.0177	0.441558	1	1	2122	tags=25%, list=17%, signal=21%	8366/8363/8968/8361/5595/8350/7321/10393/11065/8294/10919/1027/8335/5970/5598/8340/8352/51433/8357/8354/8364/51434/8341
R-HSA-211733	Regulation of activated PAK-2p34 by proteasome mediated degradation	43	0.581934	1.01758	0.441558	1	1	2581	tags=26%, list=21%, signal=20%	10197/5698/5696/5690/5693/5686/5706/5713/5715/5684/5707
R-HSA-210991	Basigin interactions	21	0.601008	1.034	0.441884	1	1	3248	tags=33%, list=26%, signal=25%	4312/56301/9123/8140/6566/9057/23428
R-HSA-204005	COPII-mediated vesicle transport	55	0.581459	1.02102	0.442557	1	1	2570	tags=24%, list=21%, signal=19%	55014/5537/9871/2348/2153/9570/6399/9117/10175/83696/10113/1522/10959
R-HSA-2644605	FBXW7 Mutants and NOTCH1 in Cancer	5	0.665822	1.04553	0.442792	1	1	1059	tags=20%, list=8%, signal=18%	8454
R-HSA-2644607	Loss of Function of FBXW7 in Cancer and NOTCH1 Signaling	5	0.665822	1.04553	0.442792	1	1	1059	tags=20%, list=8%, signal=18%	8454
R-HSA-5632681	Ligand-receptor interactions	6	0.657062	1.04168	0.443107	1	1	3166	tags=33%, list=25%, signal=25%	50937/6469
R-HSA-174143	APC/C-mediated degradation of cell cycle proteins	76	0.576267	1.01776	0.443556	1	1	2711	tags=28%, list=22%, signal=22%	10197/5698/5696/7321/10393/8454/9184/5690/11065/5693/6502/5686/5706/5713/51433/51434/26271/5715/5684/5707/5347
R-HSA-453276	Regulation of mitotic cell cycle	76	0.576267	1.01776	0.443556	1	1	2711	tags=28%, list=22%, signal=22%	10197/5698/5696/7321/10393/8454/9184/5690/11065/5693/6502/5686/5706/5713/51433/51434/26271/5715/5684/5707/5347
R-HSA-5693616	Presynaptic phase of homologous DNA pairing and strand exchange	35	0.591799	1.02944	0.444555	1	1	2316	tags=23%, list=19%, signal=19%	4683/5884/116028/1111/83990/6117/7156/5888
R-HSA-76009	Platelet Aggregation (Plug Formation)	24	0.601679	1.03344	0.444555	1	1	1655	tags=21%, list=13%, signal=18%	5170/150/54518/1445/7094
R-HSA-176408	Regulation of APC/C activators between G1/S and early anaphase	70	0.57836	1.01976	0.444555	1	1	2711	tags=29%, list=22%, signal=22%	10197/5698/5696/7321/10393/8454/9184/5690/11065/5693/5686/5706/5713/51433/51434/26271/5715/5684/5707/5347
R-HSA-190371	FGFR3b ligand binding and activation	6	0.65601	1.04002	0.445295	1	1	2121	tags=33%, list=17%, signal=28%	8817/2261
R-HSA-168253	Host Interactions with Influenza Factors	36	0.591648	1.02969	0.445554	1	1	1972	tags=22%, list=16%, signal=19%	5610/348995/4928/7040/79902/9636/55706/3839
R-HSA-174411	Polymerase switching on the C-strand of the telomere	14	0.606435	1.02535	0.446916	1	1	2950	tags=29%, list=24%, signal=22%	10714/5425/23649/5557
R-HSA-69091	Polymerase switching	14	0.606435	1.02535	0.446916	1	1	2950	tags=29%, list=24%, signal=22%	10714/5425/23649/5557
R-HSA-69109	Leading Strand Synthesis	14	0.606435	1.02535	0.446916	1	1	2950	tags=29%, list=24%, signal=22%	10714/5425/23649/5557
R-HSA-212300	PRC2 methylates histones and DNA	61	0.579688	1.01842	0.447552	1	1	2122	tags=23%, list=17%, signal=19%	8366/8363/8968/8361/8350/8294/8335/8340/2146/8352/8357/8354/8364/8341
R-HSA-9609507	Protein localization	102	0.572935	1.01676	0.448551	1	1	2335	tags=26%, list=19%, signal=22%	1678/1962/8443/5190/5191/10901/7321/79145/196743/29928/54469/10651/25813/10452/10469/373156/10165/4714/291/5193/26517/83752/131118/219743/56993/3295/29090
R-HSA-167238	Pausing and recovery of Tat-mediated HIV elongation	30	0.593636	1.02507	0.448551	1	1	2491	tags=27%, list=20%, signal=21%	9150/5434/51497/5433/5438/5431/6827/7469
R-HSA-167243	Tat-mediated HIV elongation arrest and recovery	30	0.593636	1.02507	0.448551	1	1	2491	tags=27%, list=20%, signal=21%	9150/5434/51497/5433/5438/5431/6827/7469
R-HSA-3781860	Diseases associated with N-glycosylation of proteins	16	0.606651	1.03142	0.448589	1	1	3118	tags=50%, list=25%, signal=38%	4247/11253/79868/9526/440138/1798/10195/199857
R-HSA-169911	Regulation of Apoptosis	46	0.579796	1.01566	0.44955	1	1	2581	tags=26%, list=21%, signal=21%	10197/5698/5696/115209/5690/5693/5686/5706/5713/5715/5684/5707
R-HSA-1912408	Pre-NOTCH Transcription and Translation	79	0.575705	1.01754	0.450549	1	1	2615	tags=28%, list=21%, signal=22%	8366/8363/8968/8361/8350/57690/9794/1387/595/8294/8335/7027/8340/8352/8357/8354/8364/8341/4853/4343/8353/8358
R-HSA-163359	Glucagon signaling in metabolic regulation	18	0.602842	1.02988	0.451256	1	1	2390	tags=28%, list=19%, signal=22%	59345/5575/55970/2782/2791
R-HSA-190828	Gap junction trafficking	34	0.588549	1.02218	0.451548	1	1	2701	tags=29%, list=22%, signal=23%	10052/51807/7280/2697/1785/10376/7277/1759/84617/57165
R-HSA-181430	Norepinephrine Neurotransmitter Release Cycle	12	0.610213	1.01981	0.45158	1	1	2864	tags=33%, list=23%, signal=26%	6804/6844/6857/8500
R-HSA-182971	EGFR downregulation	22	0.598869	1.03136	0.452	1	1	1922	tags=18%, list=15%, signal=15%	10253/10252/5774/9146
R-HSA-76046	RNA Polymerase III Transcription Initiation	31	0.59122	1.02185	0.452547	1	1	3161	tags=35%, list=25%, signal=27%	9533/5434/9328/2972/55718/55703/51728/6619/51082/55290/2976
R-HSA-8964043	Plasma lipoprotein clearance	27	0.593593	1.02276	0.453546	1	1	2355	tags=26%, list=19%, signal=21%	3988/949/161/57552/26119/6646/3949
R-HSA-211916	Vitamins	5	0.659813	1.03609	0.454233	1	1	3174	tags=60%, list=25%, signal=45%	1592/56603/120227
R-HSA-264642	Acetylcholine Neurotransmitter Release Cycle	10	0.625724	1.03535	0.454359	1	1	2864	tags=40%, list=23%, signal=31%	6804/6844/6857/8500
R-HSA-381676	Glucagon-like Peptide-1 (GLP1) regulates insulin secretion	28	0.592743	1.02225	0.454545	1	1	2390	tags=25%, list=19%, signal=20%	59345/3790/5575/55970/2782/10681/2791
R-HSA-6807070	PTEN Regulation	127	0.568011	1.01221	0.455544	1	1	1843	tags=20%, list=15%, signal=18%	80243/58528/10197/5698/5696/28956/5595/10542/8975/5371/57690/57459/5690/5978/1459/5693/81847/1386/6591/1912/5686/5706/1457/5713/2146/80351
R-HSA-8936459	RUNX1 regulates genes involved in megakaryocyte differentiation and platelet function	79	0.574454	1.01533	0.455544	1	1	2615	tags=29%, list=21%, signal=23%	8366/8363/8968/8361/8350/57690/161882/4297/8294/3276/8335/8340/9757/8352/8357/8354/8364/8341/8013/55170/4343/8353/8358
R-HSA-5682910	LGI-ADAM interactions	11	0.616793	1.02852	0.455657	1	1	1562	tags=18%, list=13%, signal=16%	6804/203190
R-HSA-389513	CTLA4 inhibitory signaling	17	0.601572	1.02379	0.455734	1	1	2211	tags=24%, list=18%, signal=19%	5528/5525/5529/5519
R-HSA-111465	Apoptotic cleavage of cellular proteins	33	0.588057	1.01919	0.456543	1	1	394	tags=6%, list=3%, signal=6%	840/6304
R-HSA-8941326	RUNX2 regulates bone development	25	0.596349	1.02539	0.457	1	1	2632	tags=24%, list=21%, signal=19%	5595/4089/10432/23314/4086/8841
R-HSA-5578768	Physiological factors	9	-0.365961	-1.01105	0.459459	1	1	7919	tags=100%, list=63%, signal=37%	8850/204851/10699/28996/1482/25937/4881/2626
R-HSA-5689877	Josephin domain DUBs	9	-0.369569	-1.02102	0.459459	1	1	7874	tags=11%, list=63%, signal=4%
R-HSA-349425	Autodegradation of the E3 ubiquitin ligase COP1	45	0.577604	1.01176	0.45954	1	1	2581	tags=24%, list=21%, signal=19%	10197/5698/5696/5690/5693/5686/5706/5713/5715/5684/5707
R-HSA-425407	SLC-mediated transmembrane transport	163	0.564112	1.00881	0.45954	1	1	3144	tags=25%, list=25%, signal=19%	6505/51296/54407/64116/11254/6530/29985/56301/7779/6522/120103/55356/7922/84912/353189/23516/140679/26503/121260/55630/10723/154091/9123/1468/8140/92745/3177/6566/84102/1836/66035/340024/51248/284111/5172/9057/54716/213/55315/30061/6548
R-HSA-421270	Cell-cell junction organization	54	0.574983	1.00947	0.460539	1	1	2428	tags=17%, list=19%, signal=13%	5817/283/9071/137075/9076/64398/57863/50855/56288
R-HSA-8979227	Triglyceride metabolism	25	0.594015	1.02138	0.461	1	1	1791	tags=20%, list=14%, signal=17%	57678/116255/2170/392636/51099
R-HSA-5620922	BBSome-mediated cargo-targeting to cilium	21	0.594753	1.02324	0.461924	1	1	3041	tags=38%, list=24%, signal=29%	8195/583/22948/6950/6608/10575/7203/92482
R-HSA-69618	Mitotic Spindle Checkpoint	98	0.569687	1.01024	0.463536	1	1	3647	tags=43%, list=29%, signal=31%	348995/1781/5528/54908/4928/57405/79980/7321/1063/10393/25936/5525/9184/79902/11065/332/57082/23332/1778/140735/5529/151648/51433/51434/5519/64946/83540/79172/5347/57122/3619/5905/7324/1060/25909/55166/401541/147841/10403/6232/9183/79682
R-HSA-162599	Late Phase of HIV Life Cycle	121	0.567093	1.01031	0.464535	1	1	2712	tags=23%, list=22%, signal=18%	8148/348995/51616/2968/25978/2961/9150/4928/4836/6880/5434/51497/79902/5433/91782/92421/55706/5438/5431/6827/51652/6879/9525/137492/7469/6884/11097/57122
R-HSA-111448	Activation of NOXA and translocation to mitochondria	5	0.655795	1.02978	0.466819	1	1	3057	tags=40%, list=24%, signal=30%	7027/5366
R-HSA-3229121	Glycogen storage diseases	11	0.613404	1.02287	0.466871	1	1	1534	tags=18%, list=12%, signal=16%	5507/2632
R-HSA-2871837	FCERI mediated NF-kB activation	67	0.572865	1.00933	0.467532	1	1	2581	tags=25%, list=21%, signal=20%	10197/5698/5696/5170/7189/7321/8454/5690/5693/5970/5686/5706/5713/5715/5684/84433/5707
R-HSA-389887	Beta-oxidation of pristanoyl-CoA	7	0.639098	1.02425	0.468245	1	1	2264	tags=29%, list=18%, signal=23%	55289/3295
R-HSA-2467813	Separation of Sister Chromatids	163	0.563464	1.00765	0.468531	1	1	2712	tags=29%, list=22%, signal=23%	51807/348995/10197/5698/1781/5696/7280/5528/54908/4928/57405/79980/7321/1063/10393/25936/55869/5525/9184/79902/5690/11065/5693/332/57082/10376/23332/1778/9700/140735/5529/5686/5706/7277/151648/5713/51433/51434/5519/5715/64946/83540/5684/5707/84617/79172/5347/57122
R-HSA-5674499	Negative feedback regulation of MAPK pathway	6	0.646847	1.02549	0.469365	1	1	2555	tags=33%, list=20%, signal=27%	5595/5894
R-HSA-881907	Gastrin-CREB signalling pathway via PKC and MAPK	17	0.59552	1.01349	0.469819	1	1	1721	tags=18%, list=14%, signal=15%	5595/5578/5598
R-HSA-170670	Adenylate cyclase inhibitory pathway	6	0.645254	1.02296	0.47046	1	1	839	tags=17%, list=7%, signal=16%	2771
R-HSA-997269	Inhibition of adenylate cyclase pathway	6	0.645254	1.02296	0.47046	1	1	839	tags=17%, list=7%, signal=16%	2771
R-HSA-177929	Signaling by EGFR	40	0.578274	1.01237	0.470529	1	1	2085	tags=18%, list=17%, signal=15%	10253/8038/10252/1445/5774/9146/55824
R-HSA-5617472	Activation of anterior HOX genes in hindbrain development during early embryogenesis	103	0.568937	1.01045	0.470529	1	1	2122	tags=22%, list=17%, signal=19%	8366/8363/8968/8361/8350/5434/1387/5433/9063/8294/3231/57472/8335/1959/5438/8340/2146/8352/8357/8354/5431/8364/8341
R-HSA-5619507	Activation of HOX genes during differentiation	103	0.568937	1.01045	0.470529	1	1	2122	tags=22%, list=17%, signal=19%	8366/8363/8968/8361/8350/5434/1387/5433/9063/8294/3231/57472/8335/1959/5438/8340/2146/8352/8357/8354/5431/8364/8341
R-HSA-2151201	Transcriptional activation of mitochondrial biogenesis	46	0.574376	1.00617	0.470529	1	1	1951	tags=20%, list=16%, signal=17%	6648/23082/211/200186/1387/23373/6604/1386/8648
R-HSA-1614517	Sulfide oxidation to sulfate	5	0.653706	1.0265	0.471396	1	1	4027	tags=60%, list=32%, signal=41%	1468/7263/58472
R-HSA-113501	Inhibition of replication initiation of damaged DNA by RB1/E2F1	13	0.601775	1.01223	0.472024	1	1	2950	tags=31%, list=24%, signal=24%	7027/23649/5519/5557
R-HSA-180534	Vpu mediated degradation of CD4	44	0.574168	1.00471	0.473526	1	1	2581	tags=25%, list=21%, signal=20%	10197/5698/5696/5690/5693/5686/5706/5713/5715/5684/5707
R-HSA-5632684	Hedgehog 'on' state	72	0.572001	1.00947	0.476523	1	1	2656	tags=26%, list=21%, signal=21%	10197/5698/5696/11127/23432/50937/23288/5690/5693/5686/5706/5713/64750/25989/5715/5684/6608/5707/83737
R-HSA-162710	Synthesis of glycosylphosphatidylinositol (GPI)	13	0.599348	1.00815	0.478128	1	1	853	tags=15%, list=7%, signal=14%	80235/54965
R-HSA-390471	Association of TriC/CCT with target proteins during biosynthesis	34	0.580586	1.00835	0.478521	1	1	2972	tags=35%, list=24%, signal=27%	26272/898/10528/22948/6950/83752/63971/10575/8841/10574/7203/54461
R-HSA-168276	NS1 Mediated Effects on Host Pathways	35	0.580727	1.01018	0.47952	1	1	3330	tags=34%, list=27%, signal=25%	5610/348995/4928/79902/9636/55706/3839/11097/57122/129401/3840/10762
R-HSA-606279	Deposition of new CENPA-containing nucleosomes at the centromere	59	0.5732	1.00671	0.481518	1	1	3889	tags=47%, list=31%, signal=33%	8366/8363/8361/387103/57082/8294/8335/8467/8340/8364/8341/64946/79172/8348/1060/8345/54069/55166/401541/3018/8338/79682/55766/8359/3015/5928/1058/8343
R-HSA-774815	Nucleosome assembly	59	0.5732	1.00671	0.481518	1	1	3889	tags=47%, list=31%, signal=33%	8366/8363/8361/387103/57082/8294/8335/8467/8340/8364/8341/64946/79172/8348/1060/8345/54069/55166/401541/3018/8338/79682/55766/8359/3015/5928/1058/8343
R-HSA-5620920	Cargo trafficking to the periciliary membrane	40	0.576589	1.00942	0.481518	1	1	3041	tags=35%, list=24%, signal=27%	8195/9727/583/200894/22948/11336/6102/149371/6950/84747/6608/10575/7203/92482
R-HSA-4086400	PCP/CE pathway	81	0.567887	1.00378	0.483516	1	1	2791	tags=30%, list=22%, signal=23%	10197/5698/5696/7976/161/8324/7855/5690/5578/5693/8322/5686/5706/5713/8321/64750/387/4919/5715/50855/5684/5707/54361/1855
R-HSA-5357905	Regulation of TNFR1 signaling	27	0.585377	1.0086	0.484515	1	1	1712	tags=19%, list=14%, signal=16%	7186/7124/55072/8567/7185
R-HSA-69166	Removal of the Flap Intermediate	13	0.596979	1.00416	0.485249	1	1	3723	tags=46%, list=30%, signal=32%	10714/5425/23649/6117/5557/6118
R-HSA-5250913	Positive epigenetic regulation of rRNA expression	92	0.568547	1.00745	0.485514	1	1	3889	tags=42%, list=31%, signal=29%	8366/8363/8968/9533/8361/8350/5434/84172/57459/8294/10919/8335/79101/8467/8340/8352/8357/8354/8364/8341/9188/8353/8358/51082/8348/9031/10514/8345/3065/10849/9219/3018/8338/55766/8359/53615/3015/5928/8343
R-HSA-2514853	Condensation of Prometaphase Chromosomes	11	0.604978	1.00882	0.486239	1	1	2030	tags=27%, list=16%, signal=23%	1459/1457/10051
R-HSA-74158	RNA Polymerase III Transcription	36	0.578564	1.00692	0.487512	1	1	1543	tags=22%, list=12%, signal=20%	9533/5434/9328/2972/55718/6741/55703/51728
R-HSA-749476	RNA Polymerase III Abortive And Retractive Initiation	36	0.578564	1.00692	0.487512	1	1	1543	tags=22%, list=12%, signal=20%	9533/5434/9328/2972/55718/6741/55703/51728
R-HSA-1483148	Synthesis of PG	6	-0.41853	-0.993707	0.488636	1	1	7262	tags=100%, list=58%, signal=42%	9489/8760/23646/5338/201164
R-HSA-5663220	RHO GTPases Activate Formins	121	0.564036	1.00486	0.48951	1	1	3839	tags=45%, list=31%, signal=31%	51807/348995/51466/1781/7280/5528/54908/4928/6722/57405/79980/1063/25936/5525/9184/79902/332/388/57082/10376/23332/1778/140735/5529/7277/151648/57591/387/5519/64946/83540/29984/84617/79172/5347/57122/1855/3619/1857/5905/1060/25909/55166/401541/147841/10403/6232/9183/79682/7846/5217/11130/71/1058
R-HSA-1538133	G0 and Early G1	25	0.586483	1.00843	0.492	1	1	3834	tags=48%, list=31%, signal=33%	898/4149/1859/55957/7027/1874/5933/3065/7153/4609/890/5928
R-HSA-388396	GPCR downstream signalling	383	0.554383	1.00054	0.492507	1	1	3356	tags=26%, list=27%, signal=19%	64108/2861/3627/2919/6352/8620/6752/6866/59345/147/8527/133/57016/5528/26230/5170/2869/5595/2149/5473/4836/8601/150/2781/8622/56670/2771/285440/115557/2768/6004/718/4935/1230/5575/5578/57449/6376/55970/56923/388/23365/719/92840/1880/2782/221955/5140/5598/5959/6001/6453/55701/10681/157506/5534/7852/5150/623/387/5519/7204/29967/3949/2791/94233/2863/5997/5021/5137/1901/11245/389337/5151/799/4283/277…
R-HSA-372790	Signaling by GPCR	422	0.555203	1.00306	0.493506	1	1	3372	tags=27%, list=27%, signal=20%	64108/2861/3627/2919/6352/8620/6752/6866/59345/147/51554/8527/9718/133/57016/5528/7976/26230/5170/2869/5595/2149/5473/4836/1604/8601/150/2781/8622/56670/2771/285440/115557/2768/8324/6004/7855/718/4935/1230/5575/5578/57449/6376/55970/56923/388/2859/23365/719/92840/1880/2782/221955/5140/8322/5598/5959/6001/6453/55701/10681/157506/5534/8321/7852/5150/623/387/5519/7204/29967/3949/2791/94233/2863/5997…
R-HSA-8878166	Transcriptional regulation by RUNX2	104	0.56454	1.0032	0.493506	1	1	2632	tags=23%, list=21%, signal=18%	6772/10197/5698/5696/5595/4089/6662/8454/5690/595/5693/10432/23314/7291/6502/5686/5706/5713/5715/117581/5684/5707/4086/8841
R-HSA-8934903	Receptor Mediated Mitophagy	11	0.602153	1.00411	0.494393	1	1	2999	tags=36%, list=24%, signal=28%	8408/1459/1457/192111
R-HSA-5576892	Phase 0 - rapid depolarisation	22	0.585583	1.00848	0.495	1	1	3299	tags=41%, list=26%, signal=30%	817/2257/816/781/782/6331/786/2256/6334
R-HSA-8941858	Regulation of RUNX3 expression and activity	50	0.571095	1.00156	0.495504	1	1	2581	tags=26%, list=21%, signal=21%	10197/5698/5696/7040/5690/5693/5686/5706/5713/64750/5715/5684/5707
R-HSA-1912399	Pre-NOTCH Processing in the Endoplasmic Reticulum	5	0.640622	1.00596	0.497712	1	1	2276	tags=40%, list=18%, signal=33%	56983/4853
R-HSA-174437	Removal of the Flap Intermediate from the C-strand	9	0.612476	1.00403	0.498446	1	1	2134	tags=33%, list=17%, signal=28%	10714/5425/6117
R-HSA-5654687	Downstream signaling of activated FGFR1	25	-0.279981	-1.13542	0.5	1	1	8996	tags=100%, list=72%, signal=28%	2247/3845/2549/5290/23768/23767/2253/6654/5781/2246/2885/2254/10817/9365/2248/10818/6464/5295/2250/2260/4893/26281/2249/3265
R-HSA-912631	Regulation of signaling by CBL	19	-0.312259	-1.0964	0.5	1	1	8592	tags=100%, list=69%, signal=31%	5291/6233/867/5296/5290/7311/6850/2885/7409/4067/2534/29760/7525/7316/8503/1398/5295/1399
R-HSA-75205	Dissolution of Fibrin Clot	9	0.611549	1.00251	0.501554	1	1	2753	tags=33%, list=22%, signal=26%	5327/5329/5269
R-HSA-1632852	Macroautophagy	61	0.567098	0.996301	0.502498	1	1	2660	tags=30%, list=21%, signal=23%	58528/25978/28956/26100/8408/10542/5562/91782/92421/140735/55054/22863/11152/79065/51652/84971/64422/84938
R-HSA-156580	Phase II - Conjugation of compounds	65	0.566632	0.997683	0.503497	1	1	4155	tags=42%, list=33%, signal=28%	9446/2944/4144/8460/7172/10380/6817/2941/373156/6799/2946/4552/54928/9/1836/79017/2947/51000/2952/23169/8459/6820/57412/347734/4259/2954/10861
R-HSA-8939902	Regulation of RUNX2 expression and activity	66	0.565808	0.995905	0.504496	1	1	2581	tags=23%, list=21%, signal=18%	6772/10197/5698/5696/8454/5690/5693/7291/6502/5686/5706/5713/5715/5684/5707
R-HSA-5656169	Termination of translesion DNA synthesis	31	0.580243	1.00288	0.505495	1	1	3056	tags=39%, list=24%, signal=29%	7318/10714/51426/124739/9636/9246/5425/6117/9768/51455/5427/7706
R-HSA-1169092	Activation of RAS in B cells	5	0.637633	1.00126	0.505721	1	1	4459	tags=60%, list=36%, signal=39%	25780/3845/10125
R-HSA-5654743	Signaling by FGFR4	35	0.573231	0.997139	0.506494	1	1	1434	tags=9%, list=11%, signal=8%	10253/5595/8817
R-HSA-1655829	Regulation of cholesterol biosynthesis by SREBP (SREBF)	51	0.569353	0.997438	0.506494	1	1	2439	tags=25%, list=20%, signal=21%	57678/9871/9453/4801/1387/2224/6604/8648/10654/4598/6309/2222/2194
R-HSA-1257604	PIP3 activates AKT signaling	221	0.555984	0.996033	0.508492	1	1	2632	tags=23%, list=21%, signal=18%	4615/80243/3654/58528/10197/5698/5696/5528/90865/28956/2931/5170/7189/5595/6199/10542/8975/5371/5525/57690/57459/5690/5978/1459/5693/81847/8817/2069/1027/1386/6591/57761/1912/5529/5686/5706/1457/5713/2146/80351/2261/1958/5519/8870/5715/118788/5684/4343/5707/8841
R-HSA-8939211	ESR-mediated signaling	138	0.559974	0.999365	0.508492	1	1	2122	tags=20%, list=17%, signal=16%	8366/8363/8968/57678/8361/5595/8350/5434/8312/57690/1387/595/5536/5433/8294/3276/1386/8335/5438/8340/8352/8648/8357/8354/5431/8364/8341
R-HSA-5619084	ABC transporter disorders	60	0.567676	0.997563	0.509491	1	1	3322	tags=33%, list=27%, signal=25%	10197/5698/5696/5826/6048/5690/5693/5686/5706/5713/215/19/5715/5684/5707/91445/27248/7979/6400/10956
R-HSA-69615	G1/S DNA Damage Checkpoints	60	0.567425	0.997123	0.511489	1	1	2581	tags=25%, list=21%, signal=20%	10197/5698/5696/898/5690/1111/5693/57060/1027/5686/5706/5713/5715/5684/5707
R-HSA-113507	E2F-enabled inhibition of pre-replication complex formation	9	-0.35089	-0.969411	0.513514	1	1	8107	tags=100%, list=65%, signal=35%	84515/23595/891/23594/5000/983/4998/4999
R-HSA-1234174	Regulation of Hypoxia-inducible Factor (HIF) by oxygen	65	0.563149	0.991551	0.514486	1	1	3283	tags=32%, list=26%, signal=24%	10197/5698/5696/25994/7321/1387/5690/5693/5686/5706/7428/5713/5715/8453/5684/5707/112398/2034/7979/405/10370
R-HSA-2262749	Cellular response to hypoxia	65	0.563149	0.991551	0.514486	1	1	3283	tags=32%, list=26%, signal=24%	10197/5698/5696/25994/7321/1387/5690/5693/5686/5706/7428/5713/5715/8453/5684/5707/112398/2034/7979/405/10370
R-HSA-212165	Epigenetic regulation of gene expression	126	0.55948	0.996695	0.514486	1	1	2122	tags=20%, list=17%, signal=17%	8366/8363/23378/8968/9533/2968/8361/79685/8350/5434/84172/57459/8294/10919/8335/29115/79101/8467/8340/2146/8352/8357/8354/8364/8341
R-HSA-4641262	Disassembly of the destruction complex and recruitment of AXIN to the membrane	27	0.578611	0.996943	0.516484	1	1	3183	tags=41%, list=25%, signal=30%	5528/8312/5525/7855/4040/5529/8321/5519/23401/1855/1857
R-HSA-3214847	HATs acetylate histones	127	0.558641	0.995513	0.517483	1	1	2625	tags=24%, list=21%, signal=19%	8366/8363/55689/8968/8361/8350/6880/55167/7994/8089/1387/9643/8294/8295/1386/8335/8340/8352/9913/8648/8357/8354/8364/8341/84289/6314/57634/84148/8353/8358/317772
R-HSA-174414	Processive synthesis on the C-strand of the telomere	10	0.598276	0.989931	0.517949	1	1	2134	tags=30%, list=17%, signal=25%	10714/5425/6117
R-HSA-167169	HIV Transcription Elongation	39	0.568649	0.993647	0.519481	1	1	2491	tags=23%, list=20%, signal=19%	2968/9150/5434/51497/5433/5438/5431/6827/7469
R-HSA-167200	Formation of HIV-1 elongation complex containing HIV-1 Tat	39	0.568649	0.993647	0.519481	1	1	2491	tags=23%, list=20%, signal=19%	2968/9150/5434/51497/5433/5438/5431/6827/7469
R-HSA-167246	Tat-mediated elongation of the HIV-1 transcript	39	0.568649	0.993647	0.519481	1	1	2491	tags=23%, list=20%, signal=19%	2968/9150/5434/51497/5433/5438/5431/6827/7469
R-HSA-1234176	Oxygen-dependent proline hydroxylation of Hypoxia-inducible Factor Alpha	57	0.564193	0.992003	0.519481	1	1	3082	tags=30%, list=25%, signal=23%	10197/5698/5696/7321/5690/5693/5686/5706/7428/5713/5715/8453/5684/5707/112398/2034/7979
R-HSA-72086	mRNA Capping	26	0.579589	0.997913	0.519481	1	1	2046	tags=19%, list=16%, signal=16%	2968/5434/5433/5438/5431
R-HSA-5083635	Defective B3GALTL causes Peters-plus syndrome (PpS)	23	0.579062	0.997254	0.523477	1	1	2347	tags=26%, list=19%, signal=21%	7058/81792/10417/56999/92949/9509
R-HSA-5423646	Aflatoxin activation and detoxification	11	-0.317191	-0.989532	0.52381	1	1	8528	tags=100%, list=68%, signal=32%	1577/124975/4257/1576/95/4258/8574/1800/1544/2678
R-HSA-2151209	Activation of PPARGC1A (PGC-1alpha) by phosphorylation	9	0.603032	0.988546	0.525389	1	1	851	tags=22%, list=7%, signal=21%	5600/6300
R-HSA-5673001	RAF/MAP kinase cascade	193	0.555066	0.993695	0.525475	1	1	3888	tags=32%, list=31%, signal=22%	1846/10197/817/5698/5696/8682/5528/28956/3717/5595/8315/816/9693/1437/5525/5690/25780/5536/5693/54518/1445/8817/6709/1843/2069/7094/5529/5686/5706/84078/5713/2261/5519/5715/3718/5684/5894/5707/27040/153090/5154/1847/7979/5921/11221/10256/10048/1844/2266/53358/2676/1848/408/5155/2247/3845/5719/71/801/1742/57554/9861
R-HSA-69183	Processive synthesis on the lagging strand	14	0.584494	0.988254	0.525784	1	1	3723	tags=43%, list=30%, signal=30%	10714/5425/23649/6117/5557/6118
R-HSA-163210	Formation of ATP by chemiosmotic coupling	13	-0.29158	-0.956954	0.526316	1	1	8848	tags=100%, list=71%, signal=29%	506/10632/513/517/516/518/521/539/498/522/514/10476
R-HSA-157858	Gap junction trafficking and regulation	36	0.568235	0.988945	0.527473	1	1	3402	tags=36%, list=27%, signal=26%	10052/51807/7280/2697/1785/10376/7277/1759/84617/57165/7082/2707/1173
R-HSA-110313	Translesion synthesis by Y family DNA polymerases bypasses lesions on DNA template	35	0.567421	0.987032	0.527473	1	1	3056	tags=37%, list=24%, signal=28%	7318/10714/51426/124739/9636/9246/5425/5980/6117/9768/51455/5427/7706
R-HSA-2142845	Hyaluronan metabolism	12	0.589851	0.985784	0.528033	1	1	4741	tags=58%, list=38%, signal=36%	11261/3038/960/6548/10057/3161/8692
R-HSA-201722	Formation of the beta-catenin:TCF transactivating complex	78	0.560287	0.990194	0.528472	1	1	3889	tags=44%, list=31%, signal=30%	8366/8363/8968/8361/8350/1387/8294/8295/8335/4221/8340/8352/8357/8354/8364/8341/7015/7088/8353/8358/607/7091/8348/8345/3065/26108/4609/3018/8338/55766/8359/3015/283149/8343
R-HSA-141424	Amplification of signal from the kinetochores	84	0.560919	0.992671	0.53047	1	1	3839	tags=45%, list=31%, signal=32%	348995/1781/5528/54908/4928/57405/79980/1063/25936/5525/9184/79902/332/57082/23332/1778/140735/5529/151648/5519/64946/83540/79172/5347/57122/3619/5905/1060/25909/55166/401541/147841/10403/6232/9183/79682/11130/1058
R-HSA-141444	Amplification of signal from unattached kinetochores via a MAD2 inhibitory signal	84	0.560919	0.992671	0.53047	1	1	3839	tags=45%, list=31%, signal=32%	348995/1781/5528/54908/4928/57405/79980/1063/25936/5525/9184/79902/332/57082/23332/1778/140735/5529/151648/5519/64946/83540/79172/5347/57122/3619/5905/1060/25909/55166/401541/147841/10403/6232/9183/79682/11130/1058
R-HSA-69478	G2/M DNA replication checkpoint	5	-0.430518	-0.951473	0.53125	1	1	7112	tags=100%, list=57%, signal=43%	7465/891/9088/983
R-HSA-4641258	Degradation of DVL	49	0.563113	0.985861	0.531469	1	1	3183	tags=31%, list=25%, signal=23%	10197/5698/5696/51339/5690/5693/5686/5706/5713/5715/5684/5707/1855/7979/1857
R-HSA-163765	ChREBP activates metabolic gene expression	8	0.605492	0.983973	0.533755	1	1	3319	tags=38%, list=27%, signal=28%	2194/6945/5313
R-HSA-9027284	Erythropoietin activates RAS	12	0.587196	0.981346	0.535168	1	1	524	tags=8%, list=4%, signal=8%	3717
R-HSA-193670	p75NTR negatively regulates cell cycle via SC1	6	0.618426	0.980431	0.537199	1	1	3388	tags=50%, list=27%, signal=36%	8841/11108/3065
R-HSA-381426	Regulation of Insulin-like Growth Factor (IGF) transport and uptake by Insulin-like Growth Factor Binding Proteins (IGFBPs)	87	0.559848	0.98994	0.537463	1	1	3307	tags=26%, list=26%, signal=20%	3491/8614/4312/6696/8542/2153/4148/3484/718/2621/51280/4221/10130/10272/11167/3912/3489/4241/10618/3490/213/56975/2266
R-HSA-5607761	Dectin-1 mediated noncanonical NF-kB signaling	51	0.564151	0.988324	0.537463	1	1	2581	tags=25%, list=21%, signal=20%	10197/5698/5696/8454/5690/5693/5970/5686/5706/5713/5715/5684/5707
R-HSA-8876198	RAB GEFs exchange GTP for GDP on RABs	79	0.559829	0.98948	0.538462	1	1	1790	tags=19%, list=14%, signal=16%	22930/9610/11021/57679/9827/5872/23258/8408/6399/55667/414918/8567/5874/84315/83696
R-HSA-5173214	O-glycosylation of TSR domain-containing proteins	24	0.572833	0.983894	0.542458	1	1	2347	tags=25%, list=19%, signal=20%	7058/81792/10417/56999/92949/9509
R-HSA-174362	Transport and synthesis of PAPS	6	0.61708	0.978297	0.54267	1	1	4155	tags=67%, list=33%, signal=44%	1836/51000/347734/10861
R-HSA-5576893	Phase 2 - plateau phase	14	0.579049	0.979047	0.542973	1	1	2751	tags=36%, list=22%, signal=28%	10142/3784/781/782/786
R-HSA-8951664	Neddylation	197	0.552144	0.988638	0.543457	1	1	1830	tags=19%, list=15%, signal=17%	8139/84727/64410/10197/80176/5698/5696/9021/9903/54165/89890/7321/90135/26272/57542/56995/222235/8454/10116/54951/80204/5690/9820/55527/5693/332/10987/26268/123879/23113/146330/6502/5686/5706/84078/7428/29099/5713
R-HSA-437239	Recycling pathway of L1	40	0.562246	0.984308	0.543457	1	1	1766	tags=20%, list=14%, signal=17%	51807/7280/161/8986/1785/10376/5962/7277
R-HSA-140837	Intrinsic Pathway of Fibrin Clot Formation	7	0.61172	0.980378	0.544672	1	1	1511	tags=14%, list=12%, signal=13%	710
R-HSA-210744	Regulation of gene expression in late stage (branching morphogenesis) pancreatic bud precursor cells	12	0.583724	0.975543	0.545362	1	1	1155	tags=17%, list=9%, signal=15%	9794/1387
R-HSA-913709	O-linked glycosylation of mucins	43	0.55875	0.977043	0.545455	1	1	3093	tags=26%, list=25%, signal=19%	2589/51809/10678/9331/29071/8693/6482/55568/374378/4582/93010
R-HSA-181429	Serotonin Neurotransmitter Release Cycle	12	0.582315	0.973189	0.546381	1	1	2864	tags=33%, list=23%, signal=26%	6804/6844/6857/8500
R-HSA-381771	Synthesis, secretion, and inactivation of Glucagon-like Peptide-1 (GLP-1)	11	0.582761	0.97177	0.547401	1	1	3138	tags=27%, list=25%, signal=20%	1803/60559/338557
R-HSA-8866907	Activation of the TFAP2 (AP-2) family of transcription factors	10	0.588866	0.974362	0.547692	1	1	1155	tags=20%, list=9%, signal=18%	8089/1387
R-HSA-9033500	TYSND1 cleaves peroxisomal proteins	6	0.612064	0.970346	0.54814	1	1	4403	tags=67%, list=35%, signal=43%	219743/3295/51/6342
R-HSA-2500257	Resolution of Sister Chromatid Cohesion	108	0.553214	0.984683	0.548452	1	1	3839	tags=43%, list=31%, signal=30%	51807/348995/1781/7280/5528/54908/4928/57405/79980/1063/25936/55869/5525/9184/79902/332/57082/10376/23332/1778/140735/5529/7277/151648/5519/64946/83540/84617/79172/5347/57122/3619/5905/1060/25909/55166/401541/147841/10403/6232/9183/79682/7846/23244/11130/1058
R-HSA-354192	Integrin alphaIIb beta3 signaling	20	0.572664	0.980884	0.548646	1	1	1655	tags=20%, list=13%, signal=17%	5170/54518/1445/7094
R-HSA-9006921	Integrin signaling	20	0.572664	0.980884	0.548646	1	1	1655	tags=20%, list=13%, signal=17%	5170/54518/1445/7094
R-HSA-5610780	Degradation of GLI1 by the proteasome	52	0.561283	0.984439	0.549451	1	1	2656	tags=25%, list=21%, signal=20%	10197/5698/5696/8454/5690/5693/5686/5706/5713/5715/5684/5707/83737
R-HSA-8978868	Fatty acid metabolism	128	0.553729	0.98716	0.55045	1	1	2886	tags=26%, list=23%, signal=20%	2877/240/1962/414149/6785/79993/2180/2876/79966/37/158584/51144/6916/5096/4363/5743/55289/5730/2181/58526/145482/215/11000/8529/3295/1666/2194/641371/55856/58488/27349/64834/84693
R-HSA-162587	HIV Life Cycle	132	0.552863	0.986335	0.55045	1	1	2712	tags=22%, list=22%, signal=17%	8148/348995/51616/2968/25978/2961/9150/4928/4836/6880/5434/51497/79902/5433/91782/92421/55706/5438/5431/7852/6827/51652/6879/9525/137492/7469/6884/11097/57122
R-HSA-73817	Purine ribonucleoside monophosphate biosynthesis	11	0.581544	0.96974	0.550459	1	1	4455	tags=73%, list=36%, signal=47%	158/10606/8833/2618/5471/64077/122622/5198
R-HSA-3108232	SUMO E3 ligases SUMOylate target proteins	160	0.554368	0.990932	0.551449	1	1	3485	tags=29%, list=28%, signal=21%	8366/8363/348995/8361/6304/10521/4928/5371/79902/1069/1387/7067/54780/332/23314/9063/8294/165918/55706/5970/1912/7428/8648/8364/57591/6117/493861/6294/83746/11097/57122/115426/6670/129401/22955/7155/5893/286053/3619/51564/7329/5905/10762/7518/3065/7153/5914
R-HSA-9018519	Estrogen-dependent gene expression	132	0.552827	0.986271	0.551449	1	1	2122	tags=19%, list=17%, signal=16%	8366/8363/8968/57678/8361/8350/5434/8312/57690/1387/595/5433/8294/3276/1386/8335/5438/8340/8352/8648/8357/8354/5431/8364/8341
R-HSA-5620916	VxPx cargo-targeting to cilium	15	0.576121	0.974385	0.553535	1	1	1650	tags=20%, list=13%, signal=17%	9727/11336/149371
R-HSA-4086398	Ca2+ pathway	50	0.558332	0.979175	0.555445	1	1	2734	tags=26%, list=22%, signal=20%	59345/7976/57690/7855/5578/55970/2782/8322/10681/5534/2791/4343/2775
R-HSA-5693537	Resolution of D-Loop Structures	27	0.568193	0.978993	0.556444	1	1	2316	tags=22%, list=19%, signal=18%	4683/7517/116028/83990/7156/5888
R-HSA-5693568	Resolution of D-loop Structures through Holliday Junction Intermediates	27	0.568193	0.978993	0.556444	1	1	2316	tags=22%, list=19%, signal=18%	4683/7517/116028/83990/7156/5888
R-HSA-8934593	Regulation of RUNX1 Expression and Activity	17	0.573728	0.976402	0.557344	1	1	2722	tags=29%, list=22%, signal=23%	5371/57690/595/4343/896
R-HSA-6803205	TP53 regulates transcription of several additional cell death genes whose specific roles in p53-dependent apoptosis remain uncertain	13	0.57761	0.971583	0.559512	1	1	2776	tags=38%, list=22%, signal=30%	332/9540/10397/1121/604
R-HSA-391160	Signal regulatory protein family interactions	12	0.577275	0.964765	0.559633	1	1	3201	tags=33%, list=26%, signal=25%	8935/2533/140885/961
R-HSA-6788656	Histidine, lysine, phenylalanine, tyrosine, proline and tryptophan catabolism	35	0.559503	0.97326	0.56044	1	1	2467	tags=23%, list=20%, signal=18%	3620/120103/123688/2184/10157/56267/8140/5053
R-HSA-69563	p53-Dependent G1 DNA Damage Response	58	0.557597	0.979136	0.56044	1	1	2581	tags=24%, list=21%, signal=19%	10197/5698/5696/898/5690/5693/57060/1027/5686/5706/5713/5715/5684/5707
R-HSA-69580	p53-Dependent G1/S DNA damage checkpoint	58	0.557597	0.979136	0.56044	1	1	2581	tags=24%, list=21%, signal=19%	10197/5698/5696/898/5690/5693/57060/1027/5686/5706/5713/5715/5684/5707
R-HSA-937042	IRAK2 mediated activation of TAK1 complex	8	0.593363	0.964262	0.561181	1	1	568	tags=12%, list=5%, signal=12%	7189
R-HSA-1660661	Sphingolipid de novo biosynthesis	37	0.560028	0.975075	0.561439	1	1	2248	tags=24%, list=18%, signal=20%	25865/10558/91012/259230/253782/171546/5007/8560/10087
R-HSA-167044	Signalling to RAS	18	0.567731	0.969897	0.562814	1	1	3795	tags=33%, list=30%, signal=23%	5600/6300/5603/1432/53358/3845
R-HSA-5387390	Hh mutants abrogate ligand secretion	50	0.555238	0.973749	0.564436	1	1	3322	tags=34%, list=27%, signal=25%	10197/5698/5696/5690/5693/5686/5706/5713/5715/5684/5707/55733/27248/7979/6469/6400/10956
R-HSA-2730905	Role of LAT2/NTAL/LAB on calcium mobilization	12	0.574199	0.959626	0.56473	1	1	548	tags=8%, list=4%, signal=8%	5170
R-HSA-1614558	Degradation of cysteine and homocysteine	11	0.577091	0.962315	0.565749	1	1	4027	tags=55%, list=32%, signal=37%	84890/1036/1468/4357/7263/58472
R-HSA-400511	Synthesis, secretion, and inactivation of Glucose-dependent Insulinotropic Polypeptide (GIP)	9	0.584173	0.95763	0.565803	1	1	3123	tags=22%, list=25%, signal=17%	1803/60559
R-HSA-5668914	Diseases of metabolism	78	0.553496	0.978191	0.568432	1	1	2641	tags=21%, list=21%, signal=16%	3423/5507/5826/6916/5096/411/326625/7172/6448/2632/56603/29080/4552/4669/5053/51293
R-HSA-139853	Elevation of cytosolic Ca2+ levels	12	0.572497	0.95678	0.568807	1	1	3755	tags=42%, list=30%, signal=29%	80228/6786/22953/5025/3710
R-HSA-727802	Transport of nucleotide sugars	9	0.583603	0.956696	0.568912	1	1	3917	tags=56%, list=31%, signal=38%	84912/51000/23169/23443/347734
R-HSA-5676590	NIK-->noncanonical NF-kB signaling	50	0.554578	0.972591	0.569431	1	1	2581	tags=24%, list=21%, signal=19%	10197/5698/5696/8454/5690/5693/5686/5706/5713/5715/5684/5707
R-HSA-1362277	Transcription of E2F targets under negative control by DREAM complex	18	0.565131	0.965455	0.569849	1	1	3834	tags=50%, list=31%, signal=35%	4149/55957/7027/1874/5933/3065/7153/4609/5928
R-HSA-2990846	SUMOylation	164	0.55208	0.987138	0.57043	1	1	3485	tags=29%, list=28%, signal=21%	8366/8363/348995/8361/6304/10521/4928/5371/79902/1069/1387/10054/7067/54780/332/23314/9063/8294/165918/55706/5970/1912/7428/8648/8364/57591/6117/493861/6294/83746/11097/57122/115426/6670/129401/22955/7155/5893/286053/3619/51564/7329/5905/10762/7518/3065/7153/5914
R-HSA-1482801	Acyl chain remodelling of PS	15	0.57145	0.966485	0.570707	1	1	3907	tags=47%, list=31%, signal=32%	81579/64600/254531/255189/22925/114884/5321
R-HSA-2160916	Hyaluronan uptake and degradation	10	0.582035	0.963059	0.571282	1	1	4741	tags=50%, list=38%, signal=31%	11261/960/6548/3161/8692
R-HSA-8878159	Transcriptional regulation by RUNX3	89	0.552428	0.977624	0.571429	1	1	2581	tags=22%, list=21%, signal=18%	10197/10018/5698/5696/6696/4089/7040/9794/1387/5690/595/6046/5693/5686/5706/5713/64750/5715/5684/5707
R-HSA-1445148	Translocation of SLC2A4 (GLUT4) to the plasma membrane	64	0.55484	0.975986	0.571429	1	1	2166	tags=20%, list=17%, signal=17%	51807/7280/11127/5872/23433/6844/11336/10376/57148/149371/7277/8773/7532
R-HSA-5654693	FRS-mediated FGFR1 signaling	18	-0.301324	-1.06548	0.571429	1	1	8728	tags=100%, list=70%, signal=30%	3845/2253/6654/5781/2246/2885/2254/10817/9365/2248/10818/2250/2260/4893/26281/2249/3265
R-HSA-1169091	Activation of NF-kappaB in B cells	60	0.553501	0.972653	0.572428	1	1	2581	tags=23%, list=21%, signal=19%	10197/5698/5696/8454/5690/5693/5970/5686/5706/5713/5715/5684/84433/5707
R-HSA-450408	AUF1 (hnRNP D0) binds and destabilizes mRNA	48	0.553649	0.969525	0.572428	1	1	2581	tags=23%, list=21%, signal=18%	10197/5698/5696/5690/5693/5686/5706/5713/5715/5684/5707
R-HSA-168325	Viral Messenger RNA Synthesis	40	0.554274	0.970351	0.572428	1	1	2859	tags=28%, list=23%, signal=21%	348995/4928/5434/79902/5433/55706/5438/5431/11097/57122/129401
R-HSA-111447	Activation of BAD and translocation to mitochondria	14	0.571201	0.965778	0.573306	1	1	2166	tags=21%, list=17%, signal=18%	637/5534/7532
R-HSA-5362768	Hh mutants that don't undergo autocatalytic processing are degraded by ERAD	48	0.553359	0.969018	0.573427	1	1	3322	tags=33%, list=27%, signal=25%	10197/5698/5696/5690/5693/5686/5706/5713/5715/5684/5707/27248/7979/6469/6400/10956
R-HSA-5610785	GLI3 is processed to GLI3R by the proteasome	52	0.5531	0.970086	0.574426	1	1	2581	tags=23%, list=21%, signal=18%	10197/5698/5696/8454/5690/5693/5686/5706/5713/5715/5684/5707
R-HSA-1855183	Synthesis of IP2, IP, and Ins in the cytosol	12	0.569985	0.952584	0.574924	1	1	3529	tags=42%, list=28%, signal=30%	3613/8821/3612/3632/3628
R-HSA-2173791	TGF-beta receptor signaling in EMT (epithelial to mesenchymal transition)	15	0.569635	0.963414	0.576768	1	1	3636	tags=47%, list=29%, signal=33%	7048/7040/387/50855/56288/7046/57154
R-HSA-71403	Citric acid cycle (TCA cycle)	18	0.563176	0.962114	0.576884	1	1	1275	tags=11%, list=10%, signal=10%	4200/3419
R-HSA-1660516	Synthesis of PIPs at the early endosome membrane	16	0.567356	0.964606	0.577621	1	1	2535	tags=19%, list=20%, signal=15%	8898/55300/8821
R-HSA-3322077	Glycogen synthesis	12	0.569537	0.951833	0.577982	1	1	2040	tags=25%, list=16%, signal=21%	5507/2632/283209
R-HSA-428930	Thromboxane signalling through TP receptor	16	0.566173	0.962595	0.578629	1	1	2390	tags=31%, list=19%, signal=25%	59345/55970/2782/10681/2791
R-HSA-162658	Golgi Cisternae Pericentriolar Stack Reorganization	13	0.569672	0.958232	0.57884	1	1	783	tags=15%, list=6%, signal=14%	5595/8548
R-HSA-418592	ADP signalling through P2Y purinoceptor 1	18	0.562738	0.961366	0.578894	1	1	2696	tags=33%, list=22%, signal=26%	59345/55970/2782/10681/2791/1432
R-HSA-8849473	PTK6 Expression	5	0.610658	0.958905	0.578947	1	1	3037	tags=40%, list=24%, signal=30%	27043/2034
R-HSA-180585	Vif-mediated degradation of APOBEC3G	46	0.549774	0.963072	0.579421	1	1	2581	tags=24%, list=21%, signal=19%	10197/5698/5696/5690/5693/5686/5706/5713/5715/5684/5707
R-HSA-5610783	Degradation of GLI2 by the proteasome	51	0.553992	0.970527	0.58042	1	1	2581	tags=24%, list=21%, signal=19%	10197/5698/5696/8454/5690/5693/5686/5706/5713/5715/5684/5707
R-HSA-193634	Axonal growth inhibition (RHOA activation)	8	0.58562	0.951679	0.581224	1	1	2991	tags=25%, list=24%, signal=19%	387/65078
R-HSA-6802952	Signaling by BRAF and RAF fusions	54	0.554219	0.973017	0.581419	1	1	3817	tags=35%, list=31%, signal=25%	10018/57670/3717/5595/10142/56829/54518/1445/7094/22906/55750/5894/8087/10256/2266/80853/408/3845/71
R-HSA-187037	Signaling by NTRK1 (TRKA)	71	0.549928	0.970498	0.581419	1	1	2310	tags=17%, list=19%, signal=14%	1846/5528/5595/5600/161/6300/1785/5598/5603/387/5519/1759
R-HSA-432040	Vasopressin regulates renal water homeostasis via Aquaporins	25	0.560213	0.963258	0.582	1	1	2390	tags=24%, list=19%, signal=19%	59345/5575/55970/2782/10681/2791
R-HSA-6802946	Signaling by moderate kinase activity BRAF mutants	36	0.554809	0.965579	0.582418	1	1	3817	tags=33%, list=31%, signal=23%	3717/5595/8315/54518/1445/7094/5894/10256/2266/408/3845/71
R-HSA-6802955	Paradoxical activation of RAF signaling by kinase inactive BRAF	36	0.554809	0.965579	0.582418	1	1	3817	tags=33%, list=31%, signal=23%	3717/5595/8315/54518/1445/7094/5894/10256/2266/408/3845/71
R-HSA-70268	Pyruvate metabolism	27	0.561427	0.967334	0.582418	1	1	2262	tags=22%, list=18%, signal=18%	57546/25874/3029/55066/9123/6566
R-HSA-2555396	Mitotic Metaphase and Anaphase	172	0.549167	0.98273	0.583417	1	1	3839	tags=40%, list=31%, signal=28%	51807/348995/10197/5698/1781/5696/7280/5528/54908/4928/57405/79980/7321/1063/10393/25936/55869/5525/9184/79902/5690/11065/5693/332/57082/10376/23332/1778/9700/140735/5529/5686/5706/7277/151648/5713/51433/51434/5519/26271/5715/64946/83540/5684/5707/84617/79172/5347/57122/7979/3619/221496/5905/7324/1060/25909/55166/2010/401541/147841/10403/6232/9183/79682/7846/23244/11130/5719/1058
R-HSA-8953750	Transcriptional Regulation by E2F6	34	0.556829	0.967091	0.584416	1	1	2613	tags=29%, list=21%, signal=23%	1876/4149/84108/1111/10919/7027/2146/5888/79813/83746
R-HSA-68875	Mitotic Prophase	123	0.549418	0.97864	0.585415	1	1	2712	tags=25%, list=22%, signal=20%	8366/8363/8968/348995/8361/84930/5595/4928/8350/8548/79902/79648/5578/8294/55706/8335/8340/140609/8352/8357/8354/10051/8364/8341/5519/8353/255919/8358/11097/5347/57122
R-HSA-68882	Mitotic Anaphase	171	0.548021	0.98043	0.586414	1	1	3839	tags=40%, list=31%, signal=28%	51807/348995/10197/5698/1781/5696/7280/5528/54908/4928/57405/79980/7321/1063/10393/25936/55869/5525/9184/79902/5690/11065/5693/332/57082/10376/23332/1778/9700/140735/5529/5686/5706/7277/151648/5713/51433/51434/5519/5715/64946/83540/5684/5707/84617/79172/5347/57122/7979/3619/221496/5905/7324/1060/25909/55166/2010/401541/147841/10403/6232/9183/79682/7846/23244/11130/5719/1058
R-HSA-8983432	Interleukin-15 signaling	12	0.565722	0.945459	0.587156	1	1	2411	tags=25%, list=19%, signal=20%	3600/3718/3601
R-HSA-8866911	TFAP2 (AP-2) family regulates transcription of cell cycle factors	5	0.607099	0.953317	0.588101	1	1	4287	tags=60%, list=34%, signal=39%	10765/4609/1026
R-HSA-70171	Glycolysis	59	0.549107	0.964393	0.588412	1	1	2913	tags=25%, list=23%, signal=20%	348995/3099/2026/5528/4928/10007/79902/55706/283209/5519/669/11097/57122/129401/5230
R-HSA-2142816	Synthesis of (16-20)-hydroxyeicosatetraenoic acids (HETE)	5	0.606944	0.953074	0.589245	1	1	4720	tags=60%, list=38%, signal=37%	8529/1545/113612
R-HSA-351202	Metabolism of polyamines	70	0.54981	0.96942	0.589411	1	1	2695	tags=23%, list=22%, signal=18%	4953/10197/57407/5698/5696/196743/5690/5693/5686/5706/5713/5715/5684/5707/6303/51074
R-HSA-198323	AKT phosphorylates targets in the cytosol	13	0.566172	0.952345	0.590031	1	1	1509	tags=15%, list=12%, signal=14%	2931/1027
R-HSA-69481	G2/M Checkpoints	148	0.548076	0.978484	0.59041	1	1	2167	tags=18%, list=17%, signal=15%	8366/8363/10197/8361/4683/5698/5696/5884/116028/5690/1111/5693/8294/165918/83990/5686/5706/8340/51512/5713/8364/9025/8341/29086/6117/7532/7156
R-HSA-202131	Metabolism of nitric oxide	16	0.561184	0.954113	0.590726	1	1	1391	tags=19%, list=11%, signal=17%	340481/23564/1785
R-HSA-203765	eNOS activation and regulation	16	0.561184	0.954113	0.590726	1	1	1391	tags=19%, list=11%, signal=17%	340481/23564/1785
R-HSA-71064	Lysine catabolism	11	0.56769	0.946638	0.591233	1	1	1836	tags=18%, list=15%, signal=16%	123688/10157
R-HSA-8957275	Post-translational protein phosphorylation	78	0.547997	0.968474	0.591409	1	1	3307	tags=27%, list=26%, signal=20%	3491/8614/6696/8542/2153/4148/3484/718/2621/51280/4221/10130/10272/11167/3912/4241/10618/3490/213/56975/2266
R-HSA-5685938	HDR through Single Strand Annealing (SSA)	33	0.556741	0.964915	0.591409	1	1	2316	tags=21%, list=19%, signal=17%	4683/5884/116028/83990/6117/7156/5888
R-HSA-165159	mTOR signalling	37	0.552984	0.962811	0.591409	1	1	1269	tags=11%, list=10%, signal=10%	58528/28956/10542/5562
R-HSA-8869496	TFAP2A acts as a transcriptional repressor during retinoic acid induced cell differentiation	5	-0.419779	-0.927739	0.59375	1	1	7246	tags=100%, list=58%, signal=42%	4605/4839/4869/7020
R-HSA-5684996	MAPK1/MAPK3 signaling	199	0.547493	0.980276	0.594406	1	1	3888	tags=31%, list=31%, signal=22%	1846/10197/817/5698/5696/8682/5528/28956/3717/5595/8315/816/9693/1437/5525/5690/25780/5536/5693/54518/1445/8817/6709/1843/2069/7094/5529/5686/5706/84078/5713/2261/5519/5715/3718/5684/5894/5707/27040/153090/5154/1847/7979/5921/11221/10256/10048/1844/2266/53358/2676/1848/408/5155/2247/3845/5719/71/801/1742/57554/9861
R-HSA-389359	CD28 dependent Vav1 pathway	9	-0.323954	-0.894995	0.594595	1	1	8443	tags=100%, list=68%, signal=32%	5063/998/5062/2885/5879/7409/2534/5058
R-HSA-2562578	TRIF-mediated programmed cell death	7	0.588439	0.943065	0.595264	1	1	1903	tags=29%, list=15%, signal=24%	7099/8772
R-HSA-6811442	Intra-Golgi and retrograde Golgi-to-ER traffic	175	0.54741	0.979516	0.595405	1	1	2278	tags=19%, list=18%, signal=16%	54732/1639/51807/22930/2589/1781/7280/829/11127/51594/79571/9827/9570/55738/1523/8675/10466/400/122830/10376/1778/9321/140735/7277/89953/64147/84316/55083/55605/9367/23299/90990/662
R-HSA-1630316	Glycosaminoglycan metabolism	91	0.548491	0.971709	0.596404	1	1	4155	tags=43%, list=33%, signal=29%	3423/11261/126792/9435/8704/411/10678/6448/9331/64132/2131/337876/54480/6482/55501/4166/3038/1836/4669/9469/50515/8702/79411/93010/960/8509/6548/166012/2239/51000/55790/26035/9957/6487/22856/347734/3340/10057/10861
R-HSA-5678895	Defective CFTR causes cystic fibrosis	53	0.550103	0.965584	0.596404	1	1	3322	tags=32%, list=27%, signal=24%	10197/5698/5696/6048/5690/5693/5686/5706/5713/5715/5684/5707/91445/27248/7979/6400/10956
R-HSA-445717	Aquaporin-mediated transport	28	0.555754	0.958457	0.597403	1	1	2390	tags=25%, list=19%, signal=20%	59345/5575/55970/2782/10681/89872/2791
R-HSA-69231	Cyclin D associated events in G1	42	0.548436	0.959901	0.599401	1	1	3068	tags=29%, list=25%, signal=22%	1028/3717/8454/595/1027/6502/7027/1874/5519/896/1030/5933
R-HSA-69236	G1 Phase	42	0.548436	0.959901	0.599401	1	1	3068	tags=29%, list=25%, signal=22%	1028/3717/8454/595/1027/6502/7027/1874/5519/896/1030/5933
R-HSA-5654689	PI-3K cascade:FGFR1	16	-0.301275	-1.02629	0.6	1	1	8728	tags=94%, list=70%, signal=28%	5290/2253/5781/2246/2885/2254/9365/2248/10818/5295/2250/2260/26281/2249
R-HSA-5654688	SHC-mediated cascade:FGFR1	16	-0.301275	-1.02629	0.6	1	1	8728	tags=100%, list=70%, signal=30%	3845/2253/6654/2246/2885/2254/9365/2248/6464/2250/2260/4893/26281/2249/3265
R-HSA-2408508	Metabolism of ingested SeMet, Sec, MeSec into H2Se	6	-0.401539	-0.953365	0.602273	1	1	7474	tags=17%, list=60%, signal=7%
R-HSA-380320	Recruitment of NuMA to mitotic centrosomes	83	0.547302	0.96874	0.602398	1	1	2166	tags=23%, list=17%, signal=19%	1639/51807/1781/7280/10142/22897/7283/84131/1069/80321/10376/23332/1778/7277/79441/27175/440145/1454/7532
R-HSA-69052	Switching of origins to a post-replicative state	79	0.547987	0.968551	0.602398	1	1	2581	tags=24%, list=21%, signal=19%	10197/5698/5696/7321/10393/898/8454/5690/11065/5693/6502/5686/5706/5713/51433/51434/5715/5684/5707
R-HSA-389957	Prefoldin mediated transfer of substrate to CCT/TriC	24	0.556249	0.955408	0.603397	1	1	4673	tags=67%, list=37%, signal=42%	7280/22948/7277/6950/7411/5203/10575/84617/10574/7203/7846/10694/908/10381/10383/84790
R-HSA-9006925	Intracellular signaling by second messengers	244	0.545601	0.978917	0.604396	1	1	2632	tags=22%, list=21%, signal=17%	4615/80243/3654/58528/10197/5698/5696/5528/90865/28956/2931/5170/7189/5595/6199/10542/8975/5371/5525/57690/57459/5690/5575/5578/5978/1459/5693/81847/8817/2069/1027/1386/6591/57761/1912/5529/5686/5706/1457/5713/2146/80351/2261/1958/5519/8870/5715/118788/5684/5137/4343/5707/8841
R-HSA-1483191	Synthesis of PC	26	0.553772	0.953463	0.605395	1	1	3295	tags=31%, list=26%, signal=23%	79888/1459/1119/1457/10809/58488/590/56994
R-HSA-5654227	Phospholipase C-mediated cascade; FGFR3	10	0.565895	0.936352	0.606154	1	1	3757	tags=40%, list=30%, signal=28%	8817/2261/5335/2247
R-HSA-1912422	Pre-NOTCH Expression and Processing	94	0.54599	0.968067	0.606394	1	1	2615	tags=26%, list=21%, signal=20%	8366/8363/8968/8361/8350/56983/57690/9794/1387/595/8294/8335/7027/8340/8352/8357/8354/8364/8341/4853/4343/10959/8353/8358
R-HSA-167287	HIV elongation arrest and recovery	32	0.552923	0.957002	0.606394	1	1	2491	tags=25%, list=20%, signal=20%	9150/5434/51497/5433/5438/5431/6827/7469
R-HSA-167290	Pausing and recovery of HIV elongation	32	0.552923	0.957002	0.606394	1	1	2491	tags=25%, list=20%, signal=20%	9150/5434/51497/5433/5438/5431/6827/7469
R-HSA-1362300	Transcription of E2F targets under negative control by p107 (RBL1) and p130 (RBL2) in complex with HDAC1	15	0.558823	0.945128	0.608081	1	1	3834	tags=47%, list=31%, signal=32%	55957/7027/1874/5933/3065/890/5928
R-HSA-5689880	Ub-specific processing proteases	176	0.546493	0.978223	0.609391	1	1	2635	tags=22%, list=21%, signal=18%	11274/64135/51616/10197/5698/5696/23586/7186/90865/7189/4089/9736/10600/8975/8312/5690/11047/23032/5693/81847/8295/8335/6502/5686/5706/8340/5713/80351/9146/64750/8341/6314/5715/91833/5684/5707/4086/317772/9986
R-HSA-416482	G alpha (12/13) signalling events	64	0.548209	0.964321	0.611389	1	1	2993	tags=28%, list=24%, signal=21%	59345/147/26230/2768/57449/55970/388/23365/2782/6453/55701/10681/387/7204/2791/389337/26084/7410
R-HSA-209776	Amine-derived hormones	9	0.567387	0.930112	0.611399	1	1	997	tags=11%, list=8%, signal=10%	5409
R-HSA-1793185	Chondroitin sulfate/dermatan sulfate metabolism	38	0.546185	0.952151	0.613387	1	1	3287	tags=29%, list=26%, signal=21%	3423/126792/411/64132/337876/54480/55501/9469/50515/166012/2239
R-HSA-68827	CDT1 association with the CDC6:ORC:origin complex	51	0.545806	0.956186	0.613387	1	1	2581	tags=22%, list=21%, signal=17%	10197/5698/5696/5690/5693/5686/5706/5713/5715/5684/5707
R-HSA-392518	Signal amplification	23	0.554093	0.954253	0.613387	1	1	3907	tags=48%, list=31%, signal=33%	59345/2771/55970/2782/10681/2791/1432/2770/6915/2787/5321
R-HSA-186797	Signaling by PDGF	48	0.545118	0.954585	0.613387	1	1	1191	tags=12%, list=10%, signal=11%	6772/7058/6696/4690/5327/1285
R-HSA-3247509	Chromatin modifying enzymes	240	0.544349	0.976371	0.615385	1	1	3507	tags=36%, list=28%, signal=26%	8366/8363/55689/8968/8361/84864/55870/3717/29072/79685/8350/84444/6880/55167/10765/11240/55869/7994/57459/6599/8089/1387/595/5978/9643/4297/8294/10919/8295/6604/3276/1386/6605/8335/5970/83852/84193/8242/8340/2146/23569/9757/8352/10362/9913/8648/8357/8354/8364/8341/84289/6314/57634/6598/80854/55170/79813/51317/84148/79084/9682/8353/8358/317772/8841/56950/6601/58508/8348/6907/6839/51230/6602/63976/…
R-HSA-4839726	Chromatin organization	240	0.544349	0.976371	0.615385	1	1	3507	tags=36%, list=28%, signal=26%	8366/8363/55689/8968/8361/84864/55870/3717/29072/79685/8350/84444/6880/55167/10765/11240/55869/7994/57459/6599/8089/1387/595/5978/9643/4297/8294/10919/8295/6604/3276/1386/6605/8335/5970/83852/84193/8242/8340/2146/23569/9757/8352/10362/9913/8648/8357/8354/8364/8341/84289/6314/57634/6598/80854/55170/79813/51317/84148/79084/9682/8353/8358/317772/8841/56950/6601/58508/8348/6907/6839/51230/6602/63976/…
R-HSA-3858494	Beta-catenin independent WNT signaling	123	0.544554	0.969975	0.615385	1	1	2791	tags=27%, list=22%, signal=21%	10197/5698/59345/5696/7976/161/8324/57690/7855/5690/5578/5693/55970/2782/8322/5686/5706/5713/10681/5534/8321/64750/387/4919/5715/50855/2791/5684/4343/5707/54361/2775/1855
R-HSA-428157	Sphingolipid metabolism	72	0.544404	0.960768	0.616384	1	1	2248	tags=21%, list=18%, signal=17%	25865/7357/10558/64781/411/91012/51228/8706/410/259230/253782/171546/5007/8560/10087
R-HSA-5674135	MAP2K and MAPK activation	36	0.546604	0.9513	0.616384	1	1	3817	tags=31%, list=31%, signal=21%	28956/5595/54518/1445/7094/5894/10256/2266/408/3845/71
R-HSA-5423599	Diseases of Mismatch Repair (MMR)	5	-0.416653	-0.920831	0.617188	1	1	7285	tags=100%, list=58%, signal=42%	2956/4436/4437/4292
R-HSA-9013694	Signaling by NOTCH4	72	0.543543	0.959248	0.618382	1	1	2581	tags=21%, list=21%, signal=17%	10197/5698/5696/8454/9794/1387/5690/5693/5686/5706/5713/4853/5715/5684/5707
R-HSA-9028731	Activated NTRK2 signals through FRS2 and FRS3	11	-0.304201	-0.94901	0.619048	1	1	8690	tags=91%, list=70%, signal=28%	5781/2885/10817/627/10818/4915/4893/4909/3265
R-HSA-912526	Interleukin receptor SHC signaling	18	0.549962	0.939541	0.620101	1	1	2380	tags=17%, list=19%, signal=14%	3717/1437/3718
R-HSA-6787639	GDP-fucose biosynthesis	5	0.59134	0.928571	0.620137	1	1	1742	tags=20%, list=14%, signal=17%	2762
R-HSA-69541	Stabilization of p53	50	0.543569	0.953285	0.62038	1	1	2581	tags=22%, list=21%, signal=18%	10197/5698/5696/5690/5693/5686/5706/5713/5715/5684/5707
R-HSA-8956320	Nucleobase biosynthesis	14	0.554095	0.936856	0.620829	1	1	4455	tags=64%, list=36%, signal=41%	158/10606/8833/2618/7372/5471/64077/122622/5198
R-HSA-71384	Ethanol oxidation	6	0.581656	0.922137	0.621444	1	1	1429	tags=17%, list=11%, signal=15%	219
R-HSA-72312	rRNA processing	178	0.544061	0.974165	0.623377	1	1	3029	tags=33%, list=24%, signal=25%	22894/54512/140801/88745/23481/23404/84128/6170/6138/79922/10528/8602/6210/6188/55226/57418/51010/54931/55127/6139/57647/23521/6175/23160/6133/79897/55781/54433/10200/6144/6231/8568/27043/26354/6129/56915/27292/51202/116832/6135/23246/1454/55131/705/6137/9188/6146/6189/6228/6230/6224/10885/55178/51065/4691/25926/11056/6205/6142
R-HSA-425397	Transport of vitamins, nucleosides, and related molecules	25	0.548749	0.943545	0.624	1	1	4565	tags=60%, list=37%, signal=38%	84912/353189/3177/51248/213/55315/51000/23169/23443/8884/347734/347/6567/10999/286256
R-HSA-6804758	Regulation of TP53 Activity through Acetylation	27	0.547876	0.943987	0.624376	1	1	4366	tags=44%, list=35%, signal=29%	7994/5371/57459/84289/5608/3065/9219/53615/90809/5928/8396/54815
R-HSA-193704	p75 NTR receptor-mediated signalling	84	0.54423	0.963135	0.624376	1	1	2993	tags=21%, list=24%, signal=16%	4615/3654/10018/26230/7189/57449/23365/5970/6453/27018/55701/387/7204/389337/8841/26084/65078/7410
R-HSA-426496	Post-transcriptional silencing by small RNAs	7	0.572948	0.91824	0.625404	1	1	1048	tags=14%, list=8%, signal=13%	57690
R-HSA-400508	Incretin synthesis, secretion, and inactivation	13	0.555781	0.934866	0.625636	1	1	3138	tags=23%, list=25%, signal=17%	1803/60559/338557
R-HSA-163841	Gamma carboxylation, hypusine formation and arylsulfatase activation	27	0.546905	0.942314	0.626374	1	1	1421	tags=19%, list=11%, signal=16%	411/83475/410/2621/2677
R-HSA-5603029	IkBA variant leads to EDA-ID	6	0.57984	0.919259	0.626915	1	1	1629	tags=17%, list=13%, signal=14%	5970
R-HSA-879518	Transport of organic anions	6	0.578677	0.917415	0.628009	1	1	4213	tags=50%, list=34%, signal=33%	353189/213/6567
R-HSA-212676	Dopamine Neurotransmitter Release Cycle	15	0.552489	0.934415	0.628283	1	1	2864	tags=27%, list=23%, signal=21%	6804/6844/6857/8500
R-HSA-6790901	rRNA modification in the nucleus and cytosol	52	0.540269	0.947582	0.629371	1	1	4415	tags=56%, list=35%, signal=36%	88745/84128/10528/8602/55226/55127/57647/23160/54433/27292/51202/10885/25926/11056/55813/51077/54555/9277/57050/10171/79050/9136/6203/84916/6187/5822/27340/115939/10607
R-HSA-193697	p75NTR regulates axonogenesis	9	0.560655	0.919077	0.630052	1	1	2991	tags=22%, list=24%, signal=17%	387/65078
R-HSA-6802957	Oncogenic MAPK signaling	66	0.544019	0.957553	0.63037	1	1	3817	tags=33%, list=31%, signal=23%	10018/57670/3717/5595/10142/8315/56829/54518/1445/7094/22906/55750/5894/153090/8087/5921/10256/2266/80853/408/3845/71
R-HSA-8951430	RUNX3 regulates WNT signaling	8	0.562105	0.913466	0.630802	1	1	4605	tags=50%, list=37%, signal=32%	595/4609/83439/864
R-HSA-6791226	Major pathway of rRNA processing in the nucleolus and cytosol	160	0.543544	0.971584	0.631369	1	1	4322	tags=49%, list=35%, signal=32%	22894/54512/140801/88745/23481/23404/84128/6170/6138/10528/8602/6210/6188/57418/51010/55127/6139/57647/23521/6175/23160/6133/79897/55781/10200/6144/6231/8568/27043/26354/6129/56915/51202/116832/6135/23246/1454/55131/705/6137/9188/6146/6189/6228/6230/6224/10885/51065/4691/25926/11056/6205/6142/55813/79707/51077/6130/54555/9277/6232/23517/57050/6164/1453/10171/6193/79050/9136/6203/84916/79159/9349/…
R-HSA-5693567	HDR through Homologous Recombination (HRR) or Single Strand Annealing (SSA)	111	0.54124	0.963155	0.631369	1	1	2316	tags=20%, list=19%, signal=16%	8366/8363/8361/4683/5884/10714/51426/7517/116028/1111/8294/165918/83990/5425/8340/8364/9025/8341/29086/6117/7156/5888
R-HSA-205025	NADE modulates death signalling	5	0.58385	0.91681	0.632723	1	1	1879	tags=20%, list=15%, signal=17%	27018
R-HSA-1483226	Synthesis of PI	5	-0.410723	-0.907725	0.632812	1	1	7359	tags=20%, list=59%, signal=8%
R-HSA-390918	Peroxisomal lipid metabolism	20	0.547688	0.938105	0.632899	1	1	4403	tags=45%, list=35%, signal=29%	1962/55289/215/3295/51/23417/224/26063/6342
R-HSA-195721	Signaling by WNT	273	0.543684	0.976318	0.633367	1	1	2676	tags=26%, list=21%, signal=21%	8366/8363/8968/22943/10197/8361/5698/59345/5696/5528/7976/9736/8350/161/8312/6662/8324/51339/25776/5525/57690/8454/7855/1387/4040/5690/5578/84133/1459/5693/55970/81847/8294/8295/8335/2782/4221/8322/5529/5686/5706/1457/8340/5713/80351/8352/10681/8357/8354/5534/8321/8364/64750/8341/1454/387/5519/7015/4919/64840/5715/50855/2791/5684/7088/4343/23401/5707/8353/8358/54361/607
R-HSA-1660499	Synthesis of PIPs at the plasma membrane	43	0.541472	0.94683	0.634366	1	1	2535	tags=21%, list=20%, signal=17%	8898/84725/57664/8776/59338/55300/9107/5287/8821
R-HSA-5658442	Regulation of RAS by GAPs	57	0.541215	0.951603	0.635365	1	1	3137	tags=26%, list=25%, signal=20%	10197/5698/5696/5690/5693/5686/5706/84078/5713/5715/5684/5707/153090/7979/5921
R-HSA-167152	Formation of HIV elongation complex in the absence of HIV Tat	41	0.539946	0.945425	0.636364	1	1	2491	tags=22%, list=20%, signal=18%	2968/9150/5434/51497/5433/5438/5431/6827/7469
R-HSA-3232142	SUMOylation of ubiquitinylation proteins	35	0.541483	0.941913	0.636364	1	1	4463	tags=49%, list=36%, signal=31%	348995/4928/5371/79902/9063/55706/7428/11097/57122/129401/7329/10762/7341/8480/9883/9688/23511
R-HSA-446199	Synthesis of Dolichyl-phosphate	6	-0.398092	-0.945183	0.636364	1	1	7517	tags=100%, list=60%, signal=40%	79644/79947/57171/22845/116150
R-HSA-5099900	WNT5A-dependent internalization of FZD4	15	0.54771	0.926334	0.636364	1	1	1715	tags=20%, list=14%, signal=17%	161/5578/8322
R-HSA-1502540	Signaling by Activin	12	0.551105	0.92103	0.637105	1	1	2113	tags=25%, list=17%, signal=21%	4089/130399/10272
R-HSA-418890	Role of second messengers in netrin-1 signaling	7	0.563523	0.903135	0.637244	1	1	487	tags=14%, list=4%, signal=14%	5306
R-HSA-195258	RHO GTPase Effectors	274	0.543058	0.975112	0.638362	1	1	3889	tags=38%, list=31%, signal=27%	8366/8363/51807/8968/348995/8361/51466/1781/7280/10458/5528/54908/4690/5170/5595/4928/8350/6722/57405/3984/79980/1063/9928/25936/23433/128239/5525/9184/79902/103910/29941/4659/332/388/10094/57082/10376/23332/8294/1778/1027/8335/140735/4221/57120/5529/7277/89953/8340/151648/8352/8357/8354/8364/57591/8341/7532/387/5519/64946/10810/83540/29984/8353/8358/84617/79172/5347/57122/1855/8348/995/3799/3619…
R-HSA-1638091	Heparan sulfate/heparin (HS-GAG) metabolism	36	0.542653	0.944423	0.639361	1	1	3740	tags=31%, list=30%, signal=21%	3423/126792/6448/64132/2131/4669/79411/8509/2239/26035/9957
R-HSA-199220	Vitamin B5 (pantothenate) metabolism	16	0.545677	0.927749	0.641129	1	1	2681	tags=25%, list=21%, signal=20%	8876/8875/2194/51248
R-HSA-2197563	NOTCH2 intracellular domain regulates transcription	10	0.550223	0.910422	0.642051	1	1	2276	tags=20%, list=18%, signal=16%	9794/4853
R-HSA-1839126	FGFR2 mutant receptor activation	27	0.541443	0.932902	0.642358	1	1	2046	tags=19%, list=16%, signal=16%	5434/5433/8817/5438/5431
R-HSA-2173793	Transcriptional activity of SMAD2/SMAD3:SMAD4 heterotrimer	38	0.540126	0.941589	0.643357	1	1	3541	tags=45%, list=28%, signal=32%	4089/7321/1024/7027/4221/1874/64750/51592/54778/1030/5933/4092/3065/8812/5494/4609/1025
R-HSA-5654741	Signaling by FGFR3	36	0.54046	0.940606	0.643357	1	1	2121	tags=11%, list=17%, signal=9%	10253/5595/8817/2261
R-HSA-156711	Polo-like kinase mediated events	15	0.544921	0.921616	0.643434	1	1	2995	tags=33%, list=24%, signal=25%	1063/55957/2305/5347/995
R-HSA-77286	mitochondrial fatty acid beta-oxidation of saturated fatty acids	7	0.559868	0.897276	0.643703	1	1	677	tags=14%, list=5%, signal=14%	37
R-HSA-205043	NRIF signals cell death from the nucleus	14	0.545821	0.922866	0.644085	1	1	568	tags=7%, list=5%, signal=7%	7189
R-HSA-8943724	Regulation of PTEN gene transcription	58	0.539265	0.946944	0.644356	1	1	3998	tags=36%, list=32%, signal=25%	58528/28956/5595/10542/57459/5978/1386/6591/1912/2146/1958/8841/22955/51564/3065/9219/64223/53615/5928/3725/6045
R-HSA-3065678	SUMO is transferred from E1 to E2 (UBE2I, UBC9)	6	0.570617	0.904638	0.64442	1	1	3731	tags=50%, list=30%, signal=35%	10054/7329/7341
R-HSA-5685942	HDR through Homologous Recombination (HRR)	57	0.537633	0.945304	0.647353	1	1	2316	tags=21%, list=19%, signal=17%	4683/5884/10714/51426/7517/116028/1111/83990/5425/6117/7156/5888
R-HSA-112308	Presynaptic depolarization and calcium channel opening	8	0.554285	0.900758	0.648734	1	1	2269	tags=38%, list=18%, signal=31%	777/781/782
R-HSA-75893	TNF signaling	35	0.537567	0.935102	0.65035	1	1	1903	tags=17%, list=15%, signal=15%	7186/7124/55072/8567/7185/8772
R-HSA-8948747	Regulation of PTEN localization	6	0.566803	0.89859	0.652079	1	1	1004	tags=17%, list=8%, signal=15%	5371
R-HSA-195253	Degradation of beta-catenin by the destruction complex	74	0.538592	0.950895	0.652348	1	1	2581	tags=26%, list=21%, signal=20%	10197/5698/5696/5528/8312/5525/8454/5690/5693/5529/5686/5706/5713/5519/5715/5684/7088/23401/5707
R-HSA-8964058	HDL remodeling	6	0.566574	0.898228	0.653173	1	1	5269	tags=67%, list=42%, signal=39%	213/3931/9388/5360
R-HSA-176417	Phosphorylation of Emi1	6	0.566276	0.897756	0.653173	1	1	4295	tags=50%, list=34%, signal=33%	26271/5347/51343
R-HSA-445144	Signal transduction by L1	18	0.541023	0.924269	0.653266	1	1	1807	tags=17%, list=14%, signal=14%	5595/1459/1457
R-HSA-451326	Activation of kainate receptors upon glutamate binding	24	0.543363	0.933277	0.653347	1	1	3876	tags=33%, list=31%, signal=23%	59345/55970/2782/10681/2791/2787/801/1742
R-HSA-174430	Telomere C-strand synthesis initiation	8	0.551375	0.896029	0.654008	1	1	3951	tags=50%, list=32%, signal=34%	23649/5427/5557/5426
R-HSA-68952	DNA replication initiation	8	0.551375	0.896029	0.654008	1	1	3951	tags=50%, list=32%, signal=34%	23649/5427/5557/5426
R-HSA-428542	Regulation of commissural axon pathfinding by SLIT and ROBO	6	0.565703	0.896846	0.654267	1	1	3351	tags=33%, list=27%, signal=24%	6586/9423
R-HSA-5609975	Diseases associated with glycosylation precursor biosynthesis	13	0.546553	0.919345	0.655137	1	1	2127	tags=15%, list=17%, signal=13%	54344/2673
R-HSA-2173796	SMAD2/SMAD3:SMAD4 heterotrimer regulates transcription	29	0.5394	0.93214	0.655345	1	1	3541	tags=45%, list=28%, signal=32%	4089/1024/7027/4221/1874/54778/1030/5933/4092/3065/8812/4609/1025
R-HSA-452723	Transcriptional regulation of pluripotent stem cells	27	0.538077	0.927103	0.655345	1	1	2046	tags=19%, list=16%, signal=16%	4089/5434/5433/5438/5431
R-HSA-8937144	Aryl hydrocarbon receptor signalling	6	0.564423	0.894817	0.655361	1	1	3644	tags=33%, list=29%, signal=24%	405/196
R-HSA-1839130	Signaling by activated point mutants of FGFR3	9	0.544488	0.892575	0.655959	1	1	3757	tags=33%, list=30%, signal=23%	8817/2261/2247
R-HSA-2033514	FGFR3 mutant receptor activation	9	0.544488	0.892575	0.655959	1	1	3757	tags=33%, list=30%, signal=23%	8817/2261/2247
R-HSA-8868773	rRNA processing in the nucleus and cytosol	170	0.540716	0.967137	0.656344	1	1	4325	tags=48%, list=35%, signal=32%	22894/54512/140801/88745/23481/23404/84128/6170/6138/10528/8602/6210/6188/55226/57418/51010/55127/6139/57647/23521/6175/23160/6133/79897/55781/54433/10200/6144/6231/8568/27043/26354/6129/56915/27292/51202/116832/6135/23246/1454/55131/705/6137/9188/6146/6189/6228/6230/6224/10885/51065/4691/25926/11056/6205/6142/55813/79707/51077/6130/54555/9277/6232/23517/57050/6164/1453/10171/6193/79050/9136/6203…
R-HSA-1500620	Meiosis	94	0.537864	0.953659	0.656344	1	1	2316	tags=20%, list=19%, signal=17%	8366/8363/8968/8361/4683/8350/8294/8335/23224/8340/8352/27030/8357/8354/8364/8341/6117/7156/5888
R-HSA-1483206	Glycerophospholipid biosynthesis	100	0.537445	0.953396	0.657343	1	1	3616	tags=32%, list=29%, signal=23%	55326/57678/81579/8443/129642/79888/57110/23760/9926/1459/1119/1457/10809/64600/255043/55750/81490/254531/58488/255189/55224/590/9791/22925/23761/8904/56994/8694/55500/253558/84649/56894
R-HSA-6782861	Synthesis of wybutosine at G37 of tRNA(Phe)	5	0.565534	0.888048	0.657895	1	1	3280	tags=40%, list=26%, signal=30%	55039/55253
R-HSA-5610787	Hedgehog 'off' state	92	0.537167	0.951847	0.658342	1	1	2656	tags=25%, list=21%, signal=20%	10197/5698/5696/7280/11127/23432/8454/5690/5575/5693/10376/26160/5686/5706/7277/5713/7289/5715/5684/6608/5707/84617/83737
R-HSA-8876725	Protein methylation	17	0.538488	0.916429	0.660966	1	1	4825	tags=53%, list=39%, signal=33%	1915/221143/399818/79091/801/22944/6187/1938/254013
R-HSA-381183	ATF6 (ATF6-alpha) activates chaperone genes	9	0.54196	0.888432	0.662176	1	1	2188	tags=22%, list=18%, signal=18%	4801/1649
R-HSA-5218921	VEGFR2 mediated cell proliferation	21	0.535626	0.921512	0.662325	1	1	3852	tags=33%, list=31%, signal=23%	5170/5578/5921/5335/3710/3845/801
R-HSA-6811434	COPI-dependent Golgi-to-ER retrograde traffic	82	0.53692	0.949946	0.662338	1	1	2278	tags=17%, list=18%, signal=14%	54732/51807/7280/11127/51594/55738/10376/7277/89953/64147/55083/55605/90990/662
R-HSA-426048	Arachidonate production from DAG	5	0.56024	0.879735	0.663616	1	1	3224	tags=60%, list=26%, signal=45%	221955/57406/26090
R-HSA-69620	Cell Cycle Checkpoints	258	0.539817	0.968788	0.664336	1	1	2451	tags=23%, list=20%, signal=19%	8366/8363/348995/10197/8361/4683/5698/1781/5696/5528/54908/5884/4928/57405/79980/7321/1063/10393/25936/898/5525/9184/79902/116028/5690/11065/1111/5693/332/57082/23332/8294/57060/1778/1027/165918/140735/83990/5529/5686/5706/8340/51512/151648/5713/51433/8364/9025/51434/8341/29086/6117/7532/7156/5519/5715/64946/83540/5684
R-HSA-5357956	TNFR1-induced NFkappaB signaling pathway	26	0.535968	0.922809	0.666334	1	1	1712	tags=15%, list=14%, signal=13%	7186/7124/55072/7185
R-HSA-1268020	Mitochondrial protein import	55	0.532763	0.935515	0.667333	1	1	4150	tags=44%, list=33%, signal=29%	1678/79145/29928/10651/25813/10452/10469/10165/4714/291/26517/131118/56993/29090/7416/23203/2671/90639/9804/401505/3313/506/54543/617
R-HSA-1442490	Collagen degradation	42	0.532849	0.93262	0.667333	1	1	2454	tags=14%, list=20%, signal=12%	4312/1514/1285/1284/80781/1295
R-HSA-5627123	RHO GTPases activate PAKs	23	0.536351	0.923698	0.668332	1	1	1243	tags=13%, list=10%, signal=12%	3984/103910/4659
R-HSA-168271	Transport of Ribonucleoproteins into the Host Nucleus	28	0.534375	0.921587	0.668332	1	1	4463	tags=46%, list=36%, signal=30%	348995/4928/79902/55706/11097/57122/129401/10762/3837/8480/9883/9688/23511
R-HSA-8851708	Signaling by FGFR2 IIIa TM	19	0.534704	0.916165	0.669679	1	1	2046	tags=21%, list=16%, signal=18%	5434/5433/5438/5431
R-HSA-6802949	Signaling by RAS mutants	45	0.533496	0.934498	0.67033	1	1	3817	tags=31%, list=31%, signal=22%	3717/5595/8315/54518/1445/7094/5894/153090/5921/10256/2266/408/3845/71
R-HSA-203641	NOSTRIN mediated eNOS trafficking	5	0.555642	0.872515	0.670481	1	1	3670	tags=40%, list=29%, signal=28%	1785/4846
R-HSA-446728	Cell junction organization	77	0.533374	0.942239	0.672328	1	1	1145	tags=9%, list=9%, signal=8%	5817/283/9071/55742/137075/9076/64398
R-HSA-2214320	Anchoring fibril formation	12	0.537262	0.897895	0.672783	1	1	4980	tags=58%, list=40%, signal=35%	1285/1284/649/7093/1282/3909/1277
R-HSA-1500931	Cell-Cell communication	107	0.534482	0.951449	0.673327	1	1	2428	tags=15%, list=19%, signal=12%	5817/283/23607/9071/8935/4690/55742/137075/9076/64398/6709/57863/2533/50855/140885/56288
R-HSA-5668541	TNFR2 non-canonical NF-kB pathway	76	0.534834	0.944585	0.673327	1	1	2581	tags=22%, list=21%, signal=18%	10197/5698/5696/8792/7186/7124/8454/5690/5693/5686/5706/5713/958/7187/5715/5684/5707
R-HSA-196025	Formation of annular gap junctions	11	0.537617	0.89649	0.673802	1	1	4940	tags=64%, list=40%, signal=38%	2697/1785/1759/1173/71/1213/8218
R-HSA-8941856	RUNX3 regulates NOTCH signaling	13	0.537734	0.90451	0.674466	1	1	1155	tags=15%, list=9%, signal=14%	9794/1387
R-HSA-110357	Displacement of DNA glycosylase by APEX1	9	-0.319545	-0.882813	0.675676	1	1	8498	tags=89%, list=68%, signal=28%	23583/4968/4913/4595/6996/7374/4350
R-HSA-112382	Formation of RNA Pol II elongation complex	54	0.530642	0.931624	0.676324	1	1	2491	tags=22%, list=20%, signal=18%	2968/9150/5434/51497/5433/23168/5438/5431/6827/55840/54623/7469
R-HSA-75955	RNA Polymerase II Transcription Elongation	54	0.530642	0.931624	0.676324	1	1	2491	tags=22%, list=20%, signal=18%	2968/9150/5434/51497/5433/23168/5438/5431/6827/55840/54623/7469
R-HSA-71182	Phenylalanine and tyrosine catabolism	9	0.536877	0.880098	0.676684	1	1	4413	tags=67%, list=35%, signal=43%	2184/5053/259307/80150/2954/5860
R-HSA-1306955	GRB7 events in ERBB2 signaling	5	0.551896	0.866633	0.67849	1	1	4995	tags=60%, list=40%, signal=36%	2886/9542/3084
R-HSA-201451	Signaling by BMP	22	0.530809	0.914149	0.679	1	1	3636	tags=41%, list=29%, signal=29%	4089/7321/64750/11167/4086/4090/4092/9241/57154
R-HSA-6804114	TP53 Regulates Transcription of Genes Involved in G2 Cell Cycle Arrest	17	0.532448	0.906149	0.679074	1	1	3068	tags=29%, list=25%, signal=22%	3276/7027/1874/995/5933
R-HSA-2028269	Signaling by Hippo	18	0.532275	0.909324	0.679397	1	1	3040	tags=28%, list=24%, signal=21%	92597/154810/55233/7082/51421
R-HSA-111367	SLBP independent Processing of Histone Pre-mRNAs	10	0.533561	0.882852	0.68	1	1	3845	tags=50%, list=31%, signal=35%	84967/134353/25888/22916/6637
R-HSA-77588	SLBP Dependent Processing of Replication-Dependent Histone Pre-mRNAs	10	0.533561	0.882852	0.68	1	1	3845	tags=50%, list=31%, signal=35%	84967/134353/25888/22916/6637
R-HSA-1989781	PPARA activates gene expression	97	0.533305	0.945945	0.68032	1	1	3694	tags=32%, list=30%, signal=23%	27063/26230/211/2180/9441/4801/80306/9442/1024/1387/6604/57761/55090/8648/9968/19/2222/8841/10025/6907/2274/51/6257/4899/50486/405/9575/4199/5469/196/6720
R-HSA-163125	Post-translational modification: synthesis of GPI-anchored proteins	56	0.530821	0.932553	0.68032	1	1	3143	tags=25%, list=25%, signal=19%	54344/8876/80235/8875/1368/54965/4061/5329/7070/84628/54742/4241/8434/51227
R-HSA-5358346	Hedgehog ligand biogenesis	56	0.531065	0.932981	0.68032	1	1	3888	tags=36%, list=31%, signal=25%	10197/5698/5696/5690/5693/5686/5706/5713/5715/5684/5707/55733/27248/7979/6469/6400/10956/85455/5719/9861
R-HSA-2022870	Chondroitin sulfate biosynthesis	15	0.531494	0.898908	0.681818	1	1	4972	tags=67%, list=40%, signal=40%	337876/54480/55501/9469/50515/166012/55790/22856/51363/1462
R-HSA-8849471	PTK6 Regulates RHO GTPases, RAS GTPase and MAP kinases	13	0.533953	0.89815	0.682604	1	1	4359	tags=46%, list=35%, signal=30%	387/5921/1793/3845/63916/9564
R-HSA-3065676	SUMO is conjugated to E1 (UBA2:SAE1)	5	0.548943	0.861995	0.683066	1	1	1199	tags=20%, list=10%, signal=18%	10054
R-HSA-8939243	RUNX1 interacts with co-factors whose precise effect on RUNX1 targets is not known	35	0.528809	0.919868	0.683317	1	1	3311	tags=34%, list=27%, signal=25%	84333/6599/1459/6604/6605/1912/1457/6598/6601/22955/6602/10138
R-HSA-157579	Telomere Maintenance	72	0.532693	0.940101	0.683317	1	1	2255	tags=18%, list=18%, signal=15%	8366/8363/8361/10714/8294/8335/5425/8340/23649/8364/8341/6117/7015
R-HSA-170822	Regulation of Glucokinase by Glucokinase Regulatory Protein	27	0.530468	0.913992	0.683317	1	1	2859	tags=26%, list=23%, signal=20%	348995/4928/79902/55706/11097/57122/129401
R-HSA-426117	Cation-coupled Chloride cotransporters	6	0.550615	0.872927	0.683807	1	1	3531	tags=33%, list=28%, signal=24%	10723/6558
R-HSA-1222556	ROS, RNS production in phagocytes	25	0.534118	0.918388	0.684	1	1	3870	tags=36%, list=31%, signal=25%	4842/525/245973/8992/90423/1535/526/4846/23545
R-HSA-390522	Striated Muscle Contraction	20	0.529623	0.907162	0.684052	1	1	1773	tags=15%, list=14%, signal=13%	58/7136/7137
R-HSA-8851805	MET activates RAS signaling	10	0.531066	0.878723	0.684103	1	1	3795	tags=30%, list=30%, signal=21%	57610/10048/3845
R-HSA-1474165	Reproduction	101	0.532619	0.945175	0.684316	1	1	2316	tags=19%, list=19%, signal=15%	8366/8363/8968/8361/4683/8350/8294/8335/23224/8340/8352/27030/8357/8354/8364/8341/6117/7156/5888
R-HSA-164938	Nef-mediates down modulation of cell surface receptors by recruiting them to clathrin adapters	17	0.529528	0.901181	0.685111	1	1	774	tags=12%, list=6%, signal=11%	164/161
R-HSA-111885	Opioid Signalling	62	0.53213	0.935554	0.687313	1	1	3915	tags=32%, list=31%, signal=22%	59345/5528/2781/2771/5575/5578/55970/2782/10681/5534/5519/2791/5137/2775/2770/3710/2787/801/5321/5530
R-HSA-5620924	Intraflagellar transport	47	0.528443	0.925383	0.691309	1	1	4673	tags=53%, list=37%, signal=33%	7280/11127/3842/255758/10376/26160/9321/140735/7277/89891/57560/84617/11020/56912/51668/7846/55764/26146/8100/10381/79659/3797/6991/10383/84790
R-HSA-382556	ABC-family proteins mediated transport	79	0.530925	0.938393	0.692308	1	1	3322	tags=30%, list=27%, signal=22%	10197/5698/5696/6048/5824/4363/5690/5693/5686/5706/5713/215/23460/5825/5715/5684/5707/23457/20/91445/27248/7979/6400/10956
R-HSA-2514856	The phototransduction cascade	17	0.526858	0.896637	0.694165	1	1	1956	tags=24%, list=16%, signal=20%	4836/5578/2782/10681
R-HSA-2514859	Inactivation, recovery and regulation of the phototransduction cascade	17	0.526858	0.896637	0.694165	1	1	1956	tags=24%, list=16%, signal=20%	4836/5578/2782/10681
R-HSA-4085377	SUMOylation of SUMOylation proteins	31	0.529067	0.914429	0.694306	1	1	4463	tags=45%, list=36%, signal=29%	348995/4928/79902/55706/11097/57122/129401/7329/10762/7341/8480/9883/9688/23511
R-HSA-539107	Activation of E2F1 target genes at G1/S	25	0.530471	0.912118	0.695	1	1	4135	tags=40%, list=33%, signal=27%	1876/898/55957/7027/1874/26271/5933/3065/5928/1719
R-HSA-69205	G1/S-Specific Transcription	25	0.530471	0.912118	0.695	1	1	4135	tags=40%, list=33%, signal=27%	1876/898/55957/7027/1874/26271/5933/3065/5928/1719
R-HSA-5674400	Constitutive Signaling by AKT1 E17K in Cancer	24	0.529543	0.909538	0.695305	1	1	1509	tags=17%, list=12%, signal=15%	2931/5170/6199/1027
R-HSA-73886	Chromosome Maintenance	94	0.531278	0.941982	0.696304	1	1	3951	tags=39%, list=32%, signal=27%	8366/8363/8361/387103/10714/57082/8294/8335/8467/5425/8340/23649/8364/8341/6117/7015/64946/79172/5427/5557/8348/1060/8345/54069/55166/401541/3018/8338/79682/55766/8359/6118/3015/5928/1058/8343/5426
R-HSA-8943723	Regulation of PTEN mRNA translation	8	0.527278	0.856869	0.697257	1	1	2562	tags=25%, list=21%, signal=20%	57690/4343
R-HSA-8948700	Competing endogenous RNAs (ceRNAs) regulate PTEN translation	8	0.527278	0.856869	0.697257	1	1	2562	tags=25%, list=21%, signal=20%	57690/4343
R-HSA-8948216	Collagen chain trimerization	30	0.526583	0.909288	0.698302	1	1	2454	tags=20%, list=20%, signal=16%	169044/1285/85301/1284/80781/1295
R-HSA-6811438	Intra-Golgi traffic	39	0.522425	0.912876	0.7003	1	1	3114	tags=26%, list=25%, signal=19%	9827/9570/1523/8675/10466/9321/11311/84342/4122/9266
R-HSA-68886	M Phase	343	0.535928	0.96576	0.701299	1	1	2712	tags=26%, list=22%, signal=21%	8366/8363/1639/51807/8968/348995/10197/8361/84930/5698/1781/5696/7280/5528/54908/5595/4928/8350/10142/57405/79980/7321/8548/1063/22897/10393/25936/7283/55869/5525/9184/84131/79902/1069/5690/79648/11065/5578/1459/5693/332/80321/57082/10376/23332/8294/1778/9700/55706/8335/140735/5529/5686/5706/7277/79441/1457/8340/151648/5713/140609/27175/8352/51433/440145/8357/8354/10051/8364/51434/8341/1454/7532/…
R-HSA-8873719	RAB geranylgeranylation	55	0.52571	0.92313	0.701299	1	1	2513	tags=20%, list=20%, signal=16%	11021/83871/5872/64284/57799/57403/5874/5865/9367/376267/1121
R-HSA-181431	Acetylcholine binding and downstream events	7	0.53259	0.85356	0.70183	1	1	4292	tags=57%, list=34%, signal=38%	1146/1136/1139/1141
R-HSA-622327	Postsynaptic nicotinic acetylcholine receptors	7	0.53259	0.85356	0.70183	1	1	4292	tags=57%, list=34%, signal=38%	1146/1136/1139/1141
R-HSA-629602	Activation of Nicotinic Acetylcholine Receptors	7	0.53259	0.85356	0.70183	1	1	4292	tags=57%, list=34%, signal=38%	1146/1136/1139/1141
R-HSA-190239	FGFR3 ligand binding and activation	10	0.52412	0.86723	0.702564	1	1	3757	tags=30%, list=30%, signal=21%	8817/2261/2247
R-HSA-190372	FGFR3c ligand binding and activation	10	0.52412	0.86723	0.702564	1	1	3757	tags=30%, list=30%, signal=21%	8817/2261/2247
R-HSA-203615	eNOS activation	12	0.52374	0.875296	0.703364	1	1	1244	tags=17%, list=10%, signal=15%	340481/23564
R-HSA-182218	Nef Mediated CD8 Down-regulation	6	0.540239	0.856477	0.703501	1	1	774	tags=17%, list=6%, signal=16%	161
R-HSA-1474228	Degradation of the extracellular matrix	95	0.529667	0.939652	0.704296	1	1	2463	tags=19%, list=20%, signal=15%	4312/64386/6696/1514/6650/10753/1285/823/101/1520/56999/1284/4811/10893/80781/3912/1295/92291
R-HSA-74751	Insulin receptor signalling cascade	45	0.527676	0.924303	0.705295	1	1	2121	tags=16%, list=17%, signal=13%	5170/5595/8817/57761/2887/5140/2261
R-HSA-168333	NEP/NS2 Interacts with the Cellular Export Machinery	28	0.522783	0.901595	0.706294	1	1	4528	tags=46%, list=36%, signal=30%	348995/4928/79902/55706/11097/57122/129401/10762/8480/9883/9688/23511/7514
R-HSA-159782	Removal of aminoterminal propeptides from gamma-carboxylated proteins	5	0.540748	0.849127	0.707094	1	1	1344	tags=20%, list=11%, signal=18%	2621
R-HSA-1592230	Mitochondrial biogenesis	79	0.52842	0.933967	0.708292	1	1	1574	tags=16%, list=13%, signal=14%	6648/23082/8834/211/5600/6300/200186/10651/1387/25813/23373/6604/1386
R-HSA-180746	Nuclear import of Rev protein	30	0.52296	0.903033	0.708292	1	1	4463	tags=43%, list=36%, signal=28%	348995/4928/79902/55706/11097/57122/129401/10762/3837/8480/9883/9688/23511
R-HSA-629594	Highly calcium permeable postsynaptic nicotinic acetylcholine receptors	5	0.536338	0.842202	0.710526	1	1	4292	tags=60%, list=34%, signal=39%	1136/1139/1141
R-HSA-5693538	Homology Directed Repair	117	0.528458	0.941971	0.711289	1	1	2167	tags=18%, list=17%, signal=15%	8366/8363/8361/4683/5884/10714/51426/7517/116028/1111/8294/165918/83990/5425/8340/8364/9025/8341/29086/6117/7156
R-HSA-176033	Interactions of Vpr with host cellular proteins	31	0.523538	0.904874	0.711289	1	1	2859	tags=26%, list=23%, signal=20%	348995/4928/79902/55706/291/11097/57122/129401
R-HSA-112315	Transmission across Chemical Synapses	134	0.529328	0.944835	0.712288	1	1	3878	tags=31%, list=31%, signal=21%	6505/54407/817/59345/6804/5170/161/2771/816/140679/6844/2752/5578/55970/9463/777/2782/10681/781/782/2791/5894/18/1146/6857/8500/590/1136/10550/2770/1173/27165/2744/1139/9495/2787/774/5864/801/1742/57554
R-HSA-168274	Export of Viral Ribonucleoproteins from Nucleus	29	0.51877	0.896489	0.712288	1	1	4528	tags=45%, list=36%, signal=29%	348995/4928/79902/55706/11097/57122/129401/10762/8480/9883/9688/23511/7514
R-HSA-165054	Rev-mediated nuclear export of HIV RNA	31	0.522576	0.903212	0.713287	1	1	4528	tags=45%, list=36%, signal=29%	348995/4928/79902/55706/11097/57122/129401/5905/10762/8480/9883/9688/23511/7514
R-HSA-400206	Regulation of lipid metabolism by Peroxisome proliferator-activated receptor alpha (PPARalpha)	99	0.528187	0.936484	0.714286	1	1	3694	tags=31%, list=30%, signal=22%	27063/26230/211/2180/9441/4801/80306/9442/1024/1387/6604/57761/55090/8648/9968/19/2222/8841/10025/6907/2274/51/6257/4899/50486/405/9575/4199/5469/196/6720
R-HSA-9006931	Signaling by Nuclear Receptors	172	0.532744	0.953342	0.714286	1	1	2122	tags=19%, list=17%, signal=16%	8366/8363/8968/57678/8361/5595/8350/10901/5434/8312/57690/1387/595/5536/5433/8294/1592/3276/1386/8335/5438/5959/56603/8340/8352/8648/157506/8357/8354/5431/8364/8341
R-HSA-350054	Notch-HLH transcription pathway	11	0.523254	0.87254	0.714577	1	1	2276	tags=27%, list=18%, signal=22%	9794/1387/4853
R-HSA-162906	HIV Infection	200	0.534197	0.95664	0.72028	1	1	2712	tags=22%, list=22%, signal=17%	8148/348995/51616/10197/2968/5698/164/5696/25978/2961/9150/4928/4836/6880/5434/161/51497/79902/5690/5693/5433/91782/92421/55706/5686/5438/5706/5713/291/5431/7852/6827/51652/5715/6879/9525/137492/5684/7469/5707/6884/11097/57122
R-HSA-432720	Lysosome Vesicle Biogenesis	32	0.521831	0.903189	0.72028	1	1	4984	tags=50%, list=40%, signal=30%	164/11154/6844/1785/9146/1522/9179/1174/408/9829/375/23431/2647/1213/162/8906
R-HSA-174824	Plasma lipoprotein assembly, remodeling, and clearance	50	0.521485	0.914556	0.72028	1	1	4930	tags=52%, list=39%, signal=32%	3988/949/161/57552/26119/6646/19/3949/91289/649/213/1173/3931/4864/64788/9388/8720/29116/341/3069/1213/255738/1175/7436/5566/81693
R-HSA-9010642	ROBO receptors bind AKAP5	5	0.52879	0.830349	0.720824	1	1	4919	tags=60%, list=39%, signal=36%	5578/9495/5566
R-HSA-159227	Transport of the SLBP independent Mature mRNA	31	0.520648	0.899879	0.721279	1	1	4463	tags=45%, list=36%, signal=29%	348995/4928/79902/55706/11097/57122/129401/10762/22916/10482/8480/9883/9688/23511
R-HSA-159230	Transport of the SLBP Dependant Mature mRNA	31	0.520648	0.899879	0.721279	1	1	4463	tags=45%, list=36%, signal=29%	348995/4928/79902/55706/11097/57122/129401/10762/22916/10482/8480/9883/9688/23511
R-HSA-77387	Insulin receptor recycling	22	0.514456	0.885986	0.722	1	1	3870	tags=32%, list=31%, signal=22%	525/245973/8992/537/90423/526/23545
R-HSA-177243	Interactions of Rev with host cellular proteins	33	0.521697	0.904178	0.722278	1	1	4528	tags=45%, list=36%, signal=29%	348995/4928/79902/55706/11097/57122/129401/5905/10762/3837/8480/9883/9688/23511/7514
R-HSA-2142789	Ubiquinol biosynthesis	5	0.528346	0.829653	0.723112	1	1	1726	tags=20%, list=14%, signal=17%	57107
R-HSA-3301854	Nuclear Pore Complex (NPC) Disassembly	32	0.520979	0.901713	0.723277	1	1	4463	tags=44%, list=36%, signal=28%	348995/4928/79902/55706/140609/11097/57122/129401/10762/8480/9883/9688/10783/23511
R-HSA-399997	Acetylcholine regulates insulin secretion	7	0.524051	0.839875	0.723358	1	1	1231	tags=14%, list=10%, signal=13%	5578
R-HSA-6811555	PI5P Regulates TP53 Acetylation	8	0.515837	0.838276	0.723629	1	1	4060	tags=38%, list=33%, signal=25%	5608/90809/8396
R-HSA-5688426	Deubiquitination	243	0.532326	0.955278	0.724276	1	1	4184	tags=37%, list=34%, signal=25%	11274/64135/51616/10197/5698/64127/5696/114548/23586/7186/90865/7189/4089/9736/10600/161725/7321/7048/8975/8312/7040/5690/11047/23032/5693/283899/81847/8295/7345/8335/6502/5686/5706/8340/79155/5713/80351/9146/64750/7187/8341/29086/6314/387/10392/5715/91833/5684/3607/5707/4086/317772/9986/84142/80124/7416/8348/55031/7706/7979/9097/8473/8345/4092/8314/4609/7046/3018/84282/8338/9804/114803/408/21933…
R-HSA-180024	DARPP-32 events	23	0.517579	0.891368	0.724276	1	1	2211	tags=17%, list=18%, signal=14%	5528/5575/5534/5519
R-HSA-4615885	SUMOylation of DNA replication proteins	41	0.518009	0.907016	0.725275	1	1	4463	tags=46%, list=36%, signal=30%	348995/4928/79902/332/55706/11097/57122/129401/7155/3619/7329/5905/10762/7153/7341/8480/9883/9688/23511
R-HSA-9022702	MECP2 regulates transcription of neuronal ligands	6	0.531088	0.84197	0.725383	1	1	3388	tags=33%, list=27%, signal=24%	6750/3065
R-HSA-77346	Beta oxidation of decanoyl-CoA to octanoyl-CoA-CoA	5	-0.392932	-0.868405	0.726562	1	1	7581	tags=100%, list=61%, signal=39%	51102/34/3032/1892
R-HSA-5358606	Mismatch repair (MMR) directed by MSH2:MSH3 (MutSbeta)	14	0.512826	0.86708	0.726997	1	1	2134	tags=21%, list=17%, signal=18%	10714/5425/6117
R-HSA-70326	Glucose metabolism	73	0.523793	0.924422	0.727273	1	1	2913	tags=23%, list=23%, signal=18%	348995/3099/2026/5528/4928/10007/79902/55706/10165/283209/1468/5519/669/11097/57122/129401/5230
R-HSA-6802948	Signaling by high-kinase activity BRAF mutants	32	0.519434	0.899039	0.727273	1	1	3817	tags=31%, list=31%, signal=22%	5595/54518/1445/7094/5894/10256/2266/408/3845/71
R-HSA-1483213	Synthesis of PE	12	0.512883	0.857151	0.728848	1	1	3416	tags=33%, list=27%, signal=24%	1119/55224/23761/55500
R-HSA-418346	Platelet homeostasis	67	0.523127	0.921697	0.73027	1	1	3931	tags=36%, list=31%, signal=25%	59345/5528/80228/5525/55970/4842/2782/5140/5529/10681/5519/2268/2791/6786/27345/1432/22953/4846/5025/3710/2787/801/5321/2983
R-HSA-194313	VEGF ligand-receptor interactions	5	0.522302	0.820162	0.731121	1	1	3912	tags=40%, list=31%, signal=27%	7424/7423
R-HSA-195399	VEGF binds to VEGFR leading to receptor dimerization	5	0.522302	0.820162	0.731121	1	1	3912	tags=40%, list=31%, signal=27%	7424/7423
R-HSA-2453902	The canonical retinoid cycle in rods (twilight vision)	12	0.511962	0.855612	0.732926	1	1	2003	tags=25%, list=16%, signal=21%	285440/5959/157506
R-HSA-2173795	Downregulation of SMAD2/3:SMAD4 transcriptional activity	19	0.514302	0.881209	0.732932	1	1	3455	tags=37%, list=28%, signal=27%	4089/7321/64750/51592/54778/3065/5494
R-HSA-5660668	CLEC7A/inflammasome pathway	6	0.527554	0.836367	0.733042	1	1	1629	tags=17%, list=13%, signal=14%	5970
R-HSA-192105	Synthesis of bile acids and bile salts	23	0.513566	0.884456	0.733267	1	1	2264	tags=17%, list=18%, signal=14%	9023/5007/8648/3295
R-HSA-1221632	Meiotic synapsis	62	0.524825	0.92271	0.733267	1	1	2122	tags=15%, list=17%, signal=12%	8366/8363/8361/8294/8335/23224/8340/8364/8341
R-HSA-8940973	RUNX2 regulates osteoblast differentiation	20	0.514143	0.880646	0.734203	1	1	2632	tags=15%, list=21%, signal=12%	5595/23314/8841
R-HSA-416476	G alpha (q) signalling events	130	0.525427	0.937214	0.734266	1	1	3356	tags=26%, list=27%, signal=19%	8620/6866/59345/147/8527/2869/5595/2149/115557/4935/5578/55970/56923/2782/221955/5598/10681/623/7204/2791/94233/2863/5997/5021/1907/6288/8111/6865/57406/5737/338557/26090/10874/6915
R-HSA-164378	PKA activation in glucagon signalling	8	0.512377	0.832653	0.735232	1	1	1192	tags=12%, list=10%, signal=11%	5575
R-HSA-71406	Pyruvate metabolism and Citric Acid (TCA) cycle	48	0.519146	0.909105	0.735265	1	1	1295	tags=12%, list=10%, signal=11%	4200/57546/25874/3029/3419/55066
R-HSA-983189	Kinesins	47	0.518142	0.907344	0.736264	1	1	2203	tags=21%, list=18%, signal=18%	51807/7280/11127/10376/7277/89953/64147/55083/55605/90990
R-HSA-1566977	Fibronectin matrix formation	6	0.524631	0.831732	0.736324	1	1	4819	tags=50%, list=39%, signal=31%	634/1088/2335
R-HSA-5140745	WNT5A-dependent internalization of FZD2, FZD5 and ROR2	13	0.506066	0.851241	0.736521	1	1	2281	tags=23%, list=18%, signal=19%	161/7855/4919
R-HSA-8849469	PTK6 Regulates RTKs and Their Effectors AKT1 and DOK1	6	-0.36948	-0.877248	0.738636	1	1	7874	tags=100%, list=63%, signal=37%	867/7311/5753/116985/7316
R-HSA-8852135	Protein ubiquitination	71	0.520801	0.919097	0.74026	1	1	3530	tags=37%, list=28%, signal=26%	10477/27338/7321/9810/11065/7319/7332/23168/8340/92305/5193/6596/8341/51255/54926/54623/55284/65264/8348/29089/56852/997/7324/8345/3018/118424
R-HSA-9017802	Noncanonical activation of NOTCH3	8	0.510943	0.830324	0.740506	1	1	4896	tags=50%, list=39%, signal=30%	4904/4854/5663/55851
R-HSA-3000157	Laminin interactions	25	0.512225	0.880745	0.741	1	1	4824	tags=44%, list=39%, signal=27%	1285/3672/1284/4811/80781/3912/284217/3673/3655/1282/3909
R-HSA-6796648	TP53 Regulates Transcription of DNA Repair Genes	58	0.520221	0.913503	0.741259	1	1	2491	tags=19%, list=20%, signal=15%	2968/9150/5434/51497/1111/5433/1386/5438/5431/6827/7469
R-HSA-5389840	Mitochondrial translation elongation	79	0.523269	0.924862	0.741259	1	1	4680	tags=54%, list=37%, signal=34%	64969/26589/6182/65080/64983/65008/51253/64949/51263/55173/55037/10884/51021/51318/51650/65993/64960/92259/55168/10102/29088/740/54148/85476/28957/51081/79590/29074/63931/51642/124995/219927/64951/128308/7818/28977/6183/64979/56945/116541/55052/23107/64981
R-HSA-611105	Respiratory electron transport	80	0.523598	0.925651	0.741259	1	1	2775	tags=24%, list=22%, signal=19%	4718/4707/374291/7381/4731/10975/4716/79133/54539/4696/4712/4714/9997/55471/4726/4700/6341/29078/4717
R-HSA-3928662	EPHB-mediated forward signaling	38	0.513899	0.895867	0.742258	1	1	3817	tags=34%, list=31%, signal=24%	3984/10094/2049/6453/1949/387/2048/64283/5921/1947/10097/10093/71
R-HSA-445355	Smooth Muscle Contraction	30	0.513613	0.886892	0.742258	1	1	3877	tags=33%, list=31%, signal=23%	10174/103910/3672/7094/72/800/7168/140465/801/4636
R-HSA-180910	Vpr-mediated nuclear import of PICs	30	0.513222	0.886218	0.742258	1	1	4817	tags=47%, list=39%, signal=29%	348995/4928/79902/55706/11097/57122/129401/10762/8480/9883/9688/23511/79023/11168
R-HSA-196843	Vitamin B2 (riboflavin) metabolism	5	0.515334	0.80922	0.743707	1	1	2771	tags=20%, list=22%, signal=16%	79581
R-HSA-69186	Lagging Strand Synthesis	19	0.508562	0.871373	0.745984	1	1	2950	tags=26%, list=24%, signal=20%	10714/5425/23649/6117/5557
R-HSA-8939245	RUNX1 regulates transcription of genes involved in BCR signaling	6	0.519372	0.823395	0.746171	1	1	5839	tags=83%, list=47%, signal=44%	5079/1997/1998/640/865
R-HSA-381033	ATF6 (ATF6-alpha) activates chaperones	11	0.511568	0.853053	0.747197	1	1	4036	tags=36%, list=32%, signal=25%	4801/1649/3309/8720
R-HSA-5617833	Cilium Assembly	174	0.528343	0.945534	0.747253	1	1	3177	tags=30%, list=25%, signal=23%	1639/51807/1781/7280/11127/8195/79600/10142/85302/3842/255758/22897/7283/9727/583/84131/200894/1069/22948/9657/80321/11336/10376/23332/26160/6102/1778/9321/140735/149371/79598/7277/79441/6950/84747/1454/7532/89891/57560/6608/10575/84617/5116/11020/5347/132320/10540/7203/56912/11064/92482/51668/10733
R-HSA-77289	Mitochondrial Fatty Acid Beta-Oxidation	30	0.511613	0.883439	0.748252	1	1	2886	tags=30%, list=23%, signal=23%	414149/37/5096/1666/641371/55856/58488/27349/84693
R-HSA-622323	Presynaptic nicotinic acetylcholine receptors	5	0.513904	0.806974	0.749428	1	1	4292	tags=60%, list=34%, signal=39%	1146/1136/1141
R-HSA-446353	Cell-extracellular matrix interactions	15	0.504952	0.854018	0.749495	1	1	725	tags=7%, list=6%, signal=6%	55742
R-HSA-5336415	Uptake and function of diphtheria toxin	6	-0.367877	-0.873442	0.75	1	1	7894	tags=100%, list=63%, signal=37%	7296/1839/3320/928/3326
R-HSA-3371556	Cellular response to heat stress	80	0.520484	0.920145	0.75025	1	1	2134	tags=19%, list=17%, signal=16%	348995/3297/817/5595/4928/6767/1915/816/79902/1387/10808/55706/10049/1410/6117
R-HSA-2980767	Activation of NIMA Kinases NEK9, NEK6, NEK7	7	0.51234	0.821106	0.750269	1	1	5373	tags=57%, list=43%, signal=33%	140609/5347/10783/9133
R-HSA-157118	Signaling by NOTCH	200	0.529751	0.948679	0.751249	1	1	3997	tags=36%, list=32%, signal=25%	8366/8363/8968/6772/10197/8361/5698/5696/8350/56983/55869/57690/8454/9794/1024/23129/1387/5690/595/5693/8294/8335/7027/5686/5706/8340/5713/8352/8357/8354/57534/8364/8341/4853/5715/5684/7088/4904/4343/10959/5707/8353/8358/8841/83737/7091/8348/4192/6907/7979/51564/54492/83933/6400/3714/3955/8345/3065/4609/3018/8338/408/55766/8359/5986/3015/6487/5719/9861/8343/3725/7089/51548
R-HSA-156590	Glutathione conjugation	28	0.50952	0.878721	0.752248	1	1	4064	tags=36%, list=33%, signal=24%	9446/2944/2941/373156/2946/79017/2947/2952/4259/2954
R-HSA-430116	GP1b-IX-V activation signalling	6	0.514615	0.815853	0.754923	1	1	5809	tags=67%, list=47%, signal=36%	5894/1277/2316/6714
R-HSA-1368082	RORA activates gene expression	16	0.504482	0.857709	0.75504	1	1	4793	tags=50%, list=38%, signal=31%	1387/6604/8648/6907/5469/6720/23054/5465
R-HSA-5578775	Ion homeostasis	43	0.514108	0.898981	0.755245	1	1	1773	tags=14%, list=14%, signal=12%	817/80228/816/2281/4842/7137
R-HSA-190873	Gap junction degradation	12	0.502878	0.840431	0.755352	1	1	4940	tags=58%, list=40%, signal=35%	2697/1785/1759/1173/71/1213/8218
R-HSA-392154	Nitric oxide stimulates guanylate cyclase	16	0.5043	0.8574	0.756048	1	1	4580	tags=38%, list=37%, signal=24%	4842/5140/27345/4846/2983/5138
R-HSA-169893	Prolonged ERK activation events	9	-0.312009	-0.861994	0.756757	1	1	8592	tags=67%, list=69%, signal=21%	4803/1398/10818/57498/1399
R-HSA-162791	Attachment of GPI anchor to uPAR	6	0.514187	0.815174	0.757112	1	1	4861	tags=67%, list=39%, signal=41%	5329/80055/51604/94005
R-HSA-71291	Metabolism of amino acids and derivatives	292	0.530823	0.954552	0.757243	1	1	3443	tags=29%, list=28%, signal=22%	3620/4953/339983/152926/10197/57407/10247/5698/5696/1629/140801/120103/2731/51091/6170/113675/27034/6138/29968/196743/84706/5409/123688/2184/6210/6188/5690/6139/2752/23521/5693/5723/6175/9521/6133/84890/6144/1036/6231/5686/5706/5713/10157/6129/116832/6135/1757/7965/56267/1468/4552/256987/8140/29920/60678/5715/6137/5684/5053/6146/5707/6303/6189/2058/51074/6228/6230/6224/2875/4357/51065/6205/6142/7…
R-HSA-5368286	Mitochondrial translation initiation	79	0.520527	0.920016	0.757243	1	1	4680	tags=53%, list=37%, signal=33%	64969/26589/6182/65080/64983/65008/51253/64949/51263/219402/55173/55037/10884/51021/51318/51650/65993/64960/92259/55168/29088/740/54148/28957/51081/79590/29074/63931/51642/124995/219927/64951/128308/7818/28977/6183/64979/56945/116541/55052/23107/64981
R-HSA-3000480	Scavenging by Class A Receptors	9	0.504169	0.82648	0.757513	1	1	5451	tags=67%, list=44%, signal=38%	1284/286133/2495/1282/1277/811
R-HSA-427601	Multifunctional anion exchangers	7	0.508444	0.814862	0.757804	1	1	6010	tags=71%, list=48%, signal=37%	1836/5172/10861/65010/284129
R-HSA-2129379	Molecules associated with elastic fibres	31	0.510784	0.88283	0.758242	1	1	943	tags=10%, list=8%, signal=9%	84034/4053/7040
R-HSA-426486	Small interfering RNA (siRNA) biogenesis	9	0.503719	0.825743	0.759585	1	1	1030	tags=11%, list=8%, signal=10%	23405
R-HSA-901032	ER Quality Control Compartment (ERQC)	19	0.505009	0.865287	0.761044	1	1	4611	tags=47%, list=37%, signal=30%	6048/11253/91445/267/6400/10956/7844/51009/6233
R-HSA-3295583	TRP channels	16	0.49738	0.845635	0.762097	1	1	575	tags=6%, list=5%, signal=6%	197259
R-HSA-1168372	Downstream signaling events of B Cell Receptor (BCR)	76	0.518503	0.915743	0.762238	1	1	2581	tags=21%, list=21%, signal=17%	10197/5698/5696/8454/5690/25780/5693/5970/5686/5706/5713/5534/5715/5684/84433/5707
R-HSA-5358565	Mismatch repair (MMR) directed by MSH2:MSH6 (MutSalpha)	14	0.49622	0.839002	0.763397	1	1	2134	tags=21%, list=17%, signal=18%	10714/5425/6117
R-HSA-72306	tRNA processing	100	0.5191	0.920853	0.764236	1	1	4463	tags=45%, list=36%, signal=29%	348995/25821/4928/339487/79902/10785/54931/55687/1478/55644/79897/80324/55706/90353/10248/55039/55006/83480/23536/348180/54517/80746/51493/54974/11097/2058/57122/129401/1653/55253/10762/4234/54888/115708/8270/112858/283989/11260/8480/54920/9883/10556/9688/134637/23511
R-HSA-372708	p130Cas linkage to MAPK signaling for integrins	11	0.499711	0.833282	0.765545	1	1	4819	tags=45%, list=39%, signal=28%	54518/7094/2266/9564/2335
R-HSA-196780	Biotin transport and metabolism	11	0.499703	0.833268	0.765545	1	1	4499	tags=36%, list=36%, signal=23%	5096/51248/8884/3141
R-HSA-3108214	SUMOylation of DNA damage response and repair proteins	71	0.51736	0.913023	0.766234	1	1	4463	tags=42%, list=36%, signal=27%	348995/4928/5371/79902/1069/54780/9063/165918/55706/1912/6117/493861/11097/57122/129401/22955/5893/286053/51564/7329/10762/7518/7341/6045/142/8480/9126/9883/9688/23511
R-HSA-983705	Signaling by the B Cell Receptor (BCR)	101	0.519018	0.921038	0.766234	1	1	2581	tags=21%, list=21%, signal=17%	10197/5698/5696/80228/4690/8454/5690/25780/5693/5970/5686/5706/5713/973/5534/5715/6786/118788/5684/84433/5707
R-HSA-446203	Asparagine N-linked glycosylation	256	0.527813	0.947165	0.767233	1	1	3322	tags=26%, list=27%, signal=20%	54732/1639/51807/55014/64841/1781/5537/7280/829/54344/51005/9871/2348/286/8704/1604/2153/6048/9570/6399/4247/55738/9117/10466/11253/2525/26503/81849/10376/9331/6709/1778/140735/10175/2762/79868/7277/9526/83696/440138/2673/6482/1798/10113/256281/1522/11282/8128/10959/64377/84617/91445/10540/267/8702/10195/84342/84364/4122/199857/54187/1075/6400/10671/4249/9486/10956
R-HSA-68877	Mitotic Prometaphase	176	0.524714	0.939239	0.768232	1	1	3839	tags=38%, list=31%, signal=27%	1639/51807/348995/1781/7280/5528/54908/4928/10142/57405/79980/1063/22897/25936/7283/55869/5525/9184/84131/79902/1069/1459/332/80321/57082/10376/23332/1778/140735/5529/7277/79441/1457/151648/27175/440145/10051/1454/7532/5519/64946/83540/84617/5116/79172/5347/57122/10540/11064/3619/10733/5905/1060/25909/55166/10121/401541/147841/10403/6232/9183/79682/7846/23244/11130/1453/1058
R-HSA-2408557	Selenocysteine synthesis	82	0.514943	0.911063	0.768232	1	1	3029	tags=30%, list=24%, signal=23%	140801/51091/6170/6138/6210/6188/6139/23521/6175/6133/6144/6231/6129/116832/6135/60678/6137/6146/6189/6228/6230/6224/51065/6205/6142
R-HSA-187687	Signalling to ERKs	27	0.506029	0.871885	0.771229	1	1	3893	tags=26%, list=31%, signal=18%	5600/6300/5603/1432/53358/3845/2889
R-HSA-193807	Synthesis of bile acids and bile salts via 27-hydroxycholesterol	7	0.502044	0.804605	0.771798	1	1	4116	tags=43%, list=33%, signal=29%	8648/1593/80270
R-HSA-2243919	Crosslinking of collagen fibrils	13	0.493663	0.830378	0.772126	1	1	3077	tags=31%, list=25%, signal=23%	1285/1284/649/7093
R-HSA-3899300	SUMOylation of transcription cofactors	41	0.504981	0.884203	0.772228	1	1	3998	tags=32%, list=32%, signal=22%	10521/1387/9063/1912/8648/57591/6294/115426/22955/7329/1487/7341/6045
R-HSA-211945	Phase I - Functionalization of compounds	69	0.51494	0.907784	0.772228	1	1	3346	tags=23%, list=27%, signal=17%	874/8639/196743/6916/285440/219/1592/56603/8648/8529/670/1727/120227/1593/405/54498
R-HSA-9007101	Rab regulation of trafficking	107	0.516494	0.919429	0.773227	1	1	2513	tags=20%, list=20%, signal=16%	22930/9610/11021/57679/9827/5872/57533/23258/8408/6399/55667/414918/8567/5874/84315/83696/9367/83874/9135/10133/1121
R-HSA-5368287	Mitochondrial translation	85	0.516951	0.913781	0.773227	1	1	3320	tags=35%, list=27%, signal=26%	64969/26589/6182/65080/64983/65008/51253/64949/51263/219402/55173/55037/10884/51021/51318/51650/65993/64960/92259/55168/10102/29088/740/54148/85476/28957/51081/79590/29074/63931
R-HSA-73893	DNA Damage Bypass	45	0.508846	0.891319	0.773227	1	1	3081	tags=31%, list=25%, signal=24%	7318/10714/51426/124739/9636/9246/5425/5980/6117/9768/51455/5427/7706/56852
R-HSA-5663213	RHO GTPases Activate WASPs and WAVEs	31	0.503923	0.870972	0.774226	1	1	1394	tags=13%, list=11%, signal=11%	10458/4690/5595/10094
R-HSA-5696400	Dual Incision in GG-NER	37	0.504645	0.878647	0.774226	1	1	2198	tags=19%, list=18%, signal=16%	2968/10714/51426/7507/5425/6117/9557
R-HSA-983695	Antigen activates B Cell Receptor (BCR) leading to generation of second messengers	28	0.503002	0.867481	0.774226	1	1	3852	tags=29%, list=31%, signal=20%	80228/4690/973/6786/118788/27071/3710/801
R-HSA-109582	Hemostasis	444	0.530036	0.957881	0.775225	1	1	2753	tags=22%, list=22%, signal=18%	3456/7975/4312/51807/8968/85440/59345/91768/56301/7280/829/10184/8527/3660/5528/11127/7873/80228/3717/5170/5595/2149/972/5473/8350/6678/2152/2153/150/5327/2771/7040/2768/5525/51706/161882/5575/3659/5578/634/2621/55970/388/54518/10376/1445/30846/4267/710/3672/9463/4842/10490/7094/2782/221955/5874/5140/5529/7277/89953/8352/64147/3705/10362/10681/90952/9123/55083/8357/55605/8354/50808/5329/387/90990…
R-HSA-68949	Orc1 removal from chromatin	62	0.513896	0.903496	0.775225	1	1	2581	tags=21%, list=21%, signal=17%	10197/5698/5696/8454/5690/5693/6502/5686/5706/5713/5715/5684/5707
R-HSA-186763	Downstream signal transduction	27	0.505075	0.870241	0.775225	1	1	3893	tags=33%, list=31%, signal=23%	6772/4690/5154/2886/5921/5335/5155/3845/2889
R-HSA-418889	Caspase activation via Dependence Receptors in the absence of ligand	9	0.495653	0.81252	0.776166	1	1	935	tags=11%, list=7%, signal=10%	1613
R-HSA-917729	Endosomal Sorting Complex Required For Transport (ESCRT)	28	0.502032	0.865808	0.776224	1	1	2407	tags=25%, list=19%, signal=20%	25978/91782/92421/9146/51652/9525/137492
R-HSA-159236	Transport of Mature mRNA derived from an Intron-Containing Transcript	66	0.51358	0.903976	0.776224	1	1	4487	tags=41%, list=36%, signal=26%	348995/6431/4928/29107/80145/79902/9775/9939/55706/6426/84324/11097/9295/57122/9877/129401/65109/10762/22916/7307/10482/8480/9984/9883/9688/23511/4116
R-HSA-5621575	CD209 (DC-SIGN) signaling	18	0.493006	0.842238	0.776884	1	1	2555	tags=22%, list=20%, signal=18%	1387/3384/5970/5894
R-HSA-211859	Biological oxidations	136	0.519866	0.927551	0.777223	1	1	4159	tags=33%, list=33%, signal=22%	874/8639/9446/196743/6916/2944/285440/4144/8460/7172/10380/6817/2941/219/1592/373156/56603/8648/6799/8529/2946/4552/54928/670/9/1836/1727/79017/2947/120227/1593/405/54498/51000/2952/23169/196/8459/6820/57412/347734/4259/2954/10861/64757
R-HSA-166520	Signaling by NTRKs	87	0.515144	0.910894	0.777223	1	1	2310	tags=14%, list=19%, signal=11%	1846/5528/5595/5600/161/6300/1785/5598/5603/387/5519/1759
R-HSA-2468052	Establishment of Sister Chromatid Cohesion	10	-0.301772	-0.854379	0.777778	1	1	8720	tags=100%, list=70%, signal=30%	114799/9126/10274/5885/8243/113130/23047/10735/157570
R-HSA-190242	FGFR1 ligand binding and activation	10	-0.30113	-0.852563	0.777778	1	1	8728	tags=10%, list=70%, signal=3%
R-HSA-5419276	Mitochondrial translation termination	79	0.515056	0.910345	0.778222	1	1	4680	tags=52%, list=37%, signal=33%	64969/26589/6182/65080/64983/65008/51253/64949/51263/55173/55037/10884/51021/51318/51650/65993/64960/92259/55168/29088/740/54148/28957/51081/79590/29074/63931/51642/124995/219927/64951/128308/7818/28977/6183/64979/56945/116541/55052/23107/64981
R-HSA-6785631	ERBB2 Regulates Cell Motility	13	0.491229	0.826284	0.77823	1	1	2180	tags=23%, list=17%, signal=19%	2069/51072/387
R-HSA-1296052	Ca2+ activated K+ channels	5	0.502272	0.788709	0.779176	1	1	2424	tags=20%, list=19%, signal=16%	27345
R-HSA-453279	Mitotic G1-G1/S phases	137	0.519184	0.926466	0.779221	1	1	4138	tags=36%, list=33%, signal=25%	1028/10197/5698/91768/5696/3717/1876/898/4149/8454/5690/595/5693/1859/1027/55957/6502/7027/5686/5706/5713/1874/23649/6117/5519/26271/5715/5684/5707/896/5427/5557/1030/5933/7979/3065/7153/4609/4171/890/6118/5719/5928/1022/9861/4176/5426/1031/1719/5721
R-HSA-2980736	Peptide hormone metabolism	54	0.510593	0.896425	0.779221	1	1	3553	tags=28%, list=28%, signal=20%	6804/57393/6844/1803/11336/149371/1359/1522/290/590/3799/60559/338557/3625/64924
R-HSA-5173105	O-linked glycosylation	75	0.513311	0.906233	0.78022	1	1	3314	tags=27%, list=27%, signal=20%	2589/7058/51809/10678/81792/9331/29071/10417/8693/56999/6482/84892/92949/9509/55568/374378/4582/93010/84197/120071
R-HSA-4570464	SUMOylation of RNA binding proteins	43	0.506932	0.886432	0.78022	1	1	4463	tags=40%, list=36%, signal=25%	348995/4928/79902/55706/1912/11097/57122/129401/22955/7329/10762/7341/6045/8480/9883/9688/23511
R-HSA-5358508	Mismatch Repair	15	0.487116	0.823851	0.780808	1	1	2134	tags=20%, list=17%, signal=17%	10714/5425/6117
R-HSA-5625970	RHO GTPases activate KTN1	10	0.490617	0.811795	0.781538	1	1	3044	tags=30%, list=24%, signal=23%	89953/387/3799
R-HSA-71336	Pentose phosphate pathway	14	0.48734	0.823988	0.781598	1	1	2548	tags=21%, list=20%, signal=17%	5634/2539/5631
R-HSA-418457	cGMP effects	11	0.49263	0.821474	0.781855	1	1	2424	tags=18%, list=19%, signal=15%	5140/27345
R-HSA-68616	Assembly of the ORC complex at the origin of replication	6	-0.350805	-0.83291	0.784091	1	1	8107	tags=67%, list=65%, signal=23%	5000/4998/4999
R-HSA-418885	DCC mediated attractive signaling	14	0.48544	0.820775	0.784631	1	1	3351	tags=29%, list=27%, signal=21%	4690/7204/1793/9423
R-HSA-167590	Nef Mediated CD4 Down-regulation	8	0.488818	0.794368	0.78481	1	1	5485	tags=75%, list=44%, signal=42%	161/1173/3932/375/1175/163
R-HSA-373760	L1CAM interactions	92	0.514518	0.911713	0.785215	1	1	2633	tags=23%, list=21%, signal=18%	51807/7280/5595/286/161/8986/8506/1459/1785/10376/6709/5962/3672/7277/1457/27255/2048/1759/3912/6331/84617
R-HSA-112043	PLC beta mediated events	33	0.501036	0.868369	0.785215	1	1	3907	tags=30%, list=31%, signal=21%	2781/2771/5575/5578/5137/2775/2770/3710/801/5321
R-HSA-9013695	NOTCH4 Intracellular Domain Regulates Transcription	16	0.488655	0.8308	0.785282	1	1	2276	tags=19%, list=18%, signal=15%	9794/1387/4853
R-HSA-164952	The role of Nef in HIV-1 replication and disease pathogenesis	22	0.491083	0.845733	0.786	1	1	4772	tags=45%, list=38%, signal=28%	164/161/567/1173/1174/3932/375/1794/1175/162
R-HSA-917937	Iron uptake and transport	49	0.506646	0.887004	0.786214	1	1	4617	tags=43%, list=37%, signal=27%	3163/8454/3162/79901/525/113235/245973/8992/537/90423/3934/48/2495/30061/526/7037/23545/4738/28982/6233/1356
R-HSA-1433617	Regulation of signaling by NODAL	6	0.495682	0.785837	0.786652	1	1	1818	tags=17%, list=15%, signal=14%	130399
R-HSA-8963896	HDL assembly	5	0.499118	0.783757	0.787185	1	1	2925	tags=40%, list=23%, signal=31%	19/649
R-HSA-111957	Cam-PDE 1 activation	5	0.499096	0.783722	0.787185	1	1	3852	tags=40%, list=31%, signal=28%	5137/801
R-HSA-5654704	SHC-mediated cascade:FGFR3	15	0.483627	0.81795	0.787879	1	1	3795	tags=27%, list=30%, signal=19%	8817/2261/2247/3845
R-HSA-2022377	Metabolism of Angiotensinogen to Angiotensins	10	0.487845	0.807208	0.788718	1	1	4136	tags=40%, list=33%, signal=27%	1359/1522/290/59272
R-HSA-5083632	Defective C1GALT1C1 causes Tn polyagglutination syndrome (TNPS)	8	0.487994	0.793029	0.78903	1	1	3078	tags=25%, list=25%, signal=19%	29071/4582
R-HSA-446219	Synthesis of substrates in N-glycan biosythesis	52	0.508513	0.891884	0.789211	1	1	2515	tags=19%, list=20%, signal=15%	64841/54344/51005/26503/81849/2762/2673/6482/256281/8128
R-HSA-6784531	tRNA processing in the nucleus	51	0.506456	0.88725	0.789211	1	1	4463	tags=43%, list=36%, signal=28%	348995/4928/339487/79902/1478/79897/55706/10248/80746/51493/11097/57122/129401/1653/10762/283989/11260/8480/9883/10556/9688/23511
R-HSA-418038	Nucleotide-like (purinergic) receptors	6	0.493436	0.782276	0.789934	1	1	4760	tags=50%, list=38%, signal=31%	136/5029/2840
R-HSA-191859	snRNP Assembly	46	0.503142	0.881384	0.791209	1	1	4562	tags=43%, list=37%, signal=28%	348995/25929/4928/79902/79760/55706/11218/79084/11097/57122/129401/10762/22916/6637/8480/9883/10419/9688/23511/6633
R-HSA-194441	Metabolism of non-coding RNA	46	0.503142	0.881384	0.791209	1	1	4562	tags=43%, list=37%, signal=28%	348995/25929/4928/79902/79760/55706/11218/79084/11097/57122/129401/10762/22916/6637/8480/9883/10419/9688/23511/6633
R-HSA-112040	G-protein mediated events	34	0.500795	0.869773	0.792208	1	1	3907	tags=29%, list=31%, signal=20%	2781/2771/5575/5578/5137/2775/2770/3710/801/5321
R-HSA-4641265	Repression of WNT target genes	11	0.485888	0.81023	0.794088	1	1	4430	tags=55%, list=35%, signal=35%	7088/7091/3065/1487/7089/83439
R-HSA-69239	Synthesis of DNA	106	0.511587	0.910332	0.796204	1	1	3951	tags=34%, list=32%, signal=23%	10197/5698/5696/7321/10714/10393/898/8454/5690/11065/5693/6502/5686/5706/5425/5713/51433/23649/51434/6117/84296/5715/5684/5707/5427/5557/7979/7324/51659/4171/890/6118/5719/9861/4176/5426
R-HSA-429947	Deadenylation of mRNA	23	0.488206	0.840782	0.796204	1	1	4263	tags=35%, list=34%, signal=23%	9775/57472/23019/1974/1973/9924/26986/1975
R-HSA-1971475	A tetrasaccharide linker sequence is required for GAG synthesis	15	0.480064	0.811925	0.79697	1	1	1637	tags=13%, list=13%, signal=12%	126792/64132
R-HSA-8963898	Plasma lipoprotein assembly	8	0.484091	0.786685	0.797468	1	1	4919	tags=50%, list=39%, signal=30%	19/649/341/5566
R-HSA-391908	Prostanoid ligand receptors	6	0.488501	0.774453	0.797593	1	1	3695	tags=50%, list=30%, signal=35%	5737/6915/5734
R-HSA-196757	Metabolism of folate and pterines	15	0.479195	0.810455	0.79798	1	1	4620	tags=40%, list=37%, signal=25%	6573/113235/10797/10588/1719/2356
R-HSA-69206	G1/S Transition	120	0.512098	0.912367	0.799201	1	1	3951	tags=34%, list=32%, signal=24%	10197/5698/91768/5696/1876/898/4149/8454/5690/595/5693/1027/55957/6502/7027/5686/5706/5713/1874/23649/6117/5519/26271/5715/5684/5707/5427/5557/5933/7979/3065/4609/4171/890/6118/5719/5928/1022/9861/4176/5426
R-HSA-917977	Transferrin endocytosis and recycling	26	0.496939	0.85561	0.799201	1	1	3870	tags=31%, list=31%, signal=21%	525/245973/8992/537/90423/526/7037/23545
R-HSA-4755510	SUMOylation of immune response proteins	10	0.481897	0.797366	0.801026	1	1	4764	tags=50%, list=38%, signal=31%	5970/7329/7341/9641/4792
R-HSA-1474151	Tetrahydrobiopterin (BH4) synthesis, recycling, salvage and regulation	9	0.484715	0.794589	0.801036	1	1	4135	tags=56%, list=33%, signal=37%	2644/2643/4846/801/1719
R-HSA-162588	Budding and maturation of HIV virion	26	0.493687	0.850011	0.802198	1	1	2407	tags=23%, list=19%, signal=19%	25978/91782/92421/51652/9525/137492
R-HSA-6782315	tRNA modification in the nucleus and cytosol	42	0.496898	0.869695	0.803197	1	1	4396	tags=45%, list=35%, signal=29%	10785/55644/80324/90353/55039/83480/23536/348180/54517/54974/2058/55253/4234/54888/115708/8270/112858/54920/134637
R-HSA-5683057	MAPK family signaling cascades	233	0.523465	0.938616	0.804196	1	1	3888	tags=30%, list=31%, signal=21%	1846/10197/817/10435/5698/5696/8682/5528/28956/3717/5595/8315/816/9693/1437/5525/57690/5690/25780/5536/5693/54518/1445/8817/6709/1843/2069/7094/5529/5686/5706/84078/5713/2261/5519/5715/3718/5684/5894/4343/5707/27040/896/153090/5154/2308/1847/7979/5921/11221/10256/10048/1844/2266/53358/4609/2309/2676/1848/408/5155/2247/3845/5719/71/10642/801/1742/57554/9861
R-HSA-5607764	CLEC7A (Dectin-1) signaling	90	0.509488	0.902111	0.804196	1	1	2581	tags=20%, list=21%, signal=16%	10197/5698/5696/5170/7189/7321/8454/5690/5693/5970/5686/5706/5713/5534/5715/5684/84433/5707
R-HSA-5666185	RHO GTPases Activate Rhotekin and Rhophilins	8	0.478559	0.777697	0.805907	1	1	3399	tags=38%, list=27%, signal=27%	388/387/30851
R-HSA-8866427	VLDLR internalisation and degradation	12	0.483573	0.808167	0.80632	1	1	6166	tags=83%, list=49%, signal=42%	161/1173/29116/1213/255738/1175/7436/163/1211/160
R-HSA-5684264	MAP3K8 (TPL2)-dependent MAPK1/3 activation	14	0.476995	0.806497	0.806876	1	1	1821	tags=14%, list=15%, signal=12%	8454/79155
R-HSA-354194	GRB2:SOS provides linkage to MAPK signaling for Integrins	11	0.478517	0.797939	0.807339	1	1	1655	tags=18%, list=13%, signal=16%	54518/7094
R-HSA-4420332	Defective B3GALT6 causes EDSP2 and SEMDJL1	13	0.482618	0.8118	0.809766	1	1	526	tags=8%, list=4%, signal=7%	126792
R-HSA-193648	NRAGE signals death through JNK	50	0.499543	0.876074	0.81019	1	1	2993	tags=20%, list=24%, signal=15%	10018/26230/57449/23365/6453/55701/7204/389337/26084/7410
R-HSA-168254	Influenza Infection	137	0.512603	0.914722	0.81019	1	1	3029	tags=28%, list=24%, signal=21%	5610/348995/140801/4928/6170/5434/6138/7040/6210/6188/79902/6139/23521/5433/6175/9636/6133/6144/55706/6231/5438/6129/3839/116832/6135/5431/6137/6146/6189/11097/57122/6228/6230/6224/129401/51065/6205/6142
R-HSA-2660825	Signaling by NOTCH1 t(7;9)(NOTCH1:M1580_K2555) Translocation Mutant	6	0.482652	0.765181	0.810722	1	1	3267	tags=17%, list=26%, signal=12%	3714
R-HSA-2660826	Constitutive Signaling by NOTCH1 t(7;9)(NOTCH1:M1580_K2555) Translocation Mutant	6	0.482652	0.765181	0.810722	1	1	3267	tags=17%, list=26%, signal=12%	3714
R-HSA-9026519	Activated NTRK2 signals through RAS	9	-0.304153	-0.840289	0.810811	1	1	8690	tags=11%, list=70%, signal=3%
R-HSA-1482883	Acyl chain remodeling of DAG and TAG	5	0.485806	0.762852	0.811213	1	1	6087	tags=80%, list=49%, signal=41%	8694/84649/11343/57104
R-HSA-5693532	DNA Double-Strand Break Repair	144	0.512669	0.915149	0.812188	1	1	2167	tags=18%, list=17%, signal=15%	8366/8363/8361/4683/5884/10714/51426/7517/27434/116028/64421/1111/5536/8294/165918/83990/8467/5425/8340/51567/8364/9025/8341/29086/6117/7156
R-HSA-416550	Sema4D mediated inhibition of cell attachment and migration	6	0.481063	0.762661	0.81291	1	1	2180	tags=17%, list=17%, signal=14%	387
R-HSA-174417	Telomere C-strand (Lagging Strand) Synthesis	23	0.478459	0.823996	0.814186	1	1	3951	tags=35%, list=32%, signal=24%	10714/5425/23649/6117/5427/5557/6118/5426
R-HSA-8957322	Metabolism of steroids	110	0.508174	0.904468	0.815185	1	1	3210	tags=24%, list=26%, signal=18%	57678/9023/134429/9871/9453/51144/4801/1387/403313/2224/6604/5007/8648/10654/4598/6309/3295/2222/2194/50814/5641/6907/213/7329/120227/1593
R-HSA-159231	Transport of Mature mRNA Derived from an Intronless Transcript	38	0.49447	0.861998	0.815185	1	1	4463	tags=42%, list=36%, signal=27%	348995/4928/79902/55706/11097/53981/57122/129401/10762/8189/22916/10482/8480/9883/9688/23511
R-HSA-159234	Transport of Mature mRNAs Derived from Intronless Transcripts	38	0.49447	0.861998	0.815185	1	1	4463	tags=42%, list=36%, signal=27%	348995/4928/79902/55706/11097/53981/57122/129401/10762/8189/22916/10482/8480/9883/9688/23511
R-HSA-373752	Netrin-1 signaling	41	0.495826	0.868173	0.815185	1	1	3489	tags=27%, list=28%, signal=19%	5306/4690/5600/6300/5603/6586/7204/1432/1793/9423/5335
R-HSA-5655862	Translesion synthesis by POLK	16	0.472248	0.802906	0.816532	1	1	5170	tags=56%, list=41%, signal=33%	51426/5980/6117/51455/6118/6119/6233/10459/5981
R-HSA-1852241	Organelle biogenesis and maintenance	253	0.520975	0.934907	0.818182	1	1	2732	tags=25%, list=22%, signal=20%	6648/1639/51807/1781/23082/7280/8834/11127/8195/211/79600/10142/85302/5600/3842/255758/22897/6300/7283/9727/583/84131/200894/200186/10651/1069/1387/25813/22948/9657/80321/11336/23373/10376/23332/26160/6102/1778/6604/9321/1386/140735/149371/79598/7277/79441/6950/8648/84747/1454/7532/89891/139322/57560/6608/10575/8841/84617/5116/1432/55735/11020/5347/132320
R-HSA-6806667	Metabolism of fat-soluble vitamins	25	0.485134	0.834163	0.819	1	1	2355	tags=16%, list=19%, signal=13%	57016/29914/29967/3949
R-HSA-111933	Calmodulin induced events	18	0.474799	0.811134	0.819095	1	1	2490	tags=17%, list=20%, signal=13%	5575/5578/5137
R-HSA-111997	CaM pathway	18	0.474799	0.811134	0.819095	1	1	2490	tags=17%, list=20%, signal=13%	5575/5578/5137
R-HSA-71288	Creatine metabolism	7	0.480072	0.769391	0.81916	1	1	6191	tags=71%, list=50%, signal=36%	6535/2593/6539/6534/1152
R-HSA-156902	Peptide chain elongation	79	0.506448	0.895131	0.819181	1	1	3029	tags=30%, list=24%, signal=23%	140801/6170/6138/1915/6210/6188/6139/23521/6175/6133/6144/6231/6129/116832/6135/6137/6146/6189/6228/6230/6224/51065/6205/6142
R-HSA-5654221	Phospholipase C-mediated cascade; FGFR2	12	0.476975	0.797141	0.819572	1	1	3757	tags=25%, list=30%, signal=17%	8817/5335/2247
R-HSA-499943	Interconversion of nucleotide di- and triphosphates	25	0.482507	0.829646	0.821	1	1	3510	tags=28%, list=28%, signal=20%	1635/1503/79077/122481/203/50484/1854
R-HSA-419037	NCAM1 interactions	24	0.479495	0.823577	0.821179	1	1	2515	tags=21%, list=20%, signal=17%	1285/1284/782/5621/8128
R-HSA-194315	Signaling by Rho GTPases	376	0.523856	0.945611	0.822178	1	1	3889	tags=34%, list=31%, signal=24%	8366/8363/51807/8968/348995/8361/51466/57522/1781/85360/7280/257106/10458/5528/54908/4690/26230/613/5170/5595/58480/4928/8350/6722/57405/3984/79980/117289/10395/1063/9928/25936/23433/128239/5525/9184/79902/103910/29941/57449/4659/332/388/10094/57082/10376/23332/8294/1778/1027/23365/8335/140735/4221/57120/5529/7277/89953/8340/151648/6453/91614/8352/55701/8357/8354/8364/57591/8341/7532/387/5519/720…
R-HSA-8854214	TBC/RABGAPs	39	0.491981	0.85968	0.823177	1	1	2494	tags=15%, list=20%, signal=12%	11021/57533/8408/83874/9135/10133
R-HSA-6811440	Retrograde transport at the Trans-Golgi-Network	43	0.4955	0.866442	0.823177	1	1	2086	tags=19%, list=17%, signal=16%	79571/9827/8675/10466/400/122830/84316/9367
R-HSA-901042	Calnexin/calreticulin cycle	24	0.478074	0.821137	0.823177	1	1	4611	tags=42%, list=37%, signal=26%	6048/11253/91445/267/6400/10956/2923/7844/51009/6233
R-HSA-1483115	Hydrolysis of LPC	5	0.476661	0.748493	0.823799	1	1	6390	tags=80%, list=51%, signal=39%	255189/5321/23659/56261
R-HSA-69275	G2/M Transition	173	0.514866	0.921607	0.824176	1	1	3082	tags=27%, list=25%, signal=20%	1639/51807/10197/5698/1781/5696/7280/10142/1063/22897/7283/8454/84131/1069/5690/4659/5693/80321/10376/23332/1778/55957/2305/5686/5706/7277/79441/51512/5713/27175/440145/1454/7532/5519/5715/5684/10133/5707/84617/5116/5347/10540/79866/995/11064/7979
R-HSA-114508	Effects of PIP2 hydrolysis	20	0.480932	0.823762	0.824473	1	1	4546	tags=35%, list=36%, signal=22%	8527/221955/57406/26090/3710/10125/1608
R-HSA-190241	FGFR2 ligand binding and activation	13	0.473997	0.797299	0.825025	1	1	3757	tags=23%, list=30%, signal=16%	8817/143282/2247
R-HSA-380270	Recruitment of mitotic centrosome proteins and complexes	75	0.502912	0.887875	0.826174	1	1	2166	tags=21%, list=17%, signal=18%	1639/1781/10142/22897/7283/84131/1069/80321/23332/1778/7277/79441/27175/440145/1454/7532
R-HSA-380287	Centrosome maturation	75	0.502912	0.887875	0.826174	1	1	2166	tags=21%, list=17%, signal=18%	1639/1781/10142/22897/7283/84131/1069/80321/23332/1778/7277/79441/27175/440145/1454/7532
R-HSA-8986944	Transcriptional Regulation by MECP2	44	0.494208	0.864793	0.826174	1	1	1048	tags=9%, list=8%, signal=8%	3654/817/816/57690
R-HSA-211976	Endogenous sterols	19	0.474313	0.812691	0.826305	1	1	3644	tags=26%, list=29%, signal=19%	285440/8648/1593/405/196
R-HSA-194068	Bile acid and bile salt metabolism	27	0.486561	0.838341	0.827173	1	1	3210	tags=22%, list=26%, signal=17%	9023/5007/8648/3295/213/1593
R-HSA-1614635	Sulfur amino acid metabolism	20	0.480258	0.822607	0.827482	1	1	4027	tags=40%, list=32%, signal=27%	84890/1036/1468/4552/51074/4357/7263/58472
R-HSA-380259	Loss of Nlp from mitotic centrosomes	66	0.50089	0.881641	0.828172	1	1	2166	tags=21%, list=17%, signal=18%	1639/1781/10142/22897/7283/84131/1069/80321/23332/1778/7277/79441/1454/7532
R-HSA-380284	Loss of proteins required for interphase microtubule organization from the centrosome	66	0.50089	0.881641	0.828172	1	1	2166	tags=21%, list=17%, signal=18%	1639/1781/10142/22897/7283/84131/1069/80321/23332/1778/7277/79441/1454/7532
R-HSA-1483249	Inositol phosphate metabolism	44	0.494013	0.864452	0.828172	1	1	3529	tags=30%, list=28%, signal=21%	11165/11163/170685/3705/3613/51196/80271/8821/3612/3632/64768/5335/3628
R-HSA-1237112	Methionine salvage pathway	5	0.47387	0.744111	0.828375	1	1	6304	tags=80%, list=51%, signal=40%	51074/84245/2805/4507
R-HSA-5654228	Phospholipase C-mediated cascade; FGFR4	10	0.467412	0.7734	0.828718	1	1	3757	tags=30%, list=30%, signal=21%	8817/5335/2247
R-HSA-2871796	FCERI mediated MAPK activation	26	0.481452	0.828945	0.829171	1	1	3969	tags=27%, list=32%, signal=18%	5595/5601/27040/7410/5335/3845/3725
R-HSA-6803529	FGFR2 alternative splicing	26	0.48168	0.829337	0.829171	1	1	2500	tags=19%, list=20%, signal=15%	5434/5433/5438/5431/7073
R-HSA-190375	FGFR2c ligand binding and activation	9	0.472889	0.775203	0.830052	1	1	3757	tags=22%, list=30%, signal=16%	8817/2247
R-HSA-381340	Transcriptional regulation of white adipocyte differentiation	72	0.502711	0.887189	0.83017	1	1	2994	tags=24%, list=24%, signal=18%	9441/7124/80306/7040/9442/1024/1387/6604/5970/1959/55090/8648/9968/8841/896/10025/6907
R-HSA-5205647	Mitophagy	26	0.480547	0.827386	0.83017	1	1	4104	tags=42%, list=33%, signal=28%	8408/1459/10452/1457/56993/7416/192111/9804/401505/65018/54543
R-HSA-1650814	Collagen biosynthesis and modifying enzymes	46	0.492668	0.863036	0.83017	1	1	3077	tags=26%, list=25%, signal=20%	169044/1285/26577/85301/5479/1284/80781/9509/10491/1295/649/7093
R-HSA-196791	Vitamin D (calciferol) metabolism	9	0.471462	0.772864	0.831088	1	1	3174	tags=33%, list=25%, signal=25%	5641/7329/120227
R-HSA-9010553	Regulation of expression of SLITs and ROBOs	148	0.510173	0.910816	0.831169	1	1	4175	tags=38%, list=33%, signal=25%	10197/5698/5696/140801/6170/6138/2107/6210/6188/9775/5690/6139/23032/23521/9939/5693/6175/6133/65110/6144/6231/5686/5706/5713/6129/116832/6135/5715/6137/8453/5684/6146/5707/6189/6228/6230/6224/51065/6205/6142/7979/65109/6130/6232/22916/6923/6164/5719/6193/9861/4440/26986/6203/5721/9349/6187
R-HSA-159418	Recycling of bile acids and salts	8	0.469919	0.763656	0.831224	1	1	3073	tags=25%, list=25%, signal=19%	8648/213
R-HSA-432047	Passive transport by Aquaporins	5	0.470304	0.73851	0.831808	1	1	5237	tags=60%, list=42%, signal=35%	89872/362/359
R-HSA-72764	Eukaryotic Translation Termination	83	0.50163	0.887898	0.832168	1	1	3029	tags=29%, list=24%, signal=22%	140801/6170/6138/2107/6210/6188/6139/23521/6175/6133/6144/6231/6129/116832/6135/6137/6146/6189/6228/6230/6224/51065/6205/6142
R-HSA-1912420	Pre-NOTCH Processing in Golgi	16	0.462434	0.78622	0.835685	1	1	4792	tags=50%, list=38%, signal=31%	4853/10959/6400/3955/5986/6487/487/4854
R-HSA-6807505	RNA polymerase II transcribes snRNA genes	67	0.498195	0.877769	0.837163	1	1	3541	tags=33%, list=28%, signal=24%	29101/2961/6880/5434/84524/5433/79871/5438/23248/5431/6827/25896/6619/6884/55726/5452/51593/81556/55174/8812/5451/1025
R-HSA-72702	Ribosomal scanning and start codon recognition	49	0.490394	0.858551	0.837163	1	1	4843	tags=51%, list=39%, signal=31%	6210/6188/1983/6231/1974/1964/6189/6228/6230/6224/51065/8669/6205/6232/1973/6193/6203/6187/1975/8661/6206/8894/6233/6191/6207
R-HSA-1250342	PI3K events in ERBB4 signaling	9	0.467744	0.766769	0.837306	1	1	6428	tags=67%, list=51%, signal=32%	2069/685/9542/3084/5290/1839
R-HSA-2470946	Cohesin Loading onto Chromatin	9	-0.301748	-0.833645	0.837838	1	1	8720	tags=100%, list=70%, signal=30%	9126/25836/10274/5885/8243/23047/10735/23383
R-HSA-177504	Retrograde neurotrophin signalling	13	0.468636	0.788281	0.83825	1	1	2310	tags=23%, list=19%, signal=19%	161/1785/1759
R-HSA-8949613	Cristae formation	26	0.475384	0.818497	0.839161	1	1	4549	tags=42%, list=36%, signal=27%	8834/10651/25813/139322/55735/509/79135/3313/506/125988/10632
R-HSA-1181150	Signaling by NODAL	14	0.466867	0.789373	0.839232	1	1	3672	tags=29%, list=29%, signal=20%	4089/130399/2309/2657
R-HSA-139915	Activation of PUMA and translocation to mitochondria	9	0.46586	0.763681	0.839378	1	1	2941	tags=22%, list=24%, signal=17%	7027/27113
R-HSA-8848021	Signaling by PTK6	45	0.489469	0.857378	0.841159	1	1	4995	tags=44%, list=40%, signal=27%	9021/898/595/2069/1027/27043/387/10457/2034/5921/1793/3845/63916/55620/9564/685/9542/6233/867/3084
R-HSA-9006927	Signaling by Non-Receptor Tyrosine Kinases	45	0.489469	0.857378	0.841159	1	1	4995	tags=44%, list=40%, signal=27%	9021/898/595/2069/1027/27043/387/10457/2034/5921/1793/3845/63916/55620/9564/685/9542/6233/867/3084
R-HSA-156842	Eukaryotic Translation Elongation	83	0.499473	0.88408	0.841159	1	1	3029	tags=30%, list=24%, signal=23%	140801/6170/6138/1915/6210/6188/6139/23521/6175/6133/6144/6231/6129/116832/6135/6137/6146/1917/6189/6228/6230/6224/51065/6205/6142
R-HSA-9022692	Regulation of MECP2 expression and activity	27	0.479403	0.826009	0.842158	1	1	3388	tags=26%, list=27%, signal=19%	817/816/57690/4343/8841/6907/3065
R-HSA-8982491	Glycogen metabolism	23	0.466975	0.804219	0.842158	1	1	4185	tags=35%, list=34%, signal=23%	5507/2632/283209/2997/5834/8908/801/2992
R-HSA-400451	Free fatty acids regulate insulin secretion	5	-0.360154	-0.795964	0.84375	1	1	7990	tags=20%, list=64%, signal=7%
R-HSA-434316	Fatty Acids bound to GPR40 (FFAR1) regulate insulin secretion	5	-0.360154	-0.795964	0.84375	1	1	7990	tags=20%, list=64%, signal=7%
R-HSA-194840	Rho GTPase cycle	111	0.502952	0.895021	0.844156	1	1	3160	tags=23%, list=25%, signal=18%	57522/85360/257106/26230/613/58480/117289/10395/23433/57449/388/23365/6453/91614/55701/387/7204/389337/29984/9824/64411/398/26084/7410/23092/23779
R-HSA-453274	Mitotic G2-G2/M phases	175	0.511266	0.91484	0.844156	1	1	3082	tags=26%, list=25%, signal=20%	1639/51807/10197/5698/1781/5696/7280/10142/1063/22897/7283/8454/84131/1069/5690/4659/5693/80321/10376/23332/1778/55957/2305/5686/5706/7277/79441/51512/5713/27175/440145/1454/7532/5519/5715/5684/10133/5707/84617/5116/5347/10540/79866/995/11064/7979
R-HSA-72202	Transport of Mature Transcript to Cytoplasm	74	0.49775	0.878788	0.844156	1	1	4487	tags=39%, list=36%, signal=25%	348995/6431/4928/29107/80145/79902/9775/9939/55706/6426/84324/11097/53981/9295/57122/9877/129401/65109/10762/8189/22916/7307/10482/8480/9984/9883/9688/23511/4116
R-HSA-5689603	UCH proteinases	88	0.500446	0.885123	0.845155	1	1	4184	tags=35%, list=34%, signal=24%	10197/5698/5696/7048/7040/5690/11047/5693/283899/7345/8335/5686/5706/5713/5715/5684/3607/5707/317772/7979/8473/4092/8314/7046/8338/5719/9861/5721/51377/8332/4738
R-HSA-1474244	Extracellular matrix organization	207	0.516564	0.92575	0.846154	1	1	2463	tags=18%, list=20%, signal=15%	4312/8728/64386/8038/84034/6696/1514/6650/6678/4053/4148/10753/169044/7040/7148/1285/26577/5578/634/3384/823/85301/3672/5479/101/1520/56999/3696/1284/4811/8785/10893/80781/9509/3912/10491/1295/92291
R-HSA-376176	Signaling by ROBO receptors	184	0.510628	0.914325	0.848152	1	1	4175	tags=37%, list=33%, signal=25%	10197/51466/5698/57522/5696/140801/4690/6170/6138/2107/6210/6188/9775/5690/6139/5578/23032/23521/9939/5693/6175/23332/6133/65110/6144/6231/5686/5706/6586/5713/6129/116832/6135/7852/387/5715/6137/8453/5684/6146/5707/6189/6228/6230/6224/51065/6205/6142/7979/65109/9423/6130/9495/6232/5217/22916/6923/6164/5719/6193/9861/4440/26986/6203/5721/5063/9349/6187
R-HSA-2691230	Signaling by NOTCH1 HD Domain Mutants in Cancer	13	0.462748	0.778377	0.848423	1	1	4611	tags=31%, list=37%, signal=19%	57534/54492/3714/6233
R-HSA-2691232	Constitutive Signaling by NOTCH1 HD Domain Mutants	13	0.462748	0.778377	0.848423	1	1	4611	tags=31%, list=37%, signal=19%	57534/54492/3714/6233
R-HSA-75035	Chk1/Chk2(Cds1) mediated inactivation of Cyclin B:Cdk1 complex	13	0.461889	0.776932	0.848423	1	1	2995	tags=23%, list=24%, signal=18%	1111/7532/995
R-HSA-418886	Netrin mediated repulsion signals	7	0.456699	0.731931	0.8493	1	1	6578	tags=86%, list=53%, signal=41%	9423/137970/6714/219699/90249/5781
R-HSA-6798695	Neutrophil degranulation	352	0.51885	0.93523	0.85015	1	1	3404	tags=25%, list=27%, signal=19%	2919/4718/340061/6947/64386/240/25801/23352/5806/124583/28956/3163/1992/8876/79888/4069/5473/1604/79980/1915/161/353189/411/126014/6793/11240/83858/7130/5646/718/684/634/2896/4860/410/823/3106/121260/6709/1778/719/3107/4126/5686/29099/101/5713/9725/1520/56888/8773/5329/387/8804/8560/8635/2268/1522/140885/258010/1727/968/25797/5707/1432/55/3934/10549/5269/23200/290/374395/2495/960/1535/10857/1075/…
R-HSA-2980766	Nuclear Envelope Breakdown	47	0.486674	0.852239	0.85015	1	1	3439	tags=30%, list=28%, signal=22%	348995/4928/79902/5578/55706/140609/255919/11097/5347/57122/129401/221496/10762/2010
R-HSA-5579029	Metabolic disorders of biological oxidation enzymes	26	0.4705	0.810088	0.85015	1	1	4720	tags=35%, list=38%, signal=22%	6916/7172/56603/120227/1593/23169/1545/26873/113612
R-HSA-69242	S Phase	145	0.505209	0.901721	0.851149	1	1	4385	tags=38%, list=35%, signal=25%	10197/5698/91768/5696/7321/10714/10393/898/4149/8454/5690/595/11065/5693/1027/55957/6502/7027/5686/5706/5425/5713/1874/51433/23649/51434/6117/84296/5715/5684/5707/5427/5557/7979/7324/4609/51659/4171/890/6118/23244/5719/5928/1022/9861/4176/5426/5721/114799/9126/1026/51343/2932/5001/4172
R-HSA-168273	Influenza Viral RNA Transcription and Replication	120	0.501465	0.893424	0.851149	1	1	3029	tags=28%, list=24%, signal=22%	348995/140801/4928/6170/5434/6138/6210/6188/79902/6139/23521/5433/6175/6133/6144/55706/6231/5438/6129/116832/6135/5431/6137/6146/6189/11097/57122/6228/6230/6224/129401/51065/6205/6142
R-HSA-1368108	BMAL1:CLOCK,NPAS2 activates circadian gene expression	23	0.462787	0.797006	0.852148	1	1	3908	tags=39%, list=31%, signal=27%	1387/6604/56938/8648/6907/9575/10135/5469/8553
R-HSA-6782135	Dual incision in TC-NER	59	0.492395	0.86479	0.853147	1	1	2147	tags=19%, list=17%, signal=16%	2968/5434/10714/51426/5433/7507/5438/5425/5431/6117/91603
R-HSA-2979096	NOTCH2 Activation and Transmission of Signal to the Nucleus	20	0.465092	0.79663	0.853561	1	1	4896	tags=40%, list=39%, signal=24%	57534/4853/4192/54492/3714/6233/5663/55851
R-HSA-446193	Biosynthesis of the N-glycan precursor (dolichol lipid-linked oligosaccharide, LLO) and transfer to a nascent protein	67	0.492365	0.867498	0.855145	1	1	3784	tags=31%, list=30%, signal=22%	64841/54344/51005/26503/81849/2762/79868/9526/440138/2673/6482/1798/256281/8128/10195/199857/54187/6675/29880/79053/6487
R-HSA-1566948	Elastic fibre formation	38	0.481889	0.840065	0.855145	1	1	943	tags=8%, list=8%, signal=7%	84034/4053/7040
R-HSA-5663202	Diseases of signal transduction	321	0.517445	0.93219	0.856144	1	1	3817	tags=31%, list=31%, signal=22%	22943/6772/10197/10018/5698/5696/9208/5528/57670/3717/7750/613/2931/5170/5595/4089/5434/10142/6199/8315/7048/8312/7040/55869/1523/5525/8454/9794/7855/1024/56829/1387/4040/5690/5693/5433/54518/1445/8817/2069/1027/7094/8322/5529/5686/5438/5706/5959/5713/80351/22906/57534/5431/2261/5519/55750/64840/5715/118788/5684/5894/5707/8841/153090/5154/2308/8087/253260/55733/6907/27248/11064/7979/51564/5921/54…
R-HSA-5628897	TP53 Regulates Metabolic Genes	73	0.494382	0.872516	0.857143	1	1	2562	tags=18%, list=21%, signal=14%	58528/2877/28956/10542/57690/5562/2539/83667/9997/7532/27244/6341/4343
R-HSA-5620912	Anchoring of the basal body to the plasma membrane	91	0.496658	0.879882	0.857143	1	1	2815	tags=24%, list=23%, signal=19%	1639/1781/79600/10142/85302/22897/7283/84131/1069/9657/80321/23332/1778/79598/7277/79441/1454/7532/5116/5347/132320/10540
R-HSA-68867	Assembly of the pre-replicative complex	60	0.492414	0.865308	0.857143	1	1	2581	tags=18%, list=21%, signal=15%	10197/5698/5696/5690/5693/5686/5706/5713/5715/5684/5707
R-HSA-180292	GAB1 signalosome	10	0.453985	0.751182	0.857436	1	1	2085	tags=20%, list=17%, signal=17%	1445/55824
R-HSA-190377	FGFR2b ligand binding and activation	7	0.449873	0.720992	0.857912	1	1	3757	tags=29%, list=30%, signal=20%	143282/2247
R-HSA-3215018	Processing and activation of SUMO	8	0.450488	0.732079	0.85865	1	1	4835	tags=50%, list=39%, signal=31%	10054/7329/7341/29843
R-HSA-69306	DNA Replication	112	0.497126	0.884889	0.859141	1	1	3951	tags=32%, list=32%, signal=22%	10197/5698/5696/7321/10714/10393/898/8454/5690/11065/5693/6502/5686/5706/5425/5713/51433/23649/51434/6117/84296/5715/5684/5707/5427/5557/7979/7324/51659/4171/890/6118/5719/9861/4176/5426
R-HSA-72662	Activation of the mRNA upon binding of the cap-binding complex and eIFs, and subsequent binding to 43S	50	0.484531	0.849746	0.859141	1	1	4843	tags=50%, list=39%, signal=31%	6210/6188/6231/1974/1964/6189/6228/6230/6224/51065/8669/6205/6232/1973/6193/26986/6203/6187/1975/8661/6206/8894/6233/6191/6207
R-HSA-176974	Unwinding of DNA	11	0.450449	0.751136	0.861366	1	1	4385	tags=45%, list=35%, signal=30%	84296/51659/4171/4176/4172
R-HSA-2122947	NOTCH1 Intracellular Domain Regulates Transcription	42	0.482795	0.845013	0.862138	1	1	3480	tags=31%, list=28%, signal=22%	55869/8454/9794/1024/1387/7088/8841/7091/6907/51564/83933/3065/4609
R-HSA-5687128	MAPK6/MAPK4 signaling	77	0.492037	0.869214	0.863137	1	1	5136	tags=47%, list=41%, signal=28%	10197/10435/5698/5696/57690/5690/5693/5686/5706/5713/5715/5684/4343/5707/896/2308/7979/4609/2309/5719/10642/9861/3725/3315/5721/5063/5597/7514/6233/148170/23198/5705/5566/23112/5700/2118
R-HSA-162909	Host Interactions of HIV factors	111	0.496052	0.882741	0.864136	1	1	4864	tags=44%, list=39%, signal=27%	348995/10197/5698/164/5696/4928/161/79902/5690/5693/55706/5686/5706/5713/291/5715/5684/5707/11097/57122/129401/7979/5905/567/8065/10762/1173/1025/1174/6923/5719/9861/3932/3837/8480/5721/375/9883/1794/9688/23511/7514/6233/23198/1175/162/79023/11168/5705
R-HSA-8854518	AURKA Activation by TPX2	69	0.491452	0.866377	0.864136	1	1	2166	tags=20%, list=17%, signal=17%	1639/1781/10142/22897/7283/84131/1069/80321/23332/1778/7277/79441/1454/7532
R-HSA-1799339	SRP-dependent cotranslational protein targeting to membrane	99	0.497459	0.882002	0.864136	1	1	3123	tags=29%, list=25%, signal=22%	140801/6170/6138/6726/6730/6728/6210/6188/6139/23521/6175/6133/6144/6231/6129/6747/116832/6135/58477/6137/6146/6189/6228/6230/6224/51065/6205/6142/60559
R-HSA-6781823	Formation of TC-NER Pre-Incision Complex	46	0.481226	0.842992	0.866134	1	1	2147	tags=17%, list=17%, signal=14%	2968/5434/5433/10987/7507/5438/5431/91603
R-HSA-72649	Translation initiation complex formation	49	0.484709	0.848597	0.866134	1	1	4843	tags=51%, list=39%, signal=31%	6210/6188/6231/1974/1964/6189/6228/6230/6224/51065/8669/6205/6232/1973/6193/26986/6203/6187/1975/8661/6206/8894/6233/6191/6207
R-HSA-109704	PI3K Cascade	37	0.476145	0.829026	0.866134	1	1	2121	tags=14%, list=17%, signal=11%	5170/8817/57761/5140/2261
R-HSA-75067	Processing of Capped Intronless Pre-mRNA	27	0.465137	0.801428	0.866134	1	1	3845	tags=37%, list=31%, signal=26%	84967/1478/1477/1479/53981/134353/25888/8189/22916/6637
R-HSA-4655427	SUMOylation of DNA methylation proteins	16	0.444785	0.756214	0.867944	1	1	3998	tags=31%, list=32%, signal=21%	1912/22955/7329/7341/6045
R-HSA-72695	Formation of the ternary complex, and subsequently, the 43S complex	43	0.480948	0.840995	0.868132	1	1	4843	tags=49%, list=39%, signal=30%	6210/6188/6231/1964/6189/6228/6230/6224/51065/8669/6205/6232/6193/6203/6187/8661/6206/8894/6233/6191/6207
R-HSA-112311	Neurotransmitter clearance	6	0.441889	0.700556	0.868709	1	1	2878	tags=17%, list=23%, signal=13%	590
R-HSA-5358351	Signaling by Hedgehog	122	0.497731	0.886715	0.869131	1	1	3967	tags=34%, list=32%, signal=24%	10197/5698/5696/7280/11127/23432/50937/8454/23288/5690/5575/5693/10376/26160/5686/5706/7277/5713/64750/25989/7289/5715/5684/6608/5707/84617/83737/55733/27248/7979/6469/6400/10956/23322/408/85455/57154/7846/55764/5719/9861/8100
R-HSA-5362517	Signaling by Retinoic Acid	34	0.467145	0.81133	0.87013	1	1	3485	tags=29%, list=28%, signal=21%	10901/1592/5959/56603/157506/220/6257/1382/64577/5914
R-HSA-975956	Nonsense Mediated Decay (NMD) independent of the Exon Junction Complex (EJC)	85	0.493857	0.872959	0.87013	1	1	4175	tags=40%, list=33%, signal=27%	140801/6170/6138/2107/6210/6188/6139/23521/5976/6175/6133/6144/6231/6129/116832/6135/6137/6146/6189/6228/6230/6224/51065/6205/6142/6130/6232/22916/6164/6193/26986/6203/9349/6187
R-HSA-4419969	Depolymerisation of the Nuclear Lamina	14	0.449746	0.760424	0.870576	1	1	3439	tags=29%, list=28%, signal=21%	5578/255919/221496/2010
R-HSA-3906995	Diseases associated with O-glycosylation of proteins	41	0.478081	0.837102	0.871129	1	1	2347	tags=20%, list=19%, signal=16%	7058/81792/29071/10417/56999/4853/92949/9509
R-HSA-2454202	Fc epsilon receptor (FCERI) signaling	112	0.492836	0.877253	0.871129	1	1	4138	tags=31%, list=33%, signal=21%	10197/5698/5696/5170/7189/5595/7321/8454/5690/5693/5970/5686/5706/5713/5601/7006/5534/5715/5684/84433/5707/27040/7410/7979/997/5335/3710/3845/5719/801/9861/5530/3725/10454/5721
R-HSA-5683826	Surfactant metabolism	18	0.448563	0.766313	0.872362	1	1	3946	tags=33%, list=32%, signal=23%	150/29080/136/1512/1755/5029
R-HSA-1489509	DAG and IP3 signaling	24	0.45696	0.784871	0.873127	1	1	3852	tags=25%, list=31%, signal=17%	5575/5578/5137/5335/3710/801
R-HSA-192823	Viral mRNA Translation	78	0.490407	0.866696	0.873127	1	1	3029	tags=29%, list=24%, signal=22%	140801/6170/6138/6210/6188/6139/23521/6175/6133/6144/6231/6129/116832/6135/6137/6146/6189/6228/6230/6224/51065/6205/6142
R-HSA-74752	Signaling by Insulin receptor	67	0.485693	0.855742	0.874126	1	1	2593	tags=18%, list=21%, signal=14%	5170/5595/8817/525/57761/2887/5140/245973/2261/8992/537/90423
R-HSA-3371453	Regulation of HSF1-mediated heat shock response	62	0.485028	0.852744	0.875125	1	1	4463	tags=39%, list=36%, signal=25%	348995/3297/5595/4928/6767/79902/10808/55706/10049/6117/11097/57122/129401/9532/10762/3305/6118/3309/3313/8480/9883/9688/2932/23511
R-HSA-927802	Nonsense-Mediated Decay (NMD)	104	0.49422	0.878238	0.875125	1	1	4175	tags=40%, list=33%, signal=27%	140801/6170/6138/2107/6210/6188/23381/9775/6139/23521/9939/5976/6175/6133/65110/6144/6231/6129/116832/6135/6137/6146/55802/6189/55181/6228/6230/6224/51065/6205/6142/65109/9887/6130/6232/22916/6164/6193/26986/6203/9349/6187
R-HSA-975957	Nonsense Mediated Decay (NMD) enhanced by the Exon Junction Complex (EJC)	104	0.49422	0.878238	0.875125	1	1	4175	tags=40%, list=33%, signal=27%	140801/6170/6138/2107/6210/6188/23381/9775/6139/23521/9939/5976/6175/6133/65110/6144/6231/6129/116832/6135/6137/6146/55802/6189/55181/6228/6230/6224/51065/6205/6142/65109/9887/6130/6232/22916/6164/6193/26986/6203/9349/6187
R-HSA-1250196	SHC1 events in ERBB2 signaling	20	0.448513	0.768233	0.875627	1	1	5355	tags=40%, list=43%, signal=23%	5578/2069/5782/3845/685/9542/3084/1956
R-HSA-5651801	PCNA-Dependent Long Patch Base Excision Repair	21	0.445048	0.765678	0.875752	1	1	3987	tags=33%, list=32%, signal=23%	10714/5425/6117/5427/6118/5426/328
R-HSA-2644602	Signaling by NOTCH1 PEST Domain Mutants in Cancer	52	0.479618	0.841206	0.876124	1	1	3480	tags=27%, list=28%, signal=19%	55869/8454/9794/1024/1387/57534/8841/6907/51564/54492/83933/3714/3065/4609
R-HSA-2644603	Signaling by NOTCH1 in Cancer	52	0.479618	0.841206	0.876124	1	1	3480	tags=27%, list=28%, signal=19%	55869/8454/9794/1024/1387/57534/8841/6907/51564/54492/83933/3714/3065/4609
R-HSA-2644606	Constitutive Signaling by NOTCH1 PEST Domain Mutants	52	0.479618	0.841206	0.876124	1	1	3480	tags=27%, list=28%, signal=19%	55869/8454/9794/1024/1387/57534/8841/6907/51564/54492/83933/3714/3065/4609
R-HSA-2894858	Signaling by NOTCH1 HD+PEST Domain Mutants in Cancer	52	0.479618	0.841206	0.876124	1	1	3480	tags=27%, list=28%, signal=19%	55869/8454/9794/1024/1387/57534/8841/6907/51564/54492/83933/3714/3065/4609
R-HSA-2894862	Constitutive Signaling by NOTCH1 HD+PEST Domain Mutants	52	0.479618	0.841206	0.876124	1	1	3480	tags=27%, list=28%, signal=19%	55869/8454/9794/1024/1387/57534/8841/6907/51564/54492/83933/3714/3065/4609
R-HSA-170968	Frs2-mediated activation	7	-0.311959	-0.781454	0.876712	1	1	8592	tags=14%, list=69%, signal=4%
R-HSA-69190	DNA strand elongation	30	0.465966	0.804617	0.877123	1	1	4601	tags=40%, list=37%, signal=25%	10714/5425/23649/6117/84296/5557/51659/4171/6118/4176/4172/6119
R-HSA-211958	Miscellaneous substrates	7	0.435862	0.698537	0.877287	1	1	2084	tags=14%, list=17%, signal=12%	8529
R-HSA-446107	Type I hemidesmosome assembly	10	0.439963	0.72798	0.877949	1	1	5414	tags=40%, list=43%, signal=23%	3655/3909/5339/3861
R-HSA-110373	Resolution of AP sites via the multiple-nucleotide patch replacement pathway	25	0.452944	0.778814	0.878	1	1	4616	tags=44%, list=37%, signal=28%	10714/5425/6117/670/5427/6118/5426/328/142/6119/10038
R-HSA-109688	Cleavage of Growing Transcript in the Termination Region	62	0.482554	0.848394	0.878122	1	1	3874	tags=32%, list=31%, signal=22%	6431/84967/80145/9775/9939/1478/1477/6426/84324/1479/53981/9295/134353/9877/25888/65109/8189/22916/6637/7307
R-HSA-73856	RNA Polymerase II Transcription Termination	62	0.482554	0.848394	0.878122	1	1	3874	tags=32%, list=31%, signal=22%	6431/84967/80145/9775/9939/1478/1477/6426/84324/1479/53981/9295/134353/9877/25888/65109/8189/22916/6637/7307
R-HSA-193368	Synthesis of bile acids and bile salts via 7alpha-hydroxycholesterol	13	0.441374	0.742425	0.879959	1	1	4403	tags=38%, list=35%, signal=25%	8648/3295/1593/80270/6342
R-HSA-5696397	Gap-filling DNA repair synthesis and ligation in GG-NER	24	0.452286	0.776843	0.88012	1	1	4611	tags=38%, list=37%, signal=24%	10714/51426/5425/6117/5427/6118/5426/6119/6233
R-HSA-3000178	ECM proteoglycans	47	0.475301	0.832323	0.88012	1	1	2389	tags=17%, list=19%, signal=14%	6678/4148/7040/7148/1285/1284/8785/3912
R-HSA-2187338	Visual phototransduction	50	0.476088	0.834939	0.882118	1	1	2355	tags=20%, list=19%, signal=16%	57016/4836/285440/5578/2782/5959/10681/157506/29967/3949
R-HSA-72613	Eukaryotic Translation Initiation	104	0.492833	0.875773	0.883117	1	1	4623	tags=45%, list=37%, signal=29%	140801/6170/6138/8891/6210/6188/6139/23521/6175/6133/1983/6144/6231/6129/1974/116832/6135/8893/8890/1964/6137/6146/6189/6228/6230/6224/51065/8669/6205/6142/6130/6232/1973/6164/6193/9669/26986/6203/9349/6187/1975/6166/8661/6206/8894/6233/6122
R-HSA-72737	Cap-dependent Translation Initiation	104	0.492833	0.875773	0.883117	1	1	4623	tags=45%, list=37%, signal=29%	140801/6170/6138/8891/6210/6188/6139/23521/6175/6133/1983/6144/6231/6129/1974/116832/6135/8893/8890/1964/6137/6146/6189/6228/6230/6224/51065/8669/6205/6142/6130/6232/1973/6164/6193/9669/26986/6203/9349/6187/1975/6166/8661/6206/8894/6233/6122
R-HSA-5339562	Uptake and actions of bacterial toxins	29	0.459992	0.794914	0.885115	1	1	2743	tags=17%, list=22%, signal=13%	6804/6844/9899/5608/6857
R-HSA-3560782	Diseases associated with glycosaminoglycan metabolism	27	0.451519	0.777964	0.885115	1	1	3865	tags=30%, list=31%, signal=21%	126792/2131/4166/1836/9469/2239/6487/22856
R-HSA-111996	Ca-dependent events	20	0.442542	0.758005	0.885657	1	1	3907	tags=25%, list=31%, signal=17%	5575/5578/5137/801/5321
R-HSA-110362	POLB-Dependent Long Patch Base Excision Repair	8	0.430971	0.700363	0.886076	1	1	4616	tags=50%, list=37%, signal=32%	670/328/142/10038
R-HSA-112316	Neuronal System	214	0.509349	0.912598	0.886114	1	1	3878	tags=27%, list=31%, signal=19%	6505/54407/10052/817/59345/3790/6804/5170/161/2771/816/140679/3784/6844/2752/5578/55970/9463/777/2782/3751/10681/81033/781/24145/782/9132/2791/27345/5894/18/1146/6857/8500/143425/590/3746/81858/1136/3755/10550/2770/9454/1173/9455/27165/2744/1139/57669/79414/9495/9424/2787/774/5864/801/1742/57554
R-HSA-977444	GABA B receptor activation	22	0.446227	0.768483	0.887	1	1	1686	tags=14%, list=14%, signal=12%	2771/55970/2782
R-HSA-991365	Activation of GABAB receptors	22	0.446227	0.768483	0.887	1	1	1686	tags=14%, list=14%, signal=12%	2771/55970/2782
R-HSA-2565942	Regulation of PLK1 Activity at G2/M Transition	83	0.485076	0.858598	0.887113	1	1	3015	tags=27%, list=24%, signal=20%	1639/1781/10142/22897/7283/8454/84131/1069/4659/80321/23332/1778/7277/79441/1454/7532/10133/5116/5347/10540/79866/11064
R-HSA-3000170	Syndecan interactions	23	0.44282	0.76262	0.887113	1	1	5465	tags=48%, list=44%, signal=27%	7040/5578/2247/3673/3655/7448/6385/2335/1277/7057/51399
R-HSA-8874211	CREB3 factors activate genes	8	0.42823	0.695908	0.887131	1	1	5987	tags=62%, list=48%, signal=33%	153222/148327/8720/10488/90993
R-HSA-450520	HuR (ELAVL1) binds and stabilizes mRNA	8	0.427933	0.695425	0.887131	1	1	4528	tags=38%, list=36%, signal=24%	5578/1994/7514
R-HSA-8849932	Synaptic adhesion-like molecules	10	-0.281809	-0.797859	0.888889	1	1	8969	tags=100%, list=72%, signal=28%	1742/5802/10211/5789/10313/5792/2319/1741/1739
R-HSA-210990	PECAM1 interactions	10	-0.279644	-0.791731	0.888889	1	1	8996	tags=100%, list=72%, signal=28%	3932/6714/5781/5777/4067/2534/7525/3635/3685
R-HSA-6794361	Neurexins and neuroligins	31	0.458259	0.792047	0.889111	1	1	4513	tags=32%, list=36%, signal=21%	6804/6857/143425/81858/9454/9455/57669/1742/22839/91683
R-HSA-389357	CD28 dependent PI3K/Akt signaling	17	0.435124	0.740517	0.889336	1	1	6029	tags=59%, list=48%, signal=30%	5170/57761/253260/64223/3932/5296/79109/117145/55615/5290
R-HSA-72766	Translation	262	0.510534	0.916398	0.89011	1	1	3320	tags=33%, list=27%, signal=25%	64969/26589/7407/140801/6182/65080/6170/6138/6726/1915/64983/65008/51253/6730/64949/6728/2107/8891/6210/6188/51263/23395/6139/219402/23521/2617/6175/9521/6133/80222/27068/1983/6144/6231/55173/55037/10884/6129/6747/51021/1974/116832/6135/2193/51318/51650/65993/79587/7965/8893/58477/64960/8890/55157/1964/92259/6137/55168/10102/6146/1917/51067/6189/2058/29088/16/740/92935/54148/6228/85476/28957/6230…
R-HSA-190236	Signaling by FGFR	76	0.480465	0.848562	0.89011	1	1	2121	tags=12%, list=17%, signal=10%	10253/5595/5434/53834/5433/8817/5438/5431/2261
R-HSA-2408522	Selenoamino acid metabolism	103	0.490745	0.87158	0.89011	1	1	3277	tags=29%, list=26%, signal=22%	140801/51091/6170/6138/6210/6188/6139/23521/6175/9521/6133/6144/6231/6129/116832/6135/7965/60678/6137/6146/6189/2058/6228/6230/6224/51065/6205/6142/3376/4141
R-HSA-389599	Alpha-oxidation of phytanate	5	-0.337474	-0.74584	0.890625	1	1	8273	tags=100%, list=66%, signal=34%	11001/10478/55825/26061
R-HSA-69002	DNA Replication Pre-Initiation	75	0.48114	0.849437	0.891109	1	1	4878	tags=41%, list=39%, signal=25%	10197/5698/5696/5690/5693/5686/5706/5713/23649/6117/5715/5684/5707/5427/5557/7979/4171/6118/5719/9861/4176/5426/5721/5001/4172/6119/6233/990/23198/5705/1871
R-HSA-189200	Cellular hexose transport	13	0.43339	0.728995	0.89115	1	1	4288	tags=31%, list=34%, signal=20%	154091/66035/11182/55974
R-HSA-204998	Cell death signalling via NRAGE, NRIF and NADE	64	0.480008	0.844353	0.892108	1	1	2993	tags=19%, list=24%, signal=14%	10018/26230/7189/57449/23365/6453/27018/55701/7204/389337/26084/7410
R-HSA-2033519	Activated point mutants of FGFR2	11	0.430287	0.717515	0.892966	1	1	3757	tags=18%, list=30%, signal=13%	8817/2247
R-HSA-6782210	Gap-filling DNA repair synthesis and ligation in TC-NER	58	0.477845	0.839091	0.893107	1	1	2147	tags=17%, list=17%, signal=14%	2968/5434/10714/51426/5433/5438/5425/5431/6117/91603
R-HSA-2179392	EGFR Transactivation by Gastrin	9	0.430532	0.705768	0.893264	1	1	6516	tags=67%, list=52%, signal=32%	5578/3845/1956/1839/6654/4314
R-HSA-70263	Gluconeogenesis	24	0.437952	0.752223	0.894106	1	1	5349	tags=46%, list=43%, signal=26%	2026/10165/1468/5230/5106/7167/226/2597/2805/2023/8402
R-HSA-8978934	Metabolism of cofactors	15	0.434905	0.735548	0.894949	1	1	6337	tags=73%, list=51%, signal=36%	57107/2644/2643/4846/801/1719/3417/6697/10229/805/23590
R-HSA-5621481	C-type lectin receptors (CLRs)	112	0.487497	0.867749	0.895105	1	1	2581	tags=19%, list=21%, signal=15%	10197/5698/5696/5170/7189/7321/8454/1387/5690/3384/5693/5970/5686/5706/5713/5534/5715/5684/84433/5894/5707
R-HSA-9013507	NOTCH3 Activation and Transmission of Signal to the Nucleus	22	0.435982	0.750839	0.896	1	1	5355	tags=45%, list=43%, signal=26%	57534/4904/54492/3714/6233/4854/10460/5663/55851/1956
R-HSA-113510	E2F mediated regulation of DNA replication	22	0.437962	0.754249	0.896	1	1	2950	tags=18%, list=24%, signal=14%	7027/23649/5519/5557
R-HSA-5654706	FRS-mediated FGFR3 signaling	17	0.430917	0.733358	0.896378	1	1	3795	tags=24%, list=30%, signal=16%	8817/2261/2247/3845
R-HSA-1251985	Nuclear signaling by ERBB4	21	0.430587	0.740799	0.896794	1	1	5809	tags=52%, list=47%, signal=28%	2069/2670/685/9542/51741/5663/55851/3084/23118/10413/6714
R-HSA-5654738	Signaling by FGFR2	65	0.476002	0.838109	0.897103	1	1	2046	tags=11%, list=16%, signal=9%	10253/5595/5434/5433/8817/5438/5431
R-HSA-72689	Formation of a pool of free 40S subunits	88	0.485133	0.85804	0.897103	1	1	3029	tags=28%, list=24%, signal=22%	140801/6170/6138/6210/6188/6139/23521/6175/6133/6144/6231/6129/116832/6135/1964/6137/6146/6189/6228/6230/6224/51065/8669/6205/6142
R-HSA-2022090	Assembly of collagen fibrils and other multimeric structures	43	0.470385	0.822525	0.897103	1	1	5102	tags=40%, list=41%, signal=23%	1514/1285/85301/1520/1284/80781/1295/649/7093/4318/1302/3655/1282/3909/1277/1298/5339
R-HSA-1250347	SHC1 events in ERBB4 signaling	13	0.427306	0.718761	0.897253	1	1	4995	tags=38%, list=40%, signal=23%	2069/3845/685/9542/3084
R-HSA-8866904	Negative regulation of activity of TFAP2 (AP-2) family transcription factors	8	0.422097	0.685942	0.897679	1	1	4631	tags=38%, list=37%, signal=24%	7329/7341/51741
R-HSA-5362798	Release of Hh-Np from the secreting cell	7	0.421639	0.675742	0.89774	1	1	3633	tags=29%, list=29%, signal=20%	6469/85455
R-HSA-3781865	Diseases of glycosylation	96	0.483324	0.85736	0.898102	1	1	3287	tags=27%, list=26%, signal=20%	7058/54344/126792/4247/81792/11253/29071/10417/2131/79868/9526/440138/56999/2673/1798/4166/4853/92949/9509/1836/9469/10195/4582/199857/3955/2239
R-HSA-8847993	ERBB2 Activates PTK6 Signaling	11	0.426413	0.711056	0.899083	1	1	5355	tags=45%, list=43%, signal=26%	2069/685/9542/3084/1956
R-HSA-8866654	E3 ubiquitin ligases ubiquitinate target proteins	54	0.472732	0.829955	0.899101	1	1	3530	tags=33%, list=28%, signal=24%	7321/9810/7319/7332/23168/8340/92305/5193/6596/8341/51255/54623/8348/56852/7324/8345/3018/118424
R-HSA-211897	Cytochrome P450 - arranged by substrate type	40	0.464929	0.813937	0.9001	1	1	3644	tags=25%, list=29%, signal=18%	6916/285440/1592/56603/8648/8529/120227/1593/405/196
R-HSA-6804759	Regulation of TP53 Activity through Association with Co-factors	12	0.424715	0.709802	0.900102	1	1	4922	tags=33%, list=39%, signal=20%	54971/51230/7159/5457
R-HSA-2453864	Retinoid cycle disease events	6	0.423397	0.671239	0.900438	1	1	6499	tags=83%, list=52%, signal=40%	5959/64220/145226/222236/6017
R-HSA-2474795	Diseases associated with visual transduction	6	0.423397	0.671239	0.900438	1	1	6499	tags=83%, list=52%, signal=40%	5959/64220/145226/222236/6017
R-HSA-2022923	Dermatan sulfate biosynthesis	5	0.430519	0.676036	0.900458	1	1	4972	tags=40%, list=40%, signal=24%	29940/1462
R-HSA-5655332	Signaling by FGFR3 in disease	19	0.429083	0.735195	0.900602	1	1	3795	tags=26%, list=30%, signal=18%	8817/2261/5335/2247/3845
R-HSA-8853338	Signaling by FGFR3 point mutants in cancer	19	0.429083	0.735195	0.900602	1	1	3795	tags=26%, list=30%, signal=18%	8817/2261/5335/2247/3845
R-HSA-419408	Lysosphingolipid and LPA receptors	9	0.423493	0.694229	0.901554	1	1	5791	tags=56%, list=46%, signal=30%	1901/9170/1902/79948/54886
R-HSA-5205685	Pink/Parkin Mediated Mitophagy	19	0.42843	0.734075	0.901606	1	1	4860	tags=47%, list=39%, signal=29%	10452/56993/7416/9804/401505/65018/54543/6233/9474
R-HSA-2173788	Downregulation of TGF-beta receptor signaling	25	0.43774	0.752671	0.902	1	1	5509	tags=56%, list=44%, signal=31%	7048/7040/64750/4092/7046/57154/51377/7514/6233/5500/4088/9372/23327/5501
R-HSA-9012852	Signaling by NOTCH3	43	0.467795	0.817997	0.902098	1	1	1155	tags=9%, list=9%, signal=8%	6772/9794/23129/1387
R-HSA-5607763	CLEC7A (Dectin-1) induces NFAT activation	13	0.424228	0.713584	0.90234	1	1	3915	tags=31%, list=31%, signal=21%	5534/3710/801/5530
R-HSA-445095	Interaction between L1 and Ankyrins	20	0.425825	0.729372	0.902708	1	1	4387	tags=30%, list=35%, signal=19%	286/6709/6331/6334/71/23114
R-HSA-110312	Translesion synthesis by REV1	15	0.428562	0.72482	0.90303	1	1	5170	tags=53%, list=41%, signal=31%	5980/6117/51455/6118/6119/6233/10459/5981
R-HSA-71387	Metabolism of carbohydrates	215	0.505333	0.905099	0.904096	1	1	3330	tags=27%, list=27%, signal=20%	3423/348995/5507/3099/2026/5528/11261/126792/9435/4928/8704/411/10678/10007/6448/5634/79902/6652/9331/2539/132158/2632/55706/64132/10165/4126/2131/337876/283209/54480/6482/1468/55501/4166/5519/3038/1836/4669/9469/5631/669/11097/50515/57122/129401/8702/5230/79411/93010/960/8509/2997/6548/166012/5834/2239/5313/10762
R-HSA-69278	Cell Cycle, Mitotic	474	0.516055	0.93325	0.905095	1	1	4530	tags=43%, list=36%, signal=29%	8366/8363/1639/51807/1028/8968/348995/10197/8361/84930/5698/1781/91768/5696/7280/5528/54908/3717/5595/1876/4928/8350/10142/57405/79980/7321/10714/8548/1063/22897/10393/25936/7283/898/4149/55869/5525/8454/9184/84131/79902/1069/5690/595/79648/11065/5578/4659/1459/5693/1859/332/80321/57082/10376/23332/8294/1778/1027/9700/55957/55706/8335/140735/2305/6502/7027/5529/5686/5706/7277/79441/1457/5425/8340…
R-HSA-190322	FGFR4 ligand binding and activation	9	0.420764	0.689756	0.905699	1	1	1434	tags=11%, list=11%, signal=10%	8817
R-HSA-8963899	Plasma lipoprotein remodeling	19	0.423639	0.725866	0.906627	1	1	4036	tags=32%, list=32%, signal=21%	91289/213/3931/64788/9388/8720
R-HSA-77595	Processing of Intronless Pre-mRNAs	19	0.422497	0.72391	0.906627	1	1	6283	tags=63%, list=50%, signal=31%	1478/1477/1479/53981/8189/22916/23283/51585/10898/4686/8106/81608
R-HSA-163615	PKA activation	10	0.425605	0.704223	0.906667	1	1	1192	tags=10%, list=10%, signal=9%	5575
R-HSA-397014	Muscle contraction	133	0.490094	0.874571	0.907093	1	1	3890	tags=28%, list=31%, signal=19%	817/2257/80228/10142/58/816/10174/7136/103910/3784/2281/30819/3672/4842/7094/7137/3751/781/782/6786/72/6331/786/53826/800/7168/2256/6334/56660/140465/3753/1756/9424/3710/801/4636/8645
R-HSA-418360	Platelet calcium homeostasis	24	0.426893	0.733228	0.908092	1	1	4247	tags=29%, list=34%, signal=19%	80228/6786/22953/5025/3710/801/487
R-HSA-209968	Thyroxine biosynthesis	5	0.426733	0.670092	0.908467	1	1	5439	tags=40%, list=44%, signal=23%	50506/1735
R-HSA-163200	Respiratory electron transport, ATP synthesis by chemiosmotic coupling, and heat production by uncoupling proteins.	97	0.482184	0.855269	0.909091	1	1	2775	tags=21%, list=22%, signal=16%	4718/4707/374291/7381/4731/10975/4716/79133/54539/4696/4712/4714/9997/55471/9016/4726/4700/6341/29078/4717
R-HSA-72187	mRNA 3'-end processing	54	0.467408	0.820607	0.909091	1	1	3874	tags=30%, list=31%, signal=21%	6431/80145/9775/9939/1478/1477/6426/84324/1479/53981/9295/9877/65109/8189/22916/7307
R-HSA-72706	GTP hydrolysis and joining of the 60S ribosomal subunit	98	0.481358	0.853606	0.909091	1	1	4623	tags=44%, list=37%, signal=28%	140801/6170/6138/6210/6188/6139/23521/6175/6133/1983/6144/6231/6129/1974/116832/6135/1964/6137/6146/6189/6228/6230/6224/51065/8669/6205/6142/6130/6232/1973/6164/6193/9669/6203/9349/6187/1975/6166/8661/6206/8894/6233/6122
R-HSA-180786	Extension of Telomeres	29	0.442832	0.76526	0.91009	1	1	3951	tags=31%, list=32%, signal=21%	10714/5425/23649/6117/7015/5427/5557/6118/5426
R-HSA-112314	Neurotransmitter receptors and postsynaptic signal transmission	87	0.4785	0.846098	0.911089	1	1	3878	tags=26%, list=31%, signal=18%	817/59345/5170/161/2771/816/5578/55970/9463/2782/10681/2791/5894/1146/1136/2770/1173/1139/9495/2787/801/1742/57554
R-HSA-1482798	Acyl chain remodeling of CL	5	0.424507	0.666596	0.911899	1	1	7186	tags=100%, list=58%, signal=42%	253558/5321/3030/8398/3032
R-HSA-5655253	Signaling by FGFR2 in disease	37	0.452583	0.788002	0.912088	1	1	3795	tags=24%, list=30%, signal=17%	5434/5433/8817/5438/5431/5335/22916/2247/3845
R-HSA-5656121	Translesion synthesis by POLI	16	0.420113	0.714268	0.912298	1	1	5170	tags=50%, list=41%, signal=29%	5980/6117/51455/6118/6119/6233/10459/5981
R-HSA-2173789	TGF-beta receptor signaling activates SMADs	31	0.441768	0.763544	0.913087	1	1	5509	tags=55%, list=44%, signal=31%	4089/7048/7040/64750/4092/7046/57154/51377/4738/7514/6233/867/5500/4088/9372/23327/5501
R-HSA-111931	PKA-mediated phosphorylation of CREB	11	0.417049	0.695441	0.913354	1	1	1192	tags=9%, list=10%, signal=8%	5575
R-HSA-1963640	GRB2 events in ERBB2 signaling	14	0.418349	0.707339	0.914055	1	1	6495	tags=57%, list=52%, signal=27%	2069/3845/685/9542/3084/1956/1839/6654
R-HSA-6783310	Fanconi Anemia Pathway	30	0.443617	0.766025	0.914086	1	1	6070	tags=67%, list=49%, signal=34%	2188/9937/6117/2189/2187/57697/29089/55120/6118/57599/146956/84464/6119/6233/2176/2175/201254/55215/2178/2072
R-HSA-5663205	Infectious disease	333	0.508356	0.915817	0.915085	1	1	2859	tags=22%, list=23%, signal=18%	8148/5610/348995/51616/10197/2968/5698/164/5696/6804/25978/140801/2961/9150/4928/4836/6170/6880/5434/6138/161/51497/7040/6210/6188/79902/5690/6139/6844/23521/5693/5433/6175/9899/9636/91782/6133/92421/6144/55706/6231/5686/5438/5706/5713/291/6129/9146/3839/116832/6135/5431/7852/6827/51652/5715/6879/9525/6137/137492/5608/5684/6146/7469/5707/6884/6189/11097/57122/6857/6228/6230/6224/129401
R-HSA-5696395	Formation of Incision Complex in GG-NER	39	0.453704	0.792794	0.915085	1	1	4616	tags=36%, list=37%, signal=23%	2968/1069/7507/6117/9557/54778/7329/6118/7341/1022/142/6119/6233/10038
R-HSA-4411364	Binding of TCF/LEF:CTNNB1 to target gene promoters	8	0.406731	0.660971	0.915612	1	1	4605	tags=38%, list=37%, signal=24%	4609/83439/864
R-HSA-1963642	PI3K events in ERBB2 signaling	14	0.415023	0.701714	0.916077	1	1	6428	tags=57%, list=51%, signal=28%	2069/685/9542/3084/1956/2549/5290/1839
R-HSA-168255	Influenza Life Cycle	129	0.486531	0.867512	0.916084	1	1	4854	tags=46%, list=39%, signal=28%	348995/140801/4928/6170/5434/6138/6210/6188/79902/6139/23521/5433/6175/6133/6144/55706/6231/5438/6129/116832/6135/5431/6137/6146/6189/11097/57122/6228/6230/6224/129401/51065/6205/6142/10762/6130/6232/3843/6164/6193/5611/3837/6203/8480/9349/6187/9883/6166/9688/23511/7514/1213/6206/6233/6122/6191/79023/6207/5440
R-HSA-9005891	Loss of function of MECP2 in Rett syndrome	11	0.415755	0.693282	0.917431	1	1	6328	tags=73%, list=51%, signal=36%	8841/6907/3065/801/2874/5566/805/79718
R-HSA-9005895	Pervasive developmental disorders	11	0.415755	0.693282	0.917431	1	1	6328	tags=73%, list=51%, signal=36%	8841/6907/3065/801/2874/5566/805/79718
R-HSA-210745	Regulation of gene expression in beta cells	10	0.4153	0.687173	0.917949	1	1	3319	tags=20%, list=27%, signal=15%	2308/5313
R-HSA-442717	CREB phosphorylation through the activation of CaMKK	6	-0.308648	-0.732816	0.920455	1	1	8633	tags=17%, list=69%, signal=5%
R-HSA-170834	Signaling by TGF-beta Receptor Complex	67	0.466851	0.822544	0.921079	1	1	3636	tags=36%, list=29%, signal=26%	4089/7321/7048/7040/1024/7027/4221/1874/64750/387/50855/56288/51592/54778/1030/5933/4092/3065/8812/5494/4609/7046/1025/57154
R-HSA-156827	L13a-mediated translational silencing of Ceruloplasmin expression	97	0.476998	0.84607	0.921079	1	1	4623	tags=43%, list=37%, signal=27%	140801/6170/6138/6210/6188/6139/23521/6175/6133/6144/6231/6129/1974/116832/6135/1964/6137/6146/6189/6228/6230/6224/51065/8669/6205/6142/6130/6232/1973/6164/6193/26986/6203/9349/6187/1975/6166/8661/6206/8894/6233/6122
R-HSA-5358493	Synthesis of diphthamide-EEF2	6	0.410571	0.650905	0.921225	1	1	6382	tags=50%, list=51%, signal=24%	1802/1938/120526
R-HSA-70370	Galactose catabolism	6	0.412841	0.654504	0.921225	1	1	2040	tags=17%, list=16%, signal=14%	283209
R-HSA-3238698	WNT ligand biogenesis and trafficking	18	0.415182	0.709285	0.921608	1	1	4751	tags=44%, list=38%, signal=28%	64840/54361/79971/7482/81029/9559/7477/7480
R-HSA-1428517	The citric acid (TCA) cycle and respiratory electron transport	141	0.489592	0.873686	0.922078	1	1	2262	tags=17%, list=18%, signal=14%	4718/4200/4707/57546/374291/7381/4731/10975/25874/4716/79133/3029/54539/3419/55066/4696/4712/4714/9997/55471/9123/9016/4726/6566
R-HSA-163560	Triglyceride catabolism	16	0.412655	0.701588	0.923387	1	1	5630	tags=50%, list=45%, signal=27%	2170/51099/5566/5500/8228/2171/5501/11343
R-HSA-156588	Glucuronidation	8	0.400581	0.650976	0.924051	1	1	5118	tags=25%, list=41%, signal=15%	23169/55347
R-HSA-375165	NCAM signaling for neurite out-growth	44	0.452784	0.792306	0.924076	1	1	2515	tags=16%, list=20%, signal=13%	5595/1285/6709/1284/782/5621/8128
R-HSA-3769402	Deactivation of the beta-catenin transactivating complex	36	0.441957	0.769174	0.924076	1	1	5057	tags=47%, list=41%, signal=28%	6662/25776/4221/7088/607/7091/3065/26108/1487/283149/7089/57680/83439/7514/6233/331/56998
R-HSA-9006335	Signaling by Erythropoietin	21	0.410024	0.705421	0.92485	1	1	524	tags=5%, list=4%, signal=5%	3717
R-HSA-76005	Response to elevated platelet cytosolic Ca2+	94	0.47505	0.842287	0.925075	1	1	1766	tags=15%, list=14%, signal=13%	10184/7873/5473/6678/2153/7040/51706/5578/2621/710/10490/7094/5874/7277
R-HSA-5576891	Cardiac conduction	91	0.475816	0.842959	0.925075	1	1	3890	tags=27%, list=31%, signal=19%	817/2257/80228/10142/816/3784/2281/30819/4842/7137/3751/781/782/6786/6331/786/53826/2256/6334/56660/3753/9424/3710/801/8645
R-HSA-382551	Transport of small molecules	497	0.512443	0.927208	0.925075	1	1	3591	tags=28%, list=29%, signal=21%	6505/51296/3988/54407/64116/11254/10197/817/6530/144453/80131/5698/29985/59345/5696/949/56301/7779/6522/120103/3163/55356/197259/221154/7922/6048/84912/161/353189/57552/23516/5824/816/140679/23507/4363/8454/51706/123606/5690/5575/3954/26503/5693/2281/55970/3162/121260/55630/540/79901/219931/525/91689/26119/10939/2782/10723/5686/154091/5706/5713/55486/113235/215/245973/6646/10681/9123/89872/1181/2…
R-HSA-176187	Activation of ATR in response to replication stress	35	0.440576	0.766386	0.925075	1	1	4655	tags=31%, list=37%, signal=20%	5884/1111/6117/995/4171/6118/4176/5001/4172/6119/990
R-HSA-430039	mRNA decay by 5' to 3' exoribonuclease	14	0.40008	0.67645	0.926188	1	1	5140	tags=50%, list=41%, signal=29%	57819/55802/11157/219988/80153/167227/51690
R-HSA-975634	Retinoid metabolism and transport	22	0.410147	0.706346	0.927	1	1	2355	tags=14%, list=19%, signal=11%	57016/29967/3949
R-HSA-1980145	Signaling by NOTCH2	29	0.430312	0.743624	0.927073	1	1	4932	tags=34%, list=40%, signal=21%	9794/57534/4853/4192/54492/3714/6233/5663/55851/10046
R-HSA-422085	Synthesis, secretion, and deacylation of Ghrelin	10	0.407562	0.67437	0.927179	1	1	6723	tags=50%, list=54%, signal=23%	590/60559/7941/9314/23478
R-HSA-164843	2-LTR circle formation	7	0.398158	0.638111	0.927879	1	1	7057	tags=71%, list=57%, signal=31%	7518/11168/7520/2547/8815
R-HSA-8875878	MET promotes cell motility	35	0.43502	0.75672	0.93007	1	1	4980	tags=29%, list=40%, signal=17%	85440/85301/3912/1302/284217/2889/3673/2335/3909/1277
R-HSA-2029482	Regulation of actin dynamics for phagocytic cup formation	50	0.455954	0.799629	0.931069	1	1	1394	tags=10%, list=11%, signal=9%	10458/4690/5595/3984/10094
R-HSA-2871809	FCERI mediated Ca+2 mobilization	26	0.420508	0.724015	0.931069	1	1	3915	tags=31%, list=31%, signal=21%	7006/5534/27040/7410/5335/3710/801/5530
R-HSA-186712	Regulation of beta-cell development	25	0.410874	0.706477	0.934	1	1	5793	tags=36%, list=46%, signal=19%	9794/1387/2308/5313/22938/10046/8850/3171/3516
R-HSA-1474290	Collagen formation	64	0.458005	0.80565	0.934066	1	1	3077	tags=22%, list=25%, signal=17%	1514/169044/1285/26577/85301/5479/1520/1284/80781/9509/10491/1295/649/7093
R-HSA-6781827	Transcription-Coupled Nucleotide Excision Repair (TC-NER)	71	0.464716	0.820119	0.936064	1	1	2147	tags=17%, list=17%, signal=14%	2968/5434/10714/51426/5433/10987/7507/5438/5425/5431/6117/91603
R-HSA-75892	Platelet Adhesion to exposed collagen	7	0.392204	0.628568	0.936491	1	1	4980	tags=43%, list=40%, signal=26%	3672/3673/1277
R-HSA-5689901	Metalloprotease DUBs	30	0.425177	0.734183	0.937063	1	1	4611	tags=37%, list=37%, signal=23%	114548/8335/29086/317772/84142/8338/114803/51720/8332/3012/6233
R-HSA-8874081	MET activates PTK2 signaling	24	0.407433	0.699803	0.937063	1	1	4980	tags=33%, list=40%, signal=20%	85301/3912/1302/284217/3673/2335/3909/1277
R-HSA-977443	GABA receptor activation	26	0.412722	0.710609	0.939061	1	1	1686	tags=12%, list=14%, signal=10%	2771/55970/2782
R-HSA-198203	PI3K/AKT activation	8	0.388789	0.631813	0.939873	1	1	6029	tags=50%, list=48%, signal=26%	387/5291/5296/5290
R-HSA-196783	Coenzyme A biosynthesis	8	0.387978	0.630495	0.939873	1	1	6312	tags=50%, list=51%, signal=25%	60490/55229/80347/79717
R-HSA-5218920	VEGFR2 mediated vascular permeability	27	0.4171	0.718661	0.94006	1	1	4149	tags=30%, list=33%, signal=20%	5170/57761/253260/7410/64223/4846/801/5063
R-HSA-2025928	Calcineurin activates NFAT	11	0.391797	0.653332	0.940877	1	1	3915	tags=27%, list=31%, signal=19%	5534/801/5530
R-HSA-1980143	Signaling by NOTCH1	63	0.454742	0.799697	0.941059	1	1	3611	tags=29%, list=29%, signal=20%	55869/8454/9794/1024/1387/57534/7088/8841/83737/7091/6907/51564/54492/83933/3714/3065/4609/408
R-HSA-5654710	PI-3K cascade:FGFR3	15	0.388477	0.657025	0.941414	1	1	2121	tags=13%, list=17%, signal=11%	8817/2261
R-HSA-70221	Glycogen breakdown (glycogenolysis)	16	0.396244	0.673685	0.941532	1	1	6599	tags=69%, list=53%, signal=32%	283209/5834/8908/801/2992/178/5236/5836/805/55276/5257
R-HSA-1296041	Activation of G protein gated Potassium channels	16	0.396496	0.674114	0.941532	1	1	5941	tags=50%, list=48%, signal=26%	55970/2782/2787/3759/2550/3766/2786/54331
R-HSA-1296059	G protein gated Potassium channels	16	0.396496	0.674114	0.941532	1	1	5941	tags=50%, list=48%, signal=26%	55970/2782/2787/3759/2550/3766/2786/54331
R-HSA-997272	Inhibition of voltage gated Ca2+ channels via Gbeta/gamma subunits	16	0.396496	0.674114	0.941532	1	1	5941	tags=50%, list=48%, signal=26%	55970/2782/2787/3759/2550/3766/2786/54331
R-HSA-9022535	Loss of phosphorylation of MECP2 at T308	5	0.398976	0.626506	0.941648	1	1	6118	tags=60%, list=49%, signal=31%	801/5566/805
R-HSA-391903	Eicosanoid ligand-binding receptors	10	0.394153	0.652182	0.942564	1	1	4760	tags=40%, list=38%, signal=25%	5737/6915/5734/2840
R-HSA-1483257	Phospholipid metabolism	166	0.484248	0.866163	0.943057	1	1	3758	tags=27%, list=30%, signal=19%	55326/57678/81579/8443/8898/84725/57664/129642/79888/57110/23760/8776/59338/9926/1459/55300/1119/1457/9107/10809/64600/255043/55750/81490/5287/8821/254531/58488/255189/55224/25816/590/9791/22925/23761/8904/56994/8694/55500/253558/84649/56894/8897/114884/22874
R-HSA-532668	N-glycan trimming in the ER and Calnexin/Calreticulin cycle	30	0.420455	0.72603	0.943057	1	1	5873	tags=47%, list=47%, signal=25%	6048/11253/91445/267/6400/10956/2923/7844/51009/6233/5700/811/11236/80267
R-HSA-112399	IRS-mediated signalling	41	0.440278	0.770911	0.943057	1	1	2121	tags=12%, list=17%, signal=10%	5170/8817/57761/5140/2261
R-HSA-5654708	Downstream signaling of activated FGFR3	22	0.386459	0.665551	0.945	1	1	3795	tags=23%, list=30%, signal=16%	8817/2261/5335/2247/3845
R-HSA-1855204	Synthesis of IP3 and IP4 in the cytosol	23	0.387055	0.666581	0.945055	1	1	5334	tags=35%, list=43%, signal=20%	3705/51196/80271/5335/801/113026/5332/5331
R-HSA-114608	Platelet degranulation	89	0.464255	0.821586	0.946054	1	1	1766	tags=15%, list=14%, signal=13%	10184/7873/5473/6678/2153/7040/51706/2621/710/10490/7094/5874/7277
R-HSA-4085001	Sialic acid metabolism	26	0.403294	0.694375	0.946054	1	1	4373	tags=27%, list=35%, signal=18%	26503/81849/6482/8128/54187/6487/55907
R-HSA-5687613	Diseases associated with surfactant metabolism	7	0.384214	0.615763	0.946179	1	1	1975	tags=14%, list=16%, signal=12%	29080
R-HSA-5686938	Regulation of TLR by endogenous ligand	9	0.379274	0.621741	0.948187	1	1	3307	tags=22%, list=26%, signal=16%	7099/2266
R-HSA-5654699	SHC-mediated cascade:FGFR2	17	0.384309	0.654039	0.948692	1	1	3795	tags=18%, list=30%, signal=12%	8817/2247/3845
R-HSA-8853334	Signaling by FGFR3 fusions in cancer	10	0.389548	0.644562	0.948718	1	1	6495	tags=50%, list=52%, signal=24%	2261/3845/2549/5290/6654
R-HSA-5655291	Signaling by FGFR4 in disease	11	0.380521	0.63453	0.949032	1	1	6495	tags=55%, list=52%, signal=26%	5335/3845/2549/5290/2264/6654
R-HSA-936837	Ion transport by P-type ATPases	45	0.435769	0.763315	0.949051	1	1	5080	tags=42%, list=41%, signal=25%	817/816/540/51248/23200/53826/51761/23250/148229/9914/801/487/286410/53828/57194/486/23400/57130/481
R-HSA-5649702	APEX1-Independent Resolution of AP Sites via the Single Nucleotide Replacement Pathway	7	0.377524	0.605041	0.949408	1	1	4224	tags=29%, list=34%, signal=19%	79661/252969
R-HSA-209822	Glycoprotein hormones	5	0.39268	0.616619	0.949657	1	1	3286	tags=20%, list=26%, signal=15%	3625
R-HSA-3232118	SUMOylation of transcription factors	19	0.387809	0.664475	0.949799	1	1	3731	tags=21%, list=30%, signal=15%	9063/6670/7329/7341
R-HSA-8864260	Transcriptional regulation by the AP-2 (TFAP2) family of transcription factors	31	0.413993	0.715539	0.95005	1	1	1155	tags=10%, list=9%, signal=9%	10765/8089/1387
R-HSA-68962	Activation of the pre-replicative complex	30	0.410662	0.70912	0.951049	1	1	4655	tags=40%, list=37%, signal=25%	23649/6117/5427/5557/4171/6118/4176/5426/5001/4172/6119/990
R-HSA-174490	Membrane binding and targetting of GAG proteins	13	0.380595	0.640189	0.95117	1	1	6365	tags=62%, list=51%, signal=30%	137492/89853/9397/79720/6233/51271/93343/7311
R-HSA-174495	Synthesis And Processing Of GAG, GAGPOL Polyproteins	13	0.380595	0.640189	0.95117	1	1	6365	tags=62%, list=51%, signal=30%	137492/89853/9397/79720/6233/51271/93343/7311
R-HSA-5669034	TNFs bind their physiological receptors	15	0.377233	0.638008	0.951515	1	1	5122	tags=40%, list=41%, signal=24%	8784/4982/10673/60401/1896/8744
R-HSA-5654719	SHC-mediated cascade:FGFR4	15	0.376617	0.636965	0.951515	1	1	3795	tags=20%, list=30%, signal=14%	8817/2247/3845
R-HSA-9008059	Interleukin-37 signaling	16	0.38033	0.646629	0.951613	1	1	7552	tags=88%, list=60%, signal=35%	834/5780/5782/8809/4088/26469/6774/25930/29110/5781/5771/5777/5775/5783
R-HSA-383280	Nuclear Receptor transcription pathway	38	0.424088	0.739303	0.952048	1	1	5543	tags=37%, list=44%, signal=21%	2063/7067/8013/6257/5469/5914/29959/7182/9975/5465/7025/5467/2100/126382
R-HSA-2172127	DAP12 interactions	26	0.39082	0.672898	0.952048	1	1	6029	tags=50%, list=48%, signal=26%	284266/27040/54210/7410/567/5335/3845/3932/5291/10451/5296/54209/5290
R-HSA-3928664	Ephrin signaling	18	0.386381	0.660083	0.952764	1	1	4569	tags=33%, list=37%, signal=21%	2049/1949/2048/1947/5063/8874
R-HSA-3065679	SUMO is proteolytically processed	5	0.390688	0.61349	0.953089	1	1	7608	tags=100%, list=61%, signal=39%	7341/29843/6612/59343/6613
R-HSA-69273	Cyclin A/B1/B2 associated events during G2/M transition	24	0.383784	0.659185	0.954046	1	1	5709	tags=42%, list=46%, signal=23%	2305/5519/5347/995/890/1022/7514/5520/9133/7465
R-HSA-2428928	IRS-related events triggered by IGF1R	42	0.426761	0.746939	0.954046	1	1	2121	tags=12%, list=17%, signal=10%	5170/8817/57761/5140/2261
R-HSA-1296346	Tandem pore domain potassium channels	6	-0.296706	-0.704463	0.954545	1	1	8782	tags=17%, list=70%, signal=5%
R-HSA-9006934	Signaling by Receptor Tyrosine Kinases	381	0.501189	0.904605	0.955045	1	1	2427	tags=15%, list=19%, signal=12%	8651/1846/10253/6772/85440/8038/2242/7058/10458/5528/6696/3717/4690/5170/5595/5434/5327/5600/161/10252/6300/53834/1285/5578/57610/1111/5433/1785/1445/8817/85301/2069/51072/525/57761/2887/5140/5598/5603/5438/5774/245973/9146/7006/1284/5431/55824/2261/387/5519/9047/1759/7424/8992/10810/3912/537
R-HSA-202733	Cell surface interactions at the vascular wall	91	0.460356	0.81557	0.955045	1	1	3248	tags=22%, list=26%, signal=16%	4312/56301/972/7040/634/2621/4267/9463/90952/9123/8140/6566/140885/5197/54210/2886/9057/960/961/23428
R-HSA-8857538	PTK6 promotes HIF1A stabilization	5	0.38628	0.606569	0.955378	1	1	7204	tags=80%, list=58%, signal=34%	10457/1956/1839/5753
R-HSA-199992	trans-Golgi Network Vesicle Budding	66	0.449417	0.791041	0.957043	1	1	4833	tags=38%, list=39%, signal=23%	55330/164/11154/9026/6844/1785/8773/9146/51429/1522/9179/10618/2495/7037/1174/408/9829/375/23431/2647/1213/64746/162/8775/8729
R-HSA-421837	Clathrin derived vesicle budding	66	0.449417	0.791041	0.957043	1	1	4833	tags=38%, list=39%, signal=23%	55330/164/11154/9026/6844/1785/8773/9146/51429/1522/9179/10618/2495/7037/1174/408/9829/375/23431/2647/1213/64746/162/8775/8729
R-HSA-171319	Telomere Extension By Telomerase	6	0.377927	0.599153	0.95733	1	1	4736	tags=33%, list=38%, signal=21%	7015/1736
R-HSA-351906	Apoptotic cleavage of cell adhesion proteins	10	0.369978	0.612181	0.957949	1	1	2954	tags=20%, list=24%, signal=15%	100506658/7082
R-HSA-2428924	IGF1R signaling cascade	43	0.425417	0.743893	0.958042	1	1	2121	tags=12%, list=17%, signal=10%	5170/8817/57761/5140/2261
R-HSA-8951671	RUNX3 regulates YAP1-mediated transcription	8	0.366934	0.596297	0.958861	1	1	5364	tags=50%, list=43%, signal=29%	7003/864/7004/10413
R-HSA-432722	Golgi Associated Vesicle Biogenesis	52	0.434355	0.761819	0.959041	1	1	4791	tags=37%, list=38%, signal=23%	55330/164/9026/6844/1785/51429/10618/2495/7037/1174/408/9829/375/23431/2647/1213/64746/162/8775
R-HSA-1483255	PI Metabolism	67	0.446812	0.787238	0.959041	1	1	2535	tags=15%, list=20%, signal=12%	8898/84725/57664/23760/8776/59338/55300/9107/5287/8821
R-HSA-2122948	Activated NOTCH1 Transmits Signal to the Nucleus	25	0.377858	0.649708	0.96	1	1	4896	tags=32%, list=39%, signal=19%	57534/83737/54492/3714/408/6233/5663/55851
R-HSA-5576886	Phase 4 - resting membrane potential	12	0.370864	0.619804	0.960245	1	1	4406	tags=33%, list=35%, signal=22%	56660/9424/8645/3759
R-HSA-1296065	Inwardly rectifying K+ channels	19	0.368875	0.632033	0.960843	1	1	5941	tags=42%, list=48%, signal=22%	55970/2782/2787/3759/2550/3766/2786/54331
R-HSA-2424491	DAP12 signaling	23	0.367369	0.632679	0.961039	1	1	6810	tags=57%, list=55%, signal=26%	27040/7410/567/5335/3845/3932/5291/10451/5296/54209/5290/6654/6850
R-HSA-77288	mitochondrial fatty acid beta-oxidation of unsaturated fatty acids	5	0.382246	0.600235	0.961098	1	1	7186	tags=80%, list=58%, signal=34%	1666/3030/34/3032
R-HSA-9020558	Interleukin-2 signaling	9	0.366529	0.600848	0.961658	1	1	4042	tags=22%, list=32%, signal=15%	3718/3932
R-HSA-110314	Recognition of DNA damage by PCNA-containing replication complex	30	0.393981	0.680316	0.962038	1	1	4611	tags=37%, list=37%, signal=23%	10714/5425/6117/5427/56852/51514/6118/5426/57599/6119/6233
R-HSA-2404192	Signaling by Type 1 Insulin-like Growth Factor 1 Receptor (IGF1R)	44	0.42047	0.735761	0.962038	1	1	2121	tags=11%, list=17%, signal=9%	5170/8817/57761/5140/2261
R-HSA-4090294	SUMOylation of intracellular receptors	26	0.368813	0.635007	0.963037	1	1	3731	tags=19%, list=30%, signal=14%	7067/9063/7329/5914/7341
R-HSA-179812	GRB2 events in EGFR signaling	6	0.368381	0.584019	0.964989	1	1	7737	tags=67%, list=62%, signal=25%	3845/1956/6654/2885
R-HSA-4420097	VEGFA-VEGFR2 Pathway	88	0.453109	0.8014	0.965035	1	1	4204	tags=32%, list=34%, signal=21%	10458/4690/5170/5600/6300/5578/57761/5603/387/9047/10810/1432/253260/7410/1535/5921/1793/5335/64223/4846/3710/3845/71/801/10787/3315/5063/63916
R-HSA-73894	DNA Repair	274	0.490058	0.879947	0.965035	1	1	3125	tags=24%, list=25%, signal=18%	8366/8363/2968/8361/4683/7318/5884/5434/2188/10714/54890/51426/7517/124739/27434/1069/116028/64421/1111/5536/283899/5433/10987/9937/9636/8294/165918/9246/83990/7507/8467/5438/5425/8340/51567/5431/8364/9025/5980/8341/29086/6117/91603/7156/9557/5888/670/121642/2189/9682/9768/51455/54778/2187/84142/5427/57697/8348/5893/79661/29089/9031/7706/56949/56852/7329
R-HSA-400253	Circadian Clock	62	0.437785	0.769683	0.965035	1	1	4084	tags=34%, list=33%, signal=23%	8454/200186/1387/23373/6604/1386/150094/56938/8648/1454/8841/4783/6907/9575/10135/5469/1408/6720/1453/8553/4208
R-HSA-114604	GPVI-mediated activation cascade	27	0.377223	0.649952	0.965035	1	1	2993	tags=19%, list=24%, signal=14%	5170/388/387/27040/7410
R-HSA-1296071	Potassium Channels	58	0.429455	0.75412	0.966034	1	1	3110	tags=17%, list=25%, signal=13%	3790/3784/55970/2782/3751/81033/9132/27345/3746/3755
R-HSA-9006936	Signaling by TGF-beta family members	90	0.451158	0.798831	0.966034	1	1	3636	tags=34%, list=29%, signal=25%	4089/7321/7048/7040/1024/7027/4221/130399/1874/64750/10272/387/11167/50855/56288/4086/51592/54778/4090/1030/5933/3625/4092/3065/8812/5494/4609/7046/1025/9241/57154
R-HSA-3000171	Non-integrin membrane-ECM interactions	48	0.425419	0.744974	0.966034	1	1	5228	tags=44%, list=42%, signal=26%	7040/1285/5578/1284/3912/5154/5155/1756/1302/2247/284217/3673/3655/7448/6385/1282/2335/3909/1277/7057/4921
R-HSA-5637810	Constitutive Signaling by EGFRvIII	14	0.350528	0.592668	0.966633	1	1	7089	tags=57%, list=57%, signal=25%	5335/3845/867/1956/2549/5290/6654/3320
R-HSA-5637812	Signaling by EGFRvIII in Cancer	14	0.350528	0.592668	0.966633	1	1	7089	tags=57%, list=57%, signal=25%	5335/3845/867/1956/2549/5290/6654/3320
R-HSA-2559585	Oncogene Induced Senescence	32	0.397212	0.687496	0.967033	1	1	5595	tags=41%, list=45%, signal=22%	5595/57690/7027/4343/1030/2077/1031/6233/1871/23112/192670/2114/4194
R-HSA-2029481	FCGR activation	6	0.362501	0.574698	0.968271	1	1	2346	tags=17%, list=19%, signal=14%	2268
R-HSA-111932	CaMK IV-mediated phosphorylation of CREB	5	-0.308623	-0.682078	0.96875	1	1	8633	tags=20%, list=69%, signal=6%
R-HSA-3656237	Defective EXT2 causes exostoses 2	12	0.352014	0.588301	0.969419	1	1	6797	tags=67%, list=54%, signal=30%	2131/2239/6385/2719/2262/2132/2817/3339
R-HSA-3656253	Defective EXT1 causes exostoses 1, TRPS2 and CHDS	12	0.352014	0.588301	0.969419	1	1	6797	tags=67%, list=54%, signal=30%	2131/2239/6385/2719/2262/2132/2817/3339
R-HSA-8963889	Assembly of active LPL and LIPC lipase complexes	12	0.351288	0.587088	0.969419	1	1	4036	tags=25%, list=32%, signal=17%	91289/64788/8720
R-HSA-193775	Synthesis of bile acids and bile salts via 24-hydroxycholesterol	7	0.359137	0.575574	0.96986	1	1	5742	tags=43%, list=46%, signal=23%	1593/80270/11001
R-HSA-2993913	Clearance of Nuclear Envelope Membranes from Chromatin	7	0.359971	0.57691	0.96986	1	1	7992	tags=100%, list=64%, signal=36%	221496/2010/23592/7443/8815/4000/4001
R-HSA-194138	Signaling by VEGF	93	0.449823	0.796845	0.971029	1	1	4204	tags=32%, list=34%, signal=22%	10458/4690/5170/5600/6300/5578/57761/5603/387/9047/7424/10810/1432/253260/7410/1535/5921/1793/5335/64223/4846/3710/3845/71/801/7423/10787/3315/5063/63916
R-HSA-5654720	PI-3K cascade:FGFR4	15	0.338583	0.57264	0.971717	1	1	7944	tags=67%, list=64%, signal=24%	8817/2247/2549/5290/2264/2253/5781/2246/2885/2254
R-HSA-9034015	Signaling by NTRK3 (TRKC)	15	0.338959	0.573276	0.971717	1	1	7737	tags=67%, list=62%, signal=25%	5335/3845/581/6714/5290/6654/4908/25920/5802/2885
R-HSA-8876493	InlA-mediated entry of Listeria monocytogenes into host cells	8	0.343355	0.557979	0.972574	1	1	6365	tags=50%, list=51%, signal=25%	79872/6233/6714/7311
R-HSA-175474	Assembly Of The HIV Virion	15	0.332639	0.562588	0.972727	1	1	6365	tags=53%, list=51%, signal=26%	137492/89853/9397/79720/6233/51271/93343/7311
R-HSA-1236382	Constitutive Signaling by Ligand-Responsive EGFR Cancer Variants	17	0.345216	0.587508	0.972837	1	1	7089	tags=59%, list=57%, signal=25%	5335/3845/6233/867/1956/2549/5290/7311/6654/3320
R-HSA-1643713	Signaling by EGFR in Cancer	17	0.345216	0.587508	0.972837	1	1	7089	tags=59%, list=57%, signal=25%	5335/3845/6233/867/1956/2549/5290/7311/6654/3320
R-HSA-5637815	Signaling by Ligand-Responsive EGFR Variants in Cancer	17	0.345216	0.587508	0.972837	1	1	7089	tags=59%, list=57%, signal=25%	5335/3845/6233/867/1956/2549/5290/7311/6654/3320
R-HSA-9022699	MECP2 regulates neuronal receptors and channels	9	-0.271525	-0.750148	0.972973	1	1	9097	tags=89%, list=73%, signal=24%	3066/5775/5770/2289/4986/1385/4233
R-HSA-73884	Base Excision Repair	38	0.396778	0.691693	0.973027	1	1	4616	tags=34%, list=37%, signal=22%	10714/5425/6117/670/5427/79661/6118/5426/328/142/252969/6119/10038
R-HSA-73933	Resolution of Abasic Sites (AP sites)	38	0.396778	0.691693	0.973027	1	1	4616	tags=34%, list=37%, signal=22%	10714/5425/6117/670/5427/79661/6118/5426/328/142/252969/6119/10038
R-HSA-3928665	EPH-ephrin mediated repulsion of cells	49	0.415699	0.72778	0.974026	1	1	6185	tags=55%, list=50%, signal=28%	161/2049/1949/2048/1759/1942/7410/1947/4318/1173/1945/2043/71/1213/1946/1175/5663/55851/8218/1943/10451/163/6714/1211/2041/160/284656
R-HSA-216083	Integrin cell surface interactions	57	0.419856	0.73822	0.974026	1	1	5091	tags=37%, list=41%, signal=22%	6696/1285/3384/3672/3696/1284/80781/1295/960/961/2266/7087/1311/3673/3655/7448/1282/2335/1277/1298/7057
R-HSA-162594	Early Phase of HIV Life Cycle	12	0.347308	0.580436	0.974516	1	1	7057	tags=58%, list=57%, signal=25%	7852/7518/11168/7520/2547/2237/8815
R-HSA-211981	Xenobiotics	11	0.334285	0.557429	0.975535	1	1	8112	tags=73%, list=65%, signal=25%	405/196/1577/1562/1576/54905/1572/29785
R-HSA-76002	Platelet activation, signaling and aggregation	188	0.474308	0.849221	0.976024	1	1	3912	tags=29%, list=31%, signal=20%	59345/10184/8527/7873/5170/5595/2149/5473/6678/2153/150/2771/7040/2768/51706/5578/2621/55970/388/54518/1445/710/10490/7094/2782/221955/5874/7277/10681/387/7424/2791/139322/5894/27040/1432/5154/57406/7410/213/3671/26090/2770/2266/6915/51097/408/5155/3710/2787/801/3309/5321/7423
R-HSA-8863795	Downregulation of ERBB2 signaling	24	0.348675	0.598881	0.976024	1	1	5442	tags=42%, list=44%, signal=24%	2069/8065/5782/685/9542/6233/3084/10193/1956/26469
R-HSA-512988	Interleukin-3, Interleukin-5 and GM-CSF signaling	37	0.390994	0.680768	0.976024	1	1	2380	tags=11%, list=19%, signal=9%	3717/1437/7006/3718
R-HSA-162592	Integration of provirus	9	0.342186	0.560943	0.976166	1	1	7057	tags=56%, list=57%, signal=24%	7518/11168/7520/2547/8815
R-HSA-451306	Ionotropic activity of kainate receptors	9	0.3446	0.564901	0.976166	1	1	3876	tags=22%, list=31%, signal=15%	801/1742
R-HSA-451308	Activation of Ca-permeable Kainate Receptor	9	0.3446	0.564901	0.976166	1	1	3876	tags=22%, list=31%, signal=15%	801/1742
R-HSA-425561	Sodium/Calcium exchangers	7	0.347581	0.557053	0.976319	1	1	7262	tags=43%, list=58%, signal=18%	801/805/6717
R-HSA-8853659	RET signaling	30	0.373262	0.644539	0.977023	1	1	6029	tags=47%, list=48%, signal=24%	5578/2887/5598/2886/53358/5335/2676/5291/5566/5296/220164/2549/6714/5290
R-HSA-2022857	Keratan sulfate degradation	7	0.343878	0.551119	0.978471	1	1	3043	tags=14%, list=24%, signal=11%	79411
R-HSA-180336	SHC1 events in EGFR signaling	7	0.343595	0.550665	0.978471	1	1	7737	tags=57%, list=62%, signal=22%	3845/1956/6654/2885
R-HSA-2428933	SHC-related events triggered by IGF1R	7	0.343548	0.550589	0.978471	1	1	7737	tags=57%, list=62%, signal=22%	3845/3481/6654/2885
R-HSA-2892247	POU5F1 (OCT4), SOX2, NANOG activate genes related to proliferation	8	0.333273	0.541595	0.978903	1	1	6513	tags=50%, list=52%, signal=24%	2247/6774/2041/6299
R-HSA-5654700	FRS-mediated FGFR2 signaling	19	0.328361	0.562615	0.978916	1	1	3795	tags=16%, list=30%, signal=11%	8817/2247/3845
R-HSA-5654716	Downstream signaling of activated FGFR4	22	0.338191	0.582425	0.979	1	1	6578	tags=45%, list=53%, signal=22%	8817/5335/2247/3845/2549/5290/2264/2253/6654/5781
R-HSA-2995383	Initiation of Nuclear Envelope Reformation	10	0.33265	0.550416	0.979487	1	1	7388	tags=80%, list=59%, signal=33%	221496/2010/23592/5520/7443/8815/5515/4000
R-HSA-2995410	Nuclear Envelope Reassembly	10	0.33265	0.550416	0.979487	1	1	7388	tags=80%, list=59%, signal=33%	221496/2010/23592/5520/7443/8815/5515/4000
R-HSA-9034864	Activated NTRK3 signals through RAS	7	0.339839	0.544646	0.979548	1	1	7737	tags=57%, list=62%, signal=22%	3845/6654/4908/2885
R-HSA-418359	Reduction of cytosolic Ca++ levels	12	0.319043	0.533197	0.979613	1	1	6118	tags=42%, list=49%, signal=21%	801/487/488/492/805
R-HSA-8875360	InlB-mediated entry of Listeria monocytogenes into host cell	13	0.321258	0.54038	0.979654	1	1	6452	tags=54%, list=52%, signal=26%	9146/6233/2060/867/6455/7311/6457
R-HSA-2022928	HS-GAG biosynthesis	23	0.345968	0.595822	0.98002	1	1	6278	tags=48%, list=50%, signal=24%	2131/8509/2239/26035/9957/3340/6385/2719/2262/2132/2817
R-HSA-210993	Tie2 Signaling	15	0.325329	0.550224	0.980808	1	1	7147	tags=53%, list=57%, signal=23%	2886/3845/5291/5296/5290/6654/5781/285
R-HSA-68884	Mitotic Telophase/Cytokinesis	12	0.313205	0.523442	0.981651	1	1	8212	tags=83%, list=66%, signal=29%	5347/23244/9126/10726/25836/10112/10274/5885/8243/23047
R-HSA-389356	CD28 co-stimulation	28	0.347528	0.599349	0.982018	1	1	6029	tags=43%, list=48%, signal=22%	5170/57761/253260/64223/3932/5063/5296/79109/117145/6714/55615/5290
R-HSA-6804757	Regulation of TP53 Degradation	32	0.369615	0.639732	0.982018	1	1	4611	tags=28%, list=37%, signal=18%	5170/5519/253260/51230/6446/64223/890/5527/6233
R-HSA-6806003	Regulation of TP53 Expression and Degradation	33	0.366387	0.635003	0.982018	1	1	4611	tags=27%, list=37%, signal=17%	5170/5519/253260/51230/6446/64223/890/5527/6233
R-HSA-1236394	Signaling by ERBB4	37	0.379432	0.660637	0.982018	1	1	6495	tags=51%, list=52%, signal=25%	2069/83737/2670/3845/685/9542/6233/51741/5663/55851/3084/23118/1956/10413/6714/5290/7311/1839/6654
R-HSA-110328	Recognition and association of DNA glycosylase with site containing an affected pyrimidine	8	0.327987	0.533005	0.982068	1	1	7846	tags=75%, list=63%, signal=28%	79661/252969/8930/23583/4968/4913
R-HSA-110329	Cleavage of the damaged pyrimidine	8	0.327987	0.533005	0.982068	1	1	7846	tags=75%, list=63%, signal=28%	79661/252969/8930/23583/4968/4913
R-HSA-73928	Depyrimidination	8	0.327987	0.533005	0.982068	1	1	7846	tags=75%, list=63%, signal=28%	79661/252969/8930/23583/4968/4913
R-HSA-5654712	FRS-mediated FGFR4 signaling	17	0.321868	0.547773	0.982897	1	1	3795	tags=18%, list=30%, signal=12%	8817/2247/3845
R-HSA-164944	Nef and signal transduction	6	0.331519	0.52558	0.983589	1	1	4345	tags=33%, list=35%, signal=22%	3932/1794
R-HSA-1660514	Synthesis of PIPs at the Golgi membrane	15	0.319883	0.541012	0.983838	1	1	5661	tags=33%, list=45%, signal=18%	55300/375/377/5289/5298
R-HSA-5696394	DNA Damage Recognition in GG-NER	34	0.367208	0.637761	0.984016	1	1	1376	tags=9%, list=11%, signal=8%	1069/283899/10987
R-HSA-110320	Translesion Synthesis by POLH	15	0.31471	0.532265	0.984848	1	1	7739	tags=73%, list=62%, signal=28%	6117/6118/6119/6233/5981/5429/7311/5984/5111/7353/5985
R-HSA-1253288	Downregulation of ERBB4 signaling	7	0.328128	0.525877	0.98493	1	1	4611	tags=29%, list=37%, signal=18%	83737/6233
R-HSA-1839122	Signaling by activated point mutants of FGFR1	8	0.320358	0.520607	0.985232	1	1	7944	tags=50%, list=64%, signal=18%	2247/2253/2246/2254
R-HSA-190373	FGFR1c ligand binding and activation	8	0.320358	0.520607	0.985232	1	1	7944	tags=50%, list=64%, signal=18%	2247/2253/2246/2254
R-HSA-3560783	Defective B4GALT7 causes EDS, progeroid type	12	0.308158	0.515007	0.985729	1	1	8295	tags=83%, list=66%, signal=28%	2239/6385/1462/2719/2262/2817/3339/375790/9672/221914
R-HSA-163680	AMPK inhibits chREBP transcriptional activation activity	7	0.325305	0.521353	0.986006	1	1	7729	tags=71%, list=62%, signal=27%	51422/5563/51094/5565/6794
R-HSA-422475	Axon guidance	443	0.484479	0.87555	0.986014	1	1	3888	tags=30%, list=31%, signal=21%	51807/10197/51466/2242/5698/57522/5696/7280/140801/8482/5306/4690/5595/55558/286/6170/6138/3984/5600/161/6300/8986/2107/6210/6188/8506/23129/103910/9775/5690/1285/6139/5578/23032/23521/9939/1459/5693/388/6175/1785/10094/10376/23332/6133/6709/5962/65110/3672/23365/6144/7094/2887/6231/5598/5686/5603/5706/2049/7277/6586/1457/27255/5713/6129/6453/1949/116832/6135/1284/7852/387/2048/64283/782/7204/175…
R-HSA-977068	Termination of O-glycan biosynthesis	15	0.311429	0.526715	0.986869	1	1	3784	tags=20%, list=30%, signal=14%	6482/4582/6487
R-HSA-6794362	Protein-protein interactions at synapses	48	0.382889	0.670498	0.987013	1	1	4076	tags=23%, list=33%, signal=15%	6804/6857/8500/143425/81858/9454/9455/57669/79414/1742/22839
R-HSA-112412	SOS-mediated signalling	7	0.321079	0.514579	0.987083	1	1	7757	tags=57%, list=62%, signal=22%	3845/6654/2885/8660
R-HSA-5654219	Phospholipase C-mediated cascade: FGFR1	11	0.31163	0.519652	0.987768	1	1	3757	tags=18%, list=30%, signal=13%	5335/2247
R-HSA-5654695	PI-3K cascade:FGFR2	17	0.291555	0.496185	0.987928	1	1	1434	tags=6%, list=11%, signal=5%	8817
R-HSA-8876384	Listeria monocytogenes entry into host cells	18	0.318447	0.544027	0.98794	1	1	6452	tags=50%, list=52%, signal=24%	9146/79872/6233/2060/867/6714/6455/7311/6457
R-HSA-3560801	Defective B3GAT3 causes JDSSDHD	13	0.296214	0.498254	0.98881	1	1	8295	tags=77%, list=66%, signal=26%	2239/6385/1462/2719/2262/2817/3339/375790/9672/221914
R-HSA-200425	Import of palmitoyl-CoA into the mitochondrial matrix	13	0.295855	0.49765	0.98881	1	1	7030	tags=54%, list=56%, signal=24%	58526/51422/5563/5467/5565/1374/1375
R-HSA-2029485	Role of phospholipids in phagocytosis	19	0.304484	0.521705	0.988956	1	1	6810	tags=47%, list=55%, signal=22%	5335/3710/84513/5291/5337/5296/5290/8398/6850
R-HSA-6809371	Formation of the cornified envelope	72	0.404963	0.714681	0.99001	1	1	5477	tags=35%, list=44%, signal=20%	3854/823/6704/254910/8502/353133/11202/3892/3713/3883/25818/3868/144501/4014/5493/11187/3860/3866/64065/826/192666/1829/3861/7051/6768
R-HSA-3928663	EPHA-mediated growth cone collapse	28	0.309764	0.534221	0.991009	1	1	3582	tags=18%, list=29%, signal=13%	103910/387/1942/1945/2043
R-HSA-5654696	Downstream signaling of activated FGFR2	24	0.300125	0.515493	0.992008	1	1	6578	tags=38%, list=53%, signal=18%	8817/5335/2247/3845/2549/5290/2253/6654/5781
R-HSA-1227986	Signaling by ERBB2	45	0.353701	0.61956	0.993007	1	1	6827	tags=53%, list=55%, signal=24%	5578/2069/51072/387/2886/8065/5782/5335/3845/685/9542/6233/3084/10193/1956/26469/2549/6714/5290/7311/1839/6654/9101/1729
R-HSA-174403	Glutathione synthesis and recycling	10	0.297032	0.491481	0.993846	1	1	6817	tags=50%, list=55%, signal=23%	79017/26873/124975/2729/494143
R-HSA-2029480	Fcgamma receptor (FCGR) dependent phagocytosis	73	0.392889	0.693395	0.994006	1	1	5412	tags=36%, list=43%, signal=20%	10458/4690/5595/3984/10094/2268/10810/7410/1793/5335/10097/10093/3710/71/10787/84513/63916/147179/5291/7454/10163/10109/23191/5337/10451/5296
R-HSA-5696399	Global Genome Nucleotide Excision Repair (GG-NER)	77	0.404793	0.715093	0.994006	1	1	2198	tags=13%, list=18%, signal=11%	2968/10714/51426/1069/283899/10987/7507/5425/6117/9557
R-HSA-72172	mRNA Splicing	177	0.447145	0.800526	0.994006	1	1	1856	tags=14%, list=15%, signal=12%	6431/79622/6936/9410/10081/2521/10181/27238/7536/5434/57794/55749/57819/55696/9775/9939/1478/5433/1477/55599/6426/5438/83443/8449
R-HSA-72203	Processing of Capped Intron-Containing Pre-mRNA	221	0.458288	0.821013	0.994006	1	1	2859	tags=20%, list=23%, signal=16%	348995/6431/79622/6936/9410/10081/2521/10181/27238/7536/4928/29107/5434/9589/57794/80145/55749/79902/57819/55696/9775/9939/1478/5433/1477/55599/55706/6426/5438/83443/8449/84324/5431/55954/57721/4904/285755/1479/11097/53981/9295/57122/9877/129401
R-HSA-8856825	Cargo recognition for clathrin-mediated endocytosis	81	0.39705	0.701814	0.994006	1	1	5163	tags=36%, list=41%, signal=21%	286749/29978/161/6844/10987/26119/8322/6453/9146/3949/6857/143425/10618/1173/7037/408/90019/4738/85021/64708/1213/27348/6233/1175/2060/867/8218/8301/8533
R-HSA-5210891	Uptake and function of anthrax toxins	12	0.287184	0.479953	0.994903	1	1	6352	tags=42%, list=51%, signal=20%	5608/801/805/5604/5605
R-HSA-392517	Rap1 signalling	13	0.278187	0.467931	0.994914	1	1	4919	tags=23%, list=39%, signal=14%	5894/10125/5566
R-HSA-209952	Peptide hormone biosynthesis	7	0.296695	0.475501	0.995694	1	1	3286	tags=14%, list=26%, signal=11%	3625
R-HSA-2219528	PI3K/AKT Signaling in Cancer	75	0.39739	0.701579	0.996004	1	1	6029	tags=44%, list=48%, signal=23%	2931/5170/6199/8817/2069/1027/2261/118788/5154/2308/253260/2309/5155/64223/2247/3932/1026/2932/685/9542/5291/391/3084/1956/2100/5296/842/79109/84335/2549/6714/55615/5290
R-HSA-6805567	Keratinization	82	0.402874	0.712784	0.996004	1	1	3515	tags=17%, list=28%, signal=12%	3854/823/6704/81851/254910/8502/353133/730755/11202/3892/3713/3883/25818/3868
R-HSA-5696398	Nucleotide Excision Repair	101	0.419862	0.745079	0.996004	1	1	2198	tags=15%, list=18%, signal=12%	2968/5434/10714/51426/1069/283899/5433/10987/7507/5438/5425/5431/6117/91603/9557
R-HSA-2672351	Stimuli-sensing channels	67	0.37156	0.654651	0.997003	1	1	5059	tags=28%, list=41%, signal=17%	144453/197259/2281/219931/1181/1183/5894/121601/6446/801/41/140803/54822/150159/7220/6233/55129/1188/7223
R-HSA-72163	mRNA Splicing - Major Pathway	169	0.427066	0.763646	0.997003	1	1	5318	tags=41%, list=43%, signal=24%	6431/6936/9410/2521/10181/27238/7536/5434/57794/55749/57819/55696/9775/9939/1478/5433/1477/6426/5438/83443/8449/5431/4904/285755/1479/53981/9295/51593/56949/65109/1994/10283/8189/9129/27339/23517/6631/22916/57703/6637/10949/7307/10421/11157/10713/23451/9343/23283/4116/10523/6633/3181/9092/9716/22938/6629/5440/6627/11017/4670/8175/3192/9879/51690/55660/23524/23350/23020/6626/26121
R-HSA-73929	Base-Excision Repair, AP Site Formation	10	0.26498	0.438447	0.997949	1	1	7846	tags=60%, list=63%, signal=22%	79661/252969/8930/23583/4968/4913
R-HSA-6807004	Negative regulation of MET activity	18	0.25423	0.43432	0.99799	1	1	7007	tags=50%, list=56%, signal=22%	9146/6233/2060/867/6455/7311/6457/9101/5771
R-HSA-2682334	EPH-Ephrin signaling	86	0.40828	0.721703	0.998002	1	1	5093	tags=38%, list=41%, signal=23%	3984/161/103910/10094/2049/6453/1949/387/2048/64283/1759/1942/7410/5921/1947/4318/1173/10097/1945/2043/10093/71/5063/1213/1946/8874/3985/1175/5663/55851/8218/1943/10109
R-HSA-2219530	Constitutive Signaling by Aberrant PI3K in Cancer	51	0.342381	0.59981	0.998002	1	1	6578	tags=45%, list=53%, signal=21%	8817/2069/2261/118788/5154/5155/2247/3932/685/9542/5291/391/3084/1956/2100/5296/2549/6714/5290/2264/1839/2253/5781
R-HSA-388844	Receptor-type tyrosine-protein phosphatases	12	0.251989	0.421135	0.998981	1	1	7359	tags=50%, list=59%, signal=21%	8500/8541/139065/5802/5789/3556
R-HSA-983712	Ion channel transport	130	0.413359	0.737317	0.999001	1	1	5080	tags=35%, list=41%, signal=21%	817/144453/197259/816/2281/540/219931/525/245973/1181/8992/537/1183/5894/90423/51248/23200/53826/121601/51761/23250/6446/148229/526/9914/801/23545/41/140803/54822/487/150159/7220/6233/286410/53828/57194/55129/486/1188/23400/535/57130/7223/481
R-HSA-8856828	Clathrin-mediated endocytosis	117	0.411324	0.733181	0.999001	1	1	5355	tags=40%, list=43%, signal=23%	286749/29978/161/9026/55738/6844/10987/1785/10094/26119/8322/112574/6453/9146/51429/1759/3949/6857/143425/10618/23048/1173/10097/7037/408/10093/71/90019/274/9829/4738/85021/64708/1213/27348/6233/1175/2060/867/8218/8301/10109/8533/54874/26130/9322/1956
R-HSA-6806834	Signaling by MET	70	0.349425	0.616103	1	1	1	4980	tags=26%, list=40%, signal=16%	85440/57610/85301/9146/3912/10048/1302/3845/284217/2889/3673/6233/2335/2060/3909/867/5867/1277
R-HSA-5083625	Defective GALNT3 causes familial hyperphosphatemic tumoral calcinosis (HFTC)	8	-0.246653	-0.654681	1	1	1	9407	tags=88%, list=75%, signal=22%	56667/200958/4588/4585/2591/4586
R-HSA-5083636	Defective GALNT12 causes colorectal cancer 1 (CRCS1)	8	-0.246653	-0.654681	1	1	1	9407	tags=88%, list=75%, signal=22%	56667/200958/4588/4585/4586/79695
R-HSA-5621480	Dectin-2 family	11	-0.246713	-0.769664	1	1	1	9407	tags=91%, list=75%, signal=22%	6850/56667/200958/4067/2534/4588/4585/4586/5336
R-HSA-9006115	Signaling by NTRK2 (TRKB)	22	-0.279913	-0.97621	1	1	1	8996	tags=100%, list=72%, signal=28%	3845/2549/6714/5290/6654/5781/4908/2885/5879/2534/10817/627/1795/10818/6464/5295/7074/4915/4893/4909/3265
R-HSA-425986	Sodium/Proton exchangers	8	-0.251944	-0.668723	1	1	1	9341	tags=12%, list=75%, signal=3%
R-HSA-5668599	RHO GTPases Activate NADPH Oxidases	10	-0.249499	-0.706384	1	1	1	9372	tags=20%, list=75%, signal=5%	27035

## Sheet: DeltaNeTS_H1N1_phase2
ID	Description	setSize	enrichmentScore	NES	pvalue	p.adjust	qvalues	rank	leading_edge	core_enrichment
R-HSA-877300	Interferon gamma signaling	63	0.807847	1.50889	0.000999001	0.305953	0.301338	1477	tags=46%, list=12%, signal=41%	4940/2633/4261/8651/2634/3665/3115/3113/3118/3127/3123/9830/7726/2635/8638/6772/3383/817/9021/5371/3460/85363/3122/10379/10437/7706/23650/3717/3107
R-HSA-913531	Interferon Signaling	146	0.825042	1.56504	0.000999001	0.305953	0.301338	1171	tags=40%, list=9%, signal=36%	3434/2537/3456/4940/2633/91543/3429/8519/4261/8651/3437/2634/11274/4599/684/7318/5610/3665/3115/54739/3113/3433/3118/3127/348995/25939/3123/9830/5696/3430/7726/2635/8638/51191/6772/3383/5595/817/3669/6059/9021/1974/5371/4600/9246/23586/103/1982/3460/53371/9775/85363/3454/3122/10379/9883/10437/55706
R-HSA-909733	Interferon alpha/beta signaling	44	0.899772	1.66285	0.000999001	0.305953	0.301338	545	tags=57%, list=4%, signal=55%	3434/2537/3456/4940/91543/3429/8519/8651/3437/2634/11274/4599/684/3665/54739/3433/25939/5696/3430/8638/6772/3669/6059/9021/4600
R-HSA-1169408	ISG15 antiviral mechanism	65	0.762818	1.42514	0.000999001	0.305953	0.301338	1222	tags=29%, list=10%, signal=27%	3434/11274/4599/7318/5610/348995/51191/6772/5595/1974/4600/9246/23586/1982/53371/9775/9883/55706/7706
R-HSA-1169410	Antiviral mechanism by IFN-stimulated genes	69	0.788791	1.47784	0.000999001	0.305953	0.301338	1222	tags=32%, list=10%, signal=29%	3434/4940/11274/4599/7318/5610/348995/8638/51191/6772/5595/6059/1974/4600/9246/23586/1982/53371/9775/9883/55706/7706
R-HSA-449147	Signaling by Interleukins	358	0.63376	1.20966	0.001998	0.305953	0.301338	1626	tags=19%, list=13%, signal=17%	3965/3627/4312/6648/8651/6352/5698/834/3654/4615/5696/163702/10197/6772/3383/5528/5595/9180/240/8968/64127/9446/8767/5306/9021/1230/58480/6175/829/5743/2919/5693/90865/8351/177/5685/8353/2323/7124/1386/8354/5601/8454/5782/332/4170/1432/8352/5707/1846/5690/3181/3569/6844/3596/7189/6773/3566/2308/3717/9244/6950/8357/3601/79155/3590/8350/9235
R-HSA-5675482	Regulation of necroptotic cell death	13	0.914307	1.61137	0.0020284	0.305953	0.301338	244	tags=23%, list=2%, signal=23%	8743/7186/355
R-HSA-140534	Caspase activation via Death Receptors in the presence of ligand	11	0.934267	1.62477	0.00204499	0.305953	0.301338	244	tags=27%, list=2%, signal=27%	8743/7186/355
R-HSA-5218900	CASP8 activity is inhibited	7	0.942594	1.57254	0.00214362	0.305953	0.301338	244	tags=43%, list=2%, signal=42%	8743/7186/355
R-HSA-3371378	Regulation by c-FLIP	7	0.942594	1.57254	0.00214362	0.305953	0.301338	244	tags=43%, list=2%, signal=42%	8743/7186/355
R-HSA-69416	Dimerization of procaspase-8	7	0.942594	1.57254	0.00214362	0.305953	0.301338	244	tags=43%, list=2%, signal=42%	8743/7186/355
R-HSA-2132295	MHC class II antigen presentation	103	0.694257	1.3074	0.002997	0.363034	0.357557	1625	tags=28%, list=13%, signal=25%	3109/3115/3113/3118/3127/51807/1639/1781/3123/972/1520/3111/164/9871/829/10376/1514/3112/7280/11127/3122/1759/83547/10437/1778/89953/7277/1173/1510
R-HSA-5357769	Caspase activation via extrinsic apoptotic signalling pathway	20	0.880643	1.57963	0.00300601	0.363034	0.357557	244	tags=15%, list=2%, signal=15%	8743/7186/355
R-HSA-168928	DDX58/IFIH1-mediated induction of interferon-alpha/beta	57	0.765745	1.42693	0.003996	0.425907	0.419482	1732	tags=35%, list=14%, signal=30%	3456/79132/7318/7186/64135/3665/51191/7321/9246/23586/177/84166/7187/7706/843/7189/9636/9474/1387/79671
R-HSA-202427	Phosphorylation of CD3 and TCR zeta chains	12	0.879433	1.543	0.00406918	0.425907	0.419482	165	tags=42%, list=1%, signal=41%	3115/3113/3118/3127/3123
R-HSA-912694	Regulation of IFNA signaling	13	0.880651	1.55206	0.00507099	0.497591	0.490085	427	tags=38%, list=3%, signal=37%	3456/8651/11274/6772/9021
R-HSA-202424	Downstream TCR signaling	78	0.700231	1.31322	0.00599401	0.544006	0.535799	1103	tags=22%, list=9%, signal=20%	3115/3113/5698/3118/3127/3123/5696/10197/7321/8767/5170/5693/5685/8454/3122/5707/5690
R-HSA-5213460	RIPK1-mediated regulated necrosis	15	0.873967	1.55639	0.00705645	0.544006	0.535799	725	tags=27%, list=6%, signal=25%	8743/7186/355/197259
R-HSA-5218859	Regulated Necrosis	15	0.873967	1.55639	0.00705645	0.544006	0.535799	725	tags=27%, list=6%, signal=25%	8743/7186/355/197259
R-HSA-975110	TRAF6 mediated IRF7 activation in TLR7/8 or 9 signaling	11	0.869638	1.51237	0.00715746	0.544006	0.535799	138	tags=27%, list=1%, signal=27%	3665/3654/4615
R-HSA-202430	Translocation of ZAP-70 to Immunological synapse	9	0.900717	1.5337	0.00727651	0.544006	0.535799	165	tags=56%, list=1%, signal=55%	3115/3113/3118/3127/3123
R-HSA-8953897	Cellular responses to external stimuli	441	0.590603	1.12918	0.00899101	0.5681	0.55953	2736	tags=29%, list=22%, signal=24%	3456/4495/6648/5698/51807/8366/58528/4501/8363/1639/348995/25994/1781/5696/10197/4496/5595/25978/817/4683/8361/7321/8968/28956/8359/8408/26100/3024/829/4494/2876/10376/3301/8294/8348/5693/10919/8351/10393/4493/3006/57690/51433/6620/5685/3297/91782/8353/25842/8354/5562/7280/5601/10542/53371/2877/2034/11152/1432/2146/1465/8352/8340/5707/9883/5690/55706/1870/1912/3569/92421/4499/493869/898/9821/2282…
R-HSA-202403	TCR signaling	94	0.678242	1.2757	0.00899101	0.5681	0.55953	1103	tags=20%, list=9%, signal=19%	3115/3113/5698/3118/3127/3123/5696/10197/51466/7321/8767/5170/5693/5685/4690/8454/3122/5707/5690
R-HSA-8983711	OAS antiviral response	5	0.939417	1.50425	0.00910125	0.5681	0.55953	685	tags=80%, list=5%, signal=76%	4940/8638/6059/23586
R-HSA-168898	Toll-like Receptor Cascades	121	0.65634	1.23801	0.00999001	0.5681	0.55953	1343	tags=18%, list=11%, signal=16%	8651/3665/7098/3654/4615/81622/1520/5528/5595/7321/64127/8767/177/1514/1386/5601/8454/1432/1759/1846/7187/7189
R-HSA-8956319	Nucleobase catabolism	30	0.778755	1.41935	0.00999001	0.5681	0.55953	1101	tags=30%, list=9%, signal=27%	1890/25939/4907/57089/2876/51251/4860/955/10591
R-HSA-202433	Generation of second messenger molecules	20	0.817357	1.46611	0.01002	0.5681	0.55953	1034	tags=40%, list=8%, signal=37%	3115/3113/3118/3127/3123/51466/4690/3122
R-HSA-389948	PD-1 signaling	14	0.845675	1.49612	0.0101317	0.5681	0.55953	165	tags=36%, list=1%, signal=35%	3115/3113/3118/3127/3123
R-HSA-198933	Immunoregulatory interactions between a Lymphoid and a non-Lymphoid cell	38	0.744928	1.36755	0.010989	0.575092	0.566416	1588	tags=34%, list=13%, signal=30%	8519/5817/3383/3821/126014/958/718/925/56654/3384/4267/3107/3106
R-HSA-983169	Class I MHC mediated antigen processing & presentation	304	0.60651	1.15727	0.010989	0.575092	0.566416	2423	tags=26%, list=19%, signal=22%	151636/57674/6890/8651/7318/5698/64718/64167/4615/5696/10477/51191/10197/1520/7321/9870/9021/55819/90135/9871/9246/6891/5693/10393/11275/57630/1514/51433/5685/9666/146330/26268/51752/8454/57531/84727/6892/5707/5690/9820/89890/9817/80204/26272/84961/6502/7332/7319/140462/6923/56658/8773/3107/23352/10616/3106/79876/51665/84078/11065/11146/51434/65264/51088/9039/6478/83737/5700/7337/5682/26249/7325/…
R-HSA-3214842	HDMs demethylate histones	37	0.748587	1.37321	0.011988	0.589339	0.580449	1842	tags=43%, list=15%, signal=37%	8366/8363/84864/8361/8968/8359/10765/8294/8351/8353/8354/8352/8357/8364/8350/8365
R-HSA-380108	Chemokine receptors bind chemokines	22	0.802286	1.44325	0.012012	0.589339	0.580449	1467	tags=41%, list=12%, signal=36%	3627/5473/6352/51554/1230/2919/7852/6376/6373
R-HSA-388841	Costimulation by the CD28 family	51	0.721593	1.3414	0.012987	0.617867	0.608546	394	tags=16%, list=3%, signal=15%	3115/3113/3118/3127/3123/5528/5529/5170
R-HSA-2024101	CS/DS degradation	9	0.869195	1.48003	0.014553	0.652807	0.642959	824	tags=22%, list=7%, signal=21%	3423/411
R-HSA-166658	Complement cascade	23	0.779143	1.40771	0.015015	0.652807	0.642959	1131	tags=22%, list=9%, signal=20%	716/3075/710/718/719
R-HSA-977606	Regulation of Complement cascade	21	0.789669	1.42011	0.0150301	0.652807	0.642959	1131	tags=24%, list=9%, signal=22%	716/3075/710/718/719
R-HSA-3134963	DEx/H-box helicases activate type I IFN and inflammatory cytokines production	6	0.898775	1.47175	0.0153846	0.652807	0.642959	138	tags=33%, list=1%, signal=33%	3665/4615
R-HSA-8963743	Digestion and absorption	5	-0.755971	-1.75848	0.0162602	0.658741	0.648804	3051	tags=100%, list=24%, signal=76%	11181/2980/6523/248
R-HSA-73621	Pyrimidine catabolism	9	0.863636	1.47056	0.016632	0.658741	0.648804	673	tags=33%, list=5%, signal=32%	1890/4907/51251
R-HSA-933541	TRAF6 mediated IRF7 activation	16	0.813246	1.45438	0.0171371	0.658741	0.648804	71	tags=25%, list=1%, signal=25%	3456/7186/64135/3665
R-HSA-209543	p75NTR recruits signalling complexes	12	0.845517	1.48349	0.017294	0.658741	0.648804	1343	tags=33%, list=11%, signal=30%	3654/4615/8767/7189
R-HSA-982772	Growth hormone receptor signaling	19	0.793408	1.42084	0.018018	0.658741	0.648804	427	tags=21%, list=3%, signal=20%	8651/6772/5595/9021
R-HSA-166016	Toll Like Receptor 4 (TLR4) Cascade	107	0.655148	1.234	0.018981	0.658741	0.648804	1343	tags=18%, list=11%, signal=16%	8651/3665/7098/3654/4615/5528/5595/7321/64127/8767/177/1386/5601/8454/1432/1759/1846/7187/7189
R-HSA-196741	Cobalamin (Cbl, vitamin B12) transport and metabolism	14	0.817447	1.44618	0.0192503	0.658741	0.648804	1159	tags=43%, list=9%, signal=39%	6947/5826/4363/326625/5646/4552
R-HSA-375276	Peptide ligand-binding receptors	89	0.661285	1.24266	0.01998	0.658741	0.648804	1509	tags=17%, list=12%, signal=15%	3627/5473/6352/51554/6866/2861/2149/1230/2919/7852/718/719/6376/6373/8620
R-HSA-6803157	Antimicrobial peptides	21	0.778007	1.39914	0.0200401	0.658741	0.648804	983	tags=14%, list=8%, signal=13%	1672/4069/5646
R-HSA-918233	TRAF3-dependent IRF activation pathway	14	0.815329	1.44243	0.0202634	0.658741	0.648804	1222	tags=43%, list=10%, signal=39%	3456/64135/3665/23586/7187/7706
R-HSA-168138	Toll Like Receptor 9 (TLR9) Cascade	84	0.660381	1.23978	0.020979	0.658741	0.648804	1745	tags=20%, list=14%, signal=18%	3665/7098/3654/4615/5528/5595/64127/8767/177/1386/5601/8454/1432/1846/7189/79155/5600
R-HSA-168181	Toll Like Receptor 7/8 (TLR7/8) Cascade	81	0.663886	1.2457	0.020979	0.658741	0.648804	1745	tags=21%, list=14%, signal=18%	3665/7098/3654/4615/5528/5595/64127/8767/177/1386/5601/8454/1432/1846/7189/79155/5600
R-HSA-975155	MyD88 dependent cascade initiated on endosome	81	0.663886	1.2457	0.020979	0.658741	0.648804	1745	tags=21%, list=14%, signal=18%	3665/7098/3654/4615/5528/5595/64127/8767/177/1386/5601/8454/1432/1846/7189/79155/5600
R-HSA-5660526	Response to metal ions	12	0.829526	1.45544	0.0223805	0.688967	0.678574	1267	tags=67%, list=10%, signal=60%	4495/4501/4496/4494/4493/6620/1465/4499
R-HSA-1679131	Trafficking and processing of endosomal TLR	9	0.837701	1.4264	0.024948	0.733988	0.722915	752	tags=44%, list=6%, signal=42%	7098/81622/1520/1514
R-HSA-983170	Antigen Presentation: Folding, assembly and peptide loading of class I MHC	20	0.776017	1.39196	0.0250501	0.733988	0.722915	1588	tags=40%, list=13%, signal=35%	6890/64167/9871/6891/51752/6892/3107/3106
R-HSA-75158	TRAIL signaling	5	0.900789	1.44239	0.0261661	0.733988	0.722915	3	tags=20%, list=0%, signal=20%	8743
R-HSA-1236975	Antigen processing-Cross presentation	75	0.660624	1.23947	0.026973	0.733988	0.722915	1588	tags=21%, list=13%, signal=19%	6890/5698/4615/5696/10197/1520/6891/5693/1514/5685/6892/5707/5690/8773/3107/3106
R-HSA-5689896	Ovarian tumor domain proteases	33	0.732665	1.34171	0.027972	0.733988	0.722915	1561	tags=36%, list=13%, signal=32%	64135/7321/64127/8767/161725/387/23586/7187/7706/7189/23252/79155
R-HSA-936440	Negative regulators of DDX58/IFIH1 signaling	32	0.735536	1.34572	0.027972	0.733988	0.722915	2145	tags=44%, list=17%, signal=36%	7318/64135/51191/7321/9246/23586/84166/7187/7706/9636/9474/79671/54941/83737
R-HSA-5260271	Diseases of Immune System	18	0.779749	1.39557	0.0280561	0.733988	0.722915	214	tags=17%, list=2%, signal=16%	7098/4615/81622
R-HSA-5602358	Diseases associated with the TLR signaling cascade	18	0.779749	1.39557	0.0280561	0.733988	0.722915	214	tags=17%, list=2%, signal=16%	7098/4615/81622
R-HSA-844456	The NLRP3 inflammasome	14	0.795756	1.40781	0.0283688	0.733988	0.722915	827	tags=29%, list=7%, signal=27%	114548/834/4210/24145
R-HSA-6783783	Interleukin-10 signaling	32	0.729838	1.33529	0.028971	0.733988	0.722915	1231	tags=25%, list=10%, signal=23%	3627/6352/3383/1230/5743/2919/7124/3569
R-HSA-1187000	Fertilization	7	-0.551298	-1.45788	0.0289855	0.733988	0.722915	5606	tags=100%, list=45%, signal=55%	7784/57828/7783/2683/257062/84329
R-HSA-983168	Antigen processing: Ubiquitination & Proteasome degradation	259	0.588956	1.12268	0.031968	0.775942	0.764237	2423	tags=26%, list=19%, signal=21%	151636/57674/8651/7318/5698/64718/5696/10477/51191/10197/7321/9870/9021/55819/90135/9246/5693/10393/11275/57630/51433/5685/9666/146330/26268/8454/57531/84727/5707/5690/9820/89890/9817/80204/26272/84961/6502/7332/7319/140462/6923/56658/23352/10616/79876/51665/84078/11065/11146/51434/65264/51088/9039/6478/83737/5700/7337/5682/26249/7325/23295/127544/23304/7428/90293/57542/27338
R-HSA-70635	Urea cycle	6	0.869983	1.4246	0.032967	0.775942	0.764237	180	tags=17%, list=1%, signal=16%	57407
R-HSA-8939242	RUNX1 regulates transcription of genes involved in differentiation of keratinocytes	7	0.852287	1.42188	0.0332262	0.775942	0.764237	752	tags=29%, list=6%, signal=27%	9021/1514
R-HSA-1433559	Regulation of KIT signaling	13	0.794433	1.40011	0.0334686	0.775942	0.764237	469	tags=15%, list=4%, signal=15%	8651/5578
R-HSA-933543	NF-kB activation through FADD/RIP-1 pathway mediated by caspase-8 and -10	11	0.809359	1.40754	0.0337423	0.775942	0.764237	1270	tags=36%, list=10%, signal=33%	64135/23586/7706/843
R-HSA-73887	Death Receptor Signalling	117	0.631401	1.19119	0.036963	0.775942	0.764237	1984	tags=20%, list=16%, signal=17%	8743/7186/3654/4615/355/8767/387/10018/23365/26230/55072/7124/84033/843/7189/55701/57449/10616/8837/5663/6453/7185/11108
R-HSA-1483166	Synthesis of PA	26	0.738057	1.34214	0.037	0.775942	0.764237	507	tags=19%, list=4%, signal=18%	57678/55326/81579/79888/8443
R-HSA-70895	Branched-chain amino acid catabolism	19	0.765472	1.37081	0.037037	0.775942	0.764237	1190	tags=21%, list=10%, signal=19%	1629/152926/27034/593
R-HSA-193639	p75NTR signals via NF-kB	15	0.778266	1.38597	0.0372984	0.775942	0.764237	1343	tags=27%, list=11%, signal=24%	3654/4615/8767/7189
R-HSA-74182	Ketone body metabolism	7	0.844107	1.40823	0.0375134	0.775942	0.764237	65	tags=14%, list=1%, signal=14%	5019
R-HSA-2559583	Cellular Senescence	174	0.604861	1.14923	0.037962	0.775942	0.764237	2068	tags=25%, list=17%, signal=21%	3456/8366/8363/5595/4683/8361/7321/8968/8359/3024/8294/8348/10919/8351/10393/3006/57690/51433/8353/25842/8354/5601/1432/2146/8352/8340/1870/1912/3569/898/8341/8357/3005/8364/8350/3007/5600/11065/8365/51434/7027/8345/4343/1027
R-HSA-5661231	Metallothioneins bind metals	9	0.822717	1.40089	0.0384615	0.775942	0.764237	1267	tags=67%, list=10%, signal=60%	4495/4501/4496/4494/4493/4499
R-HSA-1236974	ER-Phagosome pathway	67	0.656537	1.22781	0.038961	0.775942	0.764237	1588	tags=21%, list=13%, signal=18%	6890/5698/4615/5696/10197/6891/5693/5685/6892/5707/5690/8773/3107/3106
R-HSA-622312	Inflammasomes	18	0.762347	1.36443	0.0390782	0.775942	0.764237	827	tags=22%, list=7%, signal=21%	114548/834/4210/24145
R-HSA-3214841	PKMTs methylate histone lysines	59	0.66562	1.24118	0.03996	0.775942	0.764237	2004	tags=39%, list=16%, signal=33%	8366/8363/8361/8968/8359/29072/55870/8294/83852/10919/8351/8353/8354/2146/8352/4297/8357/8364/8350/8365/80854/84444/56950
R-HSA-8956321	Nucleotide salvage	20	0.754953	1.35418	0.0400802	0.775942	0.764237	761	tags=15%, list=6%, signal=14%	2766/1890/4860
R-HSA-380994	ATF4 activates genes	20	0.75461	1.35356	0.0400802	0.775942	0.764237	1666	tags=45%, list=13%, signal=39%	22894/9709/51010/4801/440/23404/54512/3484/56915
R-HSA-2559580	Oxidative Stress Induced Senescence	108	0.633288	1.19322	0.040959	0.775942	0.764237	2007	tags=27%, list=16%, signal=23%	3456/8366/8363/5595/8361/8968/8359/8294/8348/8351/57690/8353/8354/5601/1432/2146/8352/8340/1870/1912/8341/8357/8364/8350/5600/8365/7027/8345/4343
R-HSA-1358803	Downregulation of ERBB2:ERBB3 signaling	11	-0.456062	-1.39525	0.0416667	0.775942	0.764237	6796	tags=100%, list=54%, signal=46%	10193/6233/9542/7311/10000/2064/208/7316/2065/9101
R-HSA-168164	Toll Like Receptor 3 (TLR3) Cascade	87	0.641072	1.20391	0.042957	0.775942	0.764237	1745	tags=21%, list=14%, signal=18%	3665/7098/3654/5528/5595/7321/64127/8767/177/1386/5601/8454/1432/1846/7187/7189/79155/5600
R-HSA-1475029	Reversible hydration of carbon dioxide	8	0.828934	1.39655	0.0430672	0.775942	0.764237	315	tags=12%, list=3%, signal=12%	377677
R-HSA-209952	Peptide hormone biosynthesis	7	-0.540558	-1.42948	0.0434783	0.775942	0.764237	5740	tags=100%, list=46%, signal=54%	3625/5443/3624/3626/5122/83729
R-HSA-451927	Interleukin-2 family signaling	29	0.714736	1.3036	0.043956	0.775942	0.764237	224	tags=7%, list=2%, signal=7%	3965/6772
R-HSA-5357786	TNFR1-induced proapoptotic signaling	11	0.795773	1.38391	0.0439673	0.775942	0.764237	838	tags=18%, list=7%, signal=17%	7186/7124
R-HSA-140877	Formation of Fibrin Clot (Clotting Cascade)	18	0.755899	1.35289	0.0440882	0.775942	0.764237	901	tags=28%, list=7%, signal=26%	2152/2149/10544/2153/710
R-HSA-114516	Disinhibition of SNARE formation	5	0.872765	1.39752	0.0443686	0.775942	0.764237	469	tags=20%, list=4%, signal=19%	5578
R-HSA-6783589	Interleukin-6 family signaling	19	0.755812	1.35351	0.045045	0.775942	0.764237	1590	tags=37%, list=13%, signal=32%	6772/9180/9021/3569/3717/9244/3590
R-HSA-447115	Interleukin-12 family signaling	50	0.675899	1.25473	0.046953	0.775942	0.764237	1475	tags=20%, list=12%, signal=18%	6648/6772/9446/5306/6175/829/3181/3717/9244/6950
R-HSA-381042	PERK regulates gene expression	23	0.731462	1.32156	0.047047	0.775942	0.764237	1666	tags=43%, list=13%, signal=38%	22894/9709/51010/4801/9451/440/23404/54512/3484/56915
R-HSA-975138	TRAF6 mediated induction of NFkB and MAP kinases upon TLR7/8 or 9 activation	80	0.640782	1.20226	0.047952	0.775942	0.764237	1745	tags=20%, list=14%, signal=17%	7098/3654/4615/5528/5595/64127/8767/177/1386/5601/8454/1432/1846/7189/79155/5600
R-HSA-168179	Toll Like Receptor TLR1:TLR2 Cascade	84	0.63724	1.19634	0.048951	0.775942	0.764237	1745	tags=19%, list=14%, signal=16%	8651/3654/4615/5528/5595/64127/8767/177/1386/5601/8454/1432/1846/7189/79155/5600
R-HSA-181438	Toll Like Receptor 2 (TLR2) Cascade	84	0.63724	1.19634	0.048951	0.775942	0.764237	1745	tags=19%, list=14%, signal=16%	8651/3654/4615/5528/5595/64127/8767/177/1386/5601/8454/1432/1846/7189/79155/5600
R-HSA-168927	TICAM1, RIP1-mediated IKK complex recruitment	16	0.759832	1.35886	0.0493952	0.775942	0.764237	1343	tags=19%, list=11%, signal=17%	7098/7321/7189
R-HSA-450604	KSRP (KHSRP) binds and destabilizes mRNA	14	0.769462	1.36129	0.0496454	0.775942	0.764237	1745	tags=50%, list=14%, signal=43%	22894/51010/1432/23404/54512/56915/5600
R-HSA-166166	MyD88-independent TLR4 cascade	88	0.637632	1.19764	0.04995	0.775942	0.764237	1745	tags=20%, list=14%, signal=18%	3665/7098/3654/5528/5595/7321/64127/8767/177/1386/5601/8454/1432/1846/7187/7189/79155/5600
R-HSA-937061	TRIF(TICAM1)-mediated TLR4 signaling	88	0.637632	1.19764	0.04995	0.775942	0.764237	1745	tags=20%, list=14%, signal=18%	3665/7098/3654/5528/5595/7321/64127/8767/177/1386/5601/8454/1432/1846/7187/7189/79155/5600
R-HSA-166058	MyD88:MAL(TIRAP) cascade initiated on plasma membrane	83	0.639042	1.19925	0.04995	0.775942	0.764237	1745	tags=19%, list=14%, signal=17%	8651/3654/4615/5528/5595/64127/8767/177/1386/5601/8454/1432/1846/7189/79155/5600
R-HSA-168188	Toll Like Receptor TLR6:TLR2 Cascade	83	0.639042	1.19925	0.04995	0.775942	0.764237	1745	tags=19%, list=14%, signal=17%	8651/3654/4615/5528/5595/64127/8767/177/1386/5601/8454/1432/1846/7189/79155/5600
R-HSA-8950505	Gene and protein expression by JAK-STAT signaling after Interleukin-12 stimulation	35	0.697291	1.27945	0.04995	0.775942	0.764237	1475	tags=20%, list=12%, signal=18%	6648/9446/5306/6175/829/3181/6950
R-HSA-450341	Activation of the AP-1 family of transcription factors	10	0.79485	1.37174	0.0504115	0.775942	0.764237	1745	tags=50%, list=14%, signal=43%	5595/1386/5601/1432/5600
R-HSA-9018679	Biosynthesis of EPA-derived SPMs	6	0.849099	1.3904	0.0516484	0.779082	0.767329	619	tags=33%, list=5%, signal=32%	240/5743
R-HSA-444257	RSK activation	6	0.850867	1.3933	0.0516484	0.779082	0.767329	394	tags=17%, list=3%, signal=16%	5170
R-HSA-933542	TRAF6 mediated NF-kB activation	20	0.744184	1.33486	0.0521042	0.779082	0.767329	1343	tags=30%, list=11%, signal=27%	7186/64135/23586/177/7706/7189
R-HSA-5601884	PIWI-interacting RNA (piRNA) biogenesis	21	0.735286	1.32231	0.0551102	0.812111	0.79986	1124	tags=29%, list=9%, signal=26%	113802/91646/5439/4603/5434/5438
R-HSA-166663	Initial triggering of complement	7	0.828037	1.38142	0.0557342	0.812111	0.79986	9	tags=14%, list=0%, signal=14%	716
R-HSA-6811436	COPI-independent Golgi-to-ER retrograde traffic	44	0.675648	1.24865	0.0569431	0.812111	0.79986	1537	tags=25%, list=12%, signal=22%	51807/22930/1639/1781/2589/829/10376/23299/7280/1778/7277
R-HSA-6785807	Interleukin-4 and Interleukin-13 signaling	83	0.633464	1.18878	0.0579421	0.812111	0.79986	1455	tags=19%, list=12%, signal=17%	4312/8651/6772/3383/240/9021/58480/5743/7124/332/4170/3569/3596/3566/2308/3717
R-HSA-1059683	Interleukin-6 signaling	11	0.775409	1.3485	0.0582822	0.812111	0.79986	1455	tags=36%, list=12%, signal=32%	6772/9021/3569/3717
R-HSA-8875555	MET activates RAP1 and RAC1	10	0.788534	1.36084	0.058642	0.812111	0.79986	128	tags=10%, list=1%, signal=10%	85440
R-HSA-450321	JNK (c-Jun kinases) phosphorylation and activation mediated by activated human TAK1	19	0.738093	1.32178	0.0590591	0.812111	0.79986	1343	tags=26%, list=11%, signal=24%	3654/64127/8767/5601/7189
R-HSA-1810476	RIP-mediated NFkB activation via ZBP1	13	0.768344	1.35413	0.0598377	0.812111	0.79986	138	tags=15%, list=1%, signal=15%	7098/4615
R-HSA-2262752	Cellular responses to stress	373	0.569832	1.0885	0.0599401	0.812111	0.79986	3423	tags=35%, list=27%, signal=26%	3456/6648/5698/51807/8366/8363/1639/348995/25994/1781/5696/10197/5595/817/4683/8361/7321/8968/8359/3024/829/2876/10376/3301/8294/8348/5693/10919/8351/10393/3006/57690/51433/5685/3297/8353/25842/8354/7280/5601/53371/2877/2034/1432/2146/8352/8340/5707/9883/5690/55706/1870/1912/3569/493869/898/22824/6923/1778/1410/64223/8341/7277/8357/3005/8364/6117/8350/3007/10762/1387/5600/11065/405/8365/51434/191…
R-HSA-2142770	Synthesis of 15-eicosatetraenoic acid derivatives	6	0.839748	1.37509	0.0604396	0.812111	0.79986	933	tags=50%, list=7%, signal=46%	5743/2876/2877
R-HSA-877312	Regulation of IFNG signaling	13	0.76788	1.35331	0.0608519	0.812111	0.79986	1455	tags=38%, list=12%, signal=34%	8651/6772/9021/3460/3717
R-HSA-9018677	Biosynthesis of DHA-derived SPMs	12	0.770242	1.35142	0.0610376	0.812111	0.79986	619	tags=17%, list=5%, signal=16%	240/5743
R-HSA-879415	Advanced glycosylation endproduct receptor signaling	12	0.767181	1.34605	0.0610376	0.812111	0.79986	740	tags=25%, list=6%, signal=24%	5595/829/177
R-HSA-9020591	Interleukin-12 signaling	42	0.670092	1.23467	0.0619381	0.817166	0.804839	1475	tags=19%, list=12%, signal=17%	6648/9446/5306/6175/829/3181/3717/6950
R-HSA-2142700	Synthesis of Lipoxins (LX)	5	0.848147	1.3581	0.0637088	0.829584	0.817069	304	tags=20%, list=2%, signal=20%	240
R-HSA-6807070	PTEN Regulation	127	0.609393	1.15156	0.0639361	0.829584	0.817069	1630	tags=20%, list=13%, signal=17%	5698/58528/8975/5696/10197/5595/81847/57459/28956/5371/80243/5693/57690/1459/5685/1386/10542/2146/5707/5690/1912/5978/23252/64223/1457
R-HSA-5602498	MyD88 deficiency (TLR2/4)	7	0.819057	1.36644	0.0653805	0.840679	0.827997	138	tags=14%, list=1%, signal=14%	4615
R-HSA-73614	Pyrimidine salvage	8	0.806528	1.3588	0.0661765	0.840679	0.827997	43	tags=12%, list=0%, signal=12%	1890
R-HSA-2142712	Synthesis of 12-eicosatetraenoic acid derivatives	7	0.818795	1.366	0.0664523	0.840679	0.827997	933	tags=29%, list=7%, signal=26%	2876/2877
R-HSA-3214815	HDACs deacetylate histones	78	0.631693	1.18468	0.0669331	0.840679	0.827997	3411	tags=54%, list=27%, signal=39%	8366/8363/8361/8968/57459/8359/8294/8332/8348/8351/8336/8353/8354/8352/8340/55869/5978/317772/8341/8357/8364/8350/8819/79718/8365/8345/51317/8970/8358/8338/6907/23186/79685/83933/5928/8841/3065/3012/8343/723790/8339/3018
R-HSA-1266695	Interleukin-7 signaling	29	0.694464	1.26662	0.0689311	0.840988	0.828301	2601	tags=41%, list=21%, signal=33%	8651/8968/8351/8353/8354/8352/8357/8350/3718/6777/64109/8358
R-HSA-5250924	B-WICH complex positively regulates rRNA expression	78	0.629511	1.18059	0.0729271	0.840988	0.828301	3411	tags=53%, list=27%, signal=38%	8366/8363/84172/8361/8968/8359/8294/8348/8351/8353/8354/5434/8352/8340/79101/10514/8341/8357/8364/8350/8365/9188/8850/8345/3015/9533/5437/8970/8358/8338/8467/10849/5440/55766/3012/8343/723790/51082/9031/8339/3018
R-HSA-140875	Common Pathway of Fibrin Clot Formation	10	0.774896	1.3373	0.0730453	0.840988	0.828301	388	tags=30%, list=3%, signal=29%	2149/10544/2153
R-HSA-9032759	NTRK2 activates RAC1	5	-0.580942	-1.35134	0.0731707	0.840988	0.828301	5235	tags=100%, list=42%, signal=58%	627/5879/2534/4915
R-HSA-1482925	Acyl chain remodelling of PG	12	0.756126	1.32665	0.0742625	0.840988	0.828301	2422	tags=58%, list=19%, signal=47%	81579/79888/9926/64600/255189/254531/22925
R-HSA-5689877	Josephin domain DUBs	9	-0.469136	-1.3182	0.075	0.840988	0.828301	6632	tags=100%, list=53%, signal=47%	7311/5071/5886/7316/126119/4287/9929/5887
R-HSA-168643	Nucleotide-binding domain, leucine rich repeat containing receptor (NLR) signaling pathways	49	0.653321	1.2116	0.0759241	0.840988	0.828301	1343	tags=20%, list=11%, signal=18%	114548/834/3654/4210/64127/8767/24145/5603/1432/7189
R-HSA-9013973	TICAM1-dependent activation of IRF3/IRF7	10	0.773405	1.33473	0.0761317	0.840988	0.828301	80	tags=20%, list=1%, signal=20%	3665/7098
R-HSA-5603041	IRAK4 deficiency (TLR2/4)	8	0.799611	1.34715	0.0766807	0.840988	0.828301	138	tags=12%, list=1%, signal=12%	4615
R-HSA-5357801	Programmed Cell Death	150	0.595266	1.13078	0.0779221	0.840988	0.828301	1228	tags=13%, list=10%, signal=12%	8743/7186/5698/5696/10197/355/637/840/3024/10018/5693/197259/3006/5685/2620/6304/5707/5690/115209
R-HSA-73864	RNA Polymerase I Transcription	93	0.618994	1.16398	0.0779221	0.840988	0.828301	3411	tags=48%, list=27%, signal=35%	8366/8363/84172/5595/8361/8968/57459/8359/8294/8348/10919/8351/8353/8354/2968/5434/8352/8340/79101/8341/8357/8364/8350/8365/8850/8345/284119/3015/9533/5437/8970/8358/8338/10849/5440/5928/55766/3065/404672/3012/8343/723790/51082/8339/3018
R-HSA-1369062	ABC transporters in lipid homeostasis	11	0.758908	1.3198	0.0787321	0.840988	0.828301	1440	tags=27%, list=12%, signal=24%	5824/5825/215
R-HSA-5633008	TP53 Regulates Transcription of Cell Death Genes	34	0.670382	1.22973	0.0789211	0.840988	0.828301	1298	tags=29%, list=10%, signal=26%	834/79370/355/637/94241/84883/332/147923/843/1121
R-HSA-2206281	Mucopolysaccharidoses	11	0.756634	1.31585	0.0797546	0.840988	0.828301	824	tags=18%, list=7%, signal=17%	3423/411
R-HSA-73728	RNA Polymerase I Promoter Opening	51	0.647612	1.20387	0.0799201	0.840988	0.828301	3510	tags=59%, list=28%, signal=42%	8366/8363/5595/8361/8968/8359/8294/8348/8351/8353/8354/8352/8340/8341/8357/8364/8350/8365/8345/3015/8970/8358/8338/55766/3012/8343/723790/8339/3018/8335
R-HSA-74217	Purine salvage	13	0.751225	1.32396	0.0801217	0.840988	0.828301	1880	tags=31%, list=15%, signal=26%	2766/4860/100/270
R-HSA-73854	RNA Polymerase I Promoter Clearance	91	0.62047	1.16543	0.0809191	0.840988	0.828301	3411	tags=48%, list=27%, signal=35%	8366/8363/84172/5595/8361/8968/57459/8359/8294/8348/10919/8351/8353/8354/2968/5434/8352/8340/79101/8341/8357/8364/8350/8365/8850/8345/3015/9533/5437/8970/8358/8338/10849/5440/5928/55766/3065/404672/3012/8343/723790/51082/8339/3018
R-HSA-446210	Synthesis of UDP-N-acetyl-glucosamine	7	0.801848	1.33773	0.0814577	0.840988	0.828301	677	tags=29%, list=5%, signal=27%	64841/51005
R-HSA-1482788	Acyl chain remodelling of PC	17	0.726797	1.30159	0.081571	0.840988	0.828301	2422	tags=53%, list=19%, signal=43%	129642/81579/79888/255043/64600/255189/10162/254531/22925
R-HSA-8878171	Transcriptional regulation by RUNX1	200	0.584134	1.11122	0.0819181	0.840988	0.828301	3258	tags=36%, list=26%, signal=27%	4005/57678/5698/8366/8363/5696/84333/10197/8361/8968/9021/8359/6599/5371/8294/8348/5693/8351/57690/1459/1514/5685/8353/5079/8354/6929/161882/8352/8340/5707/5690/4297/1912/8341/8357/8364/8350/1457/1387/8312/8365/8850/6604/8345/4343/83737/5700/5682/6605/10138/100506658/7082/3015/6601/8970/8358/6886/9757/22955/8338/5702/4004/6045/5721/3276/55766/3065/3012/8343/5719/723790
R-HSA-450294	MAP kinase activation	59	0.643763	1.20042	0.0819181	0.840988	0.828301	1745	tags=22%, list=14%, signal=19%	3654/5528/5595/64127/8767/1386/5601/8454/1432/1846/7189/79155/5600
R-HSA-2142688	Synthesis of 5-eicosatetraenoic acids	7	0.796882	1.32945	0.0846731	0.840988	0.828301	933	tags=43%, list=7%, signal=40%	240/2876/2877
R-HSA-74259	Purine catabolism	16	0.727718	1.30143	0.0846774	0.840988	0.828301	1101	tags=25%, list=9%, signal=23%	4907/2876/4860/10591
R-HSA-8939236	RUNX1 regulates transcription of genes involved in differentiation of HSCs	108	0.60997	1.14929	0.0849151	0.840988	0.828301	3258	tags=41%, list=26%, signal=30%	4005/5698/8366/8363/5696/10197/8361/8968/8359/8294/8348/5693/8351/5685/8353/8354/6929/8352/8340/5707/5690/4297/8341/8357/8364/8350/8365/8345/83737/5700/5682/3015/8970/8358/6886/8338/5702/4004/5721/55766/3012/8343/5719/723790
R-HSA-448424	Interleukin-17 signaling	64	0.636974	1.19112	0.0849151	0.840988	0.828301	1745	tags=20%, list=14%, signal=18%	3654/5528/5595/64127/8767/1386/5601/8454/1432/1846/7189/79155/5600
R-HSA-75105	Fatty acyl-CoA biosynthesis	23	0.701557	1.26753	0.0850851	0.840988	0.828301	2377	tags=30%, list=19%, signal=25%	2180/6785/79966/79993/11000/64834/51144
R-HSA-1169092	Activation of RAS in B cells	5	0.826331	1.32317	0.0853242	0.840988	0.828301	976	tags=40%, list=8%, signal=37%	10125/25780
R-HSA-73777	RNA Polymerase I Chain Elongation	74	0.626923	1.17506	0.0869131	0.840988	0.828301	3411	tags=51%, list=27%, signal=38%	8366/8363/84172/8361/8968/8359/8294/8348/8351/8353/8354/2968/5434/8352/8340/79101/8341/8357/8364/8350/8365/8345/3015/9533/5437/8970/8358/8338/10849/5440/55766/404672/3012/8343/723790/51082/8339/3018
R-HSA-2562578	TRIF-mediated programmed cell death	7	-0.486133	-1.28556	0.0869565	0.840988	0.828301	6419	tags=100%, list=51%, signal=49%	11035/23643/353376/929/8772/7099
R-HSA-429958	mRNA decay by 3' to 5' exoribonuclease	14	0.740077	1.3093	0.0871327	0.840988	0.828301	1666	tags=36%, list=13%, signal=31%	22894/51010/23404/54512/56915
R-HSA-202670	ERKs are inactivated	12	0.740613	1.29943	0.0874873	0.840988	0.828301	1090	tags=25%, list=9%, signal=23%	5528/5595/1846
R-HSA-109581	Apoptosis	147	0.593244	1.12599	0.0879121	0.840988	0.828301	1228	tags=12%, list=10%, signal=11%	8743/7186/5698/5696/10197/355/637/840/3024/10018/5693/3006/5685/2620/6304/5707/5690/115209
R-HSA-5676594	TNF receptor superfamily (TNFSF) members mediating non-canonical NF-kB pathway	11	0.75062	1.30539	0.0879346	0.840988	0.828301	1211	tags=36%, list=10%, signal=33%	7186/8792/958/7187
R-HSA-6803207	TP53 Regulates Transcription of Caspase Activators and Caspases	9	0.77602	1.32137	0.0883576	0.840988	0.828301	1270	tags=22%, list=10%, signal=20%	834/843
R-HSA-8854691	Interleukin-20 family signaling	19	0.717439	1.28479	0.0890891	0.840988	0.828301	2204	tags=37%, list=18%, signal=30%	163702/6772/6773/3717/53833/3718/6777
R-HSA-1234158	Regulation of gene expression by Hypoxia-inducible Factor	10	0.760816	1.313	0.090535	0.840988	0.828301	2477	tags=50%, list=20%, signal=40%	25994/2034/1387/405/10370
R-HSA-4551638	SUMOylation of chromatin organization proteins	61	0.636588	1.18809	0.0909091	0.840988	0.828301	2025	tags=31%, list=16%, signal=26%	8366/8363/348995/8361/8359/8294/53371/6304/9883/55706/1912/23314/8364/9063/10762/7329/8365/7341/11097
R-HSA-6788467	IL-6-type cytokine receptor ligand interactions	12	0.737352	1.29371	0.0915565	0.840988	0.828301	1590	tags=33%, list=13%, signal=29%	9180/3717/9244/3590
R-HSA-5693571	Nonhomologous End-Joining (NHEJ)	60	0.635812	1.18594	0.0919081	0.840988	0.828301	2721	tags=38%, list=22%, signal=30%	8366/8363/4683/8361/8359/8294/8348/27434/165918/8340/9025/64421/51567/8341/8364/8365/8345/7341/7518/29086/22976/8970/5591
R-HSA-8931987	RUNX1 regulates estrogen receptor mediated transcription	6	0.804962	1.31813	0.0934066	0.840988	0.828301	76	tags=17%, list=1%, signal=17%	57678
R-HSA-977225	Amyloid fiber formation	81	0.617193	1.15809	0.0939061	0.840988	0.828301	3510	tags=43%, list=28%, signal=31%	8366/8363/8361/8968/8359/325/9246/4069/8294/8348/8351/8353/8354/8352/8340/8341/8357/8364/8350/8365/23621/8345/6478/6288/3015/8970/8358/8338/567/3012/8343/723790/8339/3018/8335
R-HSA-202040	G-protein activation	18	0.711566	1.27354	0.0941884	0.840988	0.828301	1963	tags=44%, list=16%, signal=38%	59345/2781/55970/2771/2782/10681/2770/2775
R-HSA-5334118	DNA methylation	51	0.641212	1.19198	0.0949051	0.840988	0.828301	3510	tags=57%, list=28%, signal=41%	8366/8363/8361/8968/8359/8294/8348/8351/8353/8354/8352/8340/8341/8357/8364/8350/8365/8345/3015/8970/8358/8338/55766/3012/8343/723790/8339/3018/8335
R-HSA-9018896	Biosynthesis of E-series 18(S)-resolvins	5	0.817022	1.30826	0.0955631	0.840988	0.828301	304	tags=20%, list=2%, signal=20%	240
R-HSA-1606322	ZBP1(DAI) mediated induction of type I IFNs	15	0.72821	1.29682	0.0957661	0.840988	0.828301	138	tags=13%, list=1%, signal=13%	7098/4615
R-HSA-416572	Sema4D induced cell migration and growth-cone collapse	18	0.710406	1.27147	0.0961924	0.840988	0.828301	1280	tags=28%, list=10%, signal=25%	387/23365/103910/388/3984
R-HSA-381753	Olfactory Signaling Pathway	8	0.777399	1.30973	0.0966387	0.840988	0.828301	16	tags=12%, list=0%, signal=12%	64108
R-HSA-112409	RAF-independent MAPK1/3 activation	23	0.69469	1.25512	0.0970971	0.840988	0.828301	1455	tags=26%, list=12%, signal=23%	5595/1844/8682/1846/3569/3717
R-HSA-75876	Synthesis of very long-chain fatty acyl-CoAs	15	0.72691	1.29451	0.0977823	0.840988	0.828301	2377	tags=40%, list=19%, signal=32%	2180/6785/79993/11000/64834/51144
R-HSA-5250913	Positive epigenetic regulation of rRNA expression	92	0.613647	1.15345	0.0979021	0.840988	0.828301	3411	tags=49%, list=27%, signal=36%	8366/8363/84172/8361/8968/57459/8359/8294/8348/10919/8351/8353/8354/5434/8352/8340/79101/10514/8341/8357/8364/8350/8365/9188/8850/8345/3015/9533/5437/8970/8358/8338/8467/10849/5440/5928/55766/3065/3012/8343/723790/51082/9031/8339/3018
R-HSA-6814122	Cooperation of PDCL (PhLP1) and TRiC/CCT in G-protein beta folding	32	0.664883	1.21645	0.0979021	0.840988	0.828301	2476	tags=47%, list=20%, signal=38%	59345/2781/55970/1459/22948/2771/6950/1457/2782/10681/2770/2775/908/10574/10575
R-HSA-9018678	Biosynthesis of specialized proresolving mediators (SPMs)	14	0.728711	1.2892	0.0982776	0.840988	0.828301	619	tags=14%, list=5%, signal=14%	240/5743
R-HSA-8948751	Regulation of PTEN stability and activity	60	0.631244	1.17742	0.0989011	0.840988	0.828301	1630	tags=22%, list=13%, signal=19%	5698/8975/5696/10197/81847/80243/5693/1459/5685/5707/5690/23252/1457
R-HSA-5625886	Activated PKN1 stimulates transcription of AR (androgen receptor) regulated genes KLK2 and KLK3	53	0.636763	1.18592	0.0989011	0.840988	0.828301	3510	tags=57%, list=28%, signal=41%	8366/8363/8361/8968/8359/8294/8348/8351/8353/8354/8352/8340/8341/8357/8364/8350/8365/8345/3015/8970/8358/8338/367/55766/3012/8343/723790/8339/3018/8335
R-HSA-168638	NOD1/2 Signaling Pathway	32	0.66395	1.21475	0.0999001	0.840988	0.828301	2395	tags=31%, list=19%, signal=25%	834/3654/64127/8767/5603/1432/7189/5600/83737/10392
R-HSA-197264	Nicotinamide salvaging	15	0.725472	1.29195	0.100806	0.840988	0.828301	2410	tags=53%, list=19%, signal=43%	83666/54625/5743/143/54956/84875/55739/56965
R-HSA-4641263	Regulation of FZD by ubiquitination	15	0.724723	1.29061	0.100806	0.840988	0.828301	2100	tags=33%, list=17%, signal=28%	7855/84133/4040/55366/8322
R-HSA-373076	Class A/1 (Rhodopsin-like receptors)	145	0.589156	1.11736	0.101898	0.840988	0.828301	1976	tags=17%, list=16%, signal=15%	3627/5473/6352/51554/6866/2861/2149/1230/4935/147/2919/7852/2859/718/719/6376/1880/6373/8620/5734/94233/8111/6752/9718/56670
R-HSA-212300	PRC2 methylates histones and DNA	61	0.628043	1.17215	0.101898	0.840988	0.828301	3510	tags=54%, list=28%, signal=39%	8366/8363/8361/8968/8359/8294/8348/8351/8353/8354/2146/8352/8340/8341/8357/8364/8350/8365/8345/5252/3015/8970/8358/8338/26147/5928/55766/3012/8343/723790/8339/3018/8335
R-HSA-1236977	Endosomal/Vacuolar pathway	6	0.796674	1.30456	0.102198	0.840988	0.828301	1588	tags=67%, list=13%, signal=58%	1520/1514/3107/3106
R-HSA-8862803	Deregulated CDK5 triggers multiple neurodegenerative pathways in Alzheimer's disease models	20	0.702281	1.2597	0.102204	0.840988	0.828301	653	tags=10%, list=5%, signal=9%	6648/10018
R-HSA-8863678	Neurodegenerative Diseases	20	0.702281	1.2597	0.102204	0.840988	0.828301	653	tags=10%, list=5%, signal=9%	6648/10018
R-HSA-2299718	Condensation of Prophase Chromosomes	62	0.630346	1.17676	0.102897	0.840988	0.828301	3530	tags=53%, list=28%, signal=38%	8366/8363/8361/8968/8359/8294/8348/8351/8353/8354/8352/8340/8341/8357/8364/8350/8365/8345/10051/3015/79648/8970/8358/8338/55766/3012/5347/8343/723790/8339/3018/8335/8290
R-HSA-427359	SIRT1 negatively regulates rRNA expression	55	0.63361	1.18114	0.102897	0.840988	0.828301	1977	tags=36%, list=16%, signal=31%	8366/8363/8361/8968/23378/8359/8294/8348/8351/8353/8354/8352/8340/79101/8341/8357/8364/8350/8365/8345
R-HSA-168142	Toll Like Receptor 10 (TLR10) Cascade	75	0.618417	1.16028	0.102897	0.840988	0.828301	1745	tags=20%, list=14%, signal=17%	3654/4615/5528/5595/64127/8767/177/1386/5601/8454/1432/1846/7189/79155/5600
R-HSA-168176	Toll Like Receptor 5 (TLR5) Cascade	75	0.618417	1.16028	0.102897	0.840988	0.828301	1745	tags=20%, list=14%, signal=17%	3654/4615/5528/5595/64127/8767/177/1386/5601/8454/1432/1846/7189/79155/5600
R-HSA-975871	MyD88 cascade initiated on plasma membrane	75	0.618417	1.16028	0.102897	0.840988	0.828301	1745	tags=20%, list=14%, signal=17%	3654/4615/5528/5595/64127/8767/177/1386/5601/8454/1432/1846/7189/79155/5600
R-HSA-196807	Nicotinate metabolism	23	0.688849	1.24457	0.104104	0.840988	0.828301	2410	tags=39%, list=19%, signal=32%	83666/54625/4907/5743/143/54956/84875/55739/56965
R-HSA-196849	Metabolism of water-soluble vitamins and cofactors	102	0.60804	1.145	0.104895	0.840988	0.828301	2506	tags=27%, list=20%, signal=22%	83666/6947/4338/5826/9446/54625/4363/8875/4907/5096/5743/326625/1727/143/5646/9962/4552/54956/10797/8884/84875/55034/1528/55739/8876/9054/56965/113235
R-HSA-211000	Gene Silencing by RNA	113	0.602861	1.13688	0.104895	0.840988	0.828301	2025	tags=29%, list=16%, signal=25%	8366/8363/348995/113802/8361/8968/8359/8294/91646/8348/5439/8351/57690/8353/8354/53371/4603/5434/8352/8340/9883/5438/55706/23405/8341/8357/8364/8350/10762/29102/8365/8345/11097
R-HSA-442380	Zinc influx into cells by the SLC39 gene family	9	0.76098	1.29576	0.10499	0.840988	0.828301	2091	tags=56%, list=17%, signal=46%	64116/55630/29985/23516/7922
R-HSA-392451	G beta:gamma signalling through PI3Kgamma	17	0.70825	1.26837	0.106747	0.849284	0.836472	1744	tags=35%, list=14%, signal=30%	59345/5170/387/55970/2782/10681
R-HSA-1482839	Acyl chain remodelling of PE	19	0.702192	1.25749	0.107107	0.849284	0.836472	2422	tags=47%, list=19%, signal=38%	129642/81579/57110/64600/255189/5920/10162/254531/22925
R-HSA-2046105	Linoleic acid (LA) metabolism	6	0.790349	1.2942	0.108791	0.854795	0.8419	2150	tags=50%, list=17%, signal=41%	2180/215/64834
R-HSA-2559586	DNA Damage/Telomere Stress Induced Senescence	70	0.619123	1.15962	0.108891	0.854795	0.8419	3530	tags=49%, list=28%, signal=35%	8366/8363/4683/8361/8359/3024/8294/8348/3006/25842/8340/898/8341/3005/8364/3007/8365/8345/1027/3015/3008/8970/7290/8338/57634/55766/3012/8343/723790/1026/8339/3018/8335/8290
R-HSA-3214858	RMTs methylate histone arginines	64	0.623546	1.16601	0.110889	0.866149	0.853083	3258	tags=47%, list=26%, signal=35%	8366/8363/8361/8968/8359/6599/8294/8332/8351/8336/8353/8354/8352/317772/3717/8357/8364/8350/8365/6604/6605/3015/6601/8358/8338/79084/3276/55766/3012/723790
R-HSA-416700	Other semaphorin interactions	13	0.724573	1.27698	0.111562	0.86709	0.854009	1100	tags=15%, list=9%, signal=14%	8482/23129
R-HSA-400685	Sema4D in semaphorin signaling	21	0.69205	1.24456	0.112224	0.867943	0.854849	1280	tags=24%, list=10%, signal=21%	387/23365/103910/388/3984
R-HSA-1566977	Fibronectin matrix formation	6	0.78826	1.29078	0.113187	0.870517	0.857385	204	tags=17%, list=2%, signal=16%	634
R-HSA-427413	NoRC negatively regulates rRNA expression	89	0.608802	1.14404	0.113886	0.870517	0.857385	3411	tags=47%, list=27%, signal=35%	8366/8363/84172/8361/8968/8359/8294/8348/8351/8353/8354/2968/5434/8352/8340/79101/8341/8357/8364/8350/8819/8365/8345/3015/9533/5437/8970/8358/8338/8467/10849/5440/79685/55766/3065/404672/3012/8343/723790/51082/8339/3018
R-HSA-5617472	Activation of anterior HOX genes in hindbrain development during early embryogenesis	103	0.602889	1.13533	0.114885	0.870517	0.857385	3411	tags=43%, list=27%, signal=31%	8366/8363/8361/8968/8359/8294/8348/5439/8351/8353/8354/57472/5434/2146/8352/8340/5438/8341/8357/3231/8364/9063/8350/1387/23054/8365/8345/3015/5437/22976/8970/8358/8338/5440/5431/5928/8841/55766/3012/8343/723790/58508/8339/3018
R-HSA-5619507	Activation of HOX genes during differentiation	103	0.602889	1.13533	0.114885	0.870517	0.857385	3411	tags=43%, list=27%, signal=31%	8366/8363/8361/8968/8359/8294/8348/5439/8351/8353/8354/57472/5434/2146/8352/8340/5438/8341/8357/3231/8364/9063/8350/1387/23054/8365/8345/3015/5437/22976/8970/8358/8338/5440/5431/5928/8841/55766/3012/8343/723790/58508/8339/3018
R-HSA-162658	Golgi Cisternae Pericentriolar Stack Reorganization	13	0.720876	1.27047	0.115619	0.870517	0.857385	1245	tags=23%, list=10%, signal=21%	8548/5595/5862
R-HSA-9033241	Peroxisomal protein import	47	0.639073	1.18293	0.115884	0.870517	0.857385	507	tags=15%, list=4%, signal=14%	1962/54469/7321/5190/10901/196743/8443
R-HSA-427389	ERCC6 (CSB) and EHMT2 (G9a) positively regulate rRNA expression	63	0.622228	1.1622	0.116883	0.87384	0.860658	3510	tags=52%, list=28%, signal=38%	8366/8363/8361/8968/57459/8359/8294/8348/10919/8351/8353/8354/8352/8340/8341/8357/8364/8350/8365/8345/3015/8970/8358/8338/5928/55766/3065/3012/8343/723790/8339/3018/8335
R-HSA-912446	Meiotic recombination	70	0.614784	1.15149	0.117882	0.877132	0.8639	3530	tags=51%, list=28%, signal=37%	8366/8363/4683/8361/8968/8359/8294/8348/8351/8353/8354/8352/8340/8341/8357/8364/6117/8350/5888/8365/8345/27030/3015/8970/8358/8338/29893/55766/3012/8343/723790/6118/8339/3018/8335/8290
R-HSA-2393930	Phosphate bond hydrolysis by NUDT proteins	6	-0.50012	-1.27294	0.119565	0.881794	0.868492	6244	tags=100%, list=50%, signal=50%	4521/131870/55270/56985/11164
R-HSA-71240	Tryptophan catabolism	11	0.731619	1.27235	0.119632	0.881794	0.868492	1683	tags=36%, list=13%, signal=31%	3620/120103/8140/6520
R-HSA-354192	Integrin alphaIIb beta3 signaling	20	0.692894	1.24286	0.121242	0.884941	0.871591	825	tags=15%, list=7%, signal=14%	10125/5170/54518
R-HSA-9006921	Integrin signaling	20	0.692894	1.24286	0.121242	0.884941	0.871591	825	tags=15%, list=7%, signal=14%	10125/5170/54518
R-HSA-420029	Tight junction interactions	25	0.671181	1.21864	0.122	0.884941	0.871591	1836	tags=24%, list=15%, signal=21%	9076/56288/137075/9071/64398/50855
R-HSA-5693565	Recruitment and ATM-mediated phosphorylation of repair and signaling proteins at DNA double strand breaks	64	0.616196	1.15227	0.122877	0.884941	0.871591	3530	tags=42%, list=28%, signal=30%	8366/8363/4683/8361/8359/8294/8348/165918/8340/9025/8341/8364/5536/7329/8365/8345/7341/29086/8970/8467/8314/9682/8343/9031/8339/3018/8290
R-HSA-5693606	DNA Double Strand Break Response	65	0.617378	1.15342	0.122877	0.884941	0.871591	3530	tags=43%, list=28%, signal=31%	8366/8363/4683/8361/8359/8294/8348/165918/8340/9025/8341/8364/5536/7329/8365/8345/7341/29086/8970/8467/8314/9682/8343/9031/3838/8339/3018/8290
R-HSA-5625740	RHO GTPases activate PKNs	80	0.610001	1.14451	0.123876	0.885197	0.871843	3411	tags=48%, list=27%, signal=35%	8366/8363/8361/8968/5170/8359/387/8294/8348/8351/8353/8354/103910/8352/8340/388/4659/8341/8357/8364/29941/8350/8365/8345/3015/8970/995/8358/8338/7532/367/55766/3012/8343/94274/723790/8339/3018
R-HSA-15869	Metabolism of nucleotides	86	0.604786	1.13524	0.124875	0.885197	0.871843	2247	tags=22%, list=18%, signal=18%	2766/1890/25939/51727/4907/57089/2876/51251/1635/4860/955/10591/100/270/10606/2618/8833/50484/203
R-HSA-2559582	Senescence-Associated Secretory Phenotype (SASP)	93	0.605031	1.13772	0.124875	0.885197	0.871843	3532	tags=46%, list=28%, signal=33%	8366/8363/5595/8361/7321/8968/8359/8294/8348/10919/8351/10393/51433/8353/8354/8352/8340/3569/8341/8357/8364/8350/11065/8365/51434/8345/1027/3015/8970/8358/79813/8338/1030/55766/3012/8343/723790/5970/1026/8339/3018/8335/3552
R-HSA-5250941	Negative epigenetic regulation of rRNA expression	92	0.605574	1.13827	0.125874	0.885197	0.871843	3411	tags=47%, list=27%, signal=34%	8366/8363/84172/8361/8968/23378/8359/8294/8348/8351/8353/8354/2968/5434/8352/8340/79101/8341/8357/8364/8350/8819/8365/8345/3015/9533/5437/8970/8358/8338/8467/10849/5440/79685/55766/3065/404672/3012/8343/723790/51082/8339/3018
R-HSA-5656169	Termination of translesion DNA synthesis	31	0.656923	1.19773	0.126873	0.885197	0.871843	1987	tags=29%, list=16%, signal=24%	7318/10714/9246/51426/124739/7706/6117/9636/5427
R-HSA-5340588	RNF mutants show enhanced WNT signaling and proliferation	7	0.762882	1.27272	0.127546	0.885197	0.871843	2100	tags=43%, list=17%, signal=36%	7855/4040/8322
R-HSA-201681	TCF dependent signaling in response to WNT	194	0.572344	1.08971	0.127872	0.885197	0.871843	3539	tags=39%, list=28%, signal=29%	5698/8366/8363/5696/10197/5528/5529/81847/8361/8968/8359/25776/51339/7855/8294/8348/5693/8351/1459/5685/8353/23401/9736/8354/22943/8352/8340/5707/5690/6662/84133/4040/8341/8357/8364/8350/1457/1387/55366/8312/54361/8365/7015/8321/1487/8345/8322/5700/5682/3015/607/1454/5519/8970/8358/64750/4221/8338/123169/8295/5702/7089/5721/55766/3065/3012/8343/5719/723790/80351/8339/3018/1857/8335/8290/5525
R-HSA-881907	Gastrin-CREB signalling pathway via PKC and MAPK	17	0.692611	1.24037	0.127895	0.885197	0.871843	469	tags=12%, list=4%, signal=11%	5595/5578
R-HSA-397795	G-protein beta:gamma signalling	20	0.689311	1.23643	0.129259	0.885197	0.871843	1744	tags=30%, list=14%, signal=26%	59345/5170/387/55970/2782/10681
R-HSA-6803204	TP53 Regulates Transcription of Genes Involved in Cytochrome C Release	18	0.690418	1.23569	0.133267	0.885197	0.871843	2861	tags=50%, list=23%, signal=39%	637/94241/84883/147923/1387/51499/665/5366/27113
R-HSA-5668599	RHO GTPases Activate NADPH Oxidases	10	-0.431412	-1.25042	0.133333	0.885197	0.871843	7103	tags=100%, list=57%, signal=43%	4688/30849/5879/5289/10811/124056/5880/50508/27035
R-HSA-418597	G alpha (z) signalling events	31	0.653673	1.1918	0.133866	0.885197	0.871843	1834	tags=29%, list=15%, signal=25%	59345/2781/5578/55970/2771/8601/2782/10681/2770
R-HSA-2142691	Synthesis of Leukotrienes (LT) and Eoxins (EX)	13	0.714073	1.25848	0.133874	0.885197	0.871843	434	tags=15%, list=3%, signal=15%	240/4363
R-HSA-6787450	tRNA modification in the mitochondrion	9	0.739036	1.2584	0.134096	0.885197	0.871843	2147	tags=44%, list=17%, signal=37%	25821/54931/55006/55687
R-HSA-195721	Signaling by WNT	273	0.563547	1.075	0.134865	0.885197	0.871843	3539	tags=38%, list=28%, signal=28%	5698/8366/8363/5696/59345/10197/5528/5529/81847/8361/8968/7976/8359/8324/5578/25776/387/51339/7855/8294/8348/5693/55970/8351/57690/1459/5685/8353/23401/9736/8354/8454/22943/808/8352/8340/5707/5690/6662/84133/4040/8341/8357/8364/1173/8350/1457/2782/1387/4919/55366/10681/8312/54361/50855/8365/7015/8321/1487/2775/8345/4343/3708/8322/801/5700/5682/3015/607/5530/1454/79971/9559/7481/5519/8970/8358/647…
R-HSA-390466	Chaperonin-mediated protein folding	75	0.607402	1.13962	0.134865	0.885197	0.871843	2588	tags=35%, list=21%, signal=28%	51807/59345/2781/10376/55970/1459/7280/22948/26272/2771/898/10528/6950/7277/1457/8877/2782/10681/2770/2775/908/83752/10574/63971/10575/84617
R-HSA-3214847	HATs acetylate histones	127	0.586618	1.10852	0.135864	0.885197	0.871843	3411	tags=41%, list=27%, signal=30%	8366/8363/8361/8968/6880/8359/10943/55689/8294/8332/8348/8351/9643/8336/8353/1386/8354/8352/8340/23326/8473/84289/317772/8341/8357/8364/8350/1387/6314/8365/8850/6883/8345/8648/55683/8970/8358/8338/8295/8089/57634/9913/3012/8343/26610/723790/9575/57325/10474/51562/8339/3018
R-HSA-5693548	Sensing of DNA Double Strand Breaks	6	0.771283	1.26298	0.137363	0.885197	0.871843	301	tags=17%, list=2%, signal=16%	4683
R-HSA-450302	activated TAK1 mediates p38 MAPK activation	21	0.680946	1.22459	0.138277	0.885197	0.871843	1745	tags=29%, list=14%, signal=25%	3654/64127/8767/1432/7189/5600
R-HSA-71291	Metabolism of amino acids and derivatives	292	0.563424	1.07412	0.138861	0.885197	0.871843	2281	tags=22%, list=18%, signal=19%	3620/5698/1036/1629/5696/113675/57407/10247/10197/152926/4953/120103/339983/140801/84706/27034/2184/196743/6188/6175/51091/6135/6170/51065/5693/123688/6231/5685/9521/6210/5707/5690/1757/4552/593/6133/6138/256987/84890/6137/440/5723/5409/10157/8140/23521/2744/6520/259307/4947/1735/6230/6144/1644/80150/6193/1468/6130/4357/5700/6189/5682/4706/60678/6535
R-HSA-176407	Conversion from APC/C:Cdc20 to APC/C:Cdh1 in late anaphase	17	0.686785	1.22993	0.13998	0.885197	0.871843	1867	tags=29%, list=15%, signal=25%	7321/10393/51433/11065/51434
R-HSA-1433617	Regulation of signaling by NODAL	6	-0.483209	-1.2299	0.141304	0.885197	0.871843	6455	tags=100%, list=52%, signal=48%	130399/91/92/6997/4838
R-HSA-9032500	Activated NTRK2 signals through FYN	6	-0.47279	-1.20338	0.141304	0.885197	0.871843	6585	tags=100%, list=53%, signal=47%	1795/627/5879/2534/4915
R-HSA-196836	Vitamin C (ascorbate) metabolism	7	0.755901	1.26108	0.142551	0.885197	0.871843	2053	tags=57%, list=16%, signal=48%	9446/1727/9962/1528
R-HSA-4086398	Ca2+ pathway	50	0.624762	1.1598	0.143856	0.885197	0.871843	2481	tags=32%, list=20%, signal=26%	59345/7976/5578/7855/55970/57690/808/2782/10681/2775/4343/3708/8322/801/5530/7481
R-HSA-174411	Polymerase switching on the C-strand of the telomere	14	0.69929	1.23714	0.144883	0.885197	0.871843	850	tags=14%, list=7%, signal=13%	10714/5557
R-HSA-69091	Polymerase switching	14	0.69929	1.23714	0.144883	0.885197	0.871843	850	tags=14%, list=7%, signal=13%	10714/5557
R-HSA-69109	Leading Strand Synthesis	14	0.69929	1.23714	0.144883	0.885197	0.871843	850	tags=14%, list=7%, signal=13%	10714/5557
R-HSA-166208	mTORC1-mediated signalling	22	0.672249	1.20932	0.145145	0.885197	0.871843	1519	tags=18%, list=12%, signal=16%	58528/28956/10542/64223
R-HSA-446388	Regulation of cytoskeletal remodeling and cell spreading by IPP complex components	7	0.753346	1.25681	0.145766	0.885197	0.871843	526	tags=14%, list=4%, signal=14%	55742
R-HSA-209822	Glycoprotein hormones	5	-0.540471	-1.2572	0.146341	0.885197	0.871843	5740	tags=100%, list=46%, signal=54%	3625/3624/3626/83729
R-HSA-163767	PP2A-mediated dephosphorylation of key metabolic factors	7	0.750355	1.25182	0.146838	0.885197	0.871843	268	tags=14%, list=2%, signal=14%	5528
R-HSA-2871837	FCERI mediated NF-kB activation	67	0.606344	1.13394	0.146853	0.885197	0.871843	1554	tags=19%, list=12%, signal=17%	5698/5696/10197/7321/10125/5170/5693/5685/8454/5707/5690/7189/84433
R-HSA-9604323	Negative regulation of NOTCH4 signaling	47	0.62685	1.1603	0.146853	0.885197	0.871843	1103	tags=17%, list=9%, signal=16%	5698/5696/10197/5693/5685/8454/5707/5690
R-HSA-8936459	RUNX1 regulates genes involved in megakaryocyte differentiation and platelet function	79	0.602287	1.12916	0.147852	0.885197	0.871843	3510	tags=48%, list=28%, signal=35%	8366/8363/8361/8968/8359/8294/8348/8351/57690/8353/8354/161882/8352/8340/4297/8341/8357/8364/8350/8365/8850/8345/4343/3015/8970/8358/9757/8338/3276/55766/3065/3012/8343/723790/58508/8339/3018/8335
R-HSA-450282	MAPK targets/ Nuclear events mediated by MAP kinases	30	0.649583	1.18392	0.147852	0.885197	0.871843	1745	tags=23%, list=14%, signal=20%	5528/5595/1386/5601/1432/1846/5600
R-HSA-5627117	RHO GTPases Activate ROCKs	19	0.680866	1.2193	0.148148	0.885197	0.871843	1280	tags=26%, list=10%, signal=24%	387/103910/388/4659/3984
R-HSA-1295596	Spry regulation of FGF signaling	15	0.693323	1.2347	0.148185	0.885197	0.871843	702	tags=13%, list=6%, signal=13%	5595/10253
R-HSA-1638074	Keratan sulfate/keratin metabolism	26	0.657328	1.19533	0.149	0.885197	0.871843	2632	tags=35%, list=21%, signal=27%	4166/9435/10678/9331/10331/79411/6487/93010/8702
R-HSA-110056	MAPK3 (ERK1) activation	10	0.72196	1.24595	0.150206	0.885197	0.871843	1455	tags=30%, list=12%, signal=27%	5595/3569/3717
R-HSA-420597	Nectin/Necl trans heterodimerization	6	0.764072	1.25117	0.150549	0.885197	0.871843	1044	tags=33%, list=8%, signal=31%	5817/57863
R-HSA-456926	Thrombin signalling through proteinase activated receptors (PARs)	23	0.666621	1.20441	0.151151	0.885197	0.871843	1744	tags=30%, list=14%, signal=26%	59345/5595/2149/2768/55970/2782/10681
R-HSA-8849469	PTK6 Regulates RTKs and Their Effectors AKT1 and DOK1	6	-0.469023	-1.19379	0.152174	0.885197	0.871843	6632	tags=100%, list=53%, signal=47%	5753/867/7311/116985/7316
R-HSA-198753	ERK/MAPK targets	21	0.674117	1.21231	0.152305	0.885197	0.871843	1745	tags=24%, list=14%, signal=21%	5528/5595/1432/1846/5600
R-HSA-4608870	Asymmetric localization of PCP proteins	55	0.611474	1.13987	0.152847	0.885197	0.871843	2251	tags=27%, list=18%, signal=22%	5698/5696/10197/7976/8324/7855/5693/5685/5707/5690/50855/8321/8322/5700/5682
R-HSA-9014325	TICAM1,TRAF6-dependent induction of TAK1 complex	13	0.702087	1.23736	0.153144	0.885197	0.871843	1343	tags=15%, list=11%, signal=14%	7098/7189
R-HSA-937072	TRAF6-mediated induction of TAK1 complex within TLR4 complex	13	0.702087	1.23736	0.153144	0.885197	0.871843	1343	tags=15%, list=11%, signal=14%	7098/7189
R-HSA-975163	IRAK2 mediated activation of TAK1 complex upon TLR7/8 or 9 stimulation	13	0.702087	1.23736	0.153144	0.885197	0.871843	1343	tags=15%, list=11%, signal=14%	7098/7189
R-HSA-9020958	Interleukin-21 signaling	8	0.738205	1.2437	0.153361	0.885197	0.871843	2204	tags=38%, list=18%, signal=31%	6772/3718/6777
R-HSA-392170	ADP signalling through P2Y purinoceptor 12	15	0.690435	1.22955	0.154234	0.885197	0.871843	1834	tags=40%, list=15%, signal=34%	59345/55970/2771/2782/10681/2770
R-HSA-350562	Regulation of ornithine decarboxylase (ODC)	45	0.626051	1.15773	0.156843	0.885197	0.871843	1103	tags=18%, list=9%, signal=16%	5698/5696/10197/4953/5693/5685/5707/5690
R-HSA-373755	Semaphorin interactions	51	0.616954	1.14688	0.157842	0.885197	0.871843	1280	tags=16%, list=10%, signal=14%	8482/2242/387/23365/103910/23129/388/3984
R-HSA-8949275	RUNX3 Regulates Immune Response and Cell Migration	5	0.783955	1.25531	0.158134	0.885197	0.871843	325	tags=20%, list=3%, signal=19%	6696
R-HSA-937039	IRAK1 recruits IKK complex	13	0.698336	1.23075	0.158215	0.885197	0.871843	1343	tags=15%, list=11%, signal=14%	3654/7189
R-HSA-975144	IRAK1 recruits IKK complex upon TLR7/8 or 9 stimulation	13	0.698336	1.23075	0.158215	0.885197	0.871843	1343	tags=15%, list=11%, signal=14%	3654/7189
R-HSA-9020956	Interleukin-27 signaling	10	0.719356	1.24145	0.158436	0.885197	0.871843	1466	tags=30%, list=12%, signal=26%	6772/3717/9244
R-HSA-190861	Gap junction assembly	23	0.659285	1.19116	0.159159	0.885197	0.871843	2760	tags=39%, list=22%, signal=31%	51807/10052/10376/7280/7277/57165/2707/84617/2697
R-HSA-68875	Mitotic Prophase	123	0.584125	1.10288	0.15984	0.885197	0.871843	2656	tags=32%, list=21%, signal=25%	8548/8366/8363/348995/5595/8361/8968/84930/8359/5578/8294/8348/8351/8353/8354/53371/140609/8352/8340/9883/55706/5862/2010/8341/8357/8364/8350/10762/8365/8345/11097/10051/3015/79648/255919/5519/8970/8358/221496
R-HSA-8854050	FBXL7 down-regulates AURKA during mitotic entry and in early mitosis	46	0.622976	1.15321	0.15984	0.885197	0.871843	1103	tags=17%, list=9%, signal=16%	5698/5696/10197/5693/5685/8454/5707/5690
R-HSA-174048	APC/C:Cdc20 mediated degradation of Cyclin B	20	0.670191	1.20214	0.161323	0.885197	0.871843	1867	tags=25%, list=15%, signal=21%	7321/10393/51433/11065/51434
R-HSA-68886	M Phase	343	0.555441	1.05932	0.162837	0.885197	0.871843	3539	tags=38%, list=28%, signal=28%	8548/5698/51807/8366/8363/1639/348995/1781/5696/10197/5528/5595/5529/8361/7321/8968/84930/57551/8359/5578/25936/54908/79980/57405/10142/10376/8294/1063/8348/5693/8351/10393/1459/51433/5685/8353/8354/7280/53371/140609/332/8352/8340/22897/5707/9883/55166/79441/5690/151648/84131/55706/55869/64946/9700/54801/5862/2010/1778/8341/7277/8357/8364/8350/83540/1457/10762/10733/11065/8365/51434/23332/11243/7…
R-HSA-174084	Autodegradation of Cdh1 by Cdh1:APC/C	56	0.611995	1.14023	0.162837	0.885197	0.871843	1103	tags=18%, list=9%, signal=16%	5698/5696/10197/7321/5693/10393/51433/5685/5707/5690
R-HSA-8955332	Carboxyterminal post-translational modifications of tubulin	28	0.649324	1.18347	0.162837	0.885197	0.871843	1784	tags=32%, list=14%, signal=28%	51807/79739/10376/7280/25941/60509/84276/7277/340351
R-HSA-5357905	Regulation of TNFR1 signaling	27	0.647427	1.17845	0.162837	0.885197	0.871843	2195	tags=22%, list=18%, signal=18%	7186/55072/7124/10616/7185/8567
R-HSA-1296072	Voltage gated Potassium channels	24	0.65531	1.1864	0.163	0.885197	0.871843	2348	tags=25%, list=19%, signal=20%	3790/3787/3751/81033/9132/3784
R-HSA-212165	Epigenetic regulation of gene expression	126	0.582235	1.09984	0.163836	0.885197	0.871843	3411	tags=42%, list=27%, signal=31%	8366/8363/84172/8361/8968/57459/23378/8359/8294/8348/10919/8351/8353/8354/2968/5434/2146/8352/8340/79101/10514/8341/8357/8364/8350/8819/8365/9188/8850/8345/5252/3015/9533/5437/8970/8358/8338/8467/10849/5440/26147/79685/5928/55766/3065/404672/3012/8343/723790/51082/9031/8339/3018
R-HSA-1834941	STING mediated induction of host immune responses	10	0.716214	1.23603	0.164609	0.885197	0.871843	77	tags=10%, list=1%, signal=10%	340061
R-HSA-5688426	Deubiquitination	243	0.560631	1.06741	0.164835	0.885197	0.871843	3456	tags=35%, list=28%, signal=25%	11274/7186/64135/114548/5698/8975/5696/10197/81847/7048/7321/64127/8767/161725/7345/387/10600/8332/8348/23586/5693/90865/8336/5685/9736/91833/8340/5707/23326/5690/9817/8473/7187/7706/6502/7189/317772/23252/8341/79155/6314/8312/8850/78990/8345/6478/5700/5682/57599/7416/9960/10392/283899/29086/9986/51616/8970/408/64750/9804/8338/8295/25862/5702/8314/79594/114803/29761/367/5721/23032/3012/8343/5719/…
R-HSA-112040	G-protein mediated events	34	0.634803	1.16447	0.164835	0.885197	0.871843	2130	tags=29%, list=17%, signal=24%	2781/5578/808/2771/5575/2770/2775/3708/5137/801
R-HSA-5578749	Transcriptional regulation by small RNAs	91	0.593536	1.11484	0.165834	0.885197	0.871843	3411	tags=45%, list=27%, signal=33%	8366/8363/348995/8361/8968/8359/8294/8348/5439/8351/8353/8354/53371/5434/8352/8340/9883/5438/55706/8341/8357/8364/8350/10762/8365/8345/11097/3015/5437/8970/8358/8338/5440/4928/5431/55766/3012/8343/723790/8339/3018
R-HSA-112043	PLC beta mediated events	33	0.635021	1.16289	0.166833	0.885197	0.871843	2130	tags=30%, list=17%, signal=25%	2781/5578/808/2771/5575/2770/2775/3708/5137/801
R-HSA-5676934	Protein repair	6	0.755952	1.23787	0.167033	0.885197	0.871843	2670	tags=50%, list=21%, signal=39%	253827/5110/4482
R-HSA-3296482	Defects in vitamin and cofactor metabolism	17	0.6751	1.20901	0.16717	0.885197	0.871843	1159	tags=24%, list=9%, signal=21%	5826/5096/326625/4552
R-HSA-1912408	Pre-NOTCH Transcription and Translation	79	0.594966	1.11543	0.168831	0.885197	0.871843	3510	tags=47%, list=28%, signal=34%	8366/8363/8361/8968/8359/8294/8348/8351/57690/8353/8354/8352/8340/8341/8357/8364/8350/1387/8365/7027/8850/8345/4343/3015/8970/8358/4853/8338/9794/4854/55766/3012/8343/723790/8339/3018/8335
R-HSA-8949664	Processing of SMDT1	11	0.702311	1.22138	0.169734	0.885197	0.871843	2274	tags=55%, list=18%, signal=45%	221154/91689/5245/55486/6687/10939
R-HSA-418555	G alpha (s) signalling events	75	0.595075	1.11649	0.16983	0.885197	0.871843	1834	tags=19%, list=15%, signal=16%	64108/59345/2781/8622/2869/55970/92840/2771/5150/5734/5140/2782/10681/2770
R-HSA-2022854	Keratan sulfate biosynthesis	20	0.667696	1.19766	0.170341	0.885197	0.871843	2632	tags=40%, list=21%, signal=32%	4166/9435/10678/9331/10331/6487/93010/8702
R-HSA-174154	APC/C:Cdc20 mediated degradation of Securin	58	0.605803	1.12981	0.170829	0.885197	0.871843	1103	tags=17%, list=9%, signal=16%	5698/5696/10197/7321/5693/10393/51433/5685/5707/5690
R-HSA-391251	Protein folding	80	0.593244	1.11307	0.171828	0.885197	0.871843	2588	tags=34%, list=21%, signal=27%	51807/59345/2781/10376/55970/1459/7280/22948/26272/2771/898/10528/6950/7277/1457/8877/2782/10681/2770/2775/908/83752/10574/63971/10575/402/84617
R-HSA-2151201	Transcriptional activation of mitochondrial biogenesis	46	0.617571	1.14321	0.171828	0.885197	0.871843	2403	tags=33%, list=19%, signal=26%	6648/23082/23373/1386/808/211/200186/5469/79718/1387/23054/6604/801/8648/506
R-HSA-8985947	Interleukin-9 signaling	7	0.739707	1.23406	0.172562	0.885197	0.871843	2204	tags=43%, list=18%, signal=35%	6772/3718/6777
R-HSA-8964038	LDL clearance	17	0.672028	1.2035	0.173212	0.885197	0.871843	2000	tags=41%, list=16%, signal=35%	3988/57552/1173/6646/3949/26119/255738
R-HSA-6803205	TP53 regulates transcription of several additional cell death genes whose specific roles in p53-dependent apoptosis remain uncertain	13	0.688329	1.21311	0.173428	0.885197	0.871843	1298	tags=23%, list=10%, signal=21%	79370/332/1121
R-HSA-448706	Interleukin-1 processing	6	0.752883	1.23285	0.174725	0.885197	0.871843	86	tags=17%, list=1%, signal=17%	834
R-HSA-75205	Dissolution of Fibrin Clot	9	0.721734	1.22894	0.175676	0.885197	0.871843	1032	tags=22%, list=8%, signal=20%	5327/5329
R-HSA-500792	GPCR ligand binding	200	0.564882	1.07459	0.175824	0.885197	0.871843	2005	tags=18%, list=16%, signal=15%	3627/5473/6352/51554/6866/2861/59345/2149/7976/1230/8324/4935/147/2919/7855/55970/7852/2859/718/719/6376/1880/6373/8620/5734/2782/10681/94233/8111/54361/6752/8321/9718/56670/6608
R-HSA-2559584	Formation of Senescence-Associated Heterochromatin Foci (SAHF)	16	0.67136	1.20064	0.176411	0.885197	0.871843	2977	tags=50%, list=24%, signal=38%	3024/3006/25842/3005/3007/3008/7290/57634
R-HSA-1483206	Glycerophospholipid biosynthesis	100	0.586088	1.10365	0.176823	0.885197	0.871843	3437	tags=38%, list=28%, signal=28%	57678/55326/129642/81579/79888/9926/8443/9489/1459/57110/255043/23760/56910/1457/3030/64600/255189/5920/58488/55750/81490/1119/10162/254531/22925/9791/84649/8904/56994/10809/10423/8694/5337/27132/51205/43/253558/54947
R-HSA-8939211	ESR-mediated signaling	138	0.575818	1.08923	0.176823	0.885197	0.871843	3411	tags=36%, list=27%, signal=27%	57678/8366/8363/5595/8361/8968/8359/8294/8348/5439/8351/57690/8353/1386/8354/5434/8352/8340/5438/8341/8357/8364/5536/8350/5469/1387/8312/8365/8850/8345/4343/8648/3015/5451/5437/8970/8358/9126/8338/5440/3276/5431/55766/3065/3012/8343/723790/3838/8339/3018
R-HSA-110313	Translesion synthesis by Y family DNA polymerases bypasses lesions on DNA template	35	0.631679	1.15906	0.176823	0.885197	0.871843	1987	tags=26%, list=16%, signal=22%	7318/10714/9246/51426/124739/7706/6117/9636/5427
R-HSA-3229121	Glycogen storage diseases	11	0.698316	1.21443	0.176892	0.885197	0.871843	1801	tags=27%, list=14%, signal=23%	5507/8908/2632
R-HSA-3296469	Defects in cobalamin (B12) metabolism	9	0.720838	1.22741	0.177755	0.885197	0.871843	1159	tags=33%, list=9%, signal=30%	5826/326625/4552
R-HSA-196854	Metabolism of vitamins and cofactors	141	0.573781	1.08599	0.17982	0.885197	0.871843	2541	tags=26%, list=20%, signal=21%	83666/6947/4338/5826/9446/54625/4363/8875/4907/5096/5743/326625/57016/1727/143/5646/808/57107/9962/4552/54956/10797/8884/2644/84875/55034/3949/23590/1528/2643/801/55739/8876/9054/56965/113235/29967
R-HSA-3247509	Chromatin modifying enzymes	240	0.558121	1.06273	0.180819	0.885197	0.871843	3411	tags=40%, list=27%, signal=29%	8366/8363/84864/8361/8968/57459/6880/8359/6599/29072/10765/10943/55870/55689/8294/8332/8348/83852/10919/8351/9643/8336/8353/1386/8354/2146/8352/8340/23326/4297/8473/55869/84289/23569/5978/317772/3717/8341/8357/8364/8350/8819/79718/1387/6314/8365/8850/6604/80854/6883/84444/8345/56950/8648/51317/6605/84193/3015/55683/6601/8970/8358/9757/79813/8338/79084/11240/8295/8089/6907/80853/9682/57634/9913/23…
R-HSA-4839726	Chromatin organization	240	0.558121	1.06273	0.180819	0.885197	0.871843	3411	tags=40%, list=27%, signal=29%	8366/8363/84864/8361/8968/57459/6880/8359/6599/29072/10765/10943/55870/55689/8294/8332/8348/83852/10919/8351/9643/8336/8353/1386/8354/2146/8352/8340/23326/4297/8473/55869/84289/23569/5978/317772/3717/8341/8357/8364/8350/8819/79718/1387/6314/8365/8850/6604/80854/6883/84444/8345/56950/8648/51317/6605/84193/3015/55683/6601/8970/8358/9757/79813/8338/79084/11240/8295/8089/6907/80853/9682/57634/9913/23…
R-HSA-3322077	Glycogen synthesis	12	0.689617	1.20996	0.182096	0.885197	0.871843	1801	tags=33%, list=14%, signal=29%	5507/283209/8908/2632
R-HSA-389960	Formation of tubulin folding intermediates by CCT/TriC	21	0.654941	1.17782	0.182365	0.885197	0.871843	2588	tags=48%, list=21%, signal=38%	51807/10376/7280/22948/6950/7277/908/10574/10575/84617
R-HSA-351202	Metabolism of polyamines	70	0.592363	1.1095	0.182817	0.885197	0.871843	1103	tags=14%, list=9%, signal=13%	5698/5696/57407/10197/4953/196743/5693/5685/5707/5690
R-HSA-171306	Packaging Of Telomere Ends	43	0.618509	1.14272	0.183816	0.885197	0.871843	3530	tags=51%, list=28%, signal=37%	8366/8363/8361/8359/8294/8348/8340/8341/8364/8365/8345/3015/8970/8338/55766/3012/8343/723790/8339/3018/8335/8290
R-HSA-141405	Inhibition of the proteolytic activity of APC/C required for the onset of anaphase by mitotic spindle checkpoint components	18	0.667691	1.19502	0.184369	0.885197	0.871843	2128	tags=33%, list=17%, signal=28%	7321/10393/51433/11065/51434/9184
R-HSA-141430	Inactivation of APC/C via direct inhibition of the APC/C complex	18	0.667691	1.19502	0.184369	0.885197	0.871843	2128	tags=33%, list=17%, signal=28%	7321/10393/51433/11065/51434/9184
R-HSA-176412	Phosphorylation of the APC/C	17	0.664746	1.19046	0.186304	0.885197	0.871843	1867	tags=29%, list=15%, signal=25%	7321/10393/51433/11065/51434
R-HSA-5357956	TNFR1-induced NFkappaB signaling pathway	26	0.642323	1.16805	0.188	0.885197	0.871843	1878	tags=19%, list=15%, signal=16%	7186/55072/7124/10616/7185
R-HSA-156584	Cytosolic sulfonation of small molecules	13	0.680763	1.19977	0.188641	0.885197	0.871843	2437	tags=62%, list=20%, signal=50%	10380/8460/6817/1836/6799/54928/51000/6820
R-HSA-913709	O-linked glycosylation of mucins	43	0.617456	1.14077	0.188811	0.885197	0.871843	2383	tags=26%, list=19%, signal=21%	2589/51809/10678/8693/9331/10331/63917/29071/6487/55568/93010
R-HSA-201722	Formation of the beta-catenin:TCF transactivating complex	78	0.590536	1.1075	0.188811	0.885197	0.871843	3626	tags=50%, list=29%, signal=36%	8366/8363/8361/8968/8359/8294/8348/8351/8353/8354/8352/8340/8341/8357/8364/8350/1387/8365/7015/8345/3015/607/8970/8358/4221/8338/123169/8295/7089/55766/3065/3012/8343/723790/8339/3018/8335/8290/7088
R-HSA-5663084	Diseases of carbohydrate metabolism	26	0.641967	1.1674	0.189	0.885197	0.871843	3026	tags=31%, list=24%, signal=23%	3423/5507/411/8908/2632/6448/4669/3795
R-HSA-446652	Interleukin-1 family signaling	114	0.582477	1.09767	0.18981	0.885197	0.871843	1343	tags=17%, list=11%, signal=15%	5698/834/3654/4615/5696/10197/240/64127/8767/5693/90865/177/5685/8454/5782/5707/5690/3596/7189
R-HSA-69017	CDK-mediated phosphorylation and removal of Cdc6	62	0.596807	1.11415	0.18981	0.885197	0.871843	2251	tags=24%, list=18%, signal=20%	5698/5696/10197/7321/5693/10393/51433/5685/5707/5690/898/11065/51434/5700/5682
R-HSA-5668541	TNFR2 non-canonical NF-kB pathway	76	0.588968	1.10566	0.18981	0.885197	0.871843	1211	tags=17%, list=10%, signal=16%	7186/5698/5696/10197/8792/5693/5685/7124/8454/958/5707/5690/7187
R-HSA-3299685	Detoxification of Reactive Oxygen Species	28	0.63451	1.15647	0.18981	0.885197	0.871843	1268	tags=14%, list=10%, signal=13%	6648/2876/2877/493869
R-HSA-375170	CDO in myogenesis	22	0.650818	1.17077	0.19019	0.885197	0.871843	1745	tags=23%, list=14%, signal=20%	6929/663/50937/1432/5600
R-HSA-525793	Myogenesis	22	0.650818	1.17077	0.19019	0.885197	0.871843	1745	tags=23%, list=14%, signal=20%	6929/663/50937/1432/5600
R-HSA-1482922	Acyl chain remodelling of PI	9	0.713121	1.21427	0.190229	0.885197	0.871843	2422	tags=44%, list=19%, signal=36%	81579/64600/255189/22925
R-HSA-8852276	The role of GTSE1 in G2/M progression after G2 checkpoint	65	0.596911	1.11518	0.192807	0.885197	0.871843	1103	tags=17%, list=9%, signal=16%	5698/51807/5696/10197/10376/5693/5685/51512/7280/5707/5690
R-HSA-9018519	Estrogen-dependent gene expression	132	0.572542	1.08263	0.193806	0.885197	0.871843	3411	tags=36%, list=27%, signal=27%	57678/8366/8363/8361/8968/8359/8294/8348/5439/8351/57690/8353/1386/8354/5434/8352/8340/5438/8341/8357/8364/8350/5469/1387/8312/8365/8850/8345/4343/8648/3015/5451/5437/8970/8358/9126/8338/5440/3276/5431/55766/3065/3012/8343/723790/3838/8339/3018
R-HSA-1592389	Activation of Matrix Metalloproteinases	21	0.651585	1.17179	0.194389	0.885197	0.871843	35	tags=5%, list=0%, signal=5%	4312
R-HSA-71336	Pentose phosphate pathway	14	0.67495	1.19408	0.194529	0.885197	0.871843	2408	tags=36%, list=19%, signal=29%	5634/221823/51071/5631/23729
R-HSA-3270619	IRF3-mediated induction of type I IFN	8	0.721235	1.21511	0.195378	0.885197	0.871843	77	tags=12%, list=1%, signal=12%	340061
R-HSA-4641258	Degradation of DVL	49	0.60584	1.12354	0.195804	0.885197	0.871843	1103	tags=16%, list=9%, signal=15%	5698/5696/10197/51339/5693/5685/5707/5690
R-HSA-390247	Beta-oxidation of very long chain fatty acids	8	0.720124	1.21324	0.197479	0.885197	0.871843	1440	tags=38%, list=12%, signal=33%	1962/3295/215
R-HSA-6803211	TP53 Regulates Transcription of Death Receptors and Ligands	8	0.720247	1.21344	0.197479	0.885197	0.871843	244	tags=12%, list=2%, signal=12%	355
R-HSA-1433557	Signaling by SCF-KIT	38	0.61812	1.13475	0.197802	0.885197	0.871843	469	tags=11%, list=4%, signal=10%	8651/6772/2242/5578
R-HSA-174113	SCF-beta-TrCP mediated degradation of Emi1	48	0.606848	1.12388	0.197802	0.885197	0.871843	1103	tags=17%, list=9%, signal=15%	5698/5696/10197/5693/5685/8454/5707/5690
R-HSA-1834949	Cytosolic sensors of pathogen-associated DNA	50	0.605655	1.12433	0.197802	0.885197	0.871843	3633	tags=40%, list=29%, signal=28%	3665/340061/7098/4615/5434/81030/1387/81844/55703/9533/5437/51728/5591/5440/9208/51082/5970/3661/55718/661
R-HSA-180534	Vpu mediated degradation of CD4	44	0.613104	1.13307	0.198801	0.885197	0.871843	1103	tags=16%, list=9%, signal=15%	5698/5696/10197/5693/5685/5707/5690
R-HSA-5668914	Diseases of metabolism	78	0.587329	1.10148	0.198801	0.885197	0.871843	1853	tags=18%, list=15%, signal=15%	3423/5507/56603/5826/5096/326625/29080/411/6916/4552/26873/8908/2632/120227
R-HSA-8943724	Regulation of PTEN gene transcription	58	0.596925	1.11325	0.1998	0.885197	0.871843	1519	tags=17%, list=12%, signal=15%	58528/5595/57459/28956/1386/10542/2146/1912/5978/64223
R-HSA-983231	Factors involved in megakaryocyte development and platelet production	125	0.574155	1.08434	0.1998	0.885197	0.871843	2889	tags=30%, list=23%, signal=24%	3456/51807/85440/8968/829/10376/8351/8353/30846/8354/7280/161882/11127/8352/91768/5575/3717/89953/55605/7277/8357/23303/8350/3659/3660/55604/7975/51317/11311/50808/84617/1793/8358/64147/57572/3705/26153/55083
R-HSA-9006931	Signaling by Nuclear Receptors	172	0.563238	1.06975	0.1998	0.885197	0.871843	3521	tags=36%, list=28%, signal=26%	57678/8366/8363/5595/56603/8361/8968/10901/8359/157506/8294/8348/5439/8351/57690/8353/1386/8354/5434/8352/8340/5438/5959/5165/1375/8341/8357/8364/5536/8350/5469/1387/8312/6257/8365/8850/8345/4343/8648/3015/5451/5437/220/8970/8358/9126/8338/5440/3276/5431/55766/3065/2171/3012/8343/51109/723790/3838/8339/3018/8335/57665
R-HSA-425393	Transport of inorganic cations/anions and amino acids/oligopeptides	79	0.586593	1.09973	0.1998	0.885197	0.871843	2130	tags=20%, list=17%, signal=17%	51296/6505/120103/140679/79751/26503/808/1836/8140/6520/56301/92745/10479/6558/1468/801
R-HSA-8948747	Regulation of PTEN localization	6	0.741528	1.21426	0.2	0.885197	0.871843	517	tags=17%, list=4%, signal=16%	5371
R-HSA-3134975	Regulation of innate immune responses to cytosolic DNA	10	0.697507	1.20375	0.200617	0.885197	0.871843	1877	tags=30%, list=15%, signal=26%	340061/81030/81844
R-HSA-381119	Unfolded Protein Response (UPR)	83	0.584282	1.09649	0.201798	0.885197	0.871843	2607	tags=28%, list=21%, signal=22%	22894/7709/1639/1663/9709/37/2931/51010/4801/9451/9820/440/23404/54512/3484/56915/58477/64061/55738/30827/3309/55176/118
R-HSA-5632684	Hedgehog 'on' state	72	0.589539	1.10529	0.201798	0.885197	0.871843	1103	tags=17%, list=9%, signal=15%	5698/5696/23432/23288/10197/5693/5685/339745/50937/11127/5707/5690
R-HSA-416550	Sema4D mediated inhibition of cell attachment and migration	6	0.740693	1.21289	0.202198	0.885197	0.871843	602	tags=17%, list=5%, signal=16%	387
R-HSA-209560	NF-kB is activated and signals survival	12	0.678208	1.18994	0.202442	0.885197	0.871843	1343	tags=17%, list=11%, signal=15%	3654/7189
R-HSA-174184	Cdc20:Phospho-APC/C mediated degradation of Cyclin A	62	0.594103	1.1091	0.202797	0.885197	0.871843	2251	tags=24%, list=18%, signal=20%	5698/5696/10197/7321/5693/10393/51433/5685/5707/5690/11065/51434/9184/5700/5682
R-HSA-205025	NADE modulates death signalling	5	-0.521879	-1.21395	0.203252	0.885197	0.871843	5972	tags=100%, list=48%, signal=52%	27018/4803/7531/4804
R-HSA-1236978	Cross-presentation of soluble exogenous antigens (endosomes)	40	0.617101	1.13546	0.203796	0.885197	0.871843	1103	tags=18%, list=9%, signal=16%	5698/5696/10197/5693/5685/5707/5690
R-HSA-179419	APC:Cdc20 mediated degradation of cell cycle proteins prior to satisfation of the cell cycle checkpoint	63	0.593429	1.1084	0.203796	0.885197	0.871843	2251	tags=24%, list=18%, signal=20%	5698/5696/10197/7321/5693/10393/51433/5685/5707/5690/11065/51434/9184/5700/5682
R-HSA-5635838	Activation of SMO	13	0.673663	1.18726	0.203854	0.885197	0.871843	2595	tags=38%, list=21%, signal=30%	23288/50937/11127/6608/408
R-HSA-211733	Regulation of activated PAK-2p34 by proteasome mediated degradation	43	0.610759	1.1284	0.205794	0.885197	0.871843	1103	tags=16%, list=9%, signal=15%	5698/5696/10197/5693/5685/5707/5690
R-HSA-349425	Autodegradation of the E3 ubiquitin ligase COP1	45	0.608798	1.12583	0.205794	0.885197	0.871843	1103	tags=16%, list=9%, signal=14%	5698/5696/10197/5693/5685/5707/5690
R-HSA-5610783	Degradation of GLI2 by the proteasome	51	0.601753	1.11862	0.205794	0.885197	0.871843	1103	tags=16%, list=9%, signal=14%	5698/5696/10197/5693/5685/8454/5707/5690
R-HSA-5610785	GLI3 is processed to GLI3R by the proteasome	52	0.600915	1.11884	0.205794	0.885197	0.871843	1103	tags=15%, list=9%, signal=14%	5698/5696/10197/5693/5685/8454/5707/5690
R-HSA-445989	TAK1 activates NFkB by phosphorylation and activation of IKKs complex	27	0.629864	1.14648	0.205794	0.885197	0.871843	1343	tags=19%, list=11%, signal=17%	3654/64127/8767/177/7189
R-HSA-8941332	RUNX2 regulates genes involved in cell migration	6	-0.442654	-1.12668	0.206522	0.885899	0.872535	6961	tags=83%, list=56%, signal=37%	3678/208/860/9358
R-HSA-157118	Signaling by NOTCH	200	0.559564	1.06448	0.207792	0.88892	0.875511	3258	tags=34%, list=26%, signal=26%	5698/8366/8363/5696/10197/6772/8361/8968/8359/1024/8294/8348/5693/8351/57690/5685/8353/8354/8454/8352/8340/5707/23129/5690/55869/8341/8357/8364/8350/79718/1387/54492/57534/5663/8365/3714/7027/8850/6487/8345/4343/4904/83737/5700/5682/3015/8970/10959/408/8358/4853/6400/8338/4192/9794/5702/6907/7089/4854/5721/5986/83933/8841/55766/3065/3012/8343/5719/723790
R-HSA-1234174	Regulation of Hypoxia-inducible Factor (HIF) by oxygen	65	0.593002	1.10788	0.20979	0.892577	0.879112	2477	tags=26%, list=20%, signal=21%	5698/25994/5696/10197/7321/5693/5685/2034/5707/5690/6923/1387/405/5700/5682/7428/10370
R-HSA-2262749	Cellular response to hypoxia	65	0.593002	1.10788	0.20979	0.892577	0.879112	2477	tags=26%, list=20%, signal=21%	5698/25994/5696/10197/7321/5693/5685/2034/5707/5690/6923/1387/405/5700/5682/7428/10370
R-HSA-450513	Tristetraprolin (TTP, ZFP36) binds and destabilizes mRNA	15	0.656977	1.16997	0.211694	0.892577	0.879112	2478	tags=47%, list=20%, signal=37%	22894/51010/23404/54512/56915/7538/55802
R-HSA-9006925	Intracellular signaling by second messengers	244	0.554792	1.05614	0.211788	0.892577	0.879112	2266	tags=20%, list=18%, signal=17%	5698/58528/3654/4615/8975/5696/10197/5528/5595/5529/81847/57459/5170/28956/5578/5371/80243/2931/5693/90865/57690/1459/5685/1386/10542/808/2146/5707/5690/2261/1912/7189/5978/5575/23252/2308/64223/1457/8817/4343/3708/685/5137/1027/118788/801/5700/5682/79109
R-HSA-111885	Opioid Signalling	62	0.591217	1.10371	0.211788	0.892577	0.879112	2552	tags=27%, list=20%, signal=22%	59345/5528/2781/5578/55970/808/2771/5575/2782/10681/2770/2775/3708/5137/801/5530/5519
R-HSA-209776	Amine-derived hormones	9	0.703298	1.19754	0.212058	0.892577	0.879112	1947	tags=33%, list=16%, signal=28%	5409/1735/1644
R-HSA-6788656	Histidine, lysine, phenylalanine, tyrosine, proline and tryptophan catabolism	35	0.616242	1.13074	0.215784	0.902784	0.889165	2030	tags=26%, list=16%, signal=22%	3620/120103/2184/123688/10157/8140/6520/259307/80150
R-HSA-2046104	alpha-linolenic (omega3) and linoleic (omega6) acid metabolism	11	0.679148	1.18109	0.216769	0.902784	0.889165	2150	tags=36%, list=17%, signal=30%	2180/3295/215/64834
R-HSA-2046106	alpha-linolenic acid (ALA) metabolism	11	0.679148	1.18109	0.216769	0.902784	0.889165	2150	tags=36%, list=17%, signal=30%	2180/3295/215/64834
R-HSA-418594	G alpha (i) signalling events	195	0.55767	1.06159	0.216783	0.902784	0.889165	2552	tags=22%, list=20%, signal=18%	3627/5473/6352/2861/59345/5528/2781/285440/1230/5578/157506/2919/57016/55970/7852/808/718/719/6376/5959/2771/1880/8601/5575/6373/2782/10681/2770/3949/6752/2775/56670/3708/23173/5137/801/6288/63940/5530/10874/4283/29967/5519
R-HSA-179409	APC-Cdc20 mediated degradation of Nek2A	22	0.636935	1.1458	0.219219	0.908039	0.894341	2128	tags=27%, list=17%, signal=23%	7321/10393/51433/11065/51434/9184
R-HSA-69229	Ubiquitin-dependent degradation of Cyclin D1	45	0.605921	1.12051	0.21978	0.908039	0.894341	1103	tags=16%, list=9%, signal=14%	5698/5696/10197/5693/5685/5707/5690
R-HSA-75815	Ubiquitin-dependent degradation of Cyclin D	45	0.605921	1.12051	0.21978	0.908039	0.894341	1103	tags=16%, list=9%, signal=14%	5698/5696/10197/5693/5685/5707/5690
R-HSA-1632852	Macroautophagy	61	0.588053	1.09751	0.220779	0.909773	0.896048	2609	tags=28%, list=21%, signal=22%	58528/25978/28956/8408/26100/91782/5562/10542/11152/92421/9821/64223/9474/51652/22863/84938/79065
R-HSA-3371497	HSP90 chaperone cycle for steroid hormone receptors (SHR)	46	0.601202	1.11291	0.225774	0.918476	0.90462	1537	tags=20%, list=12%, signal=17%	51807/1639/1781/829/10376/3301/7280/1778/7277
R-HSA-380972	Energy dependent regulation of mTOR by LKB1-AMPK	27	0.623911	1.13564	0.225774	0.918476	0.90462	1519	tags=19%, list=12%, signal=16%	58528/28956/5562/10542/64223
R-HSA-156581	Methylation	14	0.660508	1.16853	0.225937	0.918476	0.90462	1159	tags=14%, list=9%, signal=13%	9446/4552
R-HSA-1237044	Erythrocytes take up carbon dioxide and release oxygen	5	0.748788	1.199	0.226394	0.918476	0.90462	2758	tags=60%, list=22%, signal=47%	51706/51700/51167
R-HSA-1480926	O2/CO2 exchange in erythrocytes	5	0.748788	1.199	0.226394	0.918476	0.90462	2758	tags=60%, list=22%, signal=47%	51706/51700/51167
R-HSA-176409	APC/C:Cdc20 mediated degradation of mitotic proteins	65	0.587398	1.09741	0.226773	0.918476	0.90462	2251	tags=23%, list=18%, signal=19%	5698/5696/10197/7321/5693/10393/51433/5685/5707/5690/11065/51434/9184/5700/5682
R-HSA-6785470	tRNA processing in the mitochondrion	5	0.744144	1.19156	0.227531	0.918476	0.90462	1325	tags=20%, list=11%, signal=18%	54931
R-HSA-1912422	Pre-NOTCH Expression and Processing	94	0.57644	1.08422	0.228771	0.918476	0.90462	3411	tags=43%, list=27%, signal=31%	8366/8363/8361/8968/8359/8294/8348/8351/57690/8353/8354/8352/8340/8341/8357/8364/8350/1387/8365/7027/8850/6487/8345/4343/3015/8970/10959/8358/4853/6400/8338/9794/4854/5986/55766/3012/8343/723790/8339/3018
R-HSA-75109	Triglyceride biosynthesis	9	0.696209	1.18547	0.22973	0.918476	0.90462	3032	tags=44%, list=24%, signal=34%	57678/392636/84649/8694
R-HSA-421270	Cell-cell junction organization	54	0.589142	1.0979	0.230769	0.918476	0.90462	1836	tags=17%, list=15%, signal=14%	5817/9076/56288/137075/283/57863/9071/64398/50855
R-HSA-187577	SCF(Skp2)-mediated degradation of p27/p21	54	0.589337	1.09826	0.230769	0.918476	0.90462	2251	tags=24%, list=18%, signal=20%	5698/5696/10197/5693/5685/8454/5707/5690/6502/898/1027/5700/5682
R-HSA-1368082	RORA activates gene expression	16	0.648019	1.1589	0.230847	0.918476	0.90462	3208	tags=50%, list=26%, signal=37%	5469/79718/1387/23054/6604/8648/6907/5465
R-HSA-174178	APC/C:Cdh1 mediated degradation of Cdc20 and other APC/C:Cdh1 targeted proteins in late mitosis/early G1	63	0.586573	1.0956	0.231768	0.918476	0.90462	2251	tags=24%, list=18%, signal=20%	5698/5696/10197/7321/5693/10393/51433/5685/5707/5690/6502/11065/51434/5700/5682
R-HSA-5694530	Cargo concentration in the ER	24	0.627457	1.13597	0.232	0.918476	0.90462	2578	tags=25%, list=21%, signal=20%	10175/2153/9871/1522/1075/10959
R-HSA-198725	Nuclear Events (kinase and transcription factor activation)	24	0.627062	1.13525	0.232	0.918476	0.90462	1745	tags=21%, list=14%, signal=18%	5528/5595/1432/1846/5600
R-HSA-190840	Microtubule-dependent trafficking of connexons from Golgi to the plasma membrane	13	0.662129	1.16693	0.232252	0.918476	0.90462	2760	tags=46%, list=22%, signal=36%	51807/10376/7280/7277/84617/2697
R-HSA-1500620	Meiosis	94	0.574191	1.07999	0.234765	0.918721	0.904862	3530	tags=40%, list=28%, signal=29%	8366/8363/4683/8361/8968/8359/8294/8348/8351/8353/8354/8352/8340/8341/8357/8364/6117/8350/5888/7329/8365/8345/27030/3015/8970/8358/9126/8338/29893/55766/3012/8343/723790/6118/8339/3018/8335/8290
R-HSA-169911	Regulation of Apoptosis	46	0.598462	1.10783	0.235764	0.918721	0.904862	1228	tags=17%, list=10%, signal=16%	5698/5696/10197/5693/5685/5707/5690/115209
R-HSA-1257604	PIP3 activates AKT signaling	221	0.552826	1.05139	0.236763	0.918721	0.904862	2266	tags=19%, list=18%, signal=16%	5698/58528/3654/4615/8975/5696/10197/5528/5595/5529/81847/57459/5170/28956/5371/80243/2931/5693/90865/57690/1459/5685/1386/10542/2146/5707/5690/2261/1912/7189/5978/23252/2308/64223/1457/8817/4343/685/1027/118788/5700/5682/79109
R-HSA-1234176	Oxygen-dependent proline hydroxylation of Hypoxia-inducible Factor Alpha	57	0.587094	1.09402	0.236763	0.918721	0.904862	1461	tags=18%, list=12%, signal=16%	5698/5696/10197/7321/5693/5685/2034/5707/5690/6923
R-HSA-4086400	PCP/CE pathway	81	0.57549	1.07984	0.236763	0.918721	0.904862	2251	tags=25%, list=18%, signal=20%	5698/5696/10197/7976/8324/5578/387/7855/5693/5685/5707/5690/1173/4919/54361/50855/8321/8322/5700/5682
R-HSA-4641257	Degradation of AXIN	48	0.594417	1.10086	0.23976	0.918721	0.904862	1103	tags=17%, list=9%, signal=15%	5698/5696/10197/81847/5693/5685/5707/5690
R-HSA-111957	Cam-PDE 1 activation	5	0.739624	1.18433	0.241183	0.918721	0.904862	2130	tags=60%, list=17%, signal=50%	808/5137/801
R-HSA-3560782	Diseases associated with glycosaminoglycan metabolism	27	0.61597	1.12119	0.241758	0.918721	0.904862	2277	tags=22%, list=18%, signal=18%	4166/126792/1836/22856/6487/2131
R-HSA-3858494	Beta-catenin independent WNT signaling	123	0.566579	1.06975	0.242757	0.918721	0.904862	2481	tags=26%, list=20%, signal=21%	5698/5696/59345/10197/7976/8324/5578/387/7855/5693/55970/57690/5685/808/5707/5690/1173/2782/4919/10681/54361/50855/8321/2775/4343/3708/8322/801/5700/5682/5530/7481
R-HSA-76009	Platelet Aggregation (Plug Formation)	24	0.622511	1.12701	0.243	0.918721	0.904862	825	tags=12%, list=7%, signal=12%	10125/5170/54518
R-HSA-8949215	Mitochondrial calcium ion transport	17	0.637993	1.14255	0.243706	0.918721	0.904862	2301	tags=41%, list=18%, signal=34%	221154/91689/5245/55486/6687/10939/7416
R-HSA-3065678	SUMO is transferred from E1 to E2 (UBE2I, UBC9)	6	0.722681	1.18339	0.243956	0.918721	0.904862	2013	tags=50%, list=16%, signal=42%	10054/7329/7341
R-HSA-170670	Adenylate cyclase inhibitory pathway	6	0.722822	1.18362	0.243956	0.918721	0.904862	1834	tags=33%, list=15%, signal=28%	2771/2770
R-HSA-997269	Inhibition of adenylate cyclase pathway	6	0.722822	1.18362	0.243956	0.918721	0.904862	1834	tags=33%, list=15%, signal=28%	2771/2770
R-HSA-190872	Transport of connexons to the plasma membrane	14	0.653621	1.15635	0.244174	0.918721	0.904862	2760	tags=43%, list=22%, signal=33%	51807/10376/7280/7277/84617/2697
R-HSA-167161	HIV Transcription Initiation	39	0.599877	1.10399	0.244755	0.918721	0.904862	3388	tags=41%, list=27%, signal=30%	2961/6880/5439/2968/5434/5438/6874/6879/6883/5437/51616/6877/5440/5431/404672/8148
R-HSA-167162	RNA Polymerase II HIV Promoter Escape	39	0.599877	1.10399	0.244755	0.918721	0.904862	3388	tags=41%, list=27%, signal=30%	2961/6880/5439/2968/5434/5438/6874/6879/6883/5437/51616/6877/5440/5431/404672/8148
R-HSA-73776	RNA Polymerase II Promoter Escape	39	0.599877	1.10399	0.244755	0.918721	0.904862	3388	tags=41%, list=27%, signal=30%	2961/6880/5439/2968/5434/5438/6874/6879/6883/5437/51616/6877/5440/5431/404672/8148
R-HSA-73779	RNA Polymerase II Transcription Pre-Initiation And Promoter Opening	39	0.599877	1.10399	0.244755	0.918721	0.904862	3388	tags=41%, list=27%, signal=30%	2961/6880/5439/2968/5434/5438/6874/6879/6883/5437/51616/6877/5440/5431/404672/8148
R-HSA-75953	RNA Polymerase II Transcription Initiation	39	0.599877	1.10399	0.244755	0.918721	0.904862	3388	tags=41%, list=27%, signal=30%	2961/6880/5439/2968/5434/5438/6874/6879/6883/5437/51616/6877/5440/5431/404672/8148
R-HSA-76042	RNA Polymerase II Transcription Initiation And Promoter Clearance	39	0.599877	1.10399	0.244755	0.918721	0.904862	3388	tags=41%, list=27%, signal=30%	2961/6880/5439/2968/5434/5438/6874/6879/6883/5437/51616/6877/5440/5431/404672/8148
R-HSA-450385	Butyrate Response Factor 1 (BRF1) binds and destabilizes mRNA	14	0.653322	1.15582	0.245187	0.918721	0.904862	1666	tags=36%, list=13%, signal=31%	22894/51010/23404/54512/56915
R-HSA-5676590	NIK-->noncanonical NF-kB signaling	50	0.58953	1.0944	0.247752	0.926121	0.912151	1103	tags=16%, list=9%, signal=15%	5698/5696/10197/5693/5685/8454/5707/5690
R-HSA-210991	Basigin interactions	21	0.623669	1.12158	0.251503	0.935687	0.921571	3008	tags=33%, list=24%, signal=25%	4312/8140/6520/56301/23428/9123/3655
R-HSA-449836	Other interleukin signaling	21	0.623431	1.12116	0.251503	0.935687	0.921571	1626	tags=19%, list=13%, signal=17%	163702/2323/6844/9235
R-HSA-8866904	Negative regulation of activity of TFAP2 (AP-2) family transcription factors	8	0.695468	1.1717	0.252101	0.935693	0.921578	3353	tags=50%, list=27%, signal=37%	7329/7341/7022/51741
R-HSA-2173791	TGF-beta receptor signaling in EMT (epithelial to mesenchymal transition)	15	0.643313	1.14564	0.25504	0.935999	0.921879	3455	tags=47%, list=28%, signal=34%	7048/387/56288/50855/57154/7046/7040
R-HSA-111933	Calmodulin induced events	18	0.630514	1.12848	0.255511	0.935999	0.921879	2130	tags=28%, list=17%, signal=23%	5578/808/5575/5137/801
R-HSA-111997	CaM pathway	18	0.630514	1.12848	0.255511	0.935999	0.921879	2130	tags=28%, list=17%, signal=23%	5578/808/5575/5137/801
R-HSA-69166	Removal of the Flap Intermediate	13	0.654163	1.1529	0.255578	0.935999	0.921879	1591	tags=23%, list=13%, signal=20%	10714/5557/6117
R-HSA-69601	Ubiquitin Mediated Degradation of Phosphorylated Cdc25A	46	0.592832	1.09741	0.256743	0.935999	0.921879	1502	tags=17%, list=12%, signal=15%	5698/5696/10197/5693/5685/5707/5690/1111
R-HSA-69610	p53-Independent DNA Damage Response	46	0.592832	1.09741	0.256743	0.935999	0.921879	1502	tags=17%, list=12%, signal=15%	5698/5696/10197/5693/5685/5707/5690/1111
R-HSA-69613	p53-Independent G1/S DNA damage checkpoint	46	0.592832	1.09741	0.256743	0.935999	0.921879	1502	tags=17%, list=12%, signal=15%	5698/5696/10197/5693/5685/5707/5690/1111
R-HSA-2168880	Scavenging of heme from plasma	5	0.733047	1.17379	0.258248	0.935999	0.921879	712	tags=20%, list=6%, signal=19%	8542
R-HSA-606279	Deposition of new CENPA-containing nucleosomes at the centromere	59	0.581117	1.08361	0.258741	0.935999	0.921879	3709	tags=53%, list=30%, signal=37%	8366/8363/8361/8359/387103/8294/8348/8340/55166/64946/8341/8364/8365/79682/8345/3015/8970/54069/8338/8467/5928/55766/3012/8343/723790/79172/8339/3018/8335/55839/57082
R-HSA-774815	Nucleosome assembly	59	0.581117	1.08361	0.258741	0.935999	0.921879	3709	tags=53%, list=30%, signal=37%	8366/8363/8361/8359/387103/8294/8348/8340/55166/64946/8341/8364/8365/79682/8345/3015/8970/54069/8338/8467/5928/55766/3012/8343/723790/79172/8339/3018/8335/55839/57082
R-HSA-5610780	Degradation of GLI1 by the proteasome	52	0.584733	1.08871	0.258741	0.935999	0.921879	1103	tags=15%, list=9%, signal=14%	5698/5696/10197/5693/5685/8454/5707/5690
R-HSA-4791275	Signaling by WNT in cancer	31	0.60613	1.10512	0.261738	0.943898	0.929659	3768	tags=42%, list=30%, signal=29%	5528/5529/7855/22943/4040/8312/1487/8322/5519/64840/80351/5525/5527
R-HSA-1474165	Reproduction	101	0.566216	1.06661	0.262737	0.943898	0.929659	3530	tags=38%, list=28%, signal=27%	8366/8363/4683/8361/8968/8359/8294/8348/8351/8353/8354/8352/8340/8341/8357/8364/6117/8350/5888/7329/8365/8345/27030/3015/8970/8358/9126/8338/29893/55766/3012/8343/723790/6118/8339/3018/8335/8290
R-HSA-3785653	Myoclonic epilepsy of Lafora	7	0.7012	1.16982	0.263666	0.943898	0.929659	1623	tags=29%, list=13%, signal=25%	5507/8908
R-HSA-2467813	Separation of Sister Chromatids	163	0.555	1.05464	0.263736	0.943898	0.929659	1973	tags=23%, list=16%, signal=19%	5698/51807/348995/1781/5696/10197/5528/5529/7321/57551/25936/54908/79980/57405/10376/1063/5693/10393/51433/5685/7280/332/5707/55166/5690/151648/55869/64946/9700/1778/7277/83540/11065/51434/23332/11243/79682
R-HSA-936964	Activation of IRF3/IRF7 mediated by TBK1/IKK epsilon	14	0.644723	1.14061	0.264438	0.943898	0.929659	1211	tags=14%, list=10%, signal=13%	3665/7187
R-HSA-8939902	Regulation of RUNX2 expression and activity	66	0.577696	1.07981	0.264735	0.943898	0.929659	1311	tags=15%, list=11%, signal=14%	5698/5696/10197/6772/5693/5685/8454/5707/5690/6502
R-HSA-68827	CDT1 association with the CDC6:ORC:origin complex	51	0.58417	1.08594	0.265734	0.943898	0.929659	1103	tags=14%, list=9%, signal=13%	5698/5696/10197/5693/5685/5707/5690
R-HSA-157579	Telomere Maintenance	72	0.573121	1.07451	0.265734	0.943898	0.929659	3530	tags=40%, list=28%, signal=29%	8366/8363/10714/8361/8359/8294/8348/5557/8340/8341/8364/6117/8365/7015/8345/5427/3015/8970/8338/54107/55766/3012/8343/723790/6118/8339/3018/8335/8290
R-HSA-176814	Activation of APC/C and APC/C:Cdc20 mediated degradation of mitotic proteins	66	0.577418	1.07929	0.266733	0.944396	0.930149	2251	tags=23%, list=18%, signal=19%	5698/5696/10197/7321/5693/10393/51433/5685/5707/5690/11065/51434/9184/5700/5682
R-HSA-2691230	Signaling by NOTCH1 HD Domain Mutants in Cancer	13	0.648926	1.14366	0.267748	0.944396	0.930149	1855	tags=23%, list=15%, signal=20%	54492/57534/3714
R-HSA-2691232	Constitutive Signaling by NOTCH1 HD Domain Mutants	13	0.648926	1.14366	0.267748	0.944396	0.930149	1855	tags=23%, list=15%, signal=20%	54492/57534/3714
R-HSA-437239	Recycling pathway of L1	40	0.59419	1.09331	0.268731	0.944396	0.930149	1568	tags=20%, list=13%, signal=18%	51807/8986/10376/7280/5962/1759/7277/1173
R-HSA-389513	CTLA4 inhibitory signaling	17	0.632279	1.13232	0.268882	0.944396	0.930149	279	tags=12%, list=2%, signal=12%	5528/5529
R-HSA-416993	Trafficking of GluR2-containing AMPA receptors	10	0.665048	1.14773	0.269547	0.944619	0.930369	1568	tags=30%, list=13%, signal=26%	5578/9463/1173
R-HSA-69541	Stabilization of p53	50	0.585294	1.08653	0.270729	0.945593	0.931329	1103	tags=14%, list=9%, signal=13%	5698/5696/10197/5693/5685/5707/5690
R-HSA-5365859	RA biosynthesis pathway	15	0.636966	1.13433	0.273185	0.945593	0.931329	1216	tags=27%, list=10%, signal=24%	56603/10901/157506/5959
R-HSA-418217	G beta:gamma signalling through PLC beta	15	0.637224	1.13479	0.273185	0.945593	0.931329	1744	tags=27%, list=14%, signal=23%	59345/55970/2782/10681
R-HSA-157858	Gap junction trafficking and regulation	36	0.594095	1.09079	0.273726	0.945593	0.931329	2760	tags=33%, list=22%, signal=26%	51807/10052/10376/7280/1759/7277/1173/57165/7082/2707/84617/2697
R-HSA-5576890	Phase 3 - rapid repolarisation	7	0.694787	1.15912	0.274384	0.945593	0.931329	3268	tags=57%, list=26%, signal=42%	10142/3753/3784/23704
R-HSA-69278	Cell Cycle, Mitotic	474	0.538337	1.03007	0.274725	0.945593	0.931329	4022	tags=42%, list=32%, signal=29%	1028/8548/5698/51807/8366/8363/1639/348995/1781/5696/10197/10714/5528/5595/5529/8361/7321/8968/84930/57551/8359/5578/25936/54908/79980/57405/10142/10376/8294/1063/8348/5693/8351/10393/1459/51433/5685/8353/5557/51512/8354/7280/53371/140609/8454/332/8352/51659/8340/22897/5707/9883/55166/79441/91768/5690/4659/151648/10133/84131/55706/55869/64946/1870/9700/54801/5862/2010/6502/7153/898/3717/1778/8341…
R-HSA-450408	AUF1 (hnRNP D0) binds and destabilizes mRNA	48	0.586415	1.08604	0.274725	0.945593	0.931329	1103	tags=15%, list=9%, signal=13%	5698/5696/10197/5693/5685/5707/5690
R-HSA-210500	Glutamate Neurotransmitter Release Cycle	19	0.623739	1.11699	0.275275	0.945593	0.931329	3029	tags=37%, list=24%, signal=28%	6505/6844/2744/10550/27165/6857/8500
R-HSA-372790	Signaling by GPCR	422	0.541363	1.03479	0.275724	0.945593	0.931329	2886	tags=23%, list=23%, signal=18%	64108/3627/5473/6352/51554/6866/2861/59345/5528/5595/2149/10125/7976/2781/5170/285440/8527/1230/8324/5578/4935/147/8622/387/2869/157506/2768/2919/7855/23365/57016/26230/55970/7852/2859/92840/808/84033/718/719/388/6376/5959/2771/1880/5150/8601/55701/5575/6373/57449/8620/221955/5734/5140/2782/10681/94233/8111/54361/2770/3949/6453/6752/8321/115557/9718/2775/56670/6608/3708/23173/5137/8322/801/6288/6…
R-HSA-9603381	Activated NTRK3 signals through PI3K	5	-0.472752	-1.09968	0.276423	0.945593	0.931329	6585	tags=100%, list=53%, signal=47%	4908/5295/5290/3667
R-HSA-1296052	Ca2+ activated K+ channels	5	0.726715	1.16365	0.276451	0.945593	0.931329	1212	tags=20%, list=10%, signal=18%	27345
R-HSA-176408	Regulation of APC/C activators between G1/S and early anaphase	70	0.571225	1.0699	0.277722	0.946467	0.932189	2251	tags=23%, list=18%, signal=19%	5698/5696/10197/7321/5693/10393/51433/5685/8454/5707/5690/11065/51434/9184/5700/5682
R-HSA-69183	Processive synthesis on the lagging strand	14	0.64236	1.13643	0.278622	0.946467	0.932189	1591	tags=21%, list=13%, signal=19%	10714/5557/6117
R-HSA-167242	Abortive elongation of HIV-1 transcript in the absence of Tat	23	0.612243	1.10616	0.279279	0.946467	0.932189	3106	tags=43%, list=25%, signal=33%	5439/5434/5438/51497/9150/7469/5437/22916/5440/5431
R-HSA-190828	Gap junction trafficking	34	0.59591	1.09312	0.27972	0.946467	0.932189	2760	tags=32%, list=22%, signal=25%	51807/10052/10376/7280/1759/7277/1173/57165/2707/84617/2697
R-HSA-180585	Vif-mediated degradation of APOBEC3G	46	0.585905	1.08459	0.27972	0.946467	0.932189	1461	tags=17%, list=12%, signal=15%	5698/5696/10197/5693/5685/5707/5690/6923
R-HSA-2564830	Cytosolic iron-sulfur cluster assembly	12	0.650334	1.14104	0.282808	0.950363	0.936027	2710	tags=33%, list=22%, signal=26%	10101/57019/83990/64428
R-HSA-5625970	RHO GTPases activate KTN1	10	0.660474	1.13983	0.282922	0.950363	0.936027	1512	tags=20%, list=12%, signal=18%	387/89953
R-HSA-196299	Beta-catenin phosphorylation cascade	17	0.624547	1.11847	0.282981	0.950363	0.936027	1774	tags=24%, list=14%, signal=20%	5528/5529/23401/8312
R-HSA-5689880	Ub-specific processing proteases	176	0.551121	1.04738	0.283716	0.950363	0.936027	3456	tags=35%, list=28%, signal=26%	11274/7186/64135/5698/8975/5696/10197/81847/10600/8332/8348/23586/5693/90865/8336/5685/9736/91833/8340/5707/23326/5690/9817/6502/7189/317772/8341/6314/8312/8345/6478/5700/5682/57599/7416/9960/9986/51616/8970/408/64750/9804/8338/8295/25862/5702/79594/29761/367/5721/23032/3012/8343/5719/723790/80351/7046/10474/9146/8339/3018/3416
R-HSA-500657	Presynaptic function of Kainate receptors	16	0.627546	1.12228	0.284274	0.950363	0.936027	1744	tags=25%, list=14%, signal=22%	59345/55970/2782/10681
R-HSA-8934903	Receptor Mediated Mitophagy	11	0.652846	1.13535	0.285276	0.950363	0.936027	2535	tags=45%, list=20%, signal=36%	8408/1459/1457/9474/192111
R-HSA-8868773	rRNA processing in the nucleus and cytosol	170	0.551056	1.04668	0.285714	0.950363	0.936027	3427	tags=35%, list=27%, signal=26%	22894/54433/8568/55781/140801/88745/6188/6175/4691/6135/6170/51065/6231/26354/10885/51010/6210/10200/10557/6133/57418/6138/6137/23404/10528/54512/4839/23521/56915/10199/6230/9188/55127/6144/6193/23517/6130/54913/6189/1454/23246/84128/5822/6228/116832/9277/55759/27292/6205/10556/57050/6224/79159/6139/51077/6159/51013/55813/6232/84135
R-HSA-5693607	Processing of DNA double-strand break ends	84	0.566071	1.06273	0.285714	0.950363	0.936027	2174	tags=25%, list=17%, signal=21%	8366/8363/4683/8361/8359/8294/8348/165918/8340/9025/5884/1111/8341/8364/6117/7329/8365/8345/7341/83990/116028
R-HSA-72312	rRNA processing	178	0.55137	1.04812	0.287712	0.952032	0.93767	3427	tags=35%, list=27%, signal=26%	22894/54433/8568/55781/140801/88745/6188/6175/4691/6135/6170/51065/6231/26354/10885/51010/6210/10200/10557/6133/57418/6138/54931/6137/23404/10528/54512/4839/23521/56915/10199/6230/9188/55127/6144/6193/23517/6130/54913/6189/1454/23246/84128/5822/6228/116832/9277/55759/27292/6205/10556/57050/6224/55178/79159/6139/51077/6159/51013/55813/6232/84135
R-HSA-392851	Prostacyclin signalling through prostacyclin receptor	13	0.643066	1.13334	0.288032	0.952032	0.93767	1744	tags=31%, list=14%, signal=26%	59345/55970/2782/10681
R-HSA-3772470	Negative regulation of TCF-dependent signaling by WNT ligand antagonists	11	0.651783	1.1335	0.288344	0.952032	0.93767	1828	tags=27%, list=15%, signal=23%	22943/4040/54361
R-HSA-6799198	Complex I biogenesis	45	0.583676	1.07937	0.288711	0.952032	0.93767	2753	tags=31%, list=22%, signal=24%	4707/4718/374291/4716/4724/4696/4712/91942/79133/4726/4706/54539/4714/4700
R-HSA-2426168	Activation of gene expression by SREBF (SREBP)	39	0.588523	1.08309	0.28971	0.952032	0.93767	3382	tags=38%, list=27%, signal=28%	57678/4801/2224/5469/79718/2222/1387/4598/23054/6604/8648/6907/10654/5465/6309
R-HSA-1482801	Acyl chain remodelling of PS	15	0.632178	1.12581	0.290323	0.952032	0.93767	2422	tags=40%, list=19%, signal=32%	81579/64600/255189/10162/254531/22925
R-HSA-167287	HIV elongation arrest and recovery	32	0.596078	1.09057	0.291708	0.952032	0.93767	3106	tags=34%, list=25%, signal=26%	5439/5434/5438/51497/9150/6923/905/7469/5437/5440/5431
R-HSA-167290	Pausing and recovery of HIV elongation	32	0.596078	1.09057	0.291708	0.952032	0.93767	3106	tags=34%, list=25%, signal=26%	5439/5434/5438/51497/9150/6923/905/7469/5437/5440/5431
R-HSA-211916	Vitamins	5	0.72359	1.15865	0.292378	0.952032	0.93767	1853	tags=40%, list=15%, signal=34%	56603/120227
R-HSA-9020702	Interleukin-1 signaling	90	0.564984	1.06184	0.292707	0.952032	0.93767	1561	tags=17%, list=13%, signal=15%	5698/3654/4615/5696/10197/64127/8767/5693/177/5685/8454/5707/5690/7189/79155
R-HSA-5607761	Dectin-1 mediated noncanonical NF-kB signaling	51	0.578727	1.07582	0.293706	0.952032	0.93767	1103	tags=16%, list=9%, signal=14%	5698/5696/10197/5693/5685/8454/5707/5690
R-HSA-1362409	Mitochondrial iron-sulfur cluster biogenesis	13	0.6401	1.12811	0.294118	0.952032	0.93767	2439	tags=38%, list=20%, signal=31%	81894/51218/9054/57128/81689
R-HSA-174143	APC/C-mediated degradation of cell cycle proteins	76	0.567799	1.06592	0.294705	0.952032	0.93767	2251	tags=22%, list=18%, signal=18%	5698/5696/10197/7321/5693/10393/51433/5685/8454/5707/5690/6502/11065/51434/9184/5700/5682
R-HSA-453276	Regulation of mitotic cell cycle	76	0.567799	1.06592	0.294705	0.952032	0.93767	2251	tags=22%, list=18%, signal=18%	5698/5696/10197/7321/5693/10393/51433/5685/8454/5707/5690/6502/11065/51434/9184/5700/5682
R-HSA-418457	cGMP effects	11	0.647191	1.12552	0.295501	0.952642	0.938271	2010	tags=27%, list=16%, signal=23%	27345/5140/3708
R-HSA-168276	NS1 Mediated Effects on Host Pathways	35	0.589782	1.08218	0.296703	0.954558	0.940158	2250	tags=29%, list=18%, signal=23%	5610/348995/53371/9883/55706/9636/10762/3839/11097/3840
R-HSA-435354	Zinc transporters	14	0.635347	1.12402	0.297872	0.956359	0.941932	2839	tags=43%, list=23%, signal=33%	64116/55630/29985/23516/7922/64924
R-HSA-389887	Beta-oxidation of pristanoyl-CoA	7	0.68452	1.14199	0.299035	0.958134	0.94368	1312	tags=29%, list=11%, signal=26%	55289/3295
R-HSA-447041	CHL1 interactions	8	0.667619	1.12478	0.306723	0.970487	0.955846	1214	tags=25%, list=10%, signal=23%	3673/27255
R-HSA-74749	Signal attenuation	8	0.668579	1.12639	0.306723	0.970487	0.955846	273	tags=12%, list=2%, signal=12%	5595
R-HSA-432142	Platelet sensitization by LDL	14	0.631615	1.11742	0.306991	0.970487	0.955846	1648	tags=29%, list=13%, signal=25%	5528/5529/1432/2268
R-HSA-389977	Post-chaperonin tubulin folding pathway	17	0.616477	1.10402	0.30715	0.970487	0.955846	3423	tags=47%, list=27%, signal=34%	51807/10376/7280/7277/402/84617/1155/7846
R-HSA-167172	Transcription of the HIV genome	61	0.567616	1.05937	0.307692	0.970487	0.955846	3729	tags=39%, list=30%, signal=28%	2961/6880/5439/2968/5434/5438/51497/9150/6923/6874/905/6879/6883/7469/5437/51616/6877/22916/5440/5431/404672/8148/6827/6908
R-HSA-389958	Cooperation of Prefoldin and TriC/CCT in actin and tubulin folding	27	0.596871	1.08642	0.307692	0.970487	0.955846	2588	tags=37%, list=21%, signal=29%	51807/10376/7280/22948/6950/7277/908/10574/10575/84617
R-HSA-5173105	O-linked glycosylation	75	0.564037	1.05826	0.308691	0.970487	0.955846	2834	tags=27%, list=23%, signal=21%	2589/7058/51809/10585/10417/10678/84892/9509/8693/9331/10331/63917/29071/6487/55568/92949/93010/81792/54507/4582
R-HSA-4641262	Disassembly of the destruction complex and recruitment of AXIN to the membrane	27	0.596312	1.08541	0.30969	0.970487	0.955846	1888	tags=26%, list=15%, signal=22%	5528/5529/7855/23401/4040/8312/8321
R-HSA-73863	RNA Polymerase I Transcription Termination	27	0.596229	1.08526	0.30969	0.970487	0.955846	3263	tags=41%, list=26%, signal=30%	84172/2968/5434/79101/284119/9533/5437/10849/5440/404672/51082
R-HSA-5626467	RHO GTPases activate IQGAPs	27	0.596388	1.08555	0.30969	0.970487	0.955846	2738	tags=30%, list=22%, signal=23%	51807/10376/7280/808/7277/801/84617/4221
R-HSA-5675221	Negative regulation of MAPK pathway	39	0.583479	1.07381	0.30969	0.970487	0.955846	1596	tags=18%, list=13%, signal=16%	5528/5595/5529/1844/8315/1846/5536
R-HSA-450531	Regulation of mRNA stability by proteins that bind AU-rich elements	77	0.563646	1.0576	0.310689	0.97081	0.956164	2478	tags=25%, list=20%, signal=20%	5698/22894/5696/10197/5578/5693/5685/51010/1432/5707/5690/23404/54512/56915/5600/5700/5682/7538/55802
R-HSA-381070	IRE1alpha activates chaperones	51	0.574361	1.06771	0.313686	0.97081	0.956164	2607	tags=25%, list=21%, signal=20%	7709/1639/1663/37/2931/9820/58477/64061/55738/30827/3309/55176/118
R-HSA-196791	Vitamin D (calciferol) metabolism	9	0.661633	1.1266	0.314969	0.97081	0.956164	1942	tags=33%, list=16%, signal=28%	7329/120227/5641
R-HSA-68882	Mitotic Anaphase	171	0.547309	1.03952	0.315684	0.97081	0.956164	1973	tags=22%, list=16%, signal=19%	5698/51807/348995/1781/5696/10197/5528/5529/7321/57551/25936/54908/79980/57405/10376/1063/5693/10393/51433/5685/7280/332/5707/55166/5690/151648/55869/64946/9700/2010/1778/7277/83540/11065/51434/23332/11243/79682
R-HSA-1614558	Degradation of cysteine and homocysteine	11	0.641567	1.11574	0.315951	0.97081	0.956164	3345	tags=55%, list=27%, signal=40%	1036/84890/1468/4357/7263/58472
R-HSA-6791226	Major pathway of rRNA processing in the nucleolus and cytosol	160	0.546374	1.0389	0.316683	0.97081	0.956164	3427	tags=36%, list=27%, signal=26%	22894/8568/55781/140801/88745/6188/6175/4691/6135/6170/51065/6231/26354/10885/51010/6210/10200/10557/6133/57418/6138/6137/23404/10528/54512/23521/56915/10199/6230/9188/55127/6144/6193/23517/6130/54913/6189/1454/23246/84128/5822/6228/116832/9277/55759/6205/10556/57050/6224/79159/6139/51077/6159/51013/55813/6232/84135
R-HSA-1306955	GRB7 events in ERBB2 signaling	5	-0.455842	-1.06034	0.317073	0.97081	0.956164	6796	tags=100%, list=54%, signal=46%	9542/2886/2064/2065
R-HSA-1221632	Meiotic synapsis	62	0.565848	1.05635	0.317682	0.97081	0.956164	3530	tags=39%, list=28%, signal=28%	8366/8363/8361/8359/8294/8348/8340/8341/8364/7329/8365/8345/3015/8970/9126/8338/55766/3012/8343/723790/8339/3018/8335/8290
R-HSA-975578	Reactions specific to the complex N-glycan synthesis pathway	8	0.661639	1.1147	0.320378	0.97081	0.956164	4206	tags=75%, list=34%, signal=50%	4247/4122/64377/9486/2517/2525
R-HSA-399997	Acetylcholine regulates insulin secretion	7	0.676462	1.12855	0.320472	0.97081	0.956164	469	tags=14%, list=4%, signal=14%	5578
R-HSA-2555396	Mitotic Metaphase and Anaphase	172	0.546629	1.03821	0.320679	0.97081	0.956164	3423	tags=35%, list=27%, signal=26%	5698/51807/348995/1781/5696/10197/5528/5529/7321/57551/25936/54908/79980/57405/10376/1063/5693/10393/51433/5685/7280/332/5707/55166/5690/151648/55869/64946/9700/2010/1778/7277/83540/11065/51434/23332/11243/79682/9184/5700/5682/699/25909/5519/84617/221496/9126/5702/5501/5721/4928/9183/26271/5347/3796/5719/79172/10403/11130/6232/7846
R-HSA-1483148	Synthesis of PG	6	0.687736	1.12617	0.320879	0.97081	0.956164	601	tags=17%, list=5%, signal=16%	9489
R-HSA-8850843	Phosphate bond hydrolysis by NTPDase proteins	7	0.674393	1.1251	0.321543	0.97081	0.956164	819	tags=29%, list=7%, signal=27%	57089/955
R-HSA-8978868	Fatty acid metabolism	128	0.554288	1.04759	0.323676	0.97081	0.956164	2377	tags=23%, list=19%, signal=19%	1962/2180/6785/414149/240/79966/4363/79993/5096/37/5743/2876/6916/2877/641371/55289/3295/11000/1375/215/145482/158584/3030/58488/91452/55856/64834/8529/4706/51144
R-HSA-2500257	Resolution of Sister Chromatid Cohesion	108	0.554411	1.04461	0.323676	0.97081	0.956164	4022	tags=47%, list=32%, signal=32%	51807/348995/1781/5528/5529/57551/25936/54908/79980/57405/10376/1063/7280/332/55166/151648/55869/64946/1778/7277/83540/23332/11243/79682/9184/699/25909/5519/84617/9126/5501/4928/9183/5347/3796/79172/10403/11130/6232/7846/147841/9133/5525/55839/23244/57082/5527/1058/7514/79023/10381
R-HSA-69618	Mitotic Spindle Checkpoint	98	0.555927	1.04675	0.323676	0.97081	0.956164	4018	tags=47%, list=32%, signal=32%	348995/1781/5528/5529/7321/57551/25936/54908/79980/57405/1063/10393/51433/332/55166/151648/64946/1778/83540/11065/51434/23332/11243/79682/9184/699/25909/5519/5501/4928/9183/5347/3796/79172/10403/11130/6232/147841/5525/55839/57082/5527/1058/7324/7514/79023
R-HSA-400042	Adrenaline,noradrenaline inhibits insulin secretion	20	0.60595	1.08691	0.324649	0.97081	0.956164	1834	tags=30%, list=15%, signal=26%	59345/55970/2771/2782/10681/2770
R-HSA-1168372	Downstream signaling events of B Cell Receptor (BCR)	76	0.561178	1.05349	0.325674	0.97081	0.956164	1103	tags=14%, list=9%, signal=13%	5698/5696/10197/10125/5693/5685/8454/25780/808/5707/5690
R-HSA-390450	Folding of actin by CCT/TriC	10	0.647392	1.11726	0.326132	0.97081	0.956164	3884	tags=70%, list=31%, signal=48%	22948/6950/908/10574/10575/7203/10694
R-HSA-390918	Peroxisomal lipid metabolism	20	0.604959	1.08513	0.326653	0.97081	0.956164	1928	tags=25%, list=15%, signal=21%	1962/55289/3295/215/91452
R-HSA-4839743	phosphorylation site mutants of CTNNB1 are not targeted to the proteasome by the destruction complex	15	0.619427	1.1031	0.328629	0.97081	0.956164	279	tags=13%, list=2%, signal=13%	5528/5529
R-HSA-5339716	Misspliced GSK3beta mutants stabilize beta-catenin	15	0.619427	1.1031	0.328629	0.97081	0.956164	279	tags=13%, list=2%, signal=13%	5528/5529
R-HSA-5358747	S33 mutants of beta-catenin aren't phosphorylated	15	0.619427	1.1031	0.328629	0.97081	0.956164	279	tags=13%, list=2%, signal=13%	5528/5529
[truncated: 1,046 more rows]

## Sheet: DeltaNeTS_H1N1_phase3
ID	Description	setSize	enrichmentScore	NES	pvalue	p.adjust	qvalues	rank	leading_edge	core_enrichment
[truncated: 1,570 more rows]

[truncated: 3 more sheets: DeltaNeTS_H5N1_phase1, DeltaNeTS_H5N1_phase2, DeltaNeTS_H5N1_phase3]
