# Supplementary material for: DeltaNeTS+: elucidating the mechanism of drugs and diseases using gene expression and transcriptional regulatory networks
Source: BMC Bioinformatics. 2021 Mar 4;22:108. doi: 10.1186/s12859-021-04046-2 (PMC7934467; doi:10.1186/s12859-021-04046-2)
Supplement: Supplementary file 5 — Additional file 5. DeltaNeTS+ analysis of H1N1 and H5N1 influenza-A infection in Calu-3: early (phase 1: 0-7hr), middle (phase 2: 7-18hrs) and late (phase 3: >18hrs) [file 12859_2021_4046_MOESM5_ESM.xlsx]

## Sheet: DeltaNeTS_perturbation
		Phase 1									Phase 1
				Phase 2									Phase 2
						Phase 3									Phase 3
GENE_SYMBOL	ENTREZ_ID	H1N1_0h	H1N1_3h	H1N1_7h	H1N1_12h	H1N1_18h	H1N1_24h	H1N1_30h	H1N1_36h	H1N1_48h	H5N1_0h	H5N1_3h	H5N1_7h	H5N1_12h	H5N1_18h	H5N1_24h
A2ML1	144568	0	0.0076022	0.017739	0.03067	0.047449	0.040171	0.041509	0.048016	0.0311	0	0.010696	0.024957	0.034761	0.050815	0.071829
AAAS	8086	0	-0.0030437	-0.0071019	-0.012175	-0.021392	-0.010852	-0.01334	-0.016009	-0.013298	0	-0.009756	-0.022764	-0.032713	-0.045174	-0.057473
AACS	65985	0	-0.0054489	-0.012714	-0.014011	-0.064187	-0.068126	-0.09186	-0.085726	-0.13331	0	-0.023783	-0.055494	-0.083311	-0.10907	-0.050873
AADAT	51166	0	-0.0014995	-0.0034989	-0.005809	-0.0092569	-0.0018289	-0.0035437	-0.0054376	-0.0063624	0	-0.0030634	-0.0071479	-0.0098294	-0.01323	-0.015891
AAGAB	79719	0	-0.004627	-0.010796	-0.01206	-0.032788	-0.02797	-0.031458	-0.030913	-0.031382	0	-0.038567	-0.089989	-0.070883	-0.05657	-0.046276
AAMDC	28971	0	0.0064792	0.015118	0.091021	-0.040717	-0.25117	-0.57404	-0.38177	-0.35601	0	0.1475	0.34416	0.11145	-0.12931	-0.21082
AAMP	14	-0.0038373	-0.016217	-0.032724	0.0054037	0.047795	-0.084178	-0.038741	-0.003949	-0.016154	0	0.062627	0.14613	0.043101	-0.10981	-0.090709
AAR2	25980	-0.00039565	-0.010607	-0.024221	-0.02674	-0.0034311	0.0039564	0.013027	0.010255	-0.053661	0	-0.0076561	-0.017864	-0.11669	-0.057943	0.011837
AARD	441376	-0.0012079	-0.0060087	-0.01241	-0.019445	-0.029776	-0.025628	-0.022488	-0.021762	-0.024456	0	-0.0079441	-0.018536	-0.023662	-0.030433	-0.027439
AARS	16	0	0.016728	0.039032	-0.015509	-0.16674	-0.11662	0.39519	0.46452	0.56414	0	0.32096	0.7489	-0.27083	-0.43658	-0.56992
AARS2	57505	0	-0.0089201	-0.020814	-0.03566	-0.030471	-0.025281	-0.020044	-0.014749	-0.032724	0	-0.014742	-0.034399	-0.05914	-0.059505	-0.057914
AASDH	132949	0	-0.002025	-0.004725	-0.006067	-0.0068829	0.0014046	0.0056522	0.0084799	0.008649	0	0.012521	0.029216	0.050151	0.073728	0.08583
AASDHPPT	60496	0	-0.0051439	-0.012002	0.016117	-0.019494	0.037999	0.13776	0.096695	0.060139	0	0.00081339	0.0018979	0.0085387	0.015728	0.013575
AASS	10157	0	-0.025672	-0.059901	-0.080964	-0.13813	-0.22362	-0.28405	-0.24329	-0.21835	0	-0.018645	-0.043506	-0.054495	-0.42934	-0.74711
AATF	26574	0	-0.0047722	-0.011135	-0.01677	0.0011254	-0.00020009	-0.0039112	-0.0024876	-0.0047726	0	0.023199	0.054132	-0.037695	-0.034702	-0.03305
AATK	9625	0	-0.0084991	-0.019831	-0.035656	-0.046967	-0.047087	-0.059727	-0.058608	-0.065927	0	-0.051132	-0.11931	-0.054065	-0.057039	-0.10336
ABAT	18	0	-0.017427	-0.040663	-0.065628	-0.053773	-0.03702	-0.073601	-0.0927	-0.055486	0	-0.0079598	-0.018573	-0.03365	-0.065303	-0.15546
ABCA1	19	0	-0.020769	-0.04846	-0.085619	-0.091533	-0.061789	-0.10682	-0.15813	-0.14718	0	-0.010683	-0.024927	-0.011032	-0.069825	-0.11017
ABCA12	26154	0	-0.00013657	-0.00031867	-0.00056371	-0.00089994	-0.0013668	-0.0012769	-0.0012809	-0.0013171	0	-0.00023624	-0.00055122	-0.00096652	-0.001467	-0.0013581
ABCA13	154664	0	-0.00095236	-0.0022222	-0.0038631	-0.008985	-0.0086742	-0.013646	-0.018721	-0.020443	0	-0.0012412	-0.0028961	-0.0047624	-0.0071652	-0.014575
ABCA2	20	0	-0.016207	-0.037816	0.0075657	-0.0043491	-0.049673	-0.073199	-0.10671	-0.1519	0	-0.030575	-0.071342	-0.10979	-0.1656	-0.080654
ABCA3	21	0	-0.0066626	-0.015546	-0.017326	-0.029484	-0.053478	-0.068182	-0.058895	-0.072683	0	-0.01863	-0.043471	-0.074954	-0.095392	-0.10768
ABCA5	23461	0	-0.0020327	-0.004743	-0.0070362	-0.011048	-0.0087438	-0.017389	-0.021622	-0.0075731	0	-0.0042106	-0.0098247	-0.024099	-0.040753	-0.056352
ABCA6	23460	-0.023361	-0.024723	-0.026539	0.010272	0.050228	-0.23175	0.0054562	0.097953	0.1362	0	-0.01281	-0.02989	-0.016595	0.19583	0.10873
ABCA7	10347	0	-0.0055563	-0.012965	-0.006946	-0.0098906	-0.026421	-0.031651	-0.036294	-0.023331	0	-0.011526	-0.026895	-0.043233	-0.038402	-0.036583
ABCB10	23456	0	-0.0075709	-0.017665	-0.02996	-0.095092	-0.075315	-0.039896	-0.034627	-0.083464	0	-0.00066592	-0.0015538	-0.0019785	-0.018623	-0.029049
ABCB7	22	0	-0.0023625	-0.0055124	-0.0086972	-0.009964	-0.0026074	-0.026099	-0.024752	-0.016264	0	-0.0060236	-0.014055	-0.021793	-0.031424	-0.062849
ABCB8	11194	0	-0.00091425	-0.0021332	-0.001989	-0.0022964	-0.0044366	-0.0062483	-0.0081849	-0.010513	0	-0.014863	-0.034681	-0.054252	-0.04875	-0.032622
ABCB9	23457	0	-0.017393	-0.040583	0.028622	0.038726	0.057586	0.057293	0.083506	0.14051	0	-0.088797	-0.20719	-0.19756	-0.11506	-0.016294
ABCC1	4363	0	-0.041732	-0.097375	-0.22917	-0.29527	-0.10175	0.12151	0.12699	0.12818	0	-0.10911	-0.25458	-0.48036	-0.71755	-0.7449
ABCC10	89845	0	-0.0079334	-0.018511	-0.0052486	0.0011188	0.0032743	0.0054289	0.0098525	0.0075151	0	-0.028481	-0.066457	-0.10975	-0.038585	-0.021735
ABCC11	85320	0	-0.0011449	-0.0026713	-0.0034809	0.00089261	0.00086286	-0.0002994	-0.00083856	-0.00034546	0	0.0096241	0.022456	0.042274	0.06096	0.051132
ABCC2	1244	5.5149e-05	-0.0010341	-0.0024865	-0.0045907	-0.0064102	-0.0024979	0.00097235	0.0046911	0.0046348	0	0.0033326	0.0077761	0.0064546	0.0042037	0.0026236
ABCC3	8714	0	0.0027293	0.0063684	0.012475	-0.023724	0.0079333	0.087727	0.10933	0.061603	0	0.18234	0.42545	-0.30744	-0.37976	-0.40635
ABCC4	10257	0	-0.0019842	-0.0046299	-0.0056584	-0.014372	-0.015324	-0.012628	-0.016772	-0.017371	0	-0.010517	-0.02454	-0.011659	-0.012564	-0.013528
ABCC5	10057	0	-0.0095193	-0.022212	-0.067682	-0.073518	-0.021231	-0.023833	-0.027905	-0.04305	0	-0.012228	-0.028531	-0.049781	-0.047927	-0.011864
ABCC8	6833	0.00066977	-0.0018579	-0.0052281	-0.0088134	-0.011845	-0.012297	-0.013381	-0.014006	-0.010295	0	0.0069309	0.016172	0.027335	0.042295	0.055546
ABCD1	215	0	-0.024882	-0.058058	0.041228	0.29522	0.14158	0.21611	0.13277	0.068339	0	-0.01253	-0.029236	-0.047916	-0.31582	-0.25991
ABCD3	5825	0	-0.022355	-0.052162	-0.10311	-0.342	-0.21582	-0.17062	-0.10984	-0.1777	0	-0.025481	-0.059456	-0.0091127	-0.076775	-0.35721
ABCD4	5826	0	-0.081625	-0.19046	-0.24432	-0.24148	-0.17675	-0.22024	-0.22713	-0.112	0	-0.081384	-0.1899	-0.23641	-0.60542	-0.59159
ABCE1	6059	0	0.055314	0.12907	0.22126	0.33413	0.35169	0.45675	0.45936	0.29225	0	-0.11448	-0.26712	-0.32929	-0.40389	-0.45396
ABCF1	23	0	-0.0028231	-0.0065872	-0.018049	0.0019815	0.014124	0.026419	0.016065	-0.010904	0	-0.014875	-0.034707	-0.05566	-0.070531	-0.065449
ABCF2	10061	0	-0.097575	-0.22768	-0.20653	0.09432	0.23186	0.38187	0.26105	0.27605	0	-0.027232	-0.063542	-0.33264	-0.42262	-0.45893
ABCF3	55324	0	-0.027555	-0.064295	-0.055672	0.025098	0.020854	-0.0041259	-0.051551	-0.068048	0	-0.046337	-0.10812	-0.19522	-0.03931	0.10662
ABCG1	9619	0	-0.00044395	-0.0010359	-0.0018509	-0.0028312	-0.0039256	-0.0051332	-0.0063853	-0.0064788	0	0.00012366	0.00027298	0.00044262	0.00071698	0.00089126
ABCG2	9429	0	-0.00084709	-0.0019765	-0.0031609	-0.0042348	-0.0058486	-0.0054302	-0.0043471	-0.0021353	0	0.0029681	0.0069256	0.013359	0.021257	0.029872
ABHD1	84696	0	-0.024525	-0.057225	-0.013189	-0.023049	-0.071748	-0.064471	-0.13402	-0.03919	0	0.020003	0.046674	0.15818	0.039636	0.013336
ABHD10	55347	0	-0.0069107	-0.016125	-0.078447	0.0090448	0.17599	0.34294	0.50989	0.66727	0	0.0024877	0.0058046	-0.25501	-0.85014	-0.82933
ABHD11	83451	0	-0.0019279	-0.0044984	-0.0058524	-0.0035479	-0.0041487	-0.0055742	-0.006671	-0.032086	0	-0.0027517	-0.0064206	-0.0089678	-0.036207	-0.018985
ABHD12	26090	0	-0.01349	-0.031477	-0.02575	-0.078064	-0.062431	-0.16622	-0.16951	-0.2051	0	0.034358	0.080168	0.17335	-0.07747	-0.14965
ABHD13	84945	0	-0.00064907	-0.0015145	-0.0022671	-0.0066	-0.0060842	-0.005829	-0.0063347	-0.0067474	0	-0.0039125	-0.0091291	-0.014181	-0.025856	-0.02656
ABHD14A	25864	0	0.042854	0.099992	0.17141	0.17129	0.15881	0.15748	0.15878	0.18564	0	0.06161	0.14376	0.24114	0.15607	-0.02071
ABHD16A	7920	0	-0.00048799	-0.0011386	-0.088579	-0.32145	-0.48144	-0.30175	-0.32748	-0.083975	0	-0.1192	-0.27814	-0.50374	-0.63168	-0.42023
ABHD17A	81926	0	-0.0015443	-0.0036033	-0.0075838	-0.011127	-0.014384	-0.017748	-0.018148	-0.016053	0	0.0042007	0.0098016	0.015784	0.02198	0.024989
ABHD17B	51104	0	0.0053121	0.012395	0.01976	0.031125	0.044375	0.056121	0.068657	0.068663	0	-0.0016479	-0.0038451	-0.0067713	-0.0068029	-0.0084798
ABHD2	11057	0	-0.004009	-0.0093543	-0.015855	-0.022096	-0.0089139	-0.0075847	-0.010388	-0.0072212	0	-0.0071552	-0.016696	-0.027008	-0.025025	-0.017691
ABHD3	171586	0	-0.0043761	-0.010211	-0.011118	-0.028187	-0.034777	-0.026283	-0.014833	-0.014296	0	-0.010901	-0.025437	-0.012847	-0.16724	-0.11327
ABHD4	63874	0	0.0028594	0.0066719	0.01219	0.040963	-0.039219	-0.055025	-0.035402	0.047383	0	0.0040091	0.0093545	0.013949	0.025326	0.0064559
ABHD5	51099	0	-0.026249	-0.061248	-0.095489	-0.12989	-0.1134	-0.084002	-0.025629	0.024707	0	0.0033604	0.0078409	0.15912	0.036851	0.019988
ABHD6	57406	0	-0.014926	-0.034828	-0.059706	-0.054721	-0.023789	-0.023789	-0.023789	-0.023789	0	-0.0085577	-0.019968	-0.026376	-0.034365	-0.046739
ABHD8	79575	0	-0.0033566	-0.007832	-0.016583	-0.018613	-0.040918	-0.0087755	0.0094336	-0.0028627	0	-0.014289	-0.03334	-0.057935	-0.083335	-0.024871
ABI1	10006	0	-0.0018275	-0.0042643	-0.0081108	-0.0062375	-0.0027315	0.00050485	0.0047015	0.012194	0	-0.0053996	-0.012599	-0.01134	-0.013308	-0.013778
ABI2	10152	0	-0.0014509	-0.0033854	-0.0049783	-0.019064	-0.038139	-0.020375	-0.024105	-0.0022616	0	0.0077436	0.018068	0.032639	-0.0084148	-0.045465
ABI3	51225	0	0.0029081	0.0067855	0.011879	0.017305	0.015812	0.015826	0.016199	0.017981	0	0.0032454	0.0075726	0.013823	0.021279	0.043648
ABI3BP	25890	0	-0.0013288	-0.0031005	-0.0056224	-0.0094342	-0.024779	-0.036618	-0.044465	-0.083672	0	-0.0010098	-0.0023562	-0.0058937	-0.010213	-0.039458
ABL2	27	0	0.0017278	0.0040316	0.0052458	0.087083	0.085456	0.11258	0.094304	0.13778	0	0.0045617	0.01138	0.018994	0.033179	0.026989
ABLIM1	3983	-0.00065797	-0.0019925	-0.0037719	-0.029318	-0.045053	-0.041147	-0.04163	-0.034714	-0.017875	0	0.0056276	0.013131	0.028993	0.0012108	-0.021973
ABLIM2	84448	0	0.0072805	0.016988	0.030071	0.049894	0.058295	0.066695	0.066695	0.066695	0	-0.0026292	-0.0061348	-0.010517	-0.0068963	-0.0068963
ABLIM3	22885	0	-0.0073625	-0.017179	-0.034199	0.0013593	0.029412	0.047595	0.051887	0.032643	0	-0.0083674	-0.019524	-0.032592	-0.025536	-0.014402
ABR	29	-0.0010625	-0.0077447	-0.016654	-0.032254	0.0020392	0.030831	0.031006	0.034639	0.03289	0	-0.0027935	-0.0065181	-0.019445	-0.025578	-0.035684
ABRACL	58527	0	0.0014398	0.0033594	0.0103	0.0083389	0.009733	0.0082499	0.0081276	0.0086731	0	0.0070992	0.016565	0.03043	0.017522	-0.0013625
ABT1	29777	0	0.0010779	0.0025151	-0.00136	-0.050707	-0.07195	-0.12934	-0.18381	-0.22701	0	0.056085	0.13086	0.055998	0.37984	0.39787
ABTB1	80325	0	-0.011233	-0.026211	-0.044932	-0.12297	-0.17769	-0.2173	-0.16524	-0.17652	0	-0.015809	-0.036887	-0.060913	-0.11301	-0.13566
ABTB2	25841	0.25417	0.23426	0.20772	0.23111	0.37885	0.40412	0.89337	0.84871	0.92335	0	0.018412	0.04296	-0.33361	-0.0092046	0.042794
ACAA1	30	0.00078923	-0.0008296	-0.002988	-0.0067529	-0.0084846	-0.0062911	-0.0042175	-0.015076	-0.014075	0	-0.0067086	-0.015653	-0.026737	-0.055044	-0.079623
ACAA2	10449	-6.2671e-05	-0.00098519	-0.0022152	-0.0034477	-0.0063922	-0.0073504	-0.007036	-0.0078893	-0.0089929	0	-0.0021649	-0.0050513	-0.0082915	-0.011547	-0.025141
ACACA	31	4.5778e-05	0.0014073	0.0032227	0.0067809	0.0072193	0.0054986	0.0070839	0.010043	0.008077	0	0.0017978	0.0041949	0.0070869	0.008721	0.013363
ACACB	32	0	0.0024217	0.0056506	0.0091214	0.014555	0.027133	0.025894	0.020046	0.0097705	0	-0.0022071	-0.00515	-0.0082791	-0.01604	-0.014675
ACAD10	80724	0.00025107	-0.002564	-0.0063174	-0.010945	-0.019375	-0.011022	-0.020394	-0.035032	-0.03836	0	-0.0039379	-0.0091883	-0.016222	-0.014584	-0.012437
ACAD11	84129	0	-0.0091497	-0.021349	-0.036599	-0.051023	-0.04676	-0.043079	-0.040719	-0.045602	0	-0.0080264	-0.018728	-0.031427	-0.047502	-0.062378
ACAD8	27034	0	-0.055438	-0.12936	-0.22256	-0.31494	-0.19816	-0.26888	-0.34134	-0.61112	0	0.0061392	0.014325	-0.017493	0.17433	0.18397
ACAD9	28976	-0.00021448	-0.0020804	-0.0045683	-0.0098951	-0.0073207	-0.013858	-0.013109	-0.020458	-0.026186	0	-0.0065625	-0.015312	-0.026674	-0.043318	-0.064613
ACADM	34	0	-0.0044476	-0.010378	-0.0036751	-0.07484	-0.0755	-0.13813	-0.096108	-0.015029	0	0.032223	0.075187	0.12613	0.035777	0.0037515
ACADSB	36	0	-0.0007548	-0.0017612	-0.0024857	-0.014405	-0.016896	-0.024296	-0.018948	-0.019649	0	-0.0013544	-0.0031603	-0.005358	-0.0071091	-0.028474
ACADVL	37	0	-0.0556	-0.12973	-0.22297	-0.15761	-0.14435	-0.26566	-0.26537	-0.23661	0	-0.1444	-0.33692	-0.45979	-0.6662	-0.7982
ACAP1	9744	0	0.018511	0.043191	-0.01155	0.031197	-0.14403	-0.19716	-0.2825	-0.43566	0	0.082107	0.19158	0.23176	0.3502	0.25211
ACAP2	23527	-0.0015768	-0.0036537	-0.006423	-0.0071696	-0.031532	-0.016422	-0.01061	-0.00064844	-0.004387	0	-0.0075361	-0.017584	-0.028387	-0.030324	-0.017332
ACAP3	116983	0	-0.019642	-0.045831	-0.078567	-0.095884	-0.093267	-0.081596	-0.099521	-0.065421	0	-0.015709	-0.036654	-0.054771	-0.095109	-0.095109
ACAT1	38	0	-0.0034886	-0.0081401	-0.010789	-0.019703	-0.023367	-0.015189	-0.0080407	-0.0061446	0	-0.012232	-0.028541	-0.021468	-0.064437	-0.083
ACAT2	39	0	-0.0020774	-0.0048472	-0.0013641	-0.027174	-0.035628	-0.024929	-0.044668	-0.054721	0	-0.0062785	-0.01465	-0.020034	-0.03338	-0.10145
ACBD3	64746	0	-0.0083426	-0.019466	-0.017778	-0.024609	-0.01558	-0.004616	0.0064028	0.032439	0	-0.03535	-0.082484	-0.050283	0.046201	0.092957
ACBD4	79777	0	0.005849	0.013648	0.021181	0.014341	0.054471	-0.012224	-0.049557	-0.032665	0	-0.033923	-0.079155	-0.16686	-0.19159	-0.11633
ACBD5	91452	0	-0.0039549	-0.0092282	-0.063577	-0.14757	-0.038763	-0.15461	-0.078779	0.25671	0	0.026735	0.062381	0.12166	0.063829	0.060495
ACBD6	84320	0	-0.0061694	-0.014395	-0.025075	-0.032625	-0.04445	-0.033582	-0.00044121	-0.0017309	0	0.00095973	0.0022394	-0.0013741	-0.0056765	-0.081313
ACBD7	414149	0	0.086668	0.20223	0.29127	0.25866	0.31178	0.3007	0.31896	0.28668	0	0.03436	0.080173	0.13744	0.42242	1.0525
ACD	65057	0	-0.0055827	-0.013026	-0.022331	-0.031931	-0.044329	-0.016681	-0.013856	-0.02009	0	-0.005212	-0.012161	-0.020209	-0.030654	-0.070783
ACE	1636	0	-0.0019143	-0.0044667	-0.0068101	-0.017844	-0.026462	-0.025257	-0.021846	-0.021135	0	0.0044849	0.010465	0.049694	0.045643	0.074875
ACE2	59272	0	0.0095798	0.022353	0.077063	0.066885	0.054126	-0.0049478	-0.017106	-0.041723	0	0.0047611	0.011109	0.023096	-0.03559	-0.053253
ACER3	55331	0	-0.0088858	-0.020733	-0.058923	-0.11297	-0.13575	-0.18133	-0.17224	-0.11096	0	0.0073522	0.017155	0.10866	0.052756	0.060229
ACHE	43	0	-4.7733e-05	-0.00011138	-0.00019093	0.12625	0.057157	0.040383	0.059172	0.070581	0	0.03374	0.078727	0.13496	0.28448	0.38233
ACIN1	22985	-0.00017154	0.0036033	0.0086364	0.0063433	0.0030437	0.014131	0.0087302	0.0037734	0.013448	0	0.0023746	0.0055407	0.0093067	0.012354	0.038781
ACKR3	57007	0	-0.0072132	-0.016831	-0.02375	-0.02105	-0.041112	-0.062423	-0.052101	-0.076389	0	0.0094704	0.022098	0.042744	0.16146	0.16011
ACKR4	51554	0	0.077052	0.17979	0.71618	0.56816	0.27681	0.16621	0.083357	-0.051755	0	0.062689	0.14627	0.25076	0.21475	0.20334
ACLY	47	-0.00010194	-0.001266	-0.0028181	-0.0045503	-0.0086615	-0.0080306	-0.0081584	-0.0085347	-0.0090094	0	-0.0056615	-0.01321	-0.014212	-0.029761	-0.032314
ACMSD	130013	0	0.0038373	0.0089536	0.063001	0.069113	0.07123	0.063079	0.059205	0.060585	0	-0.0019099	-0.0044565	-0.0013366	-0.014226	0.0018148
ACO1	48	0	-0.015248	-0.035579	-0.17779	-0.31534	-0.28264	-0.23142	-0.17718	-0.079565	0	-0.05206	-0.12147	-0.2173	-0.30817	-0.38384
ACO2	50	0	-0.0027395	-0.0063921	-0.0094687	-0.0035305	-0.013618	-0.013024	-0.02328	-0.034502	0	-0.0067691	-0.015795	-0.0461	-0.06976	-0.097088
ACOT1	641371	0	-0.018672	-0.043568	0.11516	0.27896	0.05688	-0.055755	-0.19951	-0.26994	0	-0.0077749	-0.018142	-0.045274	-0.42017	-0.52658
ACOT12	134526	0	-0.0087411	-0.020396	-0.034964	-0.036073	-0.057241	-0.060308	-0.059109	-0.017374	0	0.073964	0.17258	0.13097	0.091633	0.037106
ACOT13	55856	0	0.018083	0.042194	0.11756	0.039999	0.29181	0.10425	0.12572	0.12399	0	-0.0010022	-0.0023385	-0.0040089	-0.088552	-0.59055
ACOT7	11332	0	0.0023254	0.005426	0.01083	0.015419	0.017741	0.018431	0.021933	0.026507	0	-0.01895	-0.044781	-0.023371	-0.050666	-0.054421
ACOT8	10005	-2.7388e-05	-0.0011177	-0.0025714	-0.0043238	-0.0066751	-0.0097405	-0.010628	-0.0078378	-0.0059663	0	-0.0006124	-0.0014289	-0.0027457	-0.0043562	-0.0062148
ACOT9	23597	0	0.010554	0.024626	0.084671	-0.055831	0.0417	0.046367	0.040653	-0.056945	0	0.0012314	0.0028732	-0.011769	-0.0071149	-0.021077
ACOX1	51	0	-0.01412	-0.032947	-0.034135	-0.048512	-0.05597	-0.12368	-0.11949	-0.093331	0	-0.0486	-0.1134	-0.054669	0.012813	0.033692
ACOX3	8310	0	-0.00060142	-0.0014033	-0.0024021	-0.0010688	-0.00079786	-0.003567	-0.0066998	-0.0080293	0	-0.0027819	-0.006491	-0.014606	-0.017773	-0.023903
ACOXL	55289	0	-0.034543	-0.080601	-0.11746	-0.11818	-0.058032	-0.044808	-0.032993	-0.068783	0	0.025198	0.058795	0.10401	0.21656	0.19266
ACP1	52	0	-0.0038736	-0.0090383	0.025773	-0.043146	-0.095754	-0.02009	0.030121	0.032004	0	0.05275	0.12308	0.2622	-0.061064	-0.17102
ACP2	53	0	-0.0060443	-0.014103	-0.0049387	0.0053341	0.0073169	0.0063474	0.0061383	0.0075636	0	0.0012196	0.0028457	0.0056745	0.0091095	0.035079
ACP5	54	0	0.00043513	0.0010153	0.0016967	0.0034935	0.0039248	0.0020565	7.9195e-05	0.00069797	0	0.0016188	0.0037772	0.0065924	0.010073	0.014049
ACP6	51205	0	-0.0048535	-0.011325	-0.019414	-0.095706	-0.13691	-0.085039	-0.026311	-0.02219	0	-0.042987	-0.1003	-0.16871	-0.22892	-0.38791
ACPP	55	0	-0.016822	-0.039251	-0.067287	-0.17552	-0.18583	-0.14142	-0.13237	-0.074346	0	-0.010913	-0.025464	-0.039908	-0.049781	-0.16351
ACRBP	84519	0	0.0056875	0.013271	0.021861	0.028811	0.028316	0.028199	0.027313	0.027023	0	0.0027893	0.0065083	0.010376	0.015471	0.024259
GCNA	93953	0	0.027156	0.063364	0.01447	0.0039391	-0.0019981	-0.014611	-0.03523	-0.082272	0	0.042984	0.070862	0.097652	0.10368	0.099958
ACSF2	80221	0	-0.0016361	-0.0038177	-0.0063085	-0.026343	-0.037464	-0.04158	-0.045617	-0.030073	0	-0.0079619	-0.018578	-0.03213	-0.054168	-0.079875
ACSL1	2180	0	-0.059278	-0.13832	-0.23711	-0.64641	-0.48293	-0.24613	0.15447	0.22301	0	-0.1558	-0.36354	-0.55015	-1.6876	-1.5835
ACSL3	2181	0	0.030729	0.0717	0.0035709	-0.0020901	-0.050626	-0.059803	-0.050987	-0.19627	0	0.082708	0.19299	0.31248	0.39859	0.30918
ACSL4	2182	-0.0033363	-0.0058795	-0.0092705	-0.012076	-0.019859	-0.017741	-0.01771	-0.015264	-0.012705	0	-0.0097217	-0.022684	-0.040287	-0.10065	-0.12703
ACSL5	51703	0	0.004546	0.010607	0.0093838	0.033665	0.061714	0.058022	0.041102	0.022633	0	-0.0042045	-0.0096562	-0.016813	-0.032689	-0.045512
ACSL6	23305	0	-0.003881	-0.0090557	-0.013942	-0.031219	-0.047536	-0.031557	-0.013545	-0.033088	0	-0.016781	-0.039156	-0.03943	-0.038724	-0.0045045
ACSM3	6296	0	-0.011918	-0.027808	-0.047671	-0.064835	-0.11113	-0.13639	-0.12326	-0.082168	0	-0.015477	-0.036114	-0.061748	-0.090612	-0.13117
ACSM5	54988	0	0.0011638	0.0027155	-0.0057185	0.023883	0.0033907	0.01296	0.018106	0.033424	0	0.054291	0.12668	0.20538	0.23091	0.22347
ACSS1	84532	0	-0.00052077	-0.0012151	0.0033846	0.0047828	0.0039237	-0.013147	-0.009431	-0.014035	0	-0.01872	-0.043679	-0.072854	-0.044531	-0.0095697
ACSS2	55902	0	0.0041434	0.0096679	0.019474	0.018254	-0.030002	-0.020944	-0.016349	-0.028442	0	-0.007897	-0.018426	-0.023292	-0.13328	-0.14661
ACTA1	58	0	0.047194	0.11012	0.077183	-0.0015236	-0.020427	-0.067421	-0.061256	-0.067679	0	0.10743	0.25066	0.2928	0.40825	0.38976
ACTB	60	0	0.0019131	0.0044639	0.0091145	0.006408	0.0060523	0.0079845	0.015121	-0.010435	0	-0.008771	-0.02098	-0.032134	-0.10572	-0.10402
ACTBL2	345651	0	0.0037557	0.0087633	0.01774	0.029497	0.045793	0.021185	-0.0026285	-0.049986	0	-0.00067287	-0.001034	-0.0020334	-0.0034472	-0.0053982
ACTG1	71	0	-0.010727	-0.025031	-0.036602	-0.022596	-0.028439	-0.033275	-0.048803	-0.10722	0	-0.022289	-0.052008	-0.11582	-0.1428	-0.18033
ACTG2	72	0	-0.019029	-0.044401	-0.0061114	-0.05384	-0.081494	-0.041683	-0.0335	-0.03046	0	0.0027809	0.0064887	0.3038	0.41991	0.34029
ACTL6A	86	0	-0.0023532	-0.0054909	0.00092965	-0.011734	-0.013711	-0.014173	-0.014323	-0.021524	0	-0.035741	-0.083397	-0.043056	-0.15664	-0.11943
ACTN1	87	-0.00049164	-0.0017792	-0.003496	-0.015232	-0.00075099	0.00010023	0.0017991	0.0022981	-0.011783	0	-0.0063469	-0.01481	-0.050484	-0.044828	-0.071434
ACTN4	81	0	-0.0013573	-0.0031671	-0.0046841	0.0017239	0.0010376	-0.0026538	-0.0047629	-0.0077081	0	-0.0049925	-0.011649	-0.020603	-0.036809	-0.045667
ACTR10	55860	0.00039784	0.0057478	0.012881	0.022104	0.010027	-0.0011964	-0.013785	-0.015704	-0.01968	0	0.0060635	0.014148	0.020707	0.0019843	0.0013377
ACTR1A	10121	0	-0.012846	-0.029975	-0.084483	-0.080451	-0.015004	0.016446	-0.0034681	0.025043	0	-0.018164	-0.042382	-0.088337	-0.19212	-0.29825
ACTR1B	10120	0	-0.0017389	-0.0040575	-0.005381	-0.032194	-0.063133	-0.057705	-0.074199	-0.053347	0	0.001269	0.0029609	0.0069987	0.011304	0.014978
ACTR2	10097	0	-0.012036	-0.028084	-0.011329	-0.053207	-0.071431	-0.12451	-0.17883	-0.29121	0	0.022728	0.053033	0.096774	-0.014245	-0.052966
ACTR3	10096	0	0.0024222	0.0056519	0.00099324	-0.0062502	0.00071656	-0.011764	0.011241	0.012905	0	0.0067298	0.015703	0.026026	-0.14807	-0.2919
ACTR3B	57180	0	-0.0050515	-0.011787	-0.029538	-0.018257	-0.016093	-0.0079506	-0.012557	-0.02135	0	-0.0010984	-0.002563	-0.0047685	-0.0073953	-0.010686
ACTR5	79913	0	-0.0019354	-0.004516	-0.0073008	-0.0077933	-0.0073986	-0.0072968	-0.0048167	-0.0019961	0	-0.010455	-0.024395	-0.043501	-0.033024	-0.0099987
ACTR8	93973	0	-0.0038262	-0.0089279	-0.011161	-0.0050872	-0.0030961	-0.0077038	-0.0093066	-0.0087806	0	-0.0033895	-0.0079088	-0.013202	-0.020352	-0.018477
ACTRT3	84517	0	0.010069	0.023495	0.014539	0.0053374	-0.0033311	-0.02346	-0.03141	-0.16003	0	-0.031846	-0.085635	-0.21057	-0.10182	-0.13137
ACVR1	90	0	-0.031042	-0.07243	-0.11365	-0.092795	0.011816	-0.01344	-0.017323	-0.0064339	0	-0.017442	-0.040699	-0.1155	-0.50613	-0.69696
ACVR1B	91	0	-0.0047335	-0.011045	-0.017772	-0.016024	-0.015787	-0.017126	-0.019184	-0.01323	0	0.015815	0.036902	0.059733	0.096597	0.15509
ACVR1C	130399	0	0.025809	0.060222	-0.018243	-0.092622	-0.22095	-0.1754	-0.16379	-0.11367	0	-0.019386	-0.045234	0.44281	0.24361	0.15375
ACVR2A	92	-0.00023597	-0.0030913	-0.0068983	-0.011339	-0.0015939	-0.0033932	-0.0033825	-0.0042982	-0.0064878	0	-0.0090474	-0.02111	-0.0065404	-0.011922	-0.0051409
ACVR2B	93	0	-0.0050205	-0.011715	-0.011571	-0.029033	-0.019039	0.00031912	-0.0067149	-0.0049699	0	-0.029345	-0.068471	-0.14337	-0.064196	0.016184
ACY1	95	0	-0.002847	-0.006643	0.011097	0.045905	0.10227	0.26799	0.40512	0.38985	0	0.041877	0.097714	0.23516	0.055392	-0.13534
ACY3	91703	0	0	0	0	0	0	0	0	0	0	-2.538e-38	-5.9221e-38	-1.0152e-37	-1.5228e-37	-1.2623e-37
ACYP1	97	0	0.013939	0.032525	-0.011996	0.036678	-0.065187	-0.16664	-0.11669	0.13227	0	0.039046	0.091108	-0.026102	0.073331	0.070198
ADA	100	0	-0.02645	-0.061716	-0.051716	-0.16337	-0.26186	-0.11296	-0.102	-0.13972	0	0.049447	0.11538	0.43077	-0.038198	-0.15597
ADAD2	161931	0	0.061407	0.14328	0.14738	0.21558	0.2509	0.23627	0.2485	0.22417	0	0.047414	0.11063	0.12939	0.44842	0.83439
ADAL	161823	0	0.005667	0.013223	0.019439	0.001571	0.0034611	0.008033	0.0054668	0.013797	0	0.017106	0.039913	0.11668	0.12554	0.11722
ADAM10	102	0	-0.00074784	-0.001745	-0.0038292	-0.0080275	-0.01388	-0.013272	-0.015709	-0.0023778	0	-0.0025685	-0.0059932	-0.0060066	-0.047525	-0.081205
ADAM11	4185	0	-0.00065501	-0.0015284	-0.0022075	-0.0041011	-0.0054374	-0.0066564	-0.0044108	-0.0067423	0	-0.0031043	-0.0072434	-0.012025	-0.010336	-0.0090733
ADAM12	8038	0	-0.093477	-0.21811	-0.37391	-0.37562	-0.43721	-0.43909	-0.4381	-0.33284	0	0.011628	0.027132	0.014849	0.039139	0.32005
ADAM15	8751	0	-0.0096785	-0.022583	-0.0092882	-0.020231	-0.07688	-0.055747	-0.071782	-0.045228	0	-0.018206	-0.042481	-0.035056	-0.023264	-0.011128
ADAM17	6868	6.0027e-05	-0.00089491	-0.0021682	-0.0040949	-0.00099302	-0.0035748	-0.0011674	-0.00041076	-0.0005223	0	-0.0031326	-0.0073095	-0.0027499	-0.0080667	-0.016375
ADAM19	8728	0	-0.10917	-0.25473	-0.39532	-0.048914	0.37033	0.69027	0.58204	0.40638	0	-0.094907	-0.22145	-0.73304	-0.97899	-0.66457
ADAM22	53616	0	-0.0024124	-0.005629	-0.0096498	-0.019677	-0.0073603	-0.025857	-0.02029	-0.022039	0	-0.0095467	-0.022276	-0.038791	-0.063294	-0.073666
ADAM23	8745	0	0.0011142	0.0025998	0.0038418	-0.0056123	-0.012929	-0.015995	-0.017274	-0.041258	0	-0.0097877	-0.022838	-0.035073	-0.065858	-0.045034
ADAM28	10863	0	0.011604	0.027076	0.17295	0.14856	0.33979	0.39008	0.35342	0.49126	0	-0.017588	-0.04104	0.05434	-0.082622	-0.12915
ADAM8	101	0	0.025835	0.060282	0.17244	0.25363	0.66492	0.95376	0.84599	0.93292	0	0.013258	0.030935	-0.39188	-0.31407	-0.29157
ADAM9	8754	0	-0.0014002	-0.0032671	-0.0048646	-0.0082582	-0.0072955	-0.0046307	-0.0051121	-0.0035736	0	-0.0044746	-0.010441	-0.016669	-0.023126	-0.043463
ADAMTS1	9510	0	0.0041808	0.0097552	0.01815	0.0019153	0.019606	0.024582	0.035123	0.028542	0	0.00087463	0.0020408	0.00036326	-0.0013673	0.056435
ADAMTS12	81792	0.06132	-0.037044	-0.1682	-0.050834	0.058146	0.12043	0.20389	0.17388	0.45653	0	0.032344	0.07547	0.26184	0.047345	-0.033261
ADAMTS14	140766	0	0.00053848	0.0012564	0.0022467	0.0035534	0.0050375	0.0053807	0.0055484	0.0060303	0	-0.00011271	-0.00026299	-0.00038355	-0.00058219	-0.00070883
ADAMTS17	170691	0	0.0002794	0.00065193	0.001087	0.0017391	0.0024878	0.0032203	0.0039819	0.0039692	0	-4.6302e-05	-0.00010804	-0.00019083	-0.00030693	-0.00041592
ADAMTS2	9509	0	0.01966	0.045874	0.084805	0.26597	0.129	0.13238	0.16371	0.13113	0	0.0142	0.033133	0.071692	0.16487	0.13924
ADAMTS4	9507	0	-0.0032098	-0.0074896	-0.051137	-0.055464	-0.037825	-0.032382	-0.013808	0.034621	0	0.0078128	0.01823	0.045449	0.08623	0.071345
ADAMTS5	11096	0	0.00015879	0.0003705	0.0006677	0.00088417	0.00077859	0.00051425	0.00042284	0.00017171	0	-0.00087756	-0.0020477	-0.0032607	-0.0050615	-0.0046287
ADAMTS6	11174	0	-0.0020844	-0.0048636	-0.0068629	-0.0075707	-0.0034239	0.02112	0.014516	0.0062652	0	0.003446	0.0080406	0.010823	0.06542	0.019306
ADAMTS7	11173	0	0.0022073	0.0051503	0.0095705	0.052221	0.033322	0.0032249	0.00084735	0.0096165	0	0.012006	0.028013	0.048178	0.070698	0.11361
ADAMTS9	56999	0	0.025175	0.058741	0.074823	-0.023918	0.34281	0.41912	0.39835	0.22894	0	-0.013859	-0.032337	-0.057576	-0.096204	-0.12872
ADAMTSL1	92949	0.0024381	0.020167	0.043806	0.069063	0.0817	0.054722	0.055205	0.071023	0.054629	0	0.01107	0.02583	0.018019	0.10442	0.10886
ADAMTSL2	9719	0	0.0033971	0.0079265	0.01387	0.021002	0.033834	0.02037	0.020451	0.020613	0	-0.00028393	-0.00066251	-0.00061593	-0.00056003	-0.00050413
ADAMTSL3	57188	0	0.0095068	0.022183	0.044454	0.045188	0.07462	0.076505	0.067946	0.069191	0	-0.0027104	-0.0063243	-0.005662	-0.060331	-0.068146
ADAMTSL4	54507	0	0.011946	0.027874	0.044068	0.083027	0.08777	0.096574	0.12117	0.095915	0	0.026288	0.061338	0.054981	0.10671	0.095234
ADAMTSL5	339366	0	0.0042435	0.0099015	0.016063	0.011485	0.010689	0.010333	0.0099785	0.010114	0	0.0039506	0.0092181	0.015389	0.023251	0.031882
ADAP1	11033	-0.0012969	-5.5967e-05	0.0015985	0.0021235	0.0039292	0.0037509	0.0054773	0.0053617	0.0029876	0	-0.0056513	-0.013186	-0.026411	-0.041235	-0.035546
ADAP2	55803	0	0.00074037	0.0017275	0.00048998	0.011721	0.017673	0.0026367	0.012194	0.0067518	0	0.0041142	0.0095998	0.014391	0.061492	0.083648
ADAR	103	0.027128	0.088423	0.17015	0.14531	0.12072	0.10473	0.15329	0.13732	0.065328	0	-0.011492	-0.0072101	-0.047151	-0.1186	-0.19955
ADARB2	105	0	-0.0017029	-0.0039734	-0.0062858	-0.0099378	-0.015665	-0.020511	-0.024786	-0.035194	0	0.00065824	0.0015359	0.0026414	0.0019081	0.0017677
ADAT1	23536	0	-0.019027	-0.044396	-0.073427	-0.11363	-0.096229	-0.048845	-0.011159	-0.055152	0	0.019294	0.04502	-0.012971	0.22217	0.26166
ADAT2	134637	0	-0.0087788	-0.020484	-0.015517	-0.013065	0.022403	0.040748	0.032129	0.032241	0	-0.018791	-0.043846	-0.021685	-0.039483	-0.039488
ADAT3	113179	0	0.0035884	0.0083728	0.011203	0.028871	0.03192	0.03447	0.033434	0.040101	0	0.0050679	0.011825	0.011092	0.087391	0.086911
ADCK1	57143	0	-0.0086912	-0.02028	-0.034765	-0.024286	-0.017526	-0.020145	-0.022114	-0.026938	0	-0.013294	-0.031019	-0.049383	-0.023296	-0.051816
COQ8A	56997	0	-0.0066846	-0.015597	0.0056443	-0.063353	-0.052893	-0.033289	0.00047877	0.37951	0	-0.070751	-0.16509	-0.24853	-0.27957	-0.13239
COQ8B	79934	0	-0.0021057	-0.0049132	-0.0069498	-0.014502	-0.030191	-0.023942	-0.017941	-0.010485	0	0.0022558	0.0052634	0.0093011	0.015192	0.016091
ADCK5	203054	0	-0.0076274	-0.017797	0.0082366	-0.0047356	-0.040352	-0.048584	-0.041628	-0.056919	0	-0.01301	-0.030357	-0.16148	-0.22201	-0.13984
ADCY6	112	0	-0.0022667	-0.0052889	-0.015894	-0.019167	-0.012464	-0.0062802	-0.0072372	-0.0047755	0	-0.0082337	-0.019212	-0.032371	-0.030659	-0.016826
ADCY7	113	0	-0.0029399	-0.0068597	-0.011724	-0.0088259	0.0059336	0.0047239	0.0048424	0.0031754	0	-0.003961	-0.0095989	-0.040475	-0.068302	-0.084601
ADD1	118	0	-0.0067358	-0.015717	-0.068716	-0.076707	-0.07011	-0.061778	-0.034973	-0.11051	0	-0.0056951	-0.013289	-0.37183	-0.3986	-0.19393
ADD3	120	0	-0.0010928	-0.00255	-0.00425	-0.011216	-0.010303	-0.0087298	-0.0058536	-0.0033454	0	-0.0010587	-0.0024703	-0.001313	-0.011363	-0.019072
ADGB	79747	0	-0.00062396	-0.0014559	-0.001408	-0.001844	-0.002392	-0.0013146	-0.00079561	-0.0011152	0	0.0011986	0.0031181	0.0064009	0.0097422	0.016017
ADH5	128	0	-0.0044853	-0.010466	-0.017941	0.012135	0.03896	0.064351	0.02241	-0.080681	0	-0.017073	-0.039837	-0.10269	-0.31721	-0.69607
ADHFE1	137872	0	-0.0012168	-0.0028392	-0.0040124	-0.0085706	-0.015316	-0.022939	-0.028414	-0.039965	0	0.00061178	0.0014275	0.0024521	0.0017977	0.001237
ADIPOR1	51094	0	-0.0063044	-0.01471	-0.025217	-0.038039	-0.033354	-0.033764	-0.031293	-0.012232	0	0.0089152	0.020802	0.16503	0.062883	0.10109
ADIPOR2	79602	0	0.0014123	0.0032954	-0.10171	-0.042714	-0.064296	-0.089948	-0.035616	0.027092	0	0.0040096	0.0093558	0.035565	0.091556	0.082708
ADIRF	10974	0	0.00063455	0.0014806	0.0025782	0.0041375	0.004094	0.0039766	0.0039453	0.0040246	0	0.0016108	0.0037585	0.0064047	0.0076326	0.007069
ADK	132	0	-0.0034366	-0.0080186	-0.0042366	-0.05364	-0.067681	-0.033022	-0.0039214	-0.0094431	0	0.023008	0.053684	0.088319	-0.0012383	-0.065792
ADM	133	-0.11571	-0.085286	-0.044725	-0.038488	0.01117	-0.068691	-0.040893	-0.07738	0.16779	0	-0.1024	-0.23893	-0.012255	0.18147	0.26478
ADM2	79924	-0.0042372	0.0004965	0.0068082	-0.010506	0.0062645	0.023761	0.066713	0.02397	0.02523	0	-0.0049335	-0.011511	-0.0079545	0.0075385	0.010575
ADNP	23394	0	-0.003836	-0.0089508	-0.011764	-0.00518	-0.0079169	-0.0074618	-0.0071815	-0.0094347	0	-0.0069407	-0.016195	-0.016111	-0.0086959	-0.0068057
ADNP2	22850	0	-0.0030871	-0.0072032	0.00049598	0.0083715	0.0061848	0.0038189	0.0044706	0.0038237	0	-0.0050659	-0.01182	-0.049576	-0.093194	-0.060317
ADO	84890	0	-0.030402	-0.070938	-0.1331	-0.098333	-0.1287	-0.16912	-0.16152	-0.17111	0	0.010883	0.025393	0.068778	0.045312	0.039347
ADORA1	134	0	-0.0023955	-0.0055895	-0.010529	-0.019012	-0.029044	-0.04017	-0.050365	-0.06951	0	7.4911e-05	-0.00062549	-0.0011722	0.0016257	0.0019119
ADORA2B	136	0	-0.016026	-0.037394	-0.053549	0.0096214	0.082247	0.10587	0.083125	0.051494	0	-0.0043095	-0.010055	-0.0025667	0.0017749	-0.025955
ADPRHL1	113622	0	-0.045868	-0.10703	-0.14738	0.013986	-0.06602	-0.095077	0.012145	-0.45182	0	0.12863	0.30013	0.82852	0.64856	0.25695
ADPRHL2	54936	0	0.004388	0.010239	0.022546	0.051194	0.048406	0.052373	0.028907	0.017756	0	0.037526	0.087561	-0.17856	-0.1296	-0.063299
ADPRM	56985	0	0.0019132	0.004464	0.0076302	0.0072304	0.0077114	0.0081062	0.0086921	0.0096162	0	0.0026546	0.0061941	0.01116	0.004454	0.0042531
ADRA1B	147	-0.010794	-0.08512	-0.18422	-0.39537	0.046534	0.19049	0.32228	0.35869	0.5565	0	0.0089877	0.020971	0.007243	-0.1891	-0.3895
ADRA1D	146	0.00032807	0.0045504	0.01018	0.016816	0.025938	0.026294	0.021678	0.020849	0.020711	0	0.0049066	0.011449	0.019358	0.028734	0.05587
ADRA2A	150	0	-0.11149	-0.064352	0.034867	0.025305	0.0060723	0.022544	0.039593	0.062744	0	-0.049681	-0.11592	-0.019973	0.13162	0.18505
ADRA2C	152	0	0.0029944	0.006987	0.032857	0.10092	0.035999	-0.022496	-0.12211	-0.16168	0	0.0054024	0.012606	0.06809	0.18032	0.13182
ADRB1	153	0	-0.0073041	-0.017043	-0.013796	-0.014531	0.00050947	-0.010508	-0.017231	-0.016982	0	0.026374	0.061538	0.094622	0.046431	0.040391
ADRB2	154	0	0.0027239	0.0063557	0.004856	0.053139	0.11998	0.14329	0.1167	0.060653	0	-0.062949	-0.14688	-0.17049	-0.090472	-0.011513
ADRB3	155	0	-0.006702	-0.015638	-0.014099	-0.0061366	-0.01094	-0.00064861	0.0072322	0.024834	0	0.026408	0.068666	0.032343	-0.016409	0.090922
GRK2	156	0	0.0010814	0.0025233	0.0039147	0.0063473	0.010754	0.015337	0.013797	0.021159	0	0.0029609	0.0069089	0.010599	0.010084	0.024797
ADRM1	11047	-0.050725	-0.042016	-0.030403	-0.057352	0.034802	0.087625	0.17485	0.093484	0.22439	0	-0.018366	-0.042854	-0.11	-0.027904	-0.016804
ADSL	158	0	-0.032184	-0.075095	-0.040898	0.066046	0.09721	0.042669	0.075866	-0.074791	0	0.1501	0.35023	0.12623	-0.16071	-0.25945
ADSS	159	0	0.0035626	0.0083126	0.016698	0.0079275	0.0048677	0.0016079	0.0064446	-0.004377	0	-0.017558	-0.040968	-0.045686	-0.16358	-0.14386
ADSSL1	122622	0	-0.0094657	-0.022087	0.093411	-0.23543	-0.41749	-0.41147	-0.4263	-0.41875	0	-0.017213	-0.040165	0.62292	0.2408	-0.15062
ADTRP	84830	0.00031833	-0.00039647	-0.0013495	-0.0024284	-0.0025006	-0.003119	-0.0023793	-0.0018998	-0.00148	0	0.0032946	0.0076873	0.014972	0.0056452	0.00055785
AEBP1	165	0	-0.0066051	-0.015412	-0.02642	-0.040431	-0.053461	-0.053311	-0.05337	-0.055411	0	0.001061	0.0024756	0.0046639	0.0067721	0.0096229
AEBP2	121536	0	-0.004598	-0.010729	-0.02491	-0.00053487	0.0080865	0.0063382	0.013424	0.007848	0	-0.023541	-0.05493	-0.1033	-0.14791	-0.13153
AEN	64782	0	-0.0081864	-0.019102	0.22113	0.11559	0.22479	0.50993	0.26716	0.20435	0	-0.012401	-0.028935	-0.33487	0.0077302	0.14706
AFAP1	60312	0	-0.0074407	-0.017362	-0.050991	0.044497	0.025383	0.071944	0.11995	0.2005	0	-0.020849	-0.048648	-0.17604	-0.18046	-0.20942
AFAP1L1	134265	0	0.072163	0.16838	0.15592	0.10264	0.19926	0.57443	0.62269	0.68399	0	0.082789	0.19317	-0.26384	-0.44156	-0.47282
AFAP1L2	84632	-8.4245e-05	-0.0056545	-0.013082	-0.022207	-0.049422	-0.031561	-0.027261	-0.028699	-0.011035	0	-0.0047875	-0.011171	-0.025612	-0.062451	-0.069945
AFF1	4299	0	-0.00078022	-0.0018205	-0.0028021	-0.0057454	-0.0067012	-0.0066969	-0.013316	-0.0035303	0	-0.0019052	-0.0044454	-0.0070339	-0.0044447	-0.010072
AFF4	27125	0	-0.0092299	-0.021537	-0.026029	-0.0081175	0.01162	0.0046917	0.0032359	0.0062127	0	-0.013439	-0.031357	0.020433	0.066428	0.083223
AFG3L2	10939	0	-0.02838	-0.066219	-0.10227	-0.017334	0.053813	0.1255	0.064489	-0.040523	0	0.083103	0.19391	-0.3044	-0.28411	0.0054907
AFMID	125061	0	0.0055109	0.012859	-0.023039	-0.058983	0.00024966	-0.0090337	0.0078547	0.02072	0	0.029655	0.069194	0.056962	0.23158	0.13571
AFTPH	54812	0.0011423	-0.0015854	-0.0052222	-0.011381	-0.014539	-0.017523	-0.0066093	0.0030331	0.024857	0	0.0091056	0.021246	0.043971	0.056321	0.04707
AGA	175	0	-0.0097024	-0.022639	-0.03881	-0.06263	-0.045397	-0.019448	-0.015042	-0.022247	0	-0.029095	-0.067889	-0.083035	-0.10407	-0.10948
AGAP1	116987	0	0.0083754	0.019543	0.015353	0.025426	-5.6671e-05	-0.0012346	-0.0083369	-0.0060671	0	0.021481	0.050121	0.076616	0.11733	0.12436
AGBL2	79841	0	0.0016595	0.0038721	-0.0038451	-0.0098055	-0.04366	-0.061731	-0.067177	-0.051355	0	0.016036	0.037416	0.066998	0.12976	0.18062
AGBL3	340351	0	0.026599	0.062065	0.11283	0.059383	0.068336	0.084691	0.080941	0.05544	0	0.058154	0.13569	0.20853	0.40329	0.59068
AGBL4	84871	0	-0.00028712	-0.00066994	-0.0015935	-0.0012223	-0.0009927	-0.00021115	4.0444e-05	-0.0014804	0	0.0019188	0.0044773	0.0074581	0.0098937	0.013409
AGBL5	60509	0	-0.0488	-0.11387	-0.084288	-0.094892	-0.38464	-0.63274	-0.52391	-0.42498	0	0.054355	0.12683	0.23869	0.017203	-0.042636
AGER	177	0	0.068973	0.16094	0.19915	0.084552	0.038105	-0.014827	-0.04444	-0.021965	0	0.088516	0.20654	0.33232	0.27468	0.21283
AGFG1	3267	-0.0017536	-0.0026079	-0.003747	-0.017294	-0.00072381	-0.0028371	-0.0054779	-0.0053376	-0.0063958	0	-0.009403	-0.02194	-0.054348	-0.1381	-0.17614
AGFG2	3268	0	-0.0015073	-0.0035171	0.001153	-0.023928	-0.019549	0.0060203	-0.0089247	-0.014496	0	-0.0028217	-0.0065839	-0.083008	-0.13567	-0.1196
AGGF1	55109	0	-0.0061538	-0.014359	-0.024615	-0.033413	-0.024107	-0.025134	-0.025857	-0.028061	0	-0.0078467	-0.018309	-0.031387	-0.04708	-0.058387
AGK	55750	0	0.02057	0.047997	0.12703	0.051512	0.10085	0.056699	0.012554	-0.11234	0	0.0055603	0.012974	0.048028	-0.35647	-0.3127
AGL	178	0	-0.0070167	-0.016372	-0.026456	-0.057006	-0.046531	-0.039091	-0.047867	-0.067713	0	-0.0076495	-0.017849	-0.02866	-0.026469	-0.013409
AGMAT	79814	0	5.4042e-05	0.0001261	0.032833	0.014409	0.04439	0.035273	0.024063	0.031429	0	-0.0030498	-0.0071162	0.0059401	-0.0061598	-0.021877
AGMO	392636	0	0.026353	0.061489	0.10541	0.10205	0.15225	0.097077	0.041905	-0.06844	0	-0.10226	-0.2386	-0.29409	-0.76003	-1.1021
AGO1	26523	-0.00022613	-0.0033087	-0.0074187	-0.017368	-0.022517	-0.016731	-0.012984	-0.013354	-0.015987	0	-0.001842	-0.004298	-0.0074609	-0.019643	-0.033027
AGO2	27161	0	5.4104e-38	1.2624e-37	2.1642e-37	3.2463e-37	4.0543e-37	6.2069e-37	6.9662e-37	7.8718e-37	0	-1.7495e-37	-4.0822e-37	2.7064e-37	-1.6388e-37	-5.984e-37
AGO3	192669	0	-3.7322e-74	-8.7085e-74	-1.358e-73	-1.2718e-73	-1.0455e-73	-6.6184e-74	-7.7263e-74	-6.2088e-74	0	-1.9666e-37	-4.5886e-37	-2.3502e-37	3.3585e-38	3.0219e-37
AGO4	192670	0	-0.0065898	-0.015376	-0.026359	-0.022973	-0.02105	-0.017203	-0.016542	-0.013767	0	-0.0041667	-0.0097223	-0.016667	-0.025	-0.042236
AGPAT1	10554	0	-0.0018876	-0.0044043	-0.0071591	-0.01148	-0.018396	-0.011577	-0.01112	-0.010736	0	0.00025865	0.00060352	0.001176	0.0014722	0.0014505
AGPAT2	10555	0	0	0	0	0	0	0	0	0	0	-0.0094188	-0.021977	-0.037675	-0.056513	-0.056698
AGPAT3	56894	0	-0.011597	-0.02706	-0.046388	0.07234	0.17159	0.13831	0.10039	-0.57446	0	0.035419	0.082644	0.0088387	-0.11507	-0.34401
AGPAT4	56895	0	-0.0022569	-0.0052662	-0.012335	-0.020454	-0.013236	-0.016245	-0.014593	-0.022167	0	-0.0048039	-0.011209	-0.019593	-0.029006	-0.040112
AGPAT5	55326	0	-0.15544	-0.36269	-0.4077	-0.39931	-0.35258	0.022433	-0.04397	-0.044317	0	0.090445	0.21104	0.36178	0.46026	0.49927
AGPS	8540	0	-0.0014799	-0.003453	0.0013747	0.00045473	-0.00070992	-0.011942	-0.034965	-0.019841	0	-0.012369	-0.02886	-0.061137	-0.16588	-0.14316
AGR2	10551	0	0.01156	0.026973	0.058877	0.043846	0.013754	-0.050157	-0.029331	-0.028525	0	0.0074815	0.017457	0.0294	-0.0014279	-0.026337
AGR3	155465	0	-2.1128e-05	-4.9298e-05	-0.0042865	-0.0070094	-0.0089616	-0.0097001	-0.011569	-0.014891	0	-0.00067114	-0.001566	0.013639	0.023637	0.016908
AGRN	375790	0	0.0027014	0.0063033	0.011947	0.012395	0.0088402	0.0063661	0.0048422	0.0012154	0	-0.014383	-0.033561	-0.082946	-0.060432	-0.042362
AGTPBP1	23287	0	-0.0029037	-0.0067754	-0.010947	-0.019578	-0.021281	-0.017214	-0.014311	-0.0017659	0	-0.0016866	-0.0039355	-0.0058661	-0.00652	-0.02787
AGTRAP	57085	0	0.007561	0.017642	0.028361	0.034594	0.016801	0.018097	0.016931	0.017417	0	-0.0036442	-0.0085032	-0.016188	-0.024357	-0.040252
AHCTF1	25909	0	-0.013234	-0.03088	-0.063706	-0.070997	0.18635	0.16477	0.34948	0.35779	0	-0.044294	-0.10335	-0.0042019	-0.016556	0.053387
AHCY	191	0	-0.0020236	-0.0047218	-0.015129	-0.01114	-0.014152	-0.011473	-0.0087137	-0.011566	0	-0.0034906	-0.0081446	-0.013778	-0.016193	-0.020786
AHCYL1	10768	-6.6095e-05	-0.00063491	-0.0013933	-0.0023768	-0.003597	-0.0091192	-0.007785	-0.0089844	-0.0071274	0	-0.0026597	-0.006206	-0.0056238	-0.0093375	-0.015502
AHCYL2	23382	0	-0.0031715	-0.0074001	-0.0042593	-0.0058368	-0.012838	-0.0026634	0.018304	0.061725	0	-0.0216	-0.050401	-0.056408	-0.039235	-0.001454
AHDC1	27245	0	0.0069142	0.016133	-0.062753	-0.15147	-0.077408	-0.024188	-0.070107	-0.16236	0	-0.020765	-0.048451	-0.083059	0.14115	0.20299
AHI1	54806	0	-0.0026065	-0.0060818	-0.0088732	-0.01613	-0.017177	-0.018469	-0.01542	-0.015816	0	0.0070317	0.016407	0.028755	0.057998	0.10276
AHNAK	79026	-0.00035755	-0.00067575	-0.0011	-0.0058749	-0.0057056	-0.0021349	-0.0099487	-0.012018	-0.0093037	0	-0.0023285	-0.0054332	-0.029599	-0.026784	-0.019852
AHNAK2	113146	0.00043442	-0.0039805	-0.009867	-0.024801	-0.029089	-0.021125	-0.011795	-0.010294	-0.011758	0	-0.0076211	-0.017782	-0.029396	-0.068295	-0.082669
AHR	196	0	-0.011444	-0.026702	-0.07334	-0.043052	0.005232	0.13872	0.15199	0.36027	0	-0.027832	-0.073478	0.0053663	0.12106	0.14851
AHSA1	10598	0	0.00080816	0.0018857	0.00023542	0.0021819	0.0050288	0.0093452	0.0067277	0.0053002	0	0.022842	0.053298	-0.0022847	0.048518	0.083676
AIDA	64853	0	0.009236	0.021551	0.024365	0.004295	0.0066271	0.0071089	0.0069339	0.0044485	0	0.016046	0.037442	0.064186	0.02206	0.015066
AIF1L	83543	0	-1.0731e-37	-2.5039e-37	-4.2923e-37	-6.4385e-37	-1.3859e-36	-1.5131e-36	-1.7796e-36	-1.4232e-36	0	3.502e-37	8.1714e-37	5.2421e-37	7.2762e-37	6.7955e-37
AIFM1	9131	0	-0.017967	-0.041924	-0.081576	-0.13244	-0.10397	-0.0573	-0.063222	-0.031399	0	-0.041971	-0.097933	-0.16789	-0.34432	-0.35899
AIFM2	84883	-0.090585	-0.16202	-0.25726	-0.17704	0.0049684	0.2439	0.29486	0.21511	0.09331	0	-0.05921	-0.13816	-0.48993	-0.48014	-0.40392
AIFM3	150209	0	-0.035347	-0.082477	-0.14139	-0.19027	-0.16198	-0.16479	-0.14323	-0.086858	0	0.059916	0.1398	0.09426	0.049372	0.027285
CRYBG1	202	0	-0.0011263	-0.002628	-0.0060227	0.001346	0.0010237	-0.00049025	0.0050844	-0.013327	0	-0.006205	-0.014478	-0.042113	-0.078389	-0.075562
AIM2	9447	0	0.02077	0.048464	0.032312	0.033337	0.051722	0.05499	0.050074	0.058421	0	-0.0080368	-0.018753	-0.023657	-0.015983	-0.013531
AIMP1	9255	0	-0.0027317	-0.006374	0.0020342	0.0083234	0.012303	0.0063712	0.010231	-0.0047634	0	-0.011387	-0.026569	-0.032634	-0.16154	-0.2559
AIMP2	7965	0	-0.02197	-0.051264	-0.068274	0.043457	0.14096	0.18256	0.15998	-0.085505	0	-0.001074	-0.0025061	-0.18281	-0.27573	-0.31166
AIP	9049	0	-0.0019756	-0.0046097	-0.0078539	-0.0088619	-0.0086947	-0.011133	-0.01367	-0.0076478	0	-0.0014004	-0.0032677	-0.005112	-0.013412	-0.018323
AIRE	326	0	-0.008685	-0.020265	-0.033535	-0.049173	-0.057313	-0.052757	-0.041919	-0.009767	0	0.0081412	0.018996	0.034306	0.05586	0.13793
AJUBA	84962	-1.3254e-05	-0.009121	-0.021265	-0.030989	-0.0074101	0.007529	0.02523	0.038775	0.053586	0	-0.0015779	-0.0036817	-0.010448	-0.004055	-0.022376
AK1	203	0	-0.013672	-0.031902	-0.05469	-0.10171	-0.12413	0.056418	0.28836	0.66843	0	0.038968	0.090926	0.16619	0.065593	0.017383
AK2	204	0	-0.0077844	-0.018164	-0.001508	0.051014	0.074383	-0.014662	0.12234	0.085657	0	0.053623	0.12512	0.12946	-0.03073	-0.13783
AK3	50808	0	0.022335	0.052114	-0.054662	-0.16425	-0.079656	-0.14159	-0.11673	-0.02866	0	0.037442	0.087364	0.1647	-0.03929	-0.081322
AK4	205	0	-0.0036373	-0.008487	-0.013258	-0.041767	-0.030314	-0.01998	-0.020767	-0.024553	0	-0.0017384	-0.0040563	-0.01534	-0.029201	-0.050823
AK5	26289	-0.00059553	-0.0047373	-0.01026	-0.016695	-0.026141	-0.019738	-0.029368	-0.02906	-0.027663	0	0.0004007	0.00093496	0.0040691	0.005555	0.0062671
AK7	122481	0	0.016528	0.038565	0.058825	-0.03569	-0.16832	-0.29673	-0.12328	-0.066748	0	0.029807	0.069551	0.10169	-0.026992	-0.071515
AK8	158067	0	-1.1803e-05	-2.7541e-05	-0.0073705	0.038826	-0.0061403	-0.067797	-0.064111	-0.064683	0	0.0023574	0.0055006	0.0089102	0.0094	0.019872
AK9	221264	0	-0.00035432	-0.00082676	-0.0012098	-0.0114	-0.0087652	-0.0082724	-0.0062982	-0.0056532	0	-0.0024195	-0.0056455	-0.0098346	-0.014973	-0.022759
AKAP1	8165	0	-0.0024887	-0.0058069	-0.0089069	-0.0075001	-0.0016369	-0.0025069	-0.0021033	-0.003136	0	-0.008777	-0.02048	-0.026478	-0.029315	-0.031847
AKAP10	11216	0	0.016656	0.038865	-0.066212	-0.021897	-0.010876	-0.050801	-0.06283	0.0048003	0	-0.10327	-0.24097	-0.061033	0.06521	0.14192
AKAP11	11215	0	-0.0045722	-0.010668	-0.043112	-0.046422	-0.031896	-0.038293	-0.056501	-0.032883	0	-0.013321	-0.031081	-0.078144	-0.13872	-0.18274
AKAP12	9590	-0.0041579	-0.0054923	-0.0072715	-0.025494	0.08936	0.096831	0.096399	0.10838	0.081926	0	-0.031845	-0.074305	-0.092366	-0.079801	-0.063019
AKAP13	11214	0	-0.001984	-0.0046294	-0.023254	-0.016043	-0.0046045	-0.0071776	0.0022069	-0.0067681	0	-0.011644	-0.027168	-0.059397	-0.10079	-0.070011
AKAP14	158798	0	-0.020743	-0.0484	-0.053836	0.023268	0.0018569	0.0076859	-0.0019204	0.015057	0	0.011801	0.027536	0.047204	0.34706	0.43991
AKAP17A	8227	0	0.0025526	0.005956	0.0082066	0.014941	0.023402	0.0359	0.040713	0.060119	0	0.0048148	0.011234	0.019259	0.033355	0.084523
AKAP2	11217	0	-0.0014372	-0.0033534	-0.0065882	-0.0010049	0.003061	0.0076279	0.011588	0.015228	0	-0.0069059	-0.016114	-0.014506	-0.01258	-0.0036161
AKAP3	10566	0	-0.015668	-0.036558	-0.052598	-0.028183	-0.022479	-0.016775	-0.0057701	0.015806	0	0.022362	0.052178	0.0055039	0.045376	0.046784
AKAP5	9495	0	-0.011979	-0.02795	-0.037318	-0.060933	-0.09608	-0.088472	-0.15967	-0.015338	0	-0.0022668	-0.0052892	0.006242	-0.0060639	-0.028922
AKAP8	10270	0	-0.0251	-0.058566	0.062726	0.06429	0.013796	0.025883	0.0067623	0.03147	0	-0.023903	-0.055775	-0.33364	-0.448	-0.13921
AKAP8L	26993	0	0.014128	0.032965	0.056511	0.10241	0.077835	0.084847	0.10403	0.12159	0	0.018099	0.042232	0.071459	0.1042	0.14431
AKAP9	10142	0	-0.055428	-0.12933	-0.22155	-0.15789	-0.16355	-0.25053	-0.20362	-0.21381	0	-0.060359	-0.14084	-0.27603	-0.21806	-0.068158
AKIP1	56672	0	0.0055618	0.012978	-0.020503	-0.036203	-0.22919	-0.12747	-0.11206	-0.11206	0	0.00056086	0.0013087	0.088684	0.195	-0.23789
AKIRIN1	79647	4.4483e-05	0.0016826	0.0038667	0.0067671	0.012318	0.01103	0.0083763	0.010265	0.01223	0	0.0020665	0.0048218	0.0083537	0.018802	0.019701
AKIRIN2	55122	0	-0.0077009	-0.017969	-0.033278	-0.013068	0.0057807	0.023307	0.014854	0.01959	0	-0.016258	-0.037936	-0.054221	-0.0024008	0.041413
AKNA	80709	1.0835e-05	0.0005356	0.0012353	0.0021015	0.0031578	0.0042276	0.0054288	0.006598	0.0086949	0	-8.4726e-05	-0.00019769	-0.00041158	-0.00068986	-0.00086075
AKNAD1	254268	0	0.0027783	0.0064828	0.0082687	0.018917	0.034151	0.052216	0.050202	0.049599	0	-0.0012857	-0.0030001	-0.0064485	-0.0074579	-0.0091415
AKR1A1	10327	0	-0.001216	-0.0028374	-0.0023592	-0.0053398	-0.01126	-0.01543	-0.00014257	-0.014065	0	1.5841e-05	3.6963e-05	0.0029775	-0.033179	-0.10497
AKR1B1	231	0	-0.0017165	-0.0040051	-0.0071134	-0.010961	-0.015797	-0.0068847	-0.0076095	-0.0076428	0	-0.0019582	-0.004569	-0.0074995	-0.011332	-0.016967
AKR1B10	57016	0	0.072953	0.17022	0.37705	-0.072857	-0.41403	-0.58081	-0.46781	-0.83796	0	0.016667	0.03889	0.36888	-0.14101	-0.32404
AKR7A2	8574	0	-0.0012073	-0.0028171	-0.0040941	-0.01013	-0.030232	-0.027569	-0.023883	-0.02241	0	-0.0023563	-0.005498	-0.0046669	-0.0050083	-0.02253
AKT1S1	84335	0	-0.0057111	-0.013326	-0.03562	-0.046679	-0.10509	-0.13508	-0.10578	-0.030233	0	0.011399	0.026598	0.036783	0.057259	0.057723
AKT2	208	0	-0.00068789	-0.0016051	-0.0028175	-0.0048858	-0.0045981	-0.0046908	-0.0046938	-0.0046821	0	-0.0021882	-0.0051057	-0.0053297	-0.0056826	-0.0043606
AKT3	10000	0.0014039	-0.0013395	-0.0049974	-0.0088364	-0.010805	-0.013838	-0.04004	-0.026915	-0.014995	0	0.014275	0.033308	0.060849	0.0082006	0.0037294
AKTIP	64400	0	-0.04858	-0.11335	-0.10835	-0.21092	0.15746	0.14487	0.17543	0.23644	0	0.040901	0.095435	0.053755	-0.20108	-0.21621
ALAD	210	3.2062e-05	-0.0012736	-0.0030144	-0.00499	-0.010386	-0.0073064	-0.0083852	-0.0072144	-0.0032903	0	-0.0021331	-0.0049773	-0.0058342	-0.010032	-0.011848
ALAS1	211	0	0.061647	0.14384	0.15012	0.012007	0.070041	0.22682	0.13879	0.095145	0	-0.14308	-0.33385	-0.30814	-0.82694	-0.43554
ALB	213	0	0.014307	0.033383	0.050343	0.0061133	0.023848	0.010388	0.016907	0.017999	0	0.041455	0.096729	0.2189	0.28071	0.26378
ALCAM	214	-9.6467e-07	-0.00038226	-0.00089065	-0.0015261	-0.0077481	-0.01688	-0.022838	-0.022427	-0.014049	0	-0.0053226	-0.012419	-0.0091058	-0.0056218	-0.028037
ALDH16A1	126133	0	0.0032253	0.0075258	0.011513	0.013295	0.013357	0.013296	0.014822	0.015265	0	-0.015572	-0.036335	-0.060501	-0.06915	-0.027347
ALDH18A1	5832	0	-0.0074685	-0.017427	-0.033796	-0.019048	-0.0043815	-0.0041089	-0.0084542	-0.02145	0	-0.010877	-0.025381	-0.057499	-0.11403	-0.12942
ALDH1A1	216	0	-0.00022578	-0.00052682	-0.0011739	-0.011332	-0.020066	-0.020354	-0.034353	-0.025068	0	-0.00029312	-0.00088947	-0.0017729	-0.0021698	-0.0076575
ALDH1A2	8854	0	0.00056426	0.0013166	-0.0078043	-0.088772	-0.035223	0.014757	-0.0033805	0.016147	0	-0.0068908	-0.016079	-0.027117	-0.1476	-0.13836
ALDH1A3	220	0	0.017943	0.041866	-0.056181	0.17769	0.3866	0.24825	0.28068	1.1161	0	-0.0049626	-0.011579	-0.20443	0.15763	0.32979
ALDH1B1	219	0	-0.031933	-0.074511	-0.066797	-0.072039	-0.077493	-0.080922	-0.08435	-0.19736	0	-0.033095	-0.077222	-0.13238	-0.20493	-0.16739
ALDH1L1	10840	0	-0.0032787	-0.0076503	-0.013115	-0.036525	-0.041666	-0.054449	-0.056955	-0.075499	0	-0.012631	-0.029471	-0.049812	-0.06845	-0.080784
ALDH1L2	160428	0	-0.006588	-0.015372	-0.024055	-0.0085627	-0.011284	-0.011085	-0.010385	-0.012493	0	-0.010957	-0.025567	-0.028136	-0.044635	-0.056961
ALDH2	217	0	-0.0045654	-0.010653	-0.018262	-0.11818	-0.1183	-0.12154	-0.12038	-0.059938	0	-0.018557	-0.043301	-0.065222	-0.10263	-0.3329
ALDH3A2	224	-0.00057644	-0.0093592	-0.021069	-0.035222	-0.036676	-0.016641	-0.016509	-0.016958	-0.018727	0	-0.010084	-0.02353	-0.040707	-0.04966	-0.049879
ALDH3B1	221	0	-0.0018575	-0.0043341	-0.0067564	-0.011865	-0.016478	-0.033388	-0.034553	-0.027083	0	-0.004345	-0.010138	-0.017423	-0.0248	-0.034202
ALDH3B2	222	0	0.044705	0.10431	0.12517	-0.087994	-0.070992	-0.10028	-0.14268	-0.012641	0	0.01084	0.025293	-0.054635	-0.06055	-0.061165
ALDH4A1	8659	0	-0.0042963	-0.010025	-0.0046402	-0.0080098	-0.020567	-0.016736	-0.015253	-0.034885	0	-0.004134	-0.0096459	-0.017068	-0.013872	-0.011995
ALDH5A1	7915	0	-0.0030934	-0.007218	-0.040983	-0.051442	-0.066683	-0.066948	-0.068187	-0.062479	0	-0.018059	-0.042138	-0.10566	-0.15759	-0.20367
ALDH6A1	4329	0	-0.0010296	-0.0024024	-0.0037142	-0.0070355	-0.024029	-0.037416	-0.037698	-0.033925	0	-0.0023258	-0.0054268	-0.0092987	-0.013339	-0.023742
ALDH7A1	501	0	-0.0041436	-0.0096683	-0.052354	-0.039455	-0.37025	-0.32887	-0.40185	-0.21652	0	0.12522	0.29218	0.20293	0.24984	0.18325
ALDH8A1	64577	0	0.012755	0.029762	0.038496	-0.0099295	-0.017948	-0.041856	-0.041173	-0.04325	0	0.031526	0.073562	0.14581	0.20318	0.23525
ALDOA	226	0	-0.0072495	-0.016916	-0.029029	-0.033294	-0.021859	-0.011054	-0.010308	-0.0077039	0	-0.010946	-0.02554	-0.059259	-0.074785	-0.090268
ALDOC	230	0	0.0026397	0.0061592	0.0050027	-0.0039204	-0.0032618	-0.0026463	-0.0033927	-0.0012085	0	0.010488	0.024472	0.043879	0.048806	0.053544
ALG1	56052	0	-0.0028497	-0.0066492	-0.005305	-0.0051492	-0.0050004	-0.0030338	-0.002747	-0.0056278	0	-0.016426	-0.038328	-0.053279	-0.070871	-0.077796
ALG10	84920	0	-0.0096241	-0.022456	-0.038496	-0.057744	-0.061258	-0.064772	-0.068285	-0.075313	0	-0.015747	-0.036743	-0.074874	-0.12063	-0.26567
ALG10B	144245	0	-0.0010326	-0.0024094	-0.0041303	-0.013278	-0.016242	-0.013968	-0.011059	-0.0065219	0	-0.0064743	-0.015107	-0.026477	-0.093463	-0.14536
ALG11	440138	0	0.025774	0.06014	0.090764	0.10486	0.16306	0.15913	0.041708	-0.26362	0	-0.10965	-0.25585	-0.029342	-0.13372	-0.1584
ALG12	79087	0	0.0083396	0.019459	0.046933	0.04471	0.010827	0.041038	0.019426	0.050428	0	-0.04549	-0.10614	-0.19914	0.039093	0.082163
ALG13	79868	0	0.026732	0.062374	0.019563	-0.025308	-0.015308	0.016433	-0.028444	-0.063046	0	0.15697	0.36626	0.56221	0.38871	0.12336
ALG14	199857	0	0.014084	0.032863	-0.1136	-0.13983	-0.35703	-0.41572	-0.32431	-0.22194	0	0.049291	0.11501	0.19717	0.30678	-0.14258
ALG2	85365	0	0.0062151	0.014502	0.0084052	0.042109	0.12183	0.09516	0.049529	0.0029601	0	-0.0014026	-0.0032727	-0.013532	-0.026658	-0.028136
ALG3	10195	-0.0037663	-0.015623	-0.031433	-0.049114	3.7907e-05	0.031472	0.07312	0.1097	0.10477	0	-0.012482	-0.029125	-0.068455	-0.12004	-0.14536
ALG5	29880	0	0.011402	0.026604	0.041789	0.037241	0.036564	-0.0041804	-0.043013	-0.13207	0	-0.0081077	-0.018918	-0.047314	-0.064569	-0.069969
ALG6	29929	0	0.00054218	0.0012651	0.0024949	-0.013257	-0.016204	-0.032622	-0.025748	-0.096262	0	-0.0091592	-0.021371	-0.062023	-0.14386	-0.14736
ALG8	79053	0	-0.010952	-0.025554	-0.037622	-0.031676	-0.007204	-0.0076746	-0.01184	-0.014457	0	-0.017097	-0.039894	-0.065978	-0.18928	-0.21688
ALG9	79796	0	-0.0036447	-0.0085044	-0.026585	-0.027492	-0.0075124	-0.012926	-0.0049281	-0.0058968	0	-0.019689	-0.04594	-0.067273	-0.06993	-0.10921
ALK	238	0	-0.00024326	-0.00056761	-0.0009491	-0.0015651	-0.0023323	-0.0047732	-0.0046962	-0.0047944	0	-0.00052776	-0.0012314	-0.0020895	-0.0018109	-0.0016294
ALKBH1	8846	0	-0.02815	-0.065683	-0.043413	0.059596	0.10804	0.20014	0.19873	0.24606	0	-0.041293	-0.09635	-0.17532	-0.025887	0.0019232
ALKBH2	121642	0	-0.019092	-0.044549	-0.058186	-0.026311	-0.04727	-0.04947	-0.056471	-0.056471	0	-0.020155	-0.047028	-0.12412	-0.18347	-0.15606
ALKBH3	221120	0	5.4214e-74	1.265e-73	4.9887e-73	3.9981e-73	3.0887e-73	5.3921e-74	-6.9947e-75	-1.8858e-73	0	1.2383e-37	2.8894e-37	4.9533e-37	-7.2173e-37	-6.2849e-37
ALKBH5	54890	0	-0.049171	-0.11473	-0.19668	-0.29336	-0.15598	-0.15722	-0.15674	-0.13986	0	0.087844	0.20497	0.17183	0.13634	0.094719
ALKBH6	84964	0	-0.010862	-0.025344	-0.043446	-0.095519	-0.088919	-0.13644	-0.11536	-0.049395	0	0.22249	0.51915	0.11301	0.047524	-0.038693
ALKBH7	84266	0.00041431	-0.0077343	-0.018599	-0.027593	-0.031143	-0.078426	-0.093566	-0.080966	-0.053991	0	-0.0051947	-0.012121	-0.032279	-0.04237	-0.11211
ALKBH8	91801	0	0.007268	0.016959	0.040234	0.067434	0.088319	0.10795	0.13944	0.13376	0	0.028231	0.065873	0.11616	0.10759	0.10514
ALMS1	7840	0	-0.0029353	-0.0068491	-0.023147	-0.027467	-0.029098	-0.015914	-0.012573	-0.022857	0	-0.005852	-0.013655	-0.026823	-0.048819	-0.062515
ALOX12	239	0	-0.0011755	-0.0027429	-0.0057899	-0.007447	-0.0065478	-0.0067053	-0.006776	-0.0053415	0	0.0038414	0.0089632	0.014316	0.021642	0.02896
ALOX12B	242	2.475e-06	0.00020986	0.00048637	0.00081855	0.0012861	0.0013843	0.0014683	0.0015485	0.0017151	0	0.00042248	0.0009858	0.0016825	0.0024761	0.0033839
ALOX15	246	0	-0.00093461	-0.0021808	-0.0032118	-0.004171	-0.0046986	-0.0058696	-0.006595	-0.002721	0	0.0026699	0.0062299	0.010648	0.016077	0.026317
ALOX15B	247	0	0.0036548	0.0085278	0.011835	0.025701	0.0059254	-0.0096306	-0.013518	-0.010221	0	0.011443	0.026701	0.042187	0.078728	0.11904
ALOX5	240	0	0.10111	0.23592	0.31824	0.18858	0.040653	-0.03066	-0.057471	-0.13499	0	0.0087693	0.020462	0.021553	0.020716	-0.31763
ALOX5AP	241	0.00057407	-0.0021507	-0.0057837	-0.016214	-0.026476	-0.03246	-0.031037	-0.030507	-0.027639	0	0.015853	0.03699	0.064616	0.068791	0.11663
ALOXE3	59344	5.7515e-05	0.00029094	0.00060217	0.0007227	0.0018246	0.002502	0.0033043	0.0037497	0.0034485	0	0.0011908	0.0027786	0.0053021	0.006684	0.019007
ALPI	248	1.0496e-05	-0.0002056	-0.00049373	-0.00080847	-0.00091056	-0.00067003	-0.0004999	-0.00047674	-0.00045937	0	0.00070081	0.0016352	0.0028455	0.0042077	0.0056033
ALPK1	80216	0	-0.0025799	-0.0060198	-0.0042349	-0.0042956	-0.01557	-0.020396	-0.027271	-0.040186	0	-0.021564	-0.050315	-0.083698	-0.09502	-0.16207
ALPK2	115701	0	0.00023569	0.00054995	0.00093206	0.0014105	0.001999	0.0025869	0.0031779	0.0043052	0	-2.2517e-05	-5.2541e-05	-7.9919e-05	-8.0066e-05	-0.00013045
ALPP	250	0	-0.0012893	-0.0030083	-0.0059459	-0.010115	-0.016139	-0.035353	-0.041065	-0.033351	0	-0.0056095	-0.013089	-0.0073319	-0.0066409	-0.0070645
ALPG	251	0	-0.00054605	-0.0012741	-0.002322	-0.0039282	-0.0074529	-0.011565	-0.015848	-0.010649	0	-0.0012755	-0.0029762	-0.0051537	-0.0037091	-0.0023327
ALS2	57679	0	-0.058587	-0.1367	-0.17802	0.20037	0.29453	0.19315	0.1135	0.12321	0	-0.2418	-0.56421	0.037853	0.16846	0.19666
ALS2CL	259173	0	-0.013153	-0.030689	-0.043854	-0.021872	-0.026902	-0.033602	-0.024367	-0.034892	0	-0.012515	-0.029201	-0.048052	-0.052944	-0.047758
C2CD6	151254	0	0.0062591	0.014605	0.025943	0.037022	0.00031145	-0.0077349	0.0046956	-8.2691e-05	0	0.02297	0.053598	0.091306	0.078485	0.042885
ALX1	8092	-4.6705e-05	9.3564e-06	8.4105e-05	0.00015916	-0.00051124	-0.0023878	-0.0037546	-0.0047025	-0.0077405	0	-0.0033164	-0.0077382	-0.013094	-0.010289	-0.0083173
ALX3	257	0.00080768	-0.001478	-0.0045255	-0.0082656	-0.0097238	-0.012722	-0.011586	-0.011404	-0.0068044	0	0.0056677	0.013225	0.026037	0.037607	0.048944
ALX4	60529	0	0.0033017	0.0077041	0.012562	0.018713	0.025399	0.024964	0.024526	0.025591	0	0.00042932	0.0010017	0.00065681	0.00016971	0.00075329
ALYREF	10189	0	-3.7437e-05	-8.7352e-05	-0.0013245	0.00037029	0.0033403	0.0064766	0.0063171	0.0068412	0	0.0035478	0.0082782	0.014748	0.00061313	0.035341
AMACR	23600	0	-0.00071179	-0.0016608	-0.002966	-0.0046065	-0.0038215	-0.0090792	-0.00844	-0.0080768	0	-0.0051982	-0.012129	-0.0047246	-0.010857	-0.0081742
AMBN	258	0	-0.0098324	-0.022942	-0.020817	-0.017265	-0.019253	-0.020572	-0.016993	-0.019469	0	0.0056484	0.01318	0.022951	0.031664	0.053676
AMBP	259	0	-0.0005421	-0.0012649	-0.001895	-0.003558	-0.0068439	-0.0094307	-0.0094453	-0.017538	0	-0.00047879	-0.0011172	-0.002533	-0.0022108	-0.019674
AMBRA1	55626	0	-0.0091747	-0.021408	0.11628	-0.10156	0.049078	-0.035216	-0.096335	-0.031653	0	-0.049246	-0.11491	0.1495	0.11863	0.1068
AMD1	262	-0.00070083	0.0066409	0.01643	0.027204	0.023843	0.021065	0.012406	0.028876	0.031036	0	0.012873	0.030037	0.052561	0.034251	0.044995
AMDHD1	144193	-5.4163e-05	-0.0014089	-0.0032152	-0.0052923	-0.0083504	-0.011946	-0.013905	-0.014476	-0.016797	0	-0.0010505	-0.0024511	-0.0041905	-0.0063253	-0.0086281
AMDHD2	51005	0	-0.06879	-0.16051	-0.15131	-0.15735	-0.1151	-0.14882	-0.15008	-0.12454	0	0.032615	0.076102	0.16781	0.12402	0.15207
AMER1	139285	0	-0.0086294	-0.020135	-0.041503	0.050181	0.12774	0.16752	0.090967	-0.08236	0	-0.048211	-0.11249	-0.25313	-0.18947	-0.1337
AMER2	219287	0	0.0034597	0.0080727	0.013839	0.013173	0.013009	0.012976	0.013027	0.013635	0	0.0025975	0.0060608	0.01029	0.0093919	0.0043563
AMFR	267	0	-0.01593	-0.03717	-0.21878	-0.46849	-0.47862	-0.36569	-0.33404	-0.10666	0	0.14196	0.33123	0.12039	-0.023314	-0.02489
AMH	268	0	0.0025635	0.0059814	-0.014525	-0.009014	-0.017162	-0.016297	-0.017949	-0.0086329	0	0.016112	0.037594	0.11535	0.16225	0.22213
AMHR2	269	0	-0.0047653	-0.011119	-0.017669	-0.013656	-0.013389	-0.013972	-0.012877	-0.0092601	0	0.0041331	0.0096439	0.017579	0.0096172	0.037094
AMIGO2	347902	0	-0.0011009	-0.0025687	-0.0041092	-0.0072691	-0.0050139	-0.0027707	-0.013695	-0.049211	0	-0.011566	-0.026987	-0.045503	-0.075455	-0.13034
AMMECR1	9949	0	0.0074893	0.017475	0.029957	0.027088	0.029258	0.030936	0.0279	0.0091537	0	0.0025466	0.0059421	0.011692	0.0083402	0.0042791
AMN	81693	0	0.0073074	0.017051	0.028962	0.027439	0.030202	0.031523	0.030823	0.03217	0	0.0073731	0.017204	0.02902	0.057559	0.095775
AMOT	154796	0	-0.00012558	-0.00029301	-0.016034	-0.030821	-0.03235	-0.032021	-0.032024	-0.017845	0	-0.0029596	-0.0069057	-0.01974	-0.032474	-0.042641
AMOTL1	154810	0	-0.027727	-0.064697	-0.052362	0.13411	0.13872	0.25174	0.19083	0.13854	0	-0.0055356	-0.012916	-0.16067	0.053127	0.095492
AMOTL2	51421	0	-0.014529	-0.0339	-0.015209	0.043619	0.024284	0.018832	0.01442	0.0078022	0	-0.033718	-0.078676	-0.059823	0.0067175	-0.016799
AMPD1	270	0	0.014564	0.033982	0.11009	0.08186	0.04222	0.0060111	-0.0030263	-0.020794	0	-0.00013381	-0.00031222	0.1349	0.16101	0.16524
AMPD2	271	0	-0.0078586	-0.018337	-0.04124	-0.038943	-0.028621	-0.016139	-0.0055301	-0.0042609	0	-0.014075	-0.032842	-0.061816	-0.0069963	0.0018507
AMPD3	272	0	-0.00095021	-0.0022171	-0.0042374	-0.0030897	-0.0023043	0.0011621	-0.0022612	-0.002099	0	-0.011518	-0.026876	-0.032744	-0.017013	-0.016372
AMZ2	51321	0	-0.019659	-0.045871	0.0065218	-0.13598	-0.12635	-0.20547	0.057263	0.30441	0	0.1237	0.28863	0.49569	0.021051	-0.16347
ANAPC10	10393	0	0.048175	0.11241	0.14571	0.19588	0.20151	0.19685	0.17255	0.2574	0	-0.0066955	-0.015623	-0.077252	-0.45147	-0.58106
ANAPC11	51529	0	-0.0039066	-0.0091155	-0.014701	-0.018278	-0.021221	-0.013278	-0.0088931	-0.0086672	0	0.0061942	0.014453	0.0036378	-0.010356	-0.011745
ANAPC13	25847	0	-0.0040239	-0.009389	-0.0082907	-0.042658	-0.067729	-0.11223	-0.10362	-0.1405	0	0.033627	0.078462	0.16597	0.0085428	-0.013833
ANAPC15	25906	0	0.0078476	0.018311	0.032956	0.010388	-0.014549	-0.039236	-0.040835	-0.045253	0	0.013332	0.031826	0.059892	0.051189	0.027993
ANAPC16	119504	0	-0.0021099	-0.0049231	-0.0079358	-0.015389	-0.022033	-0.018146	-0.018874	-0.034522	0	0.011118	0.025729	0.040644	0.0099602	-0.015206
ANAPC4	29945	0	-0.00086643	-0.0020217	-0.007268	-0.0066859	-0.013756	-0.014876	-0.023218	-0.024113	0	-0.0041077	-0.0095847	-0.028234	-0.069966	-0.058969
ANAPC5	51433	0	-0.023987	-0.055969	-0.18075	-0.20141	-0.11576	2.3981e-05	-0.032852	-0.058542	0	0.099967	0.23326	0.054785	-0.18485	-0.2156
ANAPC7	51434	0	-0.022651	-0.052853	-0.11067	-0.063078	0.055588	0.17098	0.092969	-0.068551	0	-0.04825	-0.11258	-0.193	-0.2788	-0.23533
ANG	283	0	0.092247	0.21524	0.38465	-0.19686	-0.64051	-0.8762	-0.74238	-0.31304	0	-0.072499	-0.16916	-0.29182	-0.44429	-0.46823
ANGEL1	23357	0	0.042525	0.099226	0.1644	0.16983	0.19085	0.078597	0.019815	0.047613	0	-0.046026	-0.10739	-0.15438	-0.26065	-0.20855
ANGEL2	90806	0	0.00061239	0.0014289	-0.014283	-0.037705	-0.10404	-0.16291	-0.25266	-0.3522	0	-0.030923	-0.072155	0.14232	0.19387	0.22367
ANGPT1	284	0	-0.00092947	-0.0021688	-0.0051574	-0.005207	0.0012451	0.0033656	0.0038628	0.0028694	0	0.0058982	0.014392	0.02768	0.02151	0.018603
ANGPT2	285	0	0.0037172	0.0086735	0.013796	0.01446	0.0051989	0.0045445	0.0031056	0.011373	0	0.0026845	0.0062639	0.026695	-0.0020175	0.070408
ANGPTL1	9068	0	0.0002235	0.00052149	0.00089727	0.0013694	0.0018538	0.0018043	0.0018051	0.0018047	0	0.00032856	0.00076664	0.0013137	0.0019767	0.0026611
ANGPTL4	51129	0	0.0041487	0.0096803	0.017274	0.15551	0.28645	0.32439	0.31124	0.51015	0	-0.025742	-0.060064	-0.37396	-0.18881	0.021973
ANK1	286	0.064071	0.064107	0.064154	0.0010051	-0.078281	-0.021215	-0.0083145	-0.0078886	-0.017296	0	0.0046418	0.010831	-0.084278	0.12402	0.12839
ANK2	287	0	-0.001801	-0.0042022	0.013155	-0.075379	-0.093349	-0.12917	-0.088851	-0.10125	0	-0.0037157	-0.00867	-0.0038706	-0.00023053	-0.0011795
ANK3	288	0	-0.0032829	-0.00766	-0.013385	-0.029566	-0.03986	-0.030692	-0.025416	-0.0067432	0	-0.0022633	-0.0052811	-0.0089872	-0.019608	-0.039233
ANKDD1A	348094	0	0.10131	0.23639	0.48466	0.5075	0.53034	0.55318	0.57602	0.6217	0	0.081892	0.19108	0.47404	0.81358	1.3408
ANKEF1	63926	0	-0.0007853	-0.0018324	-0.0031412	-0.0049538	-0.005712	-0.0062596	-0.0063752	-0.0079611	0	-0.0023311	-0.0054393	-0.0094661	-0.015757	-0.026613
ANKFY1	51479	0	0.098443	0.2297	0.33417	0.27249	0.24908	0.16219	0.13002	0.11926	0	0.052006	0.12135	0.22872	0.30228	0.32775
ANKHD1	54882	0	-0.0032597	-0.0076061	-0.015028	0.0043558	-0.0044669	-0.0082054	0.0038501	2.727e-06	0	-0.015584	-0.036363	-0.078574	-0.10037	-0.12677
ANKHD1-EIF4EBP3	404734	0	-0.0042172	-0.00984	-0.015629	-0.012541	-0.017423	-0.020645	-0.017826	-0.0099221	0	-0.022183	-0.05176	-0.083366	-0.10973	-0.085757
ANKIB1	54467	0	0.02636	0.061506	-0.024537	0.0058966	-0.020092	0.023271	-0.0049033	-0.029944	0	0.0087766	0.020479	-0.023848	0.0078873	-0.00034733
ANKK1	255239	0	0.0062645	0.014617	0.027146	0.042212	0.041583	0.029755	0.049464	0.033531	0	0.01947	0.045429	0.035723	0.025351	0.017195
ANKMY1	51281	0	-0.00085758	-0.002001	-0.0019263	-0.0053774	-0.0047298	-0.0052214	-0.0041361	-0.0058458	0	-0.0085101	-0.019857	-0.032548	-0.027245	-0.030421
ANKMY2	57037	0	-0.019646	-0.045842	-0.075813	-0.17273	-0.087833	-0.088076	-0.08682	-0.062838	0	-0.048277	-0.11265	-0.10986	-0.1561	-0.19042
ANKRA2	57763	0	-0.0058045	-0.013544	-0.044216	-0.068866	-0.11462	-0.17005	-0.033031	0.056695	0	-0.098695	-0.23029	0.34019	0.15104	0.092892
ANKRD1	27063	0	-0.10159	-0.23704	0.12767	0.39196	0.54782	0.48943	0.52245	0.34806	0	-0.028522	-0.066551	-0.10389	-0.20114	-0.18679
ANKRD10	55608	0	0.020957	0.048899	0.14874	0.46751	0.22945	0.53545	0.33563	0.79489	0	-0.17022	-0.39719	-0.0058256	-0.39208	-0.1382
ANKRD11	29123	0	-0.0024659	-0.0057538	-0.045652	0.080051	-0.091854	-0.088199	-0.059459	-0.028884	0	0.06158	0.14369	-0.28072	-0.060952	0.036732
ANKRD12	23253	0	0.0015099	0.0035232	0.0054626	0.0043938	-0.0061923	-0.017589	-0.017561	-0.015651	0	0.0052423	0.012928	0.022764	0.038041	0.034947
ANKRD13A	88455	0	-0.031671	-0.0739	-0.27209	-0.49422	-0.61929	-0.64928	-0.64978	-0.5594	0	0.022778	0.053148	0.10007	0.15104	0.17494
ANKRD13B	124930	-0.0019952	-0.008907	-0.018123	-0.03222	-0.036103	-0.039476	-0.04171	-0.043388	-0.045229	0	0.00033333	0.00077776	0.0069321	0.01072	0.010652
ANKRD13C	81573	0	-0.079492	-0.18548	-0.16638	-0.10548	-0.063296	0.063396	0.15304	0.29421	0	0.021166	0.049386	0.15014	0.08231	0.22564
ANKRD13D	338692	0	0.012389	0.028907	0.03367	-0.012657	0.028198	0.014212	0.051524	0.091998	0	-0.019985	-0.046633	0.0066307	-0.10033	-0.075201
ANKRD16	54522	0	-0.0021504	-0.0050177	-0.0079222	-0.0037448	-0.0054287	-0.0067988	-0.0073119	-0.01022	0	-0.0074637	-0.017415	-0.015398	-0.025657	-0.029769
ANKRD17	26057	0	-0.042237	-0.098554	-0.28647	-0.26179	-0.27724	-0.1955	-0.055188	0.24376	0	0.011072	0.025834	-0.47171	-0.049249	0.098003
ANKRD18A	253650	0	-0.017106	-0.039914	-0.079486	-0.078971	-0.078783	-0.066237	-0.051085	-0.048484	0	-0.016541	-0.038595	-0.066162	-0.058128	-0.044406
ANKRD18B	441459	0	-8.1334e-05	-0.00018978	-0.0010365	0.00032504	0.0030106	0.0044987	0.0079041	0.011836	0	0.011577	0.027012	0.019953	0.022473	0.052056
ANKRD2	26287	0.00045441	-0.0039662	-0.0098603	-0.014631	-0.01234	-0.0079924	-0.0079084	-0.0077604	-0.0079721	0	0.015775	0.036809	0.04261	0.021213	0.031005
ANKRD22	118932	0	-0.0038626	-0.0090128	-0.014646	-0.037676	-0.025196	0.0019853	0.03154	0.064518	0	0.00032928	0.00076832	0.004873	-0.0080887	-0.05255
ANKRD26	22852	0	-0.027643	-0.064499	-0.081373	0.025242	-0.12118	-0.26759	-0.26759	-0.26759	0	0.015115	0.035269	0.06046	0.61829	1.0584
ANKRD27	84079	0	-0.010077	-0.023514	0.019499	0.096121	0.33924	0.41015	0.3834	0.24999	0	-0.10673	-0.24905	-0.28604	-0.13357	-0.029716
ANKRD28	23243	0	-0.0041018	-0.009571	-0.01722	-0.024496	-0.019496	-0.013641	-0.006042	-0.0060109	0	-0.0013726	-0.0032028	-0.0051755	-0.0075734	-0.013869
ANKRD29	147463	0	-0.012446	-0.029041	-0.053809	-0.072152	-0.090515	-0.040214	0.010087	0.11069	0	0.04565	0.10652	0.1826	0.17103	0.15741
ANKRD33	341405	0	0.0015233	0.0035545	0.0056804	0.01052	0.010906	0.011231	0.010513	0.011664	0	0.002817	0.0065731	0.010483	0.01519	0.032619
ANKRD34B	340120	0	-0.0010654	-0.0024859	-0.0038512	-0.0061398	-0.0088902	-0.011647	-0.01103	-0.010083	0	0.0001455	0.00033949	0.00060642	0.0013065	0.0018052
ANKRD35	148741	0	-0.017971	-0.041933	-0.076445	-0.11544	-0.12476	-0.1827	-0.19855	-0.0273	0	0.026936	0.06285	0.11408	0.29416	0.29009
ANKRD37	353322	0	0.0049566	0.011566	0.2435	0.22298	0.60953	0.85524	0.63746	0.85468	0	-0.11946	-0.27874	-0.024019	0.0017474	0.66434
ANKRD39	51239	0	0.010402	0.024271	0.012911	0.079492	0.13034	0.17542	0.19114	0.36173	0	0.0054482	0.012712	-0.00034867	-0.017804	-0.023189
ANKRD40	91369	0	-0.12413	-0.28963	-0.23535	-0.088045	-0.0073898	0.10292	0.1639	0.31675	0	-0.12834	-0.29946	0.24673	0.21197	0.24057
ANKRD42	338699	0	0.0012564	0.0029316	0.016044	0.011569	0.0052539	0.0056521	0.0059631	0.0066931	0	0.0035003	0.0081673	0.014269	0.02587	0.034167
ANKRD45	339416	0	-0.002267	-0.0052896	-0.01572	-0.020267	-0.05239	-0.070615	-0.08884	-0.082374	0	0.0067738	0.015806	0.063571	0.025144	0.0088027
ANKRD46	157567	0	-0.0072904	-0.017011	-0.02288	-0.0016676	0.022701	0.032909	0.02767	0.023273	0	-0.0095938	-0.022386	-0.020827	-0.0026807	-0.056891
ANKRD49	54851	0	-0.00909	-0.02121	0.047096	0.038097	0.030342	0.074572	0.0061695	-0.061034	0	-0.11117	-0.2594	-0.095691	0.069606	0.11777
ANKRD50	57182	0	-0.028792	-0.067181	-0.11517	-0.11639	-0.1073	-0.10599	-0.1065	-0.12442	0	-0.022572	-0.052669	-0.086602	-0.14187	-0.073493
ANKRD53	79998	0	0.022701	0.052968	0.094484	0.10488	0.1076	0.1076	0.1076	0.1076	0	0.027628	0.064466	0.096002	0.158	0.2998
ANKRD54	129138	0	-0.068363	-0.15951	-0.29001	-0.37248	-0.27665	-0.16283	-0.13561	-0.16493	0	-0.079165	-0.18472	-0.37776	-0.22317	0.061224
ANKRD6	22881	0	-0.016051	-0.037452	-0.064203	-0.088097	-0.059643	-0.03977	-0.046672	-0.052418	0	-0.0095848	-0.022365	-0.037474	-0.060987	-0.118
ANKRD65	441869	0	-0.0029916	-0.0069803	-0.02202	-0.022797	-0.02366	-0.026114	-0.02962	-0.01307	0	0.0057449	0.013405	0.023335	0.026389	0.11236
ANKRD9	122416	0.00011463	-0.0064354	-0.015169	-0.025588	-0.021828	-0.040662	-0.016143	-0.01989	-0.018393	0	0.0039582	0.0092357	0.016201	0.025077	0.026185
ANKS1A	23294	0	-0.0069766	-0.016279	-0.025304	-0.018149	-0.011702	-0.006206	0.00055279	-0.0024032	0	-0.0052386	-0.012224	-0.05111	-0.030385	-0.025234
ANKS1B	56899	0	-0.016315	-0.038068	-0.06787	-0.060644	-0.069221	-0.070559	-0.071745	-0.053851	0	0.05281	0.12322	0.2022	0.14063	0.11601
ANKS3	124401	0	-0.013322	-0.031085	-0.034837	-0.024068	-0.012146	-0.016792	-0.019642	-0.025923	0	-0.024021	-0.056049	-0.094677	-0.072841	-0.024704
ANKS6	203286	0	-0.0028319	-0.0066078	-0.018787	-0.018028	-0.01292	-0.0032849	-0.0061622	-0.010658	0	-0.0031666	-0.0073888	-0.01353	-0.032198	-0.042958
ANKZF1	55139	0	0.0016988	0.0039638	-0.046175	-0.067772	-0.040959	0.053793	0.056449	0.16598	0	-0.055484	-0.12946	-0.21823	-0.18403	-0.17814
ANLN	54443	0	-0.00091829	-0.0021427	-0.024151	-0.050284	-0.030672	-0.00768	-0.019001	-0.047948	0	-0.031428	-0.073333	-0.10583	-0.13184	-0.085769
ANO1	55107	-0.00093612	-0.0027536	-0.0051769	-0.0044741	0.015703	0.033504	0.089739	0.091826	0.091305	0	-0.0037795	-0.0088189	-0.043605	-0.073249	-0.071611
ANO10	55129	0	-0.0075792	-0.017685	-0.030317	-0.052643	-0.050367	-0.048906	-0.052104	-0.041249	0	-0.0048994	-0.011432	-0.019199	-0.046272	-0.045291
ANO4	121601	0	-0.016082	-0.037525	-0.064328	-0.085848	-0.10632	-0.10206	-0.10262	-0.096987	0	0.0065321	0.015242	0.026575	0.020151	0.024
ANO6	196527	0	-0.0035725	-0.0083359	-0.014424	-0.024256	-0.019087	-0.015653	-0.0089094	-0.0094344	0	-0.002446	-0.0057073	-0.010073	-0.026368	-0.035524
ANO8	57719	0	-0.0055616	-0.012977	-0.024879	-0.041007	-0.037994	-0.039687	-0.040882	-0.045817	0	-0.017513	-0.040863	-0.069838	-0.077429	-0.1049
ANO9	338440	0	-0.0039624	-0.0092456	-0.014142	-0.023452	-0.033156	-0.043791	-0.052808	-0.062659	0	-0.0091794	-0.021418	-0.035205	-0.041377	-0.028802
ANP32A	8125	0	-0.0049632	-0.011581	-0.018532	-0.026368	-0.010743	-0.022804	-0.03434	-0.051414	0	0.0032091	0.0074879	0.016542	0.028948	0.056203
ANP32B	10541	0	-0.12374	-0.28872	-0.2451	-0.17373	-0.0069138	0.021885	0.12453	-0.10684	0	0.17795	0.41521	0.29241	-0.06251	-0.19235
ANP32E	81611	-0.05254	-0.071661	-0.097156	-0.035105	-0.23811	-0.10921	-0.0084461	-0.06492	-0.18224	0	0.024536	0.057251	0.025905	0.11834	0.093757
ANPEP	290	0	-0.01559	-0.036376	-0.062359	-0.034953	-0.069204	-0.086504	-0.10032	-0.10864	0	0.0023936	0.005585	0.0095474	0.013171	0.027107
ANTXR1	84168	0	-0.0014272	-0.0033301	-0.04288	-0.086251	-0.058309	-0.04866	-0.043946	-0.025145	0	0.001593	0.0037171	0.0018172	0.0019135	-0.065701
ANTXR2	118429	0	0.0024142	0.0056331	0.0078306	0.011392	0.050583	0.03284	0.025503	0.011724	0	-0.0054189	-0.012644	-0.029696	-0.0048398	-0.01382
ANXA1	301	-0.00015189	-0.0005932	-0.0011816	-0.0020423	-0.011204	-0.010373	-0.0073369	-0.0021612	-0.0033515	0	-0.0013809	-0.0032222	-0.0061293	-0.022724	-0.037965
ANXA10	11199	0	0.0083576	0.019501	0.047299	0.016044	-0.016452	-0.023389	-0.00074798	0.044343	0	-0.0020156	-0.004703	-0.010087	-0.05838	-0.08579
ANXA11	311	0	-0.0027806	-0.006488	-0.010285	-0.0071544	-0.0059313	-0.0027554	-0.0071232	-0.013167	0	-0.00025974	-0.00060606	-0.00042704	-0.02148	-0.036902
ANXA2	302	0	-0.0010956	-0.0025564	-0.0041754	-0.0049649	-0.0037853	-0.0054665	-0.0039211	-0.0057837	0	-0.0015156	-0.0035363	-0.0059865	-0.013827	-0.019314
ANXA3	306	0	0.0076156	0.01777	0.0078192	0.010335	0.01042	0.011104	0.010103	0.013373	0	0.006788	0.015839	0.027729	-0.015972	-0.073191
ANXA4	307	0	-0.0016068	-0.0037493	-0.0064273	-0.009641	-0.012855	-0.028473	-0.027733	-0.026367	0	-0.0033929	-0.0079168	-0.013572	-0.020702	-0.047215
ANXA5	308	0	-0.0030178	-0.0070416	-0.010598	-0.0151	-0.02004	-0.016256	-0.018761	-0.016532	0	-0.0090064	-0.021015	-0.0157	-0.041343	-0.048385
ANXA7	310	0	0.0027317	0.006374	0.011682	0.013454	0.013889	0.011272	0.011098	0.0060517	0	-0.0061082	-0.014252	-0.024645	-0.034727	-0.060592
ANXA9	8416	0	0.012695	0.029621	0.0022825	-0.034681	-0.073192	-0.10767	-0.1145	-0.084223	0	0.012693	0.029617	0.058559	-0.0031886	-0.052252
AOC1	26	0	-0.00077499	-0.0018083	-0.0029328	-0.0047466	-0.004774	-0.0049168	-0.0049508	-0.0042409	0	-0.0038724	-0.0090357	-0.015189	-0.012428	-0.01063
AOC2	314	0	0.00037054	0.00086459	0.0010859	0.0025989	0.00048431	0.0010471	0.0014838	0.0035918	0	0.0028258	0.0065936	0.011745	0.018169	0.025235
AOC3	8639	0	0.062593	0.14605	-0.010569	-0.083507	-0.086887	-0.1286	-0.097125	-0.030018	0	0.14872	0.34702	0.43406	0.56138	0.32157
AOX1	316	0	0.0085756	0.02001	0.025929	0.015366	-0.014813	-0.010363	-0.012273	-0.0027814	0	0.025227	0.058862	0.092935	0.11414	0.10924
AP1AR	55435	0	0.00021309	0.00049721	0.00083014	0.0012779	0.0015424	0.0017979	0.0021249	0.0028218	0	0.00024345	0.00056804	0.00095491	0.0014335	0.0019151
AP1B1	162	0	-0.007709	-0.017988	-0.013507	-0.011345	-0.024516	-0.012791	-0.014262	-0.013589	0	0.0010339	0.0024124	0.0038919	0.005609	0.0062909
AP1G1	164	-0.098847	-0.096067	-0.09236	-0.26073	-0.22282	-0.12341	-0.19524	-0.14029	-0.17903	0	-0.093012	-0.21703	0.21331	0.20799	0.2597
AP1G2	8906	0	0.0072044	0.01681	0.027843	0.022124	-0.026826	-0.086908	-0.087574	-0.1267	0	-0.017464	-0.040749	-0.077946	-0.21589	-0.21781
AP1M1	8907	-8.4782e-05	-0.0010991	-0.0024514	-0.0039657	-0.0042416	-0.0049747	-0.0047371	-0.005203	-0.0066205	0	-0.0029972	-0.0069935	-0.012186	-0.019967	-0.028353
AP1M2	10053	0	-0.0016919	-0.0039479	-0.0067678	-0.010309	-0.015903	-0.018886	-0.019348	-0.019457	0	-0.0014565	-0.0033986	-0.0058261	-0.013834	-0.016652
AP1S1	1174	0	-0.01168	-0.027253	0.00085614	0.030758	0.022285	0.021992	0.042092	0.052964	0	-0.019481	-0.045457	-0.026515	-0.016661	-0.01077
AP1S2	8905	0	-0.0025657	-0.0059865	-0.01269	-0.019325	-0.0081831	0.0026617	0.0176	0.033668	0	0.010216	0.023838	0.041659	0.013865	0.0056243
AP1S3	130340	0	-0.0034302	-0.0080037	-0.016877	-0.01254	-0.0034447	0.0055937	0.0064987	0.0094851	0	0.0024795	0.0057854	0.0099312	-0.00031629	-0.01066
AP2A1	160	0	-0.0050239	-0.011722	-0.018352	-0.014794	-0.03698	-0.023882	-0.022036	-0.012699	0	-0.011317	-0.026406	-0.044808	-0.075742	-0.072152
AP2A2	161	0	-0.051635	-0.12048	-0.062047	0.051276	0.14692	-0.021739	-0.014768	-0.056229	0	-0.01422	-0.033179	-0.64032	-0.74934	-0.49833
AP2B1	163	0	-0.0061335	-0.014312	-0.011843	-0.012091	-0.0098778	-0.010917	-0.002513	-0.0021742	0	-0.011283	-0.026941	-0.013444	-0.036502	-0.045707
AP2M1	1173	0	0.012699	0.029631	0.050796	-0.34187	-0.34205	-0.37482	-0.17841	0.0041124	0	0.11386	0.26568	-0.18	-0.23734	-0.19596
AP2S1	1175	0	-0.0077308	-0.018038	-0.021402	-0.018072	-0.018059	-0.012036	-0.0044075	-0.0056009	0	0.00066592	0.0015538	0.0019907	0.0017748	-0.031698
AP3B1	8546	0	-0.0038133	-0.0088976	-0.0095714	-0.014114	-0.051856	-0.041321	-0.024358	-0.005102	0	-0.031479	-0.07345	-0.084855	-0.16672	-0.21894
AP3B2	8120	0	-0.0012829	-0.0029935	-0.0024419	0.02022	-0.02504	-0.060791	-0.04658	-0.067436	0	-0.023042	-0.053764	-0.081057	-0.11918	-0.057677
AP3D1	8943	0	-0.054472	-0.1271	-0.15186	-0.00069763	0.078233	0.047444	0.039564	0.042335	0	-0.059912	-0.13979	-0.22195	-0.039018	0.11328
AP3M1	26985	0	-0.0040626	-0.0094793	-0.013994	0.016969	0.015353	0.011729	0.015859	0.0079912	0	-0.013138	-0.030656	-0.062716	-0.15124	-0.16013
AP3M2	10947	0	-0.069976	-0.16328	0.12265	0.23786	0.45393	0.84277	0.77993	0.94149	0	-0.21829	-0.50935	-0.51446	-0.98636	-1.1641
AP3S1	1176	0	-0.0022631	-0.0052807	0.0067654	-0.05522	-0.12578	-0.20415	-0.097561	-0.026969	0	0.12858	0.30002	0.37583	0.0033813	-0.13316
AP3S2	10239	-0.00037836	-0.0029863	-0.0064635	-0.009645	-0.0029763	-0.0027984	-0.0016949	-7.7718e-05	0.010752	0	-0.0010064	-0.0023483	-0.0055767	-0.026978	-0.044822
AP4B1	10717	0	-0.0033772	-0.00788	-0.014012	-0.0037022	-0.0039109	-0.0042284	-0.0035221	-0.0061649	0	-0.0078803	-0.018387	-0.040154	-0.048166	-0.06007
AP4E1	23431	0	0.0089279	0.020832	-0.082187	0.03339	0.088395	0.22866	0.30395	0.12797	0	-0.0073601	-0.012038	-0.084363	-0.0028576	0.051349
AP4M1	9179	0	-0.01545	-0.036049	-0.061024	-0.10808	-0.11598	-0.10824	-0.11789	-0.13507	0	-0.01067	-0.024896	-0.047228	-0.11334	-0.13394
AP4S1	11154	-0.0089128	-0.05045	-0.10583	-0.076956	-0.052461	-0.063831	-0.058798	-0.05603	-0.14362	0	0.016307	0.038049	0.15634	0.10641	0.075305
AP5M1	55745	0	0.0088563	0.020665	0.014344	-0.00068307	-0.00335	-0.0026935	-0.0010981	0.0019321	0	0.0084937	0.019819	0.05349	0.059426	0.065124
AP5S1	55317	0	-0.0012039	-0.0028091	-0.0026134	-0.00093708	-1.6289e-05	-0.0029021	-0.003098	-0.0010814	0	-0.013549	-0.031615	-0.06865	-0.08298	-0.095929
AP5Z1	9907	0	-0.010022	-0.023384	-0.017723	-0.016116	-0.018457	-0.018608	-0.017647	-0.019431	0	-0.0088936	-0.020752	-0.081285	-0.064687	-0.058792
APAF1	317	0	-0.0039268	-0.0091626	-0.014119	-0.031882	-0.011348	-0.016723	-0.013456	-0.0088937	0	0.00087112	0.0020326	0.005131	0.0083109	0.010905
APBA3	9546	0	0.0014304	0.0033377	0.0071259	0.01097	0.013288	0.016025	0.01418	0.012144	0	-0.0094293	-0.022002	-0.043352	-0.028055	-0.03575
APBB1	322	0	-0.0045986	-0.01073	-0.018395	0.044521	-0.13653	-0.13324	-0.11952	-0.075642	0	0.05118	0.11942	-0.021081	0.16124	0.3087
APBB1IP	54518	0	-0.033218	-0.077508	-0.17416	-0.1671	-0.14448	-0.074536	-0.058831	-0.063625	0	-0.0090473	-0.02111	-0.078716	-0.19174	-0.29903
APBB2	323	0	-0.00020192	-0.00047114	0.0017705	-0.0025618	-0.0047774	-0.015553	0.00074423	0.00051169	0	-0.01012	-0.023614	-0.044869	-0.072967	-0.083224
APC	324	0	0.0042352	0.0098822	0.013242	0.0040652	-0.002601	0.0023135	-0.0021729	-0.010647	0	-0.0030497	-0.007116	-0.060737	-0.064145	-0.027661
APC2	10297	-0.19737	-0.22335	-0.25798	-0.32714	-0.37478	-0.44907	-0.45346	-0.45833	-0.2905	0	0.021407	0.04995	0.060404	0.20842	0.3967
APCDD1L	164284	0.044159	0.028232	0.0069971	-0.019547	-0.02352	-0.018341	-0.023156	-0.021368	0.015454	0	0.0092277	0.021531	0.0055405	0.14934	0.15279
APCS	325	0	0.042779	0.099817	0.19101	0.28793	0.09559	0.077706	0.056988	0.012965	0	0.020041	0.046761	0.082271	0.065923	-0.0060666
APEH	327	0	-0.0064916	-0.015147	-0.018699	-0.0053183	-0.030211	-0.023288	-0.024001	-0.020634	0	0.034288	0.080006	-0.045595	-0.070819	-0.099034
APEX1	328	0	-0.010081	-0.023522	-0.029956	-0.052912	-0.065454	-0.073546	-0.081053	-0.14008	0	0.030228	0.069612	0.0096244	-0.092122	-0.10631
APEX2	27301	0	-0.0047395	-0.011059	-0.014719	-0.013859	-0.015177	-0.016768	-0.01629	-0.018124	0	-0.02306	-0.053807	-0.0516	-0.098066	-0.1077
APH1A	51107	0	0.0025663	0.005988	0.056642	0.011236	-0.036114	-0.17286	-0.078997	-0.25173	0	0.01109	0.025877	0.16558	-0.15437	-0.045948
APH1B	83464	0	0.00070324	0.0016409	0.010443	0.0020028	-0.0073026	-0.11013	-0.098933	-0.081688	0	-0.02997	-0.06993	-0.05425	-0.040662	-0.11602
API5	8539	0	0.0089435	0.020868	0.035774	0.057513	0.083753	0.10778	0.12956	0.13175	0	0.0070626	0.016479	0.02825	0.034694	0.068863
APIP	51074	0	0.016839	0.039291	0.080116	-0.12393	-0.10631	-0.12273	-0.11828	-0.086048	0	0.093197	0.21746	0.30845	-0.025092	-0.1001
APLF	200558	0	0.0063918	0.014914	0.020061	-0.028894	-0.0074492	-0.0067484	-0.017929	-0.079385	0	-0.028948	-0.067545	-0.029975	-0.0053352	-0.22675
APLN	8862	0	0.0016931	0.0039505	0.0062714	0.010327	0.011056	0.012095	0.012296	0.012703	0	0.0023669	0.0055227	0.0094372	0.023244	0.027544
APLP1	333	0	0.0019969	0.0046594	0.0079875	0.014014	0.010515	0.0082769	0.0060226	0.011204	0	0.0093204	0.021748	0.036215	0.054891	0.09177
APLP2	334	0	-0.0010734	-0.0025046	-0.0045659	-0.0087648	-0.0066647	-0.0071597	-0.006949	-0.0075875	0	-0.0044679	-0.010425	-0.023732	-0.039464	-0.050094
APMAP	57136	0	-0.0036375	-0.0084875	-0.027609	-0.041329	-0.027354	-0.027226	-0.027793	-0.028566	0	-0.0033547	-0.0078276	-0.051976	-0.074415	-0.078438
NAXE	128240	0	0.00087411	0.0020396	-0.0024227	0.0061684	0.012155	0.021129	0.027148	0.047493	0	0.030545	0.071272	0.037032	0.03183	0.032464
APOBEC1	339	0	-0.00011861	-0.00027675	-0.00048625	-0.00078836	-0.0014377	-0.0021255	-0.0015185	-0.0014913	0	-0.00014578	-0.00034016	-0.00060226	-0.00090111	-0.0012165
APOBEC3A	200315	0	-0.00039352	-0.00091821	-0.0020035	-0.0029431	-0.002752	-0.001964	-0.0015871	-0.00071951	0	0.0036002	0.0084005	0.013781	0.019284	0.026466
APOBEC3B	9582	0.054177	0.14916	0.2758	0.43411	-0.22822	-0.16087	-0.14953	-0.15396	-0.30826	0	-0.020973	-0.048937	-0.05214	-0.28448	-0.39038
APOC1	341	0	0.0087585	0.020436	0.034713	0.029325	-0.016158	-0.0076026	-0.0021004	0.02478	0	0.012283	0.02866	0.094451	0.10077	0.062826
APOD	347	0	0.010185	0.023764	0.0074459	-0.0097366	-0.0065523	-0.0011699	-0.0014168	0.0059224	0	-0.0020829	-0.00486	0.0010795	-0.0015	-0.0022572
APOE	348	0	-8.2753e-05	-0.00019309	-0.0011174	-0.0020592	-0.029165	-0.046738	-0.049035	-0.027506	0	-0.0010258	-0.0026115	-0.0054021	-0.0072563	-0.0097198
APOF	319	0	0.00040743	0.00095067	0.0016932	0.0025943	0.0019244	0.0014521	0.0017103	0.0016807	0	0.0007135	0.0016915	0.0030279	0.0028203	0.0025513
APOL1	8542	0	0.056896	0.13276	0.28585	0.037231	0.17768	0.075698	-0.15002	0.027584	0	0.020104	0.04691	-0.15791	-0.096464	-0.097795
APOL2	23780	0	0.24482	0.57125	0.40753	0.21309	0.2701	0.28664	0.21839	0.18466	0	-0.026872	-0.062702	-0.42022	-0.90532	-1.1655
APOL4	80832	0	0.083577	0.19501	0.30814	0.48564	0.26967	0.37987	0.24454	0.30466	0	-0.11414	-0.26632	-0.47622	-0.46586	-0.45511
APOL6	80830	0	0.66912	1.5613	1.6966	1.4802	1.0437	0.86848	0.75838	0.57503	0	0.082182	0.19176	0.06476	-0.087636	-0.14915
APOLD1	81575	0	0.094698	0.22096	-0.1018	-0.20697	-0.12291	-0.0062229	-0.031526	-0.059034	0	0.0035914	0.0091698	0.0054063	-0.018986	-0.17201
APOM	55937	0.00036526	-0.0032154	-0.0079897	-0.017797	-0.018418	-0.05825	-0.074212	-0.054224	-0.054662	0	-0.00038696	-0.00090291	0.083159	0.075343	0.050169
APOO	79135	0	0.011208	0.026152	0.029507	-0.036132	-0.069749	-0.057553	-0.029714	-0.040652	0	0.0086782	0.020249	0.081878	0.011234	0.004635
APOOL	139322	0	0.018374	0.042872	0.058518	-0.061274	-0.043405	-0.093835	-0.050122	0.031179	0	0.0068676	0.016024	0.37345	0.33315	0.032594
APP	351	0	-0.00043999	-0.0010266	0.0056233	0.006206	0.0004459	-0.01927	-0.061601	-0.035861	0	-0.016444	-0.03837	-0.070448	-0.1488	-0.15596
APPBP2	10513	0	0.060188	0.14044	-0.17555	-0.27058	-0.21796	-0.27488	-0.1178	-0.1437	0	0.053127	0.12396	-0.030959	0.056061	0.10107
APPL1	26060	0	-0.0073914	-0.017247	-0.030515	-0.063061	-0.026192	-0.050513	-0.023313	-0.01363	0	-0.0060621	-0.014145	-0.025914	-0.088046	-0.097355
APPL2	55198	-0.00012763	-0.0015716	-0.0034968	-0.01501	-0.017277	-0.01126	-0.012015	-0.013533	-0.015278	0	-0.0037908	-0.0088451	-0.010069	-0.027443	-0.034328
APRT	353	0	-0.0017715	-0.0041335	-0.0069733	-0.0085795	-0.009539	-0.0097366	-0.0095265	-0.0097075	0	-0.0024016	-0.0056038	-0.0062673	-0.010521	-0.011612
APTX	54840	0	-0.024521	-0.057216	-0.066744	0.047631	0.09441	0.15814	0.072621	0.062695	0	0.0012467	0.002909	-0.023977	-0.047471	-0.073371
AQP10	89872	0	0.023067	0.053823	0.091738	0.14536	0.15026	0.15396	0.15521	0.16017	0	0.026524	0.06189	0.099459	0.18769	0.28367
AQP11	282679	0	-0.0028103	-0.0065575	-0.0089038	-0.0088709	-0.0092203	-0.0097365	-0.0095986	-0.009673	0	-0.003975	-0.0092751	-0.013869	-0.015936	-0.01657
AQP2	359	0	0.0066518	0.015521	0.036038	0.032679	0.035263	0.026426	0.017335	0.017335	0	0.10127	0.23629	0.40063	0.55268	0.75284
AQP3	360	0	-0.0017188	-0.0040106	-0.0057398	-0.0096054	-0.021468	-0.041831	-0.046377	-0.033795	0	-0.0025935	-0.0060515	-0.010171	-0.014148	-0.020728
AQP5	362	0	-0.0068373	-0.015954	-0.027059	-0.030042	-0.056798	-0.073914	-0.095194	-0.050967	0	-0.0073973	-0.01726	-0.044109	-0.052091	-0.15967
AQR	9716	0	-0.0078065	-0.018215	-0.087966	-0.11389	-0.11137	-0.18208	-0.13729	-0.25066	0	0.021288	0.049672	0.13918	0.17685	0.17729
AR	367	0	-0.0026579	-0.0062017	-0.053535	-0.078515	-0.083155	-0.075213	-0.079466	-0.067278	0	-0.0086356	-0.02015	-0.035479	-0.069511	-0.091157
ARAF	369	0	-0.0020915	-0.0048802	-0.067105	0.13421	0.080229	-0.043209	-0.017533	-0.15197	0	0.096838	0.22595	-0.24818	-0.17916	-0.16651
ARAP1	116985	0	-0.0019537	-0.0045586	-0.008927	0.002094	-0.0023441	-0.0055617	0.0018419	-0.0011023	0	0.00033234	0.00051409	-0.045621	-0.084548	-0.080831
ARAP2	116984	-0.037318	0.0015416	0.053354	0.13761	0.099022	0.046546	0.04304	0.085937	0.11701	0	-0.04036	-0.094172	0.13491	-0.31798	-0.27643
ARAP3	64411	0	-0.016028	-0.037399	-0.064112	-0.16819	-0.12096	-0.072318	-0.093451	-0.078991	0	-0.43014	-1.0037	-1.7206	-2.2501	-2.36
ARCN1	372	0	-0.0034306	-0.0080046	-0.013383	-0.019353	-0.01899	-0.019007	-0.020297	-0.021277	0	-0.00085333	-0.0019911	-0.0055231	-0.027586	-0.0084497
AREL1	9870	0	-0.11076	-0.25844	-0.24932	-0.14926	-0.1124	-0.075537	-0.070807	-0.061348	0	-0.10446	-0.24374	-0.39292	-1.052	-1.1816
ARF1	375	0	0.0092136	0.021498	0.037187	0.033412	0.016195	-0.0055909	-0.0081342	-0.0044182	0	0.011083	0.02586	0.062688	0.10948	0.084848
ARF3	377	-0.0001633	-0.0069569	-0.016015	-0.032804	-0.008632	0.0017068	0.0011644	0.0011103	-0.0025915	0	0.038433	0.089676	-0.03581	-0.037442	-0.066057
ARF4	378	6.3447e-05	0.0012519	0.0028364	0.0046075	0.0049041	0.0059643	0.013589	0.0078108	0.0082957	0	0.0028143	0.0065667	0.012567	0.017007	0.012866
ARF6	382	-0.0025694	0.0023239	0.0088484	0.014753	0.016502	0.021192	0.042697	0.037313	0.042646	0	-0.00067889	-0.0015841	-0.0895	-0.10092	-0.055127
ARFGAP1	55738	0	-0.045534	-0.10625	-0.12321	0.024941	0.035171	-0.029526	-0.067778	-0.088629	0	-0.075188	-0.17544	-0.25412	-0.30415	-0.1234
ARFGAP2	84364	0	-0.014637	-0.034154	-0.037338	-0.012351	0.0015563	-0.0092541	-0.017985	0.015479	0	-0.039713	-0.092665	-0.16804	-0.054248	-0.0031609
ARFGAP3	26286	0	0.0020114	0.0046933	0.063561	0.12401	0.44603	0.2877	0.30687	0.16245	0	-0.022819	-0.053244	-0.19204	-0.72696	-0.67422
ARFGEF1	10565	0	-0.014591	-0.034046	-0.056782	-0.05307	-0.056661	-0.058777	-0.05778	-0.048028	0	-0.00899	-0.020977	-0.17189	-0.29452	-0.28497
ARFGEF2	10564	0	-0.0026041	-0.0060762	-0.0098201	-0.010852	-0.012535	-0.021512	-0.021499	-0.024186	0	-0.0099706	-0.023265	-0.013029	-0.020255	-0.0025009
ARFIP1	27236	0	-0.00067229	-0.0015687	0.00051415	0.0014743	0.0083801	0.015125	0.022468	0.024995	0	0.0023936	0.005585	-0.016923	-0.081847	-0.09552
ARFIP2	23647	0	-0.0045548	-0.010628	-0.01241	-0.0038319	-0.0019125	-0.0021973	-0.0021386	-0.0025947	0	-0.0024902	-0.0058104	-0.0093764	-0.012481	-0.031347
ARG2	384	0	-0.0020292	-0.0047348	-0.0068117	-0.0474	-0.049428	-0.043278	-0.043179	-0.024054	0	0.0041177	0.0096081	0.018413	0.02648	0.019204
ARGLU1	55082	0	0.0035867	0.0083689	0.012974	0.018696	0.0058589	-0.0044617	-0.016347	-0.017689	0	-0.027465	-0.064085	-0.02295	0.013044	0.048386
ARHGAP1	392	0	-0.00083625	-0.0019513	-0.0067782	-0.0036563	-0.0027072	-0.0045156	-0.0047302	-0.0063417	0	-0.0018599	-0.0043695	-0.0081385	-0.010339	-0.011518
ARHGAP10	79658	0	-0.006829	-0.015934	-0.026493	-0.020611	-0.019492	-0.020147	-0.021894	-0.024295	0	-0.0080709	-0.018832	-0.061328	-0.052682	-0.048954
ARHGAP11A	9824	0	-0.01697	-0.039597	-0.12719	-0.073841	-0.10394	-0.041965	-0.044764	-0.064657	0	-0.050287	-0.11734	-0.2341	-0.39273	-0.45726
ARHGAP12	94134	-0.0002982	-0.004256	-0.009533	-0.015347	-0.035827	-0.022852	-0.011867	0.0021971	0.028638	0	0.00065781	0.0015349	0.004149	0.0056153	0.0063598
ARHGAP18	93663	0	-0.0037046	-0.008644	-0.021169	-0.027719	0.0068389	0.019225	0.033005	0.053874	0	-0.011263	-0.02628	-0.041758	-0.11502	-0.16922
ARHGAP19	84986	0	-0.0032668	-0.0076225	-0.013628	-0.011782	-0.0052346	-0.0069805	-0.0067739	-0.0040123	0	-0.009107	-0.02125	-0.034139	-0.056106	-0.027073
ARHGAP20	57569	0	-0.00048158	-0.0011237	-0.0016837	-0.0012151	-0.0016001	-0.00075664	-0.0012406	-0.0012406	0	0.0055032	0.012841	0.021339	0.030373	0.044094
ARHGAP21	57584	0	-0.0013471	-0.0031433	-0.0052812	-0.0090624	-0.0090244	-0.0094227	-0.009374	-0.0092255	0	-0.0026132	-0.0060975	-0.010768	-0.016532	-0.022352
ARHGAP24	83478	-0.0011079	-0.0050979	-0.010418	-0.016062	-0.011929	-0.012785	-0.0038859	0.0012584	0.036728	0	-0.0029068	-0.0067826	-0.0099102	-0.02305	-0.016411
ARHGAP26	23092	0	0.013993	0.032651	0.057057	0.040309	0.040541	0.038024	0.028005	0.066057	0	-0.0098083	-0.022886	-0.094375	-0.15968	-0.1425
ARHGAP27	201176	0	0.0033773	0.0078803	0.014345	0.027585	0.025407	0.019551	0.023382	0.021905	0	0.0071786	0.01675	0.028957	0.047125	0.063223
ARHGAP28	79822	0	-0.024269	-0.056628	-0.076673	-0.13956	-0.16665	-0.16662	-0.16891	-0.12532	0	0.033304	0.077708	0.11747	0.15795	0.15603
ARHGAP29	9411	0	-0.01066	-0.024874	-0.029622	-0.01214	0.019881	0.059435	0.052921	0.04902	0	-0.0042068	-0.0098158	-0.025623	-0.13788	-0.14984
ARHGAP30	257106	0	0.078395	0.18292	0.31358	0.58808	0.22954	0.17516	0.27578	0.20972	0	0.034814	0.081232	0.12042	0.50384	0.33367
ARHGAP31	57514	0	0.0013307	0.003105	0.0053228	0.02938	0.048821	0.058596	0.025164	0.0072725	0	-0.016245	-0.037904	-0.064978	-0.022023	-0.020602
ARHGAP32	9743	0	-0.0026969	-0.0062928	-0.013316	-0.012004	-0.0055794	-0.0016269	0.0007588	-0.0057872	0	-0.0007071	-0.001791	-0.017305	-0.038644	-0.037839
ARHGAP33	115703	0	0.0017379	0.0040551	0.0076147	0.0089981	0.0082502	0.0067935	0.0072243	0.0065044	0	-0.0043026	-0.010039	-0.017081	-0.032602	-0.037326
ARHGAP36	158763	0	0.0085302	0.019904	0.035028	0.0015034	0.012437	0.0079998	-0.00063694	-0.019719	0	-0.013773	-0.032137	-0.029414	-0.02504	-0.017684
ARHGAP39	80728	0	-0.0076175	-0.017774	-0.018649	-0.015687	0.0031055	0.012655	0.027539	0.026821	0	-0.0082563	-0.019265	-0.027088	-0.057334	-0.046622
ARHGAP44	9912	0	-0.00998	-0.023287	-0.027573	-0.024084	-0.057018	-0.052113	-0.034682	-0.03064	0	-0.012638	-0.029489	-0.038742	-0.11014	-0.1273
ARHGAP5	394	0	-0.0034775	-0.0081142	-0.01438	-0.0040362	-0.0062271	-0.011605	-0.011256	-0.011161	0	0.00043026	0.0010039	0.0022011	0.0034916	0.0041955
ARHGAP6	395	0	-0.00041006	-0.0009568	-0.0020396	-0.0018231	-0.0023754	-0.0018907	-0.0015454	-0.00093329	0	0.0030426	0.0070995	0.014386	0.010362	0.0084767
ARHGAP8	23779	0	-0.01388	-0.032388	-0.055522	-0.075239	-0.075214	-0.088398	-0.07084	-0.025958	0	-0.037101	-0.086568	-0.1484	-0.073787	-0.027983
ARHGDIA	396	0	9.7853e-05	0.00022832	0.005267	0.15688	0.075362	0.23047	0.14296	0.16601	0	0.052475	0.12244	-0.16123	-0.065069	-0.048024
ARHGDIB	397	0	-0.0019266	-0.0044954	-0.010143	-0.010559	-0.057102	-0.07177	-0.074574	-0.059044	0	0.014208	0.032598	0.065547	0.029079	-0.024593
ARHGDIG	398	0	0.015874	0.03704	0.010554	0.16169	0.18346	0.19401	0.17393	0.2301	0	-0.00099189	-0.0023144	-0.015234	-0.07601	-0.087431
ARHGEF1	9138	0	0.0071378	0.016655	0.045771	0.087722	0.17922	0.14743	0.061592	-0.010199	0	-0.066574	-0.15534	-0.2663	-0.1669	-0.057162
ARHGEF10	9639	-0.0011383	-0.0074663	-0.015904	-0.032318	-0.038189	-0.024253	-0.020242	-0.01354	-0.032905	0	-0.00059282	-0.0013832	-0.00043135	-0.02824	-0.025293
ARHGEF10L	55160	0	-0.0016968	-0.0039593	-0.012391	-0.014456	-0.011913	-0.013683	-0.0090728	-0.0043318	0	-0.0040763	-0.0095114	-0.016863	-0.02872	-0.014863
ARHGEF12	23365	0	-0.03004	-0.070094	-0.12864	-0.27637	-0.2087	-0.24163	-0.18349	-0.17714	0	0.067422	0.15732	0.27634	0.063071	-0.12231
ARHGEF16	27237	-0.00026081	-0.00088833	-0.001725	-0.0026885	0.0010841	-0.00040272	-0.0014081	-0.00031426	-0.0010474	0	-0.0079062	-0.018711	-0.036711	-0.074584	-0.077317
ARHGEF17	9828	0	-0.0023223	-0.0054187	-0.017952	-0.024045	-0.02237	-0.02754	-0.024445	-0.02856	0	-0.0076335	-0.017811	-0.028197	-0.069046	-0.061939
ARHGEF18	23370	0	-0.0037379	-0.0087219	-0.011317	0.03922	0.049236	0.045557	0.046863	0.069256	0	-0.0021167	-0.004939	-0.077232	-0.070257	-0.072432
ARHGEF19	128272	0	-0.0013146	-0.0030674	-0.016875	-0.019647	-0.024828	-0.017019	-0.019626	-0.013323	0	-0.0061232	-0.014287	-0.024446	-0.045319	-0.047033
ARHGEF2	9181	-0.0023053	0.0024936	0.008892	0.012884	0.014272	0.033154	0.048826	0.039804	0.030169	0	-0.024151	-0.056121	-0.10744	-0.095809	-0.0099689
ARHGEF25	115557	-0.03179	-0.049471	-0.073046	-0.068619	-0.082372	-0.051723	-0.20713	-0.039097	-0.077407	0	0.0041076	0.030389	0.041591	0.068012	0.049137
ARHGEF26	26084	0	-0.015177	-0.035414	-0.065486	-0.077323	-0.062375	-0.037035	-0.023921	-0.018971	0	-0.019925	-0.046492	-0.093802	-0.12495	-0.12901
ARHGEF28	64283	0	-0.020596	-0.048058	-0.062869	0.017638	0.086146	0.0787	0.1061	0.089426	0	0.0078899	0.01841	-0.10349	-0.21047	-0.27442
ARHGEF3	50650	0	-0.0021267	-0.0049623	-0.0083553	-0.012552	-0.0085844	-0.0068778	-0.001718	-0.0021389	0	-0.0027463	-0.006408	-0.0095186	-0.012889	-0.010858
ARHGEF37	389337	0	-0.018219	-0.042511	-0.07169	-0.044874	-0.01647	-0.021032	-0.02157	-0.047407	0	-0.01407	-0.032831	-0.10254	-0.094612	-0.099562
ARHGEF39	84904	0	-0.0065202	-0.015214	-0.027517	-0.020683	-0.0089944	-0.0078281	-0.013238	-0.053809	0	-0.013365	-0.031184	-0.083117	-0.083347	-0.10045
ARHGEF40	55701	0	-0.024658	-0.057536	-0.086447	-0.13679	-0.13079	-0.097523	-0.068106	-0.045105	0	-0.025011	-0.05836	-0.24181	-0.40862	-0.42463
ARHGEF6	9459	0	0.0041776	0.0097478	0.01671	0.014483	-0.0016977	-0.0052874	-0.0044537	0.024578	0	0.048002	0.112	0.18603	0.20596	0.18115
ARHGEF7	8874	0	-0.0082717	-0.019301	-0.0034944	0.0086338	0.016049	0.022834	0.030172	0.025879	0	0.0033928	0.0079164	-0.063937	-0.087838	-0.075921
ARHGEF9	23229	0	-0.0081014	-0.018903	-0.02859	-0.068561	-0.086547	-0.097255	-0.073516	-0.1142	0	-0.003701	-0.0086357	-0.0076111	-0.012471	-0.048463
ARID1A	8289	0	-0.0062762	-0.014644	-0.024433	-0.033583	-0.02894	-0.022866	-0.022329	-0.020833	0	0.0056128	0.013097	0.027504	0.042677	0.040567
ARID1B	57492	0	-0.0076311	-0.017806	-0.045883	-0.043408	-0.022219	-0.012888	-0.011236	-0.014777	0	-0.006482	-0.015125	-0.03693	-0.087291	-0.11529
ARID3A	1820	0	0.00022607	0.00052749	0.00085145	0.0014778	0.0022376	0.0030073	0.0046181	0.0091426	0	0.00064198	0.001498	0.0025556	0.0038766	0.005973
ARID3B	10620	-0.002305	-0.0080462	-0.015701	-0.010258	0.040863	0.072521	0.082629	0.094877	0.1395	0	-0.021491	-0.050146	-0.097916	-0.061271	-0.035216
ARID4A	5926	0	-0.0050358	-0.01175	0.015067	-0.026553	-0.072776	0.001075	0.0061794	-0.02153	0	-0.035262	-0.082279	-0.035652	0.071645	0.10552
ARID4B	51742	0	0.0057036	0.013308	0.015743	-0.006338	-0.016819	-0.016499	-0.026716	-0.044365	0	-0.047987	-0.11197	-0.0034651	0.073957	0.16139
ARID5A	10865	0	-0.0018456	-0.0043064	-0.037075	0.43299	0.15641	0.043102	0.0011592	-0.083224	0	-0.044622	-0.10412	-0.45083	-0.39475	-0.22491
ARID5B	84159	3.2435e-06	-0.0005919	-0.0013854	-0.0065367	-0.0062364	-0.008648	-0.0061501	-0.0047569	-0.0048696	0	-0.00064341	-0.0015132	-0.0044603	-0.0051839	-0.0051858
ARIH1	25820	0	-6.3758e-38	-1.4877e-37	-2.5503e-37	-1.1847e-37	1.8101e-38	1.5467e-37	2.9123e-37	5.6437e-37	0	-1.2799e-37	-2.9864e-37	-5.1195e-37	-5.3009e-37	1.877e-37
ARL1	400	0.061232	0.042884	0.01842	-0.016828	-0.072011	-0.029028	-0.1314	-0.0064657	0.016601	0	0.087522	0.20422	0.30749	-0.039539	-0.16591
ARL10	285598	0	-0.0070511	-0.016453	-0.038263	-0.023566	-0.027378	-0.023019	-0.027321	-0.029466	0	-0.010089	-0.023541	-0.032651	-0.023402	-0.01609
ARL11	115761	0	0.0035891	0.0083745	0.012472	0.024093	0.04177	0.046589	0.043713	0.04409	0	-0.0011335	-0.0026449	-0.0060299	-0.010508	-0.013374
ARL13B	200894	0	0.039543	0.092268	0.0030427	-0.052709	-0.13885	-0.10619	-0.058069	0.062777	0	0.1062	0.24781	0.064803	0.18157	0.21728
ARL14	80117	0	0.12697	0.29626	0.26763	-0.08221	-0.2511	-0.27352	-0.12255	-0.063774	0	0.05104	0.11909	-0.20476	-0.66106	-0.41123
ARL14EP	120534	0	0.0042245	0.0098572	0.016898	0.028829	0.046041	0.041841	0.032253	0.032659	0	0.0047774	0.011147	0.018835	0.027054	0.022934
ARL15	54622	0	-0.0031855	-0.0074328	-0.011868	-0.015853	-0.011625	-0.0067082	-0.01001	-0.0055245	0	-0.006287	-0.01467	-0.013018	-0.0075032	-0.019005
ARL16	339231	0	-0.026104	-0.06091	-0.11216	0.0081607	-0.024903	-0.015553	0.050622	0.034741	0	0.054324	0.12675	-0.041983	-0.0022366	-0.01174
ARL2	402	0	-0.059875	-0.13971	-0.015437	-0.012728	0.011017	-0.12834	-0.12912	-0.086865	0	0.0622	0.14513	0.36276	-0.07265	-0.50806
ARL2BP	23568	0	-0.00019745	-0.00046072	-0.0014284	0.0016924	0.0072203	0.0091487	0.0074896	0.0078663	0	0.0081414	0.018997	0.031951	0.057562	0.068992
ARL3	403	-0.001223	-0.0063546	-0.013197	-0.017488	-0.022641	-0.056471	-0.066165	-0.062893	-0.021254	0	0.0045584	0.010636	0.04494	0.026631	0.025894
ARL4A	10124	3.5553e-05	0.0065379	0.015208	0.023411	0.040998	0.036577	0.010791	0.014892	0.01633	0	-0.010131	-0.023638	-0.039571	-0.014464	-0.013977
ARL4C	10123	0	-0.067846	-0.15831	-0.021716	-0.21919	-0.12248	-0.59011	-0.51418	-0.5696	0	0.20176	0.47077	-0.73274	-0.19968	-0.075701
ARL4D	379	0	-0.018674	-0.043573	-0.023192	0.0036422	0.004236	0.003804	0.0093315	0.01876	0	-0.017097	-0.039892	-0.068433	-0.0085408	0.11716
ARL5A	26225	0	-0.0024951	-0.0058218	-0.15703	-0.11008	-0.13029	-0.16167	-0.15013	-0.18712	0	0.026274	0.061306	0.074705	-0.025867	-0.035109
ARL5B	221079	0	0.0090442	0.021103	0.073246	0.10133	0.071984	0.055622	0.052695	0.067707	0	-0.017306	-0.040381	0.028457	0.075033	0.083431
ARL6	84100	0	-0.001867	-0.0043563	-0.0073518	-0.0089859	0.0014213	-0.0029741	-0.0028296	-0.0027243	0	-0.01741	-0.040624	-0.032942	-0.024936	-0.023392
ARL6IP1	23204	0	-0.0046037	-0.010742	-0.018097	-0.042366	-0.0053695	-0.0075729	-0.0082433	-0.010038	0	-0.019685	-0.045933	-0.031371	0.009535	0.046961
ARL6IP4	51329	0	-0.0067849	-0.015831	-0.02714	-0.040709	-0.054279	-0.047988	-0.04896	-0.04896	0	0.040171	0.093733	0.092933	0.11307	0.11485
ARL6IP5	10550	0	-0.014057	-0.032799	-0.065343	-0.13931	-0.1717	-0.12684	-0.16366	-0.063743	0	0.034774	0.071325	0.1426	0.0026602	-0.083905
ARL8A	127829	0	0.00015135	0.00035316	0.0058891	0.015165	0.015292	0.015609	0.020439	0.030721	0	0.001929	0.004501	-0.04598	-0.087751	-0.073574
ARL8B	55207	0	0.014008	0.032685	0.021883	0.027205	0.024151	0.030979	0.035613	0.051657	0	0.014827	0.034597	0.1207	0.18124	0.18706
ARMC1	55156	0	-0.043845	-0.1023	-0.13315	-0.20789	-0.15091	-0.044988	-0.058913	-0.034304	0	0.028686	0.066933	0.11474	0.079676	0.046702
ARMC10	83787	-0.0016074	-0.0069881	-0.014162	-0.021104	-0.037074	-0.01915	-0.043858	-0.061215	-0.088863	0	0.022868	0.05336	0.14442	0.0084356	-0.0071866
ARMC3	219681	0	0.004126	0.0096273	0.019201	0.018189	0.016144	0.016783	0.015021	0.013595	0	-0.0002154	-0.00050261	-0.0016738	-0.0016152	-0.00081171
ARMC4	55130	0	-0.0039252	-0.0091587	-0.015701	-0.023551	-0.031401	-0.03406	-0.03406	-0.03406	0	-0.00050497	-0.0011783	-0.0011783	-0.0011783	-0.0011783
ARMC5	79798	0	0.032876	0.07671	0.1315	0.24342	0.17132	0.08176	-0.0078035	-0.18693	0	0.086014	0.2007	0.37592	0.58619	0.73329
ARMC6	93436	0	-0.019826	-0.046261	-0.067754	-0.088939	-0.069646	-0.070777	-0.060629	-0.047175	0	0.0094881	0.022139	0.057994	0.10217	0.25165
ARMC7	79637	0.00014656	-0.002938	-0.0070508	-0.010552	-0.0080429	-0.0044848	-0.0036339	-0.0030707	-0.017012	0	-0.0067182	-0.015676	-0.026505	-0.016292	-0.014574
ARMC8	25852	0	-0.0024139	-0.0056324	-0.0040044	-0.0022768	-0.0038414	-0.0050575	-0.0036406	-0.006789	0	-0.014563	-0.033981	-0.033321	-0.066505	-0.074056
ARMC9	80210	0	-0.0072113	-0.016826	-0.02234	-0.042533	-0.062536	-0.05074	-0.056465	-0.020471	0	-0.011925	-0.027826	-0.060536	-0.10243	-0.10547
ARMCX1	51309	0	0.013625	0.031792	0.1493	0.18397	0.1132	0.007911	-0.011262	-0.023936	0	0.040302	0.094038	0.25114	0.20699	0.15193
ARMCX2	9823	0	0.00095158	0.0022203	0.0036898	0.0055809	0.0082707	0.011725	0.015327	0.021825	0	-0.00018355	-0.00042829	-0.00099402	-0.0010725	-0.0014263
ARMCX3	51566	0	-0.023197	-0.054127	-0.092789	-0.06019	0.19032	0.20297	0.1886	0.15987	0	0.0086484	0.02018	-0.038238	-0.15258	-0.13818
ARMCX6	54470	0	-0.0032582	-0.0076025	-0.013033	-0.045989	-0.050905	-0.053673	-0.052711	-0.029629	0	-0.0054325	-0.012676	-0.021556	-0.029621	-0.034415
ARNT	405	0	-0.013453	-0.031389	-0.089251	-0.11258	-0.10052	-0.097345	-0.10323	-0.079888	0	-0.049515	-0.11553	-0.20098	-0.24098	-0.19047
ARNT2	9915	0	-0.00018448	-0.00043046	-0.00073793	-0.0010933	-0.0015708	-0.0020554	-0.0025243	-0.003406	0	-0.00049594	-0.0011572	-0.0019963	-0.0030188	-0.0040664
ARNTL	406	0	-0.00027242	-0.00063565	-0.040101	-0.015676	0.0022643	0.00308	-0.0012767	0.044021	0	-0.0042485	-0.0099131	-0.018512	-0.0086222	-0.0011559
ARNTL2	56938	0	0.025635	0.059816	0.10254	0.15381	0.16763	0.17869	0.23468	0.1812	0	0.15015	0.35035	0.60061	0.60793	0.48786
ARPC1A	10552	0	-0.0019562	-0.0045646	-0.0079672	-0.01328	-0.012972	-0.0087957	-0.0051239	-0.0057136	0	-0.0023887	-0.0055737	-0.0093693	-0.014539	-0.021663
ARPC1B	10095	0	-0.0016962	-0.0039577	-0.0054248	-0.0049758	-0.0043994	-0.0038784	-0.0046094	-0.0068838	0	-0.0042453	-0.0099057	-0.01673	-0.015306	-0.013184
ARPC2	10109	0	-0.0069495	-0.016215	-0.027877	-0.027356	-0.026227	-0.02592	-0.025603	-0.025603	0	-0.0048179	-0.011242	-0.019271	-0.034986	-0.061123
ARPC3	10094	0	0.032409	0.075621	0.12964	0.056111	0.022411	-0.028084	-0.077165	-0.18065	0	-0.0092565	-0.021598	-0.037026	-0.026484	-0.019937
ARPC4	10093	-0.0089307	-0.012021	-0.016142	-0.025692	-0.02827	-0.024001	-0.081929	-0.11045	-0.052011	0	0.001078	0.0025153	-0.00061028	0.024018	0.040176
ARPC4-TTLL3	100526693	-0.047668	-0.01888	0.019504	0.06551	0.072029	0.030907	-0.032556	0.021032	0.023756	0	0.018614	0.043432	0.13471	0.20639	0.19195
ARPC5	10092	0.001415	0.0043632	0.0082941	0.013952	0.0024459	-0.011358	-0.025992	-0.022545	-0.016297	0	0.0045568	0.010633	0.041358	0.020376	0.0045775
ARPC5L	81873	0	-0.0047042	-0.010976	-0.020616	-0.012817	-0.0059299	0.00075403	0.0045672	0.027471	0	0.011446	0.026707	0.019179	0.011418	0.033183
ARPP19	10776	0	0.0050842	0.011863	0.022437	0.013623	0.0033964	0.0052926	0.011724	0.064377	0	0.019526	0.045561	0.078965	0.048892	-0.0022573
ARPP21	10777	-0.0027306	0.0095208	0.025856	0.040731	0.037956	0.063075	0.077403	0.092091	0.10601	0	-0.00098088	-0.0022887	-0.029702	-0.027394	-0.021418
ARRB1	408	0	-0.011615	-0.027102	-0.049012	-0.085798	-0.074463	-0.054399	-0.068528	-0.051543	0	-0.0096903	-0.022611	-0.016086	0.0032661	0.0047054
ARRB2	409	0	0.0011881	0.0027723	0.0049705	0.0083009	0.0081008	0.0082821	0.0082304	0.0081963	0	0.0031699	0.0074704	0.012822	0.01519	0.020369
ARRDC1	92714	0	0.0032077	0.0074846	0.016876	0.032384	0.044953	0.058892	0.079618	0.091629	0	-0.042872	-0.10003	-0.11655	-0.13285	-0.16929
ARRDC2	27106	0	-0.003729	-0.008701	-0.0092107	-0.0019063	-0.010727	-0.015162	-0.013531	-0.0053332	0	-0.0047095	-0.010989	-0.017832	-0.015354	-0.012662
ARRDC3	57561	0	0.0020161	0.0047042	0.12995	0.18403	0.1102	0.05557	0.06312	0.089042	0	0.00084929	0.0019817	0.013876	0.134	0.22702
ARRDC4	91947	0	-0.00077644	-0.0018117	-0.0029133	0.0017981	0.00013497	0.0032666	0.005268	0.015752	0	-0.019763	-0.046114	0.011017	0.074495	0.10011
ARSA	410	0	0.034371	0.080199	0.068586	0.13113	0.20806	0.25381	0.22774	0.11404	0	-0.060393	-0.14092	-0.27042	-0.27163	-0.18199
ARSB	411	0	-0.048012	-0.11203	-0.11303	-0.19375	-0.16573	-0.15096	-0.11558	-0.14864	0	-0.01336	-0.031172	-0.049841	-0.076678	-0.021795
ARSG	22901	0	-0.00052161	-0.0012171	-0.0021331	-0.0029913	-0.0019123	-0.0016915	-0.0014307	-0.0008158	0	-0.00058137	-0.0013745	-0.0023551	-0.0017785	-0.0023965
ARSI	340075	0	0.0041381	0.0096555	0.026033	0.087355	0.092511	0.088164	0.21385	0.16513	0	-0.031683	-0.073928	-0.1214	-0.050664	-0.057969
ARSK	153642	0	-0.0011741	-0.0027396	-0.0040328	-0.02265	-0.015987	-0.004962	0.0047568	0.0036353	0	-0.010136	-0.023651	-0.051645	-0.086397	-0.090084
ART1	417	0	-0.00065523	-0.0015289	-0.0025805	-0.0043251	-0.0067414	-0.0067045	-0.0062725	-0.0058913	0	0.00017182	0.00040091	0.00073219	0.0011666	0.0014409
ART5	116969	0.0012858	0.00097231	0.00055435	9.7932e-05	0.0025706	0.0041025	0.0058492	0.0068988	0.007474	0	0.0043398	0.010126	0.014914	0.023477	0.015256
ARTN	9048	0	0.0027304	0.006371	0.01063	0.014429	0.010712	0.012681	0.0088231	0.0080491	0	0.0046533	0.010858	0.01807	0.035499	0.048244
ARV1	64801	0	-0.0028891	-0.0067412	-0.0079265	-0.019355	-0.049486	-0.055477	-0.053206	-0.052576	0	0.013407	0.031283	0.06197	-0.021361	-0.036284
ARVCF	421	0	-0.004001	-0.0093356	-0.014451	-0.012837	-0.015448	-0.015326	-0.014846	-0.016023	0	-0.013291	-0.031013	-0.052876	-0.045439	-0.042854
ARX	170302	0	-0.012849	-0.029982	-0.01545	0.00050059	0.037741	0.051066	0.072164	0.029437	0	0.022803	0.053208	0.17681	0.30251	0.43669
AS3MT	57412	0	-0.010352	-0.024155	-0.030625	-0.018453	-0.025686	-0.03106	-0.026754	-0.023123	0	0.0010335	0.0024115	0.010434	0.017774	0.023913
ASAH1	427	0	-0.0015929	-0.0037168	-0.0062214	-0.0097734	-0.0093218	-0.0068526	-0.0064438	-0.0092198	0	-0.0018022	-0.0042051	-0.0072184	-0.010974	-0.012082
ASAP1	50807	1.5283e-05	-0.0054376	-0.012708	-0.024924	0.010969	0.043609	0.06928	0.075	0.077269	0	-0.0019199	-0.0049145	-0.011107	-0.020649	-0.026264
ASAP2	8853	0	0.0029465	0.0068753	0.013186	0.019118	0.025839	0.033806	0.030846	0.045443	0	-0.0034935	-0.0081514	-0.015009	-0.02141	-0.048065
ASAP3	55616	0	-0.0022123	-0.005162	-0.010276	-0.02032	-0.026769	-0.025098	-0.02794	-0.019206	0	-0.0038899	-0.0090765	-0.0166	-0.017456	-0.032243
ASB1	51665	0	-0.012769	-0.029794	0.1103	0.16982	0.059822	0.27395	0.22784	0.14926	0	-0.0013958	-0.0032568	0.18856	-0.13745	-0.3076
ASB2	51676	0	-0.0043874	-0.010237	-0.016902	-0.014034	-0.01137	-0.010463	-0.0098432	-0.010099	0	0.0065625	0.015313	0.029164	0.042777	0.065668
ASB3	51130	0	-0.0040766	-0.0095121	-0.016306	-0.049027	-0.29416	-0.36791	-0.30844	-0.27089	0	0.053574	0.12501	0.20657	0.16973	0.092123
ASB4	51666	0	-0.0035073	-0.0081838	0.00095656	-0.071838	-0.049178	-0.055134	-0.083815	-0.11699	0	0.005584	0.013029	0.0037878	0.0011459	0.0065882
ASB5	140458	0	-0.00045579	-0.0010635	-0.0029721	-0.0038835	-0.0025299	-0.0004062	0.00010119	-0.00027484	0	0.0051727	0.01207	0.016459	0.045327	0.024334
ASB6	140459	0	-0.0062078	-0.014485	-0.013794	-0.0081361	-0.0071561	-0.0067329	-0.0096074	-0.010568	0	-0.0043478	-0.010145	-0.071158	-0.068939	-0.034742
ASB7	140460	0	0.002604	0.0060759	0.0090636	0.0081809	0.0087646	0.0068275	0.0050355	0.0031051	0	-0.026142	-0.060998	-0.04742	-0.037672	-0.035076
ASB8	140461	0	-0.0015886	-0.0037066	-0.0062343	-0.01177	-0.010469	-0.0091037	-0.011457	-0.0090053	0	-0.0046373	-0.01082	-0.01849	-0.016575	-0.015099
ASB9	140462	0	-0.0097985	-0.022863	-0.027197	-0.22826	-0.26552	-0.20877	-0.22768	-0.16873	0	0.029102	0.067905	0.17219	-0.058623	-0.15881
ASCC1	51008	0	0.00027782	0.00064824	0.0012956	-0.006385	-0.0094917	-0.01448	-0.01369	-0.015073	0	-0.0011281	-0.0027841	-0.003578	-0.03105	-0.051142
ASCC2	84164	0	-0.0019534	-0.0045579	-0.0086068	-0.0056968	0.0015509	0.0086799	0.012809	0.030037	0	0.022886	0.053401	0.039455	0.021054	0.010882
ASCC3	10973	0	0.0046755	0.01091	0.040958	0.038479	0.048033	0.0095831	0.0032229	0.0021827	0	0.023595	0.055056	0.093416	0.13337	0.14098
ASCL1	429	0	-0.001787	-0.0041697	-0.0060431	-0.0096353	-0.013899	-0.018759	-0.024208	-0.024356	0	-0.00044779	-0.0010448	-0.0012775	-1.4367e-05	0.0013896
ASCL2	430	0	0.000954	0.002226	0.0030365	-0.001488	-0.00098541	0.00028933	-0.0024501	-0.0018174	0	0.0026676	0.0062245	0.01134	0.016136	0.057483
ASF1A	25842	0	-0.042896	-0.10009	-0.23529	-0.081101	0.027118	0.132	0.1123	0.16992	0	-0.013864	-0.032349	-0.35505	-0.47916	-0.23616
ASF1B	55723	0	-0.0079694	-0.018595	-0.030249	-0.027185	-0.073874	-0.041256	-0.056739	-0.032877	0	-0.0047085	-0.010987	-0.018288	-0.043447	-0.051695
ASGR1	432	0	-0.010238	-0.023889	-0.047356	-0.073868	-0.11967	-0.11786	-0.12584	-0.11637	0	0.00041614	0.00097098	0.0016645	0.0090209	0.013812
ASH1L	55870	0	-0.074645	-0.17417	-0.26697	-0.097296	-0.050439	-0.0035824	0.043274	0.13699	0	0.087564	0.20432	0.26009	1.1114	1.6303
ASH2L	9070	0	-0.0023236	-0.0054217	-0.0088527	-0.0092757	-0.0086427	-0.015467	-0.014072	-0.0066662	0	-0.010393	-0.02425	-0.033936	-0.054135	-0.060211
ASIC1	41	0	-0.010335	-0.024114	-0.048578	-0.050657	-0.090247	-0.077081	-0.066421	-0.048196	0	-0.0041766	-0.0097454	-0.015324	-0.13497	-0.15114
ASL	435	0	-0.0026841	-0.006263	-0.010737	0.0074978	-0.059115	-0.097683	-0.10355	-0.033805	0	0.15853	0.3699	0.26144	0.15694	0.015633
ASMTL	8623	0	-0.0048926	-0.011416	-0.01957	-0.017569	-0.057547	-0.074419	-0.047201	-0.05649	0	-0.016836	-0.039284	-0.067343	-0.13006	-0.18259
ASNA1	439	0	-0.018075	-0.042176	0.035384	0.041499	-0.1099	-0.013072	0.033717	0.036273	0	0.010608	0.024752	0.089811	-0.033874	-0.050991
ASNS	440	0	0.013655	0.031861	0.092145	0.17099	0.0080416	0.50253	0.54242	0.43924	0	-0.0032786	-0.0076501	0.033015	-0.12514	-0.20649
ASNSD1	54529	0	-0.070898	-0.16543	-0.1479	-0.035452	0.060488	0.088374	0.095141	0.065582	0	0.025285	0.058999	0.11313	0.19806	0.20242
ASPH	444	0	-0.0015492	-0.0036147	-0.0060313	-0.01528	0.0010103	0.018835	0.0229	0.015209	0	-0.0012038	-0.0028089	-0.0047183	-0.0055104	-0.01399
ASPHD1	253982	0	0.005322	0.012418	0.021288	0.038228	0.13762	0.25912	0.42458	0.61689	0	-0.015156	-0.035365	-0.041053	-0.071749	-0.062522
ASPHD2	57168	0	0.089836	0.20962	0.35725	0.24402	0.28715	0.18534	0.20577	0.2119	0	-0.072638	-0.16949	-0.33274	-0.35908	-0.088704
ASPM	259266	0	-0.0046865	-0.010935	-0.031492	-0.034809	-0.031225	-0.024741	-0.029472	-0.057912	0	-0.017951	-0.041885	-0.105	-0.11896	-0.13297
ASPSCR1	79058	0	-0.00044837	-0.0010462	-0.0017458	-0.0019114	-0.0021537	-0.0023736	-0.0024177	-0.0044401	0	-0.00076303	-0.0017804	-0.0031446	-0.0046262	-0.0073271
ASRGL1	80150	0	-0.0099753	-0.023276	-0.041869	-0.14455	-0.19717	-0.13943	-0.16898	-0.15916	0	-0.0070329	-0.01641	-0.018647	-0.042216	-0.071259
ASS1	445	0	0.0093032	0.021707	0.034565	-0.084295	0.011547	-0.21092	-0.23832	-0.18782	0	0.010205	0.023812	-0.014809	0.050293	0.05581
ASTE1	28990	0	-0.035041	-0.081762	-0.11045	-0.12044	-0.16475	-0.20057	-0.2105	-0.21227	0	-0.15653	-0.36524	-0.11293	0.18734	0.31669
ASTN1	460	0	0.0056172	0.013107	0.0223	0.035086	0.039772	0.0449	0.049592	0.042873	0	-0.00087176	-0.0020341	-0.0033411	-0.0050137	-0.0065149
ASTN2	23245	0	-0.0015306	-0.0035715	-0.016789	4.0671e-05	-0.0038887	0.00082984	0.0097212	0.027498	0	-0.0026984	-0.0062963	-0.045869	-0.049801	-0.050139
INTS13	55726	-0.0065278	-0.017934	-0.033142	-0.04452	-0.01209	0.030203	0.068971	0.11868	0.092624	0	-0.026142	-0.060999	-0.096889	-0.15863	-0.14951
ASXL1	171023	0	-0.0049469	-0.011543	-0.018175	-0.010777	-0.022186	-0.01824	-0.0081439	-0.010185	0	0.016079	0.037519	-0.033172	-0.026314	-0.020089
ASXL2	55252	-0.00023399	-0.0046352	-0.010503	-0.035421	-0.022807	-0.0071701	-0.0066912	-0.0076465	-0.007889	0	-0.0045383	-0.010589	-0.016334	0.018689	0.040982
ATAD1	84896	0	0.025702	0.059972	0.077586	0.21947	0.3308	0.46417	0.42542	0.41453	0	-0.022077	-0.051513	-0.088308	-0.4891	-0.74935
ATAD2	29028	-0.004037	-0.0037589	-0.0033881	-0.022695	-0.02998	-0.053082	-0.021326	-0.032425	-0.0049854	0	-0.012726	-0.029695	-0.059193	-0.1119	-0.12749
ATAD3A	55210	0	-0.026301	-0.061369	-0.033051	0.091589	0.26562	0.44032	0.41981	0.32972	0	-0.012616	-0.029436	-0.050782	-0.13915	-0.14132
ATAD3B	83858	0	-0.041696	-0.09729	-0.037674	0.045863	0.080616	0.12882	0.12985	0.075044	0	0.017323	0.04042	0.064595	0.12043	0.13454
ATAD5	79915	0	-0.0080477	-0.018778	-0.028868	-0.034012	-0.041803	-0.047913	-0.042342	-0.042398	0	0.010793	0.025183	0.046278	0.077315	0.10449
ATAT1	79969	0	-0.0032911	-0.0076793	-0.011322	-0.018783	-0.01314	-0.0064374	-0.018327	-0.0028546	0	-0.018871	-0.044033	-0.018387	-0.022663	-0.034433
ATE1	11101	0	-0.031563	-0.073647	-0.15587	-0.18565	-0.19357	-0.17933	-0.17646	-0.1503	0	-0.056492	-0.13181	-0.065341	-0.12308	-0.076228
ATF1	466	0	0.0064566	0.015065	0.028469	0.06835	0.056086	0.049902	0.038265	0.094466	0	0.022183	0.051759	0.094786	0.16518	0.20475
ATF2	1386	0	-0.029702	-0.069304	-0.13127	-0.21356	-0.16395	-0.055284	0.051086	0.21848	0	-0.026083	-0.060859	-0.096911	-0.11273	-0.035543
ATF3	467	4.7026e-05	0.0058139	0.013503	0.012246	0.019699	0.01132	0.016667	0.017735	0.021318	0	0.0033898	0.0079096	0.013157	0.018099	0.018859
ATF4	468	-0.00014121	-0.0035482	-0.0080907	-0.010757	-0.00079934	0.00084185	0.00055602	0.00050081	-1.6348e-05	0	-0.0018453	-0.0043057	-0.024008	-0.028368	-0.029005
ATF5	22809	0	0.0012633	0.0029477	0.0048862	0.016397	0.016978	0.006701	0.0071285	0.00737	0	0.0029851	0.0069653	0.012032	0.0050537	0.0047912
ATF6B	1388	0	-0.075861	-0.17701	-0.035368	0.1307	-0.14477	-0.31673	-0.18877	0.028488	0	0.019725	0.046024	0.085907	0.063554	0.12718
ATF7	11016	0	-0.0014017	-0.0032706	-0.0054992	-0.0084908	-0.0065087	-0.0044366	-0.0019531	-0.001765	0	0.0041471	0.0096766	0.019798	0.0014653	-0.012729
ATF7IP	55729	0	-0.0014599	-0.0034065	-0.0059228	-0.002546	-0.0031546	-0.0033125	-0.0028972	-0.0033678	0	-0.0029342	-0.0068465	-0.016542	-0.026857	-0.026102
ATF7IP2	80063	0.080967	0.076842	0.07134	0.019372	-0.0085745	-0.028073	-0.21913	-0.1748	-0.2733	0	0.003055	0.0071282	-0.042979	0.084831	0.10879
ATG10	83734	0	0.00775	0.018083	0.044966	-0.035922	-0.10913	-0.12358	-0.092127	-0.077243	0	0.045401	0.10594	0.18135	0.011155	-0.10926
ATG12	9140	0	-0.0016423	-0.003832	0.0045274	-0.073646	-0.16467	-0.17246	-0.14769	-0.11823	0	0.070483	0.16446	0.21181	0.025499	-0.026259
ATG13	9776	0	0.0154	0.035934	-0.06089	0.013667	-0.072606	-0.20446	-0.10927	-0.1543	0	0.11423	0.26654	-0.17566	-0.40126	-0.36044
ATG14	22863	0	-0.02168	-0.050587	-0.071271	-0.070261	-0.098559	-0.048633	-0.062187	0.068793	0	-0.0028545	-0.0066605	-0.13803	-0.13558	-0.037027
ATG16L1	55054	0	-0.025114	-0.058599	-0.025215	0.075687	0.11939	0.1835	0.056891	-0.028053	0	-0.034467	-0.080422	-0.18671	-0.032724	0.16987
ATG16L2	89849	0	-0.014411	-0.033625	-0.011552	0.0046502	-0.0096267	-0.071795	-0.070805	-0.057873	0	-0.081986	-0.1913	-0.30726	-0.35153	-0.22313
ATG2A	23130	0	0.00075373	0.0017587	0.0039852	0.004162	-0.0086528	-0.011579	-0.010037	-0.01179	0	-0.015257	-0.035601	-0.057202	-0.036379	-0.020652
ATG2B	55102	0	-0.0069021	-0.016105	-0.016327	-0.016874	-0.01085	0.011845	0.011244	0.0053674	0	-0.027952	-0.065221	-0.079021	-0.081532	-0.02563
ATG3	64422	0	-0.017426	-0.04066	-0.0027959	-0.07269	0.003112	0.038539	0.052808	0.055223	0	0.0036856	0.0085997	0.030277	0.0093667	0.01385
ATG4A	115201	0	-1.1376e-37	-2.6545e-37	-4.7409e-37	-3.8732e-37	-1.838e-37	-1.838e-37	-1.838e-37	-1.838e-37	0	1.1651e-37	2.7186e-37	4.6604e-37	7.2024e-37	1.1807e-36
ATG4C	84938	0	-0.017108	-0.03992	-0.05779	-0.073592	-0.016816	-0.010671	-0.014687	-0.030542	0	-0.012194	-0.028453	-0.053172	-0.15153	-0.14426
ATG4D	84971	0	-0.01866	-0.043541	-0.011035	0.0010081	0.08044	0.17245	0.15168	0.23152	0	0.085514	0.19953	0.12149	-0.022419	-0.072526
ATG5	9474	0	-0.0075044	-0.01751	-0.055327	-0.17798	0.014783	0.027757	0.041868	0.026202	0	0.023675	0.055241	0.071908	-0.0075926	-0.029663
ATG7	10533	0	-0.0084857	-0.0198	-0.040211	-0.037842	-0.032857	-0.032247	-0.028517	-0.021994	0	-0.011394	-0.026586	-0.065844	-0.077003	-0.027307
ATG9A	79065	0	-0.021005	-0.049013	-0.069667	-0.04233	-0.042284	0.0081607	0.01264	0.0052104	0	-0.053006	-0.12368	-0.2083	-0.28847	-0.23672
ATG9B	285973	-1.0832e-05	-0.00025772	-0.00058691	-0.0010085	-0.001693	-0.0013258	-0.0032899	-0.0020135	-0.0020108	0	-0.00040584	-0.00094696	-0.0016643	-0.0025692	-0.0035715
ATIC	471	0	-0.00035428	-0.00082664	0.0037836	-0.0022243	0.0033952	-0.0054353	-0.010347	-0.029381	0	-0.018853	-0.04399	-0.062578	-0.10653	-0.14915
ATL1	51062	0	-0.0053144	-0.0124	-0.018948	-0.038926	-0.017884	-0.024007	-0.016252	-0.0042747	0	-0.0061216	-0.014284	-0.00042421	-0.055488	-0.06973
ATL2	64225	0	-0.0022043	-0.0051434	-0.008713	-0.0070137	0.0034597	0.0042958	0.0042703	0.003023	0	-0.011766	-0.027453	-0.020153	-0.028169	-0.024636
ATL3	25923	0	0.0011009	0.0025687	0.042562	0.035748	0.24447	0.16673	0.050512	0.083112	0	0.024689	0.057607	0.11369	0.16423	-0.024008
ATM	472	-0.00014404	-0.0023617	-0.0053187	-0.0089898	-0.0021781	-0.014995	-0.0094058	-0.017462	-0.0067533	0	-0.0020365	-0.0047519	-0.0095042	-0.007874	-0.0060732
ATN1	1822	0	-0.0033239	-0.0077557	-0.015308	-0.0083922	-0.0060486	-0.0064491	-0.0059695	-0.0063857	0	-0.0030249	-0.007058	-0.011624	-0.017224	-0.026608
ATOH8	84913	0	-0.0013696	-0.0031958	-0.0059997	-0.0051911	-0.0044744	-0.0043313	-0.0038506	-0.0039217	0	0.00018697	0.00033735	0.00059125	0.0010456	0.0012098
ATOX1	475	0	0.00059739	0.0013939	0.0022336	0.0045334	0.0073952	0.0099249	0.013672	0.023234	0	0.0025949	0.0060549	0.010252	0.0060831	0.0054302
ATP10A	57194	0	0.0077147	0.018001	0.030014	0.025583	0.030949	0.020334	0.0048039	-0.022668	0	-0.010674	-0.02468	-0.028375	-0.030907	-0.029474
ATP10D	57205	0	0.0011503	0.0026841	0.0098988	0.006677	0.015201	0.0089039	0.01041	0.0012071	0	-0.024149	-0.056347	-0.077545	-0.14829	-0.17386
ATP11A	23250	0	-0.013052	-0.030454	-0.052207	-0.037278	0.0039413	0.058002	0.12267	0.031048	0	-0.016362	-0.038177	-0.065446	-0.31378	-0.36127
ATP11B	23200	0	-0.016143	-0.037666	-0.064571	-0.33232	-0.28208	-0.22147	-0.053882	-0.1204	0	0.072702	0.16964	0.29081	0.037675	-0.30784
ATP11C	286410	0	-0.0080731	-0.018837	-0.032336	-0.026702	-0.020014	-0.0149	-0.009669	-0.0020989	0	-0.0038773	-0.0090469	-0.011045	-0.03658	-0.053733
ATP12A	479	-0.0022364	-0.0042873	-0.0070219	-0.0047324	-0.0023109	-0.0013899	-0.0078182	-0.053682	-0.052175	0	-0.001108	-0.0025853	-0.0016794	0.012221	0.017478
ATP13A1	57130	0	-0.0070602	-0.016474	-0.014139	-0.0034217	-0.00069523	0.00072977	-0.0007459	-0.0025774	0	-0.0098951	-0.023089	-0.042355	-0.022965	-0.014266
ATP13A2	23400	0	0.0071366	0.016652	0.028546	-0.033919	0.055979	0.043645	-0.081072	-0.33437	0	-0.079588	-0.18571	-0.26623	-0.29094	-0.20944
ATP13A5	344905	0	0.00058815	0.0013724	0.0025118	0.0040261	0.0056612	0.0056023	0.0056089	0.0054374	0	-0.00014891	-0.00034745	-0.00057864	-0.00077821	-0.0010293
ATP1A1	476	-6.5021e-05	-0.001485	-0.0033783	-0.006689	-0.0082595	-0.0081137	-0.00722	-0.0063301	-0.0033064	0	-0.0039665	-0.0093155	-0.018939	-0.027147	-0.025451
ATP1A3	478	-0.0012819	-0.0012991	-0.0013221	-0.0052388	-0.016068	-0.019057	-0.017841	-0.020394	-0.0044504	0	-0.0068131	-0.015897	-0.048229	-0.088625	-0.07321
ATP1A4	480	0	-0.0024285	-0.0056665	-0.014845	-0.014222	-0.019189	-0.027954	-0.022838	-0.013786	0	-0.010504	-0.02451	-0.044301	-0.060415	-0.066279
ATP1B1	481	0	-0.0069835	-0.016295	-0.023603	-0.033899	-0.0062154	0.010142	0.028724	0.057159	0	0.013927	0.032497	-0.0089539	-0.02645	-0.055988
ATP1B2	482	0	-0.00087242	-0.0020356	-0.00061736	0.041029	0.019542	-0.0048653	0.02339	0.047514	0	0.017204	0.040143	0.075599	0.11655	0.076924
ATP1B3	483	0	0.005102	0.011905	0.011347	0.0048746	0.0043493	0.015125	0.016074	0.017401	0	0.0050016	0.01167	0.018612	0.0081366	0.035831
ATP2A1	487	-0.0096686	-0.010179	-0.01086	-0.0014024	0.0037469	-0.025386	-0.026981	-0.026106	-0.00046003	0	0.055742	0.13007	0.11393	-0.0018763	0.15549
ATP2A2	488	0	-0.005791	-0.013512	-0.023479	-0.024503	-0.014139	-0.0073478	-0.020418	-0.029834	0	-0.009874	-0.023039	-0.042106	0.0016444	0.042661
ATP2A3	489	0	-0.0010887	-0.0025404	-0.004355	-0.0064504	-0.0079638	-0.010314	-0.01144	-0.014832	0	-0.0051475	-0.012011	-0.022406	-0.02038	-0.024819
ATP2B1	490	0	-0.0024016	-0.0056038	-0.0098238	-0.0041815	-0.0011819	0.0017287	0.0051914	0.011909	0	-0.0034639	-0.0080824	-0.015407	-0.014235	-0.015165
ATP2B2	491	0	-0.0003676	-0.00085773	-0.0052161	-0.0048427	0.0015757	0.0065227	0.0071039	0.0063671	0	0.0035765	0.0083452	0.015923	0.024572	0.037798
ATP2B3	492	0	0.0055493	0.012948	0.020654	0.035776	0.024183	0.023953	0.038167	0.048275	0	0.011947	0.027876	0.042491	0.062252	0.12455
ATP2B4	493	0	-0.00053441	-0.001247	-0.0021627	-0.010843	-0.009572	-0.013398	-0.014197	-0.012676	0	-0.0017509	-0.0040853	-0.006882	-0.017795	-0.017171
ATP2C1	27032	0	-0.001738	-0.0040554	-0.0073325	-0.0087571	-0.0058853	-0.0031015	-0.0039458	-0.0043481	0	-0.0038343	-0.0089467	-0.011155	-0.026689	-0.031304
ATP2C2	9914	-0.024427	-0.013094	0.0020175	0.10042	0.097293	0.14643	0.31859	0.36305	0.40739	0	0.073224	0.17086	-0.17309	-0.24016	-0.28641
ATP5F1A	498	0	-0.001825	-0.0042584	-0.0065078	-0.0053906	-0.0017319	-0.001055	0.00039057	-0.00066531	0	-0.0034709	-0.0080987	-0.017347	-0.02896	-0.032166
ATP5F1B	506	0	-0.010022	-0.023384	-0.08529	-0.066995	-0.016461	0.032068	0.037233	0.036603	0	-0.019228	-0.044865	-0.08304	-0.14038	-0.16576
ATP5F1C	509	0	0.011482	0.026792	0.045929	-0.12815	-0.13625	-0.069364	-0.12289	-0.24447	0	0.11047	0.25777	-0.016146	-0.25476	-0.31091
ATP5F1D	513	0	-0.0067748	-0.015808	-0.0053652	-0.06472	-0.073508	-0.028239	-0.0047054	-0.012849	0	0.0027879	0.006505	0.037715	0.046898	0.049023
ATP5F1E	514	0.0005555	-0.0012101	-0.0035642	-0.007497	-0.0045744	0.0010009	0.0081923	0.0090307	0.01336	0	0.015487	0.036136	0.049872	0.068183	0.055961
ATP5MC1	516	0	0.0046758	0.01091	0.017718	0.0063497	0.0085623	0.01011	0.012316	0.011624	0	0.014452	0.033721	0.034676	0.044529	0.042459
ATP5MC2	517	0	-0.0051247	-0.011958	-0.025545	-0.083561	-0.13613	-0.19717	-0.17546	-0.17983	0	0.013267	0.030956	-0.0073423	0.05847	0.058995
ATP5MC3	518	0	-0.0040713	-0.0094998	-0.013502	-0.045088	-0.024785	-0.0095957	0.0033805	0.0072147	0	-0.0017231	-0.0040206	-0.0068924	-0.044213	-0.090534
ATP5PD	10476	0	-0.00029612	-0.00069095	-0.0011814	-0.0018492	-0.0026059	-0.0027407	-0.0021486	-0.002129	0	-0.0003781	-0.00088224	-0.001484	-0.0022474	-0.0030567
ATP5ME	521	0	0.0031509	0.007352	0.051969	0.056124	-0.0064683	-0.069696	-0.060196	-0.060346	0	0.0123	0.028699	0.08456	0.086621	0.063566
ATP5PF	522	0	0.0015145	0.0035338	0.0064837	0.0027885	0.0041991	0.0059025	0.0073137	0.010063	0	0.0036413	0.0086173	0.016542	0.017688	0.012516
ATP5MG	10632	0	0.0083297	0.019436	0.037735	0.034749	0.02633	0.013143	-0.0016559	-0.035552	0	0.012263	0.028614	0.12706	0.11471	0.11133
ATP5PO	539	0	-0.0027312	-0.0063729	-0.011104	-0.017331	-0.018159	-0.01017	-0.0066116	-0.0057562	0	-0.0023683	-0.005526	-0.0094732	-0.015884	-0.014615
DMAC2	55101	0	-0.0076451	-0.017839	-0.026841	-0.0044979	-0.0054832	-0.0092475	-0.034771	-0.034647	0	-0.00032643	-0.00076168	0.0037228	0.0072322	-0.067312
ATP6AP1	537	0	-0.019043	-0.044433	-0.19596	-0.22527	-0.24047	-0.034394	-0.18154	0.10894	0	-0.058337	-0.13612	-0.36588	-0.24651	0.13137
ATP6AP2	10159	0	-0.00060788	-0.0014184	0.00046834	-0.0061875	-0.01305	-0.021605	-0.036512	-0.0095614	0	-0.015385	-0.035899	-0.059537	-0.09672	-0.13585
ATP6V0A1	535	0	-0.0071111	-0.016593	-0.083369	-0.07697	-0.044011	-0.017165	-0.014173	-0.012129	0	-0.016835	-0.039281	-0.12285	-0.10286	-0.11618
ATP6V0A2	23545	0	-0.010495	-0.024488	-0.041673	0.022394	0.081365	0.11618	0.13813	0.13858	0	-0.057906	-0.13511	-0.15261	-0.21917	-0.24626
ATP6V0A4	50617	0	-0.00056328	-0.0013143	-0.0042267	-0.0080525	-0.011757	-0.024427	-0.034532	-0.03261	0	-0.0042344	-0.010646	-0.020169	-0.03298	-0.069622
ATP6V0B	533	0	0.00019974	0.00046607	0.001921	0.0058935	0.01161	0.04808	0.046732	0.054862	0	0.00055972	0.001306	0.0081433	0.023043	0.050906
ATP6V0C	527	0	-0.0021033	-0.0049076	-0.0077571	-0.009162	-0.0046812	-0.0047034	-0.0042152	-0.0049971	0	-0.0043592	-0.010171	-0.016814	-0.029741	-0.040097
ATP6V0D1	9114	0	-0.0028028	-0.0065399	-0.0094258	-0.013271	-0.032057	-0.019052	-0.028022	-0.013483	0	0.0033878	0.0079048	0.015805	0.013773	0.014334
ATP6V0E1	8992	0	-0.019685	-0.045932	-0.054453	-0.025613	-0.13588	-0.21039	-0.17906	-0.051394	0	0.06676	0.15577	0.27186	0.013127	-0.065361
ATP6V0E2	155066	0	-5.7166e-38	-1.3339e-37	-2.2867e-37	-5.6799e-37	-7.8575e-37	-5.4657e-37	-5.7482e-37	-3.3403e-37	0	2.2956e-37	5.3563e-37	5.2971e-37	6.2076e-37	6.2076e-37
ATP6V1A	523	0	-0.0012995	-0.0030321	-0.0049258	-0.008465	-0.011166	-0.011647	-0.0092482	-0.012649	0	-0.0035052	-0.0081788	-0.0074148	-0.0063239	-0.0057711
ATP6V1B1	525	0	0.029372	0.068534	0.092427	0.075495	0.027543	0.025819	0.021593	0.043873	0	0.005686	0.013267	0.020462	0.020972	0.010475
ATP6V1B2	526	0	-0.012139	-0.028323	-0.091765	-0.17823	0.02775	0.02775	0.02775	0.02775	0	-0.028234	-0.06588	-0.24462	-0.74012	-0.20748
ATP6V1C1	528	-0.00024623	-0.0010197	-0.002051	-0.0013523	-0.0052693	-0.0053155	-0.0056022	-0.0056727	-0.0095297	0	-0.0051129	-0.01193	-0.018821	-0.02627	-0.055557
ATP6V1C2	245973	0	0.024541	0.057262	-0.022676	0.03327	0.24367	0.27462	0.2127	0.21378	0	-0.028518	-0.066542	-0.030088	-0.0041027	0.0016846
ATP6V1D	51382	0.00090791	-0.0020537	-0.0060026	-0.010212	-0.015892	-0.0021802	-0.037733	-0.026177	-0.013373	0	0.0086092	0.020088	0.037665	-0.01944	-0.022945
ATP6V1E1	529	0	0.0013788	0.0032171	0.0055236	0.0067411	0.0068244	0.006928	0.0075081	0.010174	0	-0.0043808	-0.010599	-0.015185	-0.019798	-0.032432
ATP6V1E2	90423	0	0.017663	0.041214	-0.19086	-0.076811	-0.10185	-0.11604	-0.032593	0.14747	0	0.099749	0.23275	0.59088	0.089893	-0.12187
ATP6V1F	9296	0	0.0042533	0.0099245	0.017013	0.024973	0.035273	0.048599	0.058333	0.09104	0	0.017829	0.0416	0.071315	0.06912	0.055612
ATP6V1G1	9550	0	0.00056899	0.0013276	0.0023022	0.00074119	0.003619	0.0038891	0.0042115	0.0051665	0	0.0025398	0.0060043	0.019978	0.022101	0.02359
ATP6V1G2	534	0	0.0020809	0.0048554	0.0083236	-0.0092753	-0.0089034	-0.030024	-0.068517	-0.054928	0	0.022821	0.053249	0.091284	0.20537	0.27102
ATP6V1H	51606	0	-0.0025225	-0.0058859	-0.0098801	-0.017654	-0.0078772	-0.0068844	-0.0051583	-0.005873	0	-0.0033241	-0.0077562	-0.014491	-0.016105	-0.023972
ATP7B	540	0	-0.030959	-0.072239	-0.12465	-0.1905	-0.17962	-0.16354	-0.12175	-0.13041	0	-0.077109	-0.17992	-0.32895	-0.47704	-0.4157
ATP8A2	51761	0	-0.013979	-0.032617	-0.043369	-0.01793	-0.0021409	0.012123	0.037767	0.084607	0	0.00075979	0.0017728	0.011711	0.020119	0.026998
ATP8B1	5205	0	-0.0035282	-0.0082324	-0.014493	-0.024556	-0.017619	-0.017437	-0.015057	-0.018452	0	-0.0020318	-0.0047408	-0.0063917	-0.054055	-0.072641
ATP8B2	57198	-5.1732e-05	-0.0012844	-0.0029278	-0.0049416	-0.0029179	-0.0022709	-0.0015946	-0.0022489	-0.0046678	0	-0.00074272	-0.0017622	-0.0029203	-0.0045554	-0.0042317
ATP8B3	148229	0	0.012676	0.029577	0.07614	-0.067988	-0.15864	-0.22508	-0.21914	-0.22817	0	0.055057	0.12847	0.16961	-0.10225	-0.22777
ATP9A	10079	0	-0.00265	-0.0061834	-0.011398	-0.014551	-0.019692	-0.020945	-0.023287	-0.025552	0	-0.0031905	-0.0074444	-0.0194	-0.047074	-0.067279
ATP9B	374868	0	-0.00084995	-0.0019832	-0.0027744	-0.013728	-0.0084886	-0.014662	-0.010874	-0.010508	0	-0.0015529	-0.0036233	-0.0075643	-0.031849	-0.063097
ATPAF1	64756	0.0059504	0.002233	-0.0027235	0.016116	0.026687	0.02919	-0.083457	-0.070183	-0.14566	0	0.06333	0.14777	0.24925	0.0095691	-0.19054
ATPAF2	91647	0	-0.0010261	-0.0023943	-0.0034637	-0.011078	-0.0084852	-0.010917	-0.016597	-0.012214	0	-0.0027795	-0.0064856	-0.01198	-0.017702	-0.048086
ATP5IF1	93974	0	0.0055296	0.012902	0.020462	0.021187	0.024318	0.025887	0.02752	0.028989	0	0.010446	0.024374	0.039847	0.0094337	0.0086099
ATR	545	0	-0.0031072	-0.0072501	-0.011301	-0.013255	-0.011168	-0.013751	-0.015424	-0.026745	0	-0.0081488	-0.019014	-0.037684	-0.032391	-0.027964
ATRAID	51374	0	0.011852	0.027654	0.28482	0.1042	-0.10573	-0.33768	-0.29185	-0.48893	0	0.033408	0.077952	0.34134	0.1906	-0.049906
ATRIP	84126	0	-2.739e-05	-6.3911e-05	0.016498	0.022437	0.015972	0.010233	0.010948	0.0082868	0	-0.013963	-0.032581	-0.2093	-0.10036	-0.048474
ATRN	8455	0	-0.0041049	-0.009578	-0.01283	-0.018599	-0.042745	-0.058294	-0.053986	-0.059281	0	-0.020425	-0.047658	-0.080188	-0.052958	-0.0057142
ATRNL1	26033	0	-0.00049015	-0.0011437	-0.0016421	-0.0043056	-0.005945	-0.0064118	-0.01005	-0.0037279	0	-0.0013754	-0.0032093	-0.0051206	-0.0036575	-0.011905
ATRX	546	0	-0.094566	-0.22065	-0.37826	-0.45886	-0.28157	-0.20165	-0.21823	-0.0087659	0	-0.1589	-0.37076	-0.63559	-1.014	-0.63806
ATXN1	6310	0	-0.005312	-0.012395	-0.022023	-0.035011	-0.024182	-0.025247	-4.5531e-05	-0.0027381	0	-0.0072495	-0.016915	-0.02964	-0.064631	-0.052057
ATXN10	25814	0	-0.0012379	-0.0028885	-0.005049	-0.015281	-0.020919	-0.030911	-0.056358	-0.054201	0	-0.0010187	-0.0023769	-0.003365	-0.071677	-0.12006
ATXN2	6311	-0.0001862	-0.0033338	-0.0075307	-0.012655	-0.013583	-0.015319	-0.01401	-0.0077285	-0.0082125	0	-0.0058902	-0.013744	-0.012029	-0.010372	-0.0099064
ATXN2L	11273	0.00060244	-0.010871	-0.026169	-0.047356	0.0097157	0.050852	0.089142	0.12957	0.20333	0	-0.0052093	-0.012155	-0.058437	-0.079666	-0.16451
ATXN3	4287	0	-0.0006021	-0.0014049	-0.0013869	-0.0056425	-0.0071458	-0.00090605	0.0061664	0.018371	0	-0.0043936	-0.010252	-0.018878	-0.026755	-0.036493
ATXN7	6314	0	0.021698	0.050629	0.082433	0.103	0.043297	0.037808	0.033326	0.034608	0	0.0093706	0.021865	0.053501	0.12714	0.11213
ATXN7L3	56970	0	-0.0030892	-0.0072082	-0.012222	-0.015542	-0.013896	-0.014216	-0.014001	-0.013605	0	0.0050282	0.011732	0.020935	0.025836	0.039093
AUNIP	79000	-0.04048	-0.046762	-0.055137	-0.013149	-0.055357	-0.070948	0.19877	0.18457	0.24036	0	-0.11354	-0.26492	-0.23365	-0.10877	-0.088379
AUP1	550	0	-0.0076149	-0.017768	-0.03046	-0.04569	0.0050498	0.0050498	0.0050498	0.0050498	0	0.15289	0.35674	0.35674	0.35674	0.35674
AURKA	6790	0	-0.003595	-0.0083884	-0.049023	0.026686	-0.057164	-0.039713	-0.033263	0.04055	0	-0.0092709	-0.021632	-0.019342	0.11797	0.15423
AURKAIP1	54998	-0.00013809	0.00011929	0.00046247	0.001234	0.0020839	0.0024053	0.0024684	0.0020886	0.0013408	0	-0.0017983	-0.004196	-0.0079205	-0.012752	-0.017512
AURKB	9212	0	-0.0031063	-0.007248	0.01976	0.044895	0.025271	0.011024	-0.019179	-0.037706	0	-0.031422	-0.073318	-0.12569	-0.18412	-0.096505
AURKC	6795	0	0.0072575	0.016934	-0.18327	-0.25589	-0.019691	-0.029506	0.073149	0.014762	0	0.00094455	0.002204	0.59858	1.4309	1.4393
AUTS2	26053	0	-0.0048406	-0.011295	-0.018744	-0.011784	-0.014344	-0.021153	-0.024652	-0.035895	0	0.012027	0.028064	0.060311	0.092234	0.070997
AVEN	57099	0	0.0026532	0.0061908	0.0087485	0.0099408	0.017935	0.026754	0.015063	0.015769	0	0.0039702	0.0092638	0.028502	0.036044	-0.0077803
AVL9	23080	0	-0.024167	-0.05639	0.019063	0.076604	0.12257	0.16908	0.17849	0.24183	0	-0.064641	-0.15083	-0.20794	-0.20777	-0.092768
AVPI1	60370	0	0.0087522	0.020422	-0.069548	0.071679	0.18181	0.066981	0.1005	0.23647	0	0.0027975	0.0065275	-0.1198	-0.17446	-0.072994
AVPR1A	552	0	-0.0087704	-0.020464	-0.038699	-0.060192	-0.078555	-0.057954	-0.05839	-0.043894	0	-0.030868	-0.072026	-0.064015	-0.055738	-0.052796
AVPR1B	553	-6.9839e-06	-0.00033939	-0.00078259	-0.0013245	-0.0019928	-0.0030049	-0.0039568	-0.0048919	-0.00475	0	4.4423e-05	0.00010365	0.00026047	0.00042054	0.00046468
AXIN1	8312	0	-0.045044	-0.1051	-0.094675	-0.035598	0.13821	0.20349	0.18911	0.29843	0	0.21308	0.49719	-0.3711	-0.15985	-0.13989
AXIN2	8313	0.002827	-0.003211	-0.011262	-0.015299	-0.043027	-0.066631	-0.03819	-0.04404	-0.0092071	0	0.015793	0.036851	0.062498	0.091125	0.11609
AXL	558	0	0.00094921	0.0022148	0.0049148	0.0092175	0.010458	0.011318	0.010841	0.0035459	0	-0.014347	-0.033476	-0.056793	-0.078661	-0.098077
AZGP1	563	0	-0.0039404	-0.0091942	-0.015761	-0.042029	-0.037064	-0.018302	-0.034543	-0.034543	0	-0.0068263	-0.015928	-0.027305	-0.040958	-0.084093
AZI2	64343	0.00079629	0.014518	0.032814	0.022124	0.01931	0.0092448	0.010287	0.012168	0.015345	0	0.0069063	0.016115	0.029899	0.020664	0.0019537
AZIN1	51582	0	0.00024112	0.00056261	0.00092926	0.001592	0.0024796	0.0033729	0.0050116	0.0083934	0	0.00068512	0.0015986	0.0026659	0.0040237	0.0036789
B2M	567	0	0.013357	0.031167	0.054775	0.057135	0.044828	0.031107	0.038452	0.044285	0	-7.4606e-05	-0.00017408	0.02926	0.037562	0.04683
B3GALNT1	8706	0	0.04495	0.10488	0.1642	0.038353	-0.014305	-0.0097714	-0.022632	0.020721	0	-0.093004	-0.21701	-0.049875	0.025093	0.086923
B3GALNT2	148789	0	-0.0078675	-0.018357	-0.043502	0.020294	0.011904	-0.01626	-0.01222	0.032856	0	0.003375	0.0078749	0.050568	0.036139	0.033788
B3GALT2	8707	0	0.002154	0.0050261	0.0061408	0.0115	0.018262	0.022881	0.029714	0.040343	0	-0.00070553	-0.0016462	-0.0021424	-0.0029366	-0.0029872
B3GALT4	8705	0	-0.0028747	-0.0067076	-0.009098	-0.00368	-0.024463	-0.043084	-0.050951	-0.06815	0	-0.0091689	-0.021394	-0.058596	-0.099809	-0.11642
B3GALT5	10317	0	0.020808	0.048553	0.083233	0.12485	0.16647	0.11231	0.058156	-0.050155	0	-0.076025	-0.17739	-0.3041	-0.54034	-0.65575
B3GALT6	126792	0	0.064478	0.15045	0.048566	0.41713	0.49406	0.69713	0.82252	0.61613	0	-0.077684	-0.18126	0.0079005	-0.056932	-0.10316
B3GAT3	26229	0.00015346	-0.00070761	-0.0018557	-0.0041811	-0.0061484	-0.0061321	-0.0054166	-0.0048623	-0.0036748	0	0.0019731	0.004604	0.0092374	0.025636	0.034231
B3GNT2	10678	0	0.045663	0.10655	0.17057	0.17614	0.17009	0.15553	0.099793	-0.036271	0	-0.08029	-0.18734	-0.32521	-0.34903	-0.24915
B3GNT3	10331	0	0.0021207	0.0049484	0.15373	0.11953	0.35896	0.35106	0.26379	-0.15582	0	-0.17322	-0.40417	-0.90556	-1.3135	-1.0471
B3GNT4	79369	-0.0026867	-0.0015033	7.4609e-05	-0.0029581	-0.013094	-0.02668	-0.038713	-0.01864	-0.018742	0	-0.033221	-0.077515	-0.12932	0.051859	0.089661
B3GNT5	84002	0	0.001751	0.0040856	0.0054632	0.038361	0.037749	0.03785	0.030278	0.013463	0	0.002591	0.0062627	0.012522	0.023947	0.0048261
B3GNT6	192134	0	-0.0077552	-0.018095	-0.022111	-0.030959	-0.022429	-0.0095744	0.0021181	-0.010324	0	-0.0024499	-0.0057165	0.018593	0.055132	0.24805
B3GNT7	93010	0	0.014225	0.033191	0.05182	0.091763	0.03421	0.063139	0.10945	0.12142	0	-0.0038997	-0.0090992	-0.01627	-0.041633	-0.045365
B3GNT9	84752	0	-0.0023326	-0.0054428	-0.012151	-0.0097412	-0.010487	-0.011521	-0.012511	-0.021187	0	-0.0031915	-0.0074467	-0.013166	-0.027683	-0.03867
B3GNTL1	146712	0	-0.0022301	-0.0052036	-0.007903	-0.01638	-0.0047856	-0.0049318	-0.0054116	-0.0045636	0	-0.0054861	-0.012801	-0.021945	-0.076397	-0.073093
B4GALNT1	2583	0	-0.0033899	-0.0079097	-0.01356	-0.0087409	-0.0093199	-0.0063093	-0.0039801	0.00099167	0	-0.010952	-0.027841	-0.055374	-0.11153	-0.083987
B4GALNT2	124872	-0.0060939	0.0017787	0.012275	0.0099818	0.050004	0.052557	0.087763	0.1024	0.10343	0	-0.0086656	-0.02022	-0.058415	-0.027041	-0.024722
B4GALNT3	283358	0	-0.0049322	-0.011509	-0.019716	-0.018573	-0.020023	-0.019035	-0.01749	-0.018043	0	-2.5243e-05	-5.89e-05	0.0020026	0.0045258	0.0068977
B4GALT1	2683	0	0.00071569	0.0016699	0.0030938	0.0050854	0.0058054	0.005085	0.0064329	0.0064046	0	0.001854	0.0043261	0.0028587	0.003242	0.0036819
B4GALT2	8704	0	-0.057581	-0.13436	-0.066448	0.10112	0.068145	0.00731	0.038112	0.0019012	0	0.15086	0.35201	-0.021551	0.051387	0.050499
B4GALT3	8703	0	-0.001737	-0.0040529	-0.014118	-0.027091	-0.035975	-0.018522	-0.012225	-0.012871	0	0.022257	0.051933	0.0558	0.09566	0.074578
B4GALT4	8702	0	0.015305	0.035711	0.061219	0.063161	0.10022	0.10559	0.10349	0.03042	0	-0.074164	-0.17305	-0.28162	-0.2256	-0.12354
B4GALT5	9334	0	0.0051444	0.012004	0.020706	0.030481	0.038473	0.035438	0.02727	0.025326	0	-0.0031611	-0.0073759	-0.015942	-0.01763	-0.049311
B4GALT6	9331	-0.0016845	-0.032167	-0.07281	-0.12361	-0.11903	-0.10799	-0.055917	-0.056028	-0.059896	0	0.0039155	0.0091361	0.016458	0.026007	0.02753
B9D1	27077	0	-0.0086485	-0.02018	0.0022237	-0.18178	-0.38506	-0.44172	-0.25178	0.0012781	0	0.15356	0.35831	0.57102	0.13752	-0.050131
B9D2	80776	0	-0.0029621	-0.0069115	-0.0090916	-0.026013	-0.033329	-0.02884	-0.021338	-0.026809	0	0.016946	0.039541	-0.012006	-0.041384	-0.035611
BAALC	79870	0	0.023744	0.055403	0.094773	0.11825	0.053001	0.06604	0.074133	0.08345	0	0.012568	0.029326	0.04685	0.053344	0.094416
BAAT	570	0.00022776	0.0028239	0.0062854	0.010251	0.0049397	0.0060459	0.0063848	0.0060921	0.0067821	0	0.0041017	0.0095706	0.01643	0.016498	0.022146
BABAM1	29086	0	-0.022024	-0.05139	-0.020591	-0.098469	-0.30225	-0.16739	-0.13334	-0.16266	0	0.013111	0.030593	0.10565	-0.0079521	-0.033109
BACE1	23621	0	-0.013998	-0.032661	-0.055991	-0.13722	-0.19906	-0.23609	-0.19393	-0.20518	0	0.04545	0.10605	-0.15531	-0.23776	-0.29794
BACE2	25825	0	0.04387	0.10236	0.07648	-0.043751	0.15048	0.18768	0.1348	0.14696	0	0.164	0.38267	0.16054	-0.031383	-0.32147
BACH1	571	-0.00078843	0.0065314	0.016291	0.031049	0.028002	0.019975	0.020836	0.038964	0.05468	0	-0.019058	-0.044469	-0.038108	-0.043848	-0.03147
BACH2	60468	0	-0.0014637	-0.0034153	-0.0044742	-0.012417	-0.010444	-0.009289	-0.0069073	-0.0008655	0	0.012383	0.028893	-0.0016566	-0.037143	-0.049243
BAD	572	0	-9.7179e-38	-2.2675e-37	-3.8871e-37	-5.8307e-37	-9.8781e-37	-9.6447e-37	-8.45e-37	-3.4378e-37	0	1.5316e-37	3.5737e-37	6.1581e-37	5.5521e-37	4.0578e-37
BAG1	573	-0.0031962	0.0064771	0.019375	0.047488	0.066299	-0.018102	-0.040258	-0.02977	-0.037028	0	-0.011224	-0.026189	-0.069263	-0.14471	-0.15989
BAG2	9532	0	-0.013753	-0.03209	-0.07066	-0.057086	0.011857	0.086057	0.082322	0.086823	0	-0.033392	-0.077916	-0.16765	-0.31061	-0.29055
BAG3	9531	3.0363e-05	0.0010174	0.0023335	0.0041513	0.0066751	0.010134	0.0096946	0.0069802	0.0067801	0	0.0022237	0.0051885	0.008685	0.01238	0.023662
BAG4	9530	0	0.0015068	0.0035159	0.011266	-0.039551	0.0064623	-0.0075715	0.027565	0.10529	0	0.0001322	0.00030846	-0.0029417	0.01233	0.012307
BAG6	7917	-4.9031e-05	-0.0015062	-0.0034492	-0.0090831	-0.010185	-0.0091557	-0.011126	-0.0090643	-0.0068913	0	-0.0020265	-0.0047285	-0.017324	-0.023326	-0.022857
BAHD1	22893	0.00066222	-0.0072477	-0.017794	-0.022082	-0.025041	-0.0022513	-0.0046819	-0.0042382	-0.0023403	0	-0.0077735	-0.018138	-0.064527	-0.043094	0.0064903
BAIAP2	10458	0	-0.073069	-0.17049	-0.069781	0.1474	0.19483	0.28203	0.39246	0.39618	0	-0.2387	-0.55696	-0.80759	-0.57467	-0.16988
BAIAP2L1	55971	0	-0.00071122	-0.0016595	-0.0017376	0.00071082	0.0011476	-0.00043974	-0.00020375	-0.0011384	0	0.00025715	0.00060001	0.0053051	-0.040141	-0.043445
BAIAP2L2	80115	0	-0.0064216	-0.014984	-0.020672	0.0033991	0.02704	0.051732	0.049807	0.035041	0	-0.011915	-0.027802	-0.039719	-0.0047434	-0.071949
BAIAP3	8938	0	-0.0075015	-0.017503	-0.025723	-0.057048	-0.11732	-0.16151	-0.11959	-0.046807	0	0.0080239	0.018722	0.038768	0.10263	0.090681
BAK1	578	0	-0.015069	-0.035161	-0.021924	0.0029836	0.022534	0.040762	0.059998	0.055727	0	-0.027048	-0.063112	-0.12029	-0.097382	-0.096914
BAMBI	25805	0	-0.0010509	-0.0024521	0.097513	0.22001	-0.284	-0.031325	0.078286	0.4651	0	-0.063134	-0.14731	-0.2023	-0.45147	-0.099256
BANF1	8815	0	0.003832	0.0089413	0.014639	0.0059604	0.0060747	0.0058029	0.0062982	0.0069574	0	0.0072555	0.016929	0.016193	0.016379	0.011549
BANK1	55024	0	0.014755	0.034428	0.061815	0.07157	0.044196	0.0065981	-0.018881	-0.028688	0	-0.024621	-0.057449	-0.10439	-0.15325	-0.22761
BANP	54971	0	-0.014328	-0.033432	-0.098977	0.091094	0.054078	0.022437	0.056851	0.091143	0	-0.028022	-0.065384	-0.29282	-0.14463	0.028533
BAP1	8314	0	-0.012802	-0.029872	-0.062198	-0.050468	-0.023401	-0.016724	-0.015163	-0.014376	0	0.089287	0.20834	-0.09001	-0.07934	-0.070024
BARD1	580	0	-0.001319	-0.0030776	-0.0044164	-0.010008	-0.028445	-0.029965	-0.028623	-0.029953	0	-0.0072856	-0.017	-0.021421	-0.025881	-0.017282
BARX1	56033	0	0.00025203	0.00058808	0.0010081	0.0020441	0.0053711	0.0082735	0.0088983	0.01007	0	0.0070703	0.016497	0.025746	0.037562	0.033482
BARX2	8538	0	-0.0021725	-0.0050691	-0.0088205	-0.012434	-0.0069434	-0.0045635	-0.0015316	-0.0022298	0	-0.00321	-0.00749	-0.014449	-0.02983	-0.031863
BASP1	10409	0	-1.7123e-37	-3.9954e-37	-6.8492e-37	-6.2658e-37	-7.6966e-37	-6.9774e-37	-6.187e-37	-6.187e-37	0	-1.8491e-37	-4.3145e-37	4.8763e-37	6.3706e-37	7.7255e-37
BATF	10538	0	0.00037214	0.00086833	-0.029756	-0.056895	0.008447	-0.079845	-0.067057	-0.082638	0	-0.0025905	-0.0060444	0.055515	-0.019498	0.0062201
BATF2	116071	0.054441	0.53624	1.1786	1.1721	0.89245	0.83729	0.44007	0.36044	0.074235	0	-0.063187	-0.14744	-0.095058	-0.016289	-0.30674
BATF3	55509	0	0.034577	0.080679	0.13741	-0.078413	-0.060837	0.0063612	0.013892	-0.03476	0	-0.017744	-0.041403	-0.099799	-0.051771	-0.06188
BAX	581	0	0.0071703	0.016731	0.028122	0.050009	0.023286	0.010764	0.01624	0.019851	0	0.013963	0.032581	0.015201	0.039628	0.056367
BAZ1A	11177	-0.00028537	0.0066103	0.015805	0.024754	0.014216	0.023274	0.030112	0.029443	3.9486e-05	0	-0.014636	-0.034151	-0.006265	0.0020563	0.0032842
BAZ1B	9031	0	-0.014476	-0.033778	-0.056694	-0.034592	-0.020699	0.00030624	0.026281	0.023041	0	-0.011435	-0.026682	-0.062711	0.043835	0.092817
BAZ2A	11176	0	-0.0046054	-0.010746	-0.021935	-0.044806	-0.043333	-0.054175	-0.006389	0.02482	0	0.002245	0.0052383	0.0090781	0.044832	0.052075
BAZ2B	29994	0	-0.002875	-0.0067083	-0.010762	-0.012365	-0.029373	-0.030294	-0.029745	-0.030439	0	-0.0084761	-0.019778	-0.025495	-0.037396	-0.041284
BBC3	27113	0	0.015057	0.035133	0.046148	0.064218	-0.0034323	0.015687	0.027761	0.044363	0	0.0018983	0.0044294	0.0052721	0.012316	0.0075967
BBIP1	92482	0	-0.014526	-0.033894	-0.063556	-0.056763	-0.15006	-0.2319	-0.087528	-0.012569	0	-0.019808	-0.046218	0.25577	0.089571	0.03417
BBOX1	8424	-4.99e-05	-0.00064635	-0.0014416	-0.0023906	-0.0038267	-0.0037144	-0.0036729	-0.0033345	-0.0029642	0	8.0904e-05	0.00018878	0.0005083	0.0006532	0.00080155
BBS1	582	0	-0.0042125	-0.0098293	-0.01554	-0.023063	-0.034604	-0.043733	-0.037238	-0.039157	0	-0.0066749	-0.015575	-0.017941	-0.014695	-0.044303
BBS10	79738	0	-0.00050663	-0.0011821	0.016516	0.060596	-0.090318	0.048276	0.083111	-0.067872	0	-0.024651	-0.05752	0.049452	0.0050488	-0.014468
BBS12	166379	0	-0.0018909	-0.004412	-0.0073017	-0.009974	-0.010962	-0.013308	-0.010828	-0.0095102	0	-0.0070363	-0.016418	-0.027511	-0.032936	-0.034463
BBS2	583	0	-0.044848	-0.10464	-0.14507	-0.27809	-0.33635	-0.44214	-0.35097	-0.33234	0	-0.12262	-0.2861	-0.47174	-0.81326	-0.92104
BBS4	585	0	-0.010818	-0.025242	-0.041071	-0.054654	-0.068545	-0.06077	-0.043501	-0.025384	0	-0.0063802	-0.014887	-0.025521	-0.037937	-0.052136
BBS5	129880	0	0.008531	0.019906	0.029964	0.036318	0.025376	0.0034709	0.003802	0.0043962	0	0.021831	0.050939	0.066423	0.064108	0.06165
BBS7	55212	0	-0.003736	-0.0087174	-0.016237	0.00023408	0.004196	-0.005938	-0.014421	-0.03082	0	-0.029939	-0.069858	-0.084095	-0.10717	-0.068838
BBS9	27241	0	-0.0012696	-0.0029624	-0.0044207	-0.019832	-0.035787	-0.042923	-0.038461	-0.036564	0	-0.004662	-0.010878	-0.017005	-0.049071	-0.059537
BBX	56987	0	-0.0029211	-0.0068158	-0.013702	-0.01714	-0.017229	-0.002182	-0.004465	0.030602	0	-0.0037997	-0.008866	-0.012498	-0.020144	-0.040297
BCAM	4059	0	0.0069361	0.016184	0.037839	0.032694	0.0097424	0.01544	0.019053	0.033292	0	0.015576	0.040714	0.071094	0.10981	0.20892
BCAP29	55973	0	0.0046344	0.010814	0.016722	0.025736	0.036597	0.014307	0.017123	0.028733	0	0.0055117	0.012861	0.020488	0.015454	0.010658
BCAP31	10134	-0.00012504	-0.0013838	-0.0030622	-0.0063483	-0.003602	-0.00039148	-0.0006962	-0.00080103	-0.0021853	0	-0.0037351	-0.0087152	-0.024771	-0.02868	-0.032067
BCAR1	9564	0	-0.008882	-0.020725	0.0076311	0.035396	0.031526	0.041883	0.030385	0.032567	0	-0.015106	-0.035247	-0.079358	-0.076939	-0.016357
BCAR3	8412	-0.00044921	-0.0054964	-0.012226	-0.011145	0.015646	0.041917	0.036281	0.027162	0.047281	0	-0.0063287	-0.014741	-0.05201	-0.036478	-0.0047708
BCAS1	8537	0	-0.00015325	-0.00035758	0.0021389	0.00071597	-0.010684	-0.060795	-0.055733	-0.041667	0	0.008327	0.01943	0.032576	-0.0046356	-0.029481
BCAS2	10286	0	0.0043772	0.010213	-0.043682	-0.0033443	0.017263	0.15866	0.030179	-0.012534	0	-0.011605	-0.027078	0.0071037	-0.11276	0.031437
BCAS3	54828	-0.10424	-0.096728	-0.086717	-0.072907	-0.093367	-0.20784	-0.2227	-0.11754	-0.087884	0	-0.029489	-0.068808	-0.080722	-0.092146	-0.089055
BCAS4	55653	0	0.006422	0.014985	0.091931	0.058012	0.013473	0.019955	0.026687	0.048814	0	0.024233	0.056543	0.08324	0.15389	0.085192
BCAT1	586	0	-0.0047847	-0.011164	-0.023123	-0.02796	-0.022308	-0.019411	-0.019237	-0.021151	0	-0.0024409	-0.0056954	-0.00768	-0.010699	-0.013977
BCAT2	587	0	-0.00264	-0.00616	-0.009598	-0.01486	-0.031129	-0.031101	-0.027487	-0.031347	0	-0.0010457	-0.00244	-0.0030513	-0.003354	-0.017787
BCCIP	56647	0	0.0016517	0.003854	0.0073697	0.014903	0.020947	0.026991	0.039144	0.070597	0	0.0071737	0.016739	0.028695	0.039985	0.048364
BCDIN3D	144233	6.6928e-05	-0.0042835	-0.010084	-0.01597	0.006239	-0.01884	-0.039312	-0.070024	-0.11657	0	-0.010433	-0.024344	-0.12339	-0.06952	-0.015461
BCHE	590	0	0.015583	0.036361	0.044399	-0.13226	-0.24201	-0.15694	-0.092681	0.0014274	0	0.0025792	0.0060181	0.021643	-0.011324	-0.019917
BCKDHA	593	0	0.0083416	0.019464	0.13955	0.16795	-0.18655	-0.38316	-0.37434	-0.33677	0	-0.043915	-0.10247	0.025895	0.020584	0.1267
BCKDHB	594	0	-0.0052875	-0.012338	-0.020345	-0.055929	-0.016839	-0.010091	-0.010444	-0.0017849	0	-0.0098207	-0.022915	-0.0055548	-0.020721	-0.076948
BCKDK	10295	0	-0.0027303	-0.0063707	0.015841	0.016585	-0.014302	-0.0072925	0.0024427	-0.056307	0	0.04235	0.098816	-0.010202	-0.11715	-0.17116
BCL10	8915	0	0.0087777	0.020481	0.022467	0.011395	0.018187	0.0076718	0.014375	0.03	0	0.012338	0.028789	0.048763	0.059462	0.045992
BCL11A	53335	0	-0.0038004	-0.0088675	-0.010061	-0.0098969	-0.0052507	0.00025025	-0.0020646	-0.0016337	0	-0.010627	-0.024797	-0.018053	-0.025268	-0.026645
BCL11B	64919	-4.4304e-05	-0.00076364	-0.0017228	-0.0028928	-0.0045693	-0.0047975	-0.0047999	-0.0046976	-0.0047923	0	5.7382e-05	0.00013389	0.00037538	0.00071633	0.0008817
BCL2	596	0.029776	0.012797	-0.0098409	-0.0084158	0.052309	0.059701	0.037271	0.047853	0.058324	0	0.031974	0.074605	-0.03533	-0.035988	-0.03167
BCL2A1	597	0.0085482	0.04066	0.083475	-0.008231	-0.1134	-0.11802	-0.11965	-0.12155	-0.12452	0	0.036787	0.085836	0.15616	0.097866	0.084232
BCL2L1	598	-0.00032591	-0.0072457	-0.016472	-0.010926	0.0069069	0.051342	0.057139	0.035957	-9.3031e-05	0	-0.00012411	-0.0006655	-0.00038303	-0.0043321	-0.0047453
BCL2L10	10017	1.4134e-06	9.4675e-05	0.00021902	0.00037547	0.00059154	0.0005832	0.00057993	0.0005677	0.00056028	0	0.00010057	0.00023466	0.00041894	0.00063846	0.00086758
BCL2L11	10018	0.16908	0.11896	0.052138	0.14541	0.2839	-0.19963	0.18552	0.14563	0.19763	0	-0.058195	-0.13579	-0.14159	0.11015	0.19451
BCL2L12	83596	0	-0.040074	-0.093505	-0.12781	-0.14321	-0.20479	-0.12817	-0.12582	-0.14697	0	-0.023937	-0.055854	-0.12898	-0.20147	-0.34208
BCL2L13	23786	0	0.0021961	0.0051243	0.0080181	0.0068464	0.0054797	0.0042119	0.0037084	0.0013094	0	-0.0021984	-0.0051206	0.053191	0.053068	0.036534
BCL2L14	79370	0	-0.0093534	-0.021825	0.96668	0.38382	-0.086193	-0.58604	-0.5171	-0.62068	0	0.01116	0.026039	-0.070021	-0.10045	-0.18195
BCL2L15	440603	0	-0.0040815	-0.0095235	-0.002764	-0.014909	-0.035609	-0.075047	-0.11436	-0.066976	0	0.0023525	0.0063114	0.041933	0.015172	0.0069609
BCL2L2	599	0	0.01687	0.039363	0.0039465	0.061083	0.10124	0.15096	0.18968	0.12554	0	-0.02574	-0.058897	-0.22545	-0.07187	-0.02061
BCL3	602	0	0.067892	0.15841	0.017805	0.051805	0.25334	0.22438	0.29002	0.26978	0	-0.10298	-0.26185	0.14337	0.50474	0.37389
BCL6	604	0	0.016198	0.037796	0.044382	0.021236	-0.061142	-0.073909	-0.067263	-0.0096245	0	0.022331	0.052106	0.098479	0.063334	0.035969
BCL7B	9275	0	-0.0094345	-0.022014	-0.050513	-0.08091	-0.09939	-0.10248	-0.07611	-0.050791	0	0.0058849	0.013732	0.022834	0.20168	0.23301
BCL7C	9274	0	-0.018611	-0.043426	-0.1059	-0.25802	-0.20219	-0.5057	-0.60935	-0.67423	0	0.014372	0.033534	0.59382	0.68919	0.51526
BCL9	607	0	-0.016994	-0.039652	-0.071875	-0.065046	-0.0099137	-0.010069	-0.029692	-0.027854	0	-0.01434	-0.03346	-0.0088045	-0.015983	0.011682
BCL9L	283149	-0.00059688	-0.010807	-0.02442	-0.013381	0.0068024	0.027441	0.029408	0.024872	0.025522	0	-0.0081206	-0.019321	-0.042861	-0.032095	-0.00016684
BCLAF1	9774	0	-0.0021548	-0.0050278	-0.0078193	-0.010347	-0.0088021	-0.0068129	0.00012239	-0.0030963	0	-0.005319	-0.012411	-0.019776	-0.053616	-0.05209
BCO2	83875	0	-0.0036941	-0.0086196	-0.044924	-0.019922	0.004881	-0.12092	-0.03389	-0.12307	0	0.010092	0.023548	0.17001	-0.092964	-0.12767
BCOR	54880	-0.00048	7.166e-05	0.00080721	-0.004858	-0.013625	-0.0080945	-0.0046332	-0.0019871	0.010785	0	-0.023255	-0.054841	0.019234	0.049429	0.05216
BCR	613	0	-0.063086	-0.1472	-0.20242	-0.15144	-0.11612	0.041363	0.054977	0.037783	0	-0.045696	-0.10662	-0.18278	-0.29099	-0.21811
BCS1L	617	0	-0.009537	-0.022253	-0.020777	-0.018999	-0.017266	-0.024931	-0.020573	-0.024854	0	0.01354	0.031594	0.059709	-0.0015282	-0.052224
BDH1	622	0	-0.0029201	-0.0068136	-0.012465	-0.012675	-0.013713	-0.0016756	-0.0070368	-0.0055458	0	-0.0091592	-0.021371	-0.0069455	-0.022359	-0.032762
BDH2	56898	0	0.052621	0.12278	0.21048	-0.239	-0.64779	-0.94829	-0.73172	-0.45589	0	0.17592	0.41047	0.65816	0.1809	-0.025458
BDKRB1	623	0	0.02181	0.05089	0.089627	0.0088831	0.027952	0.0022897	0.0077903	0.027913	0	-0.004867	-0.011356	-0.02817	-0.028941	-0.024446
BDKRB2	624	0	-0.004	-0.0093334	-0.016574	-0.026542	-0.019274	-0.018914	-0.019111	-0.018233	0	-0.00421	-0.0098232	-0.024963	-0.0097336	-0.041265
BDNF	627	0.00070333	0.0017783	0.0032117	0.0040864	0.028659	0.023211	0.043588	0.030124	0.03679	0	0.0051054	0.011913	0.015609	0.034154	0.003156
BDP1	55814	0	0.00094201	0.002198	0.0064655	0.0098066	0.021695	0.014179	0.014664	0.0092924	0	0.0027057	0.0063133	0.013828	0.047709	0.078127
BECN1	8678	0	-7.062e-38	-1.6478e-37	-2.8248e-37	-2.9781e-37	-3.1e-37	-3.9324e-37	-3.9673e-37	-3.5249e-37	0	8.0908e-38	1.8878e-37	6.4403e-37	6.3149e-37	4.5629e-37
BEGAIN	57596	0	-0.00019788	-0.00046172	-0.00091523	-0.0010859	-0.0012908	-0.0012053	-0.0013754	-0.00139	0	0.002328	0.005432	0.0095539	0.015271	0.021386
BEND4	389206	0	-0.0043101	-0.010057	-0.01724	-0.015012	-0.026074	-0.021227	-0.011386	0.015273	0	0.020136	0.046984	0.074854	0.020509	-0.0031248
BEND5	79656	0	-0.0031516	-0.0073537	-0.012162	-0.022375	-0.020446	-0.044135	-0.015696	-0.019038	0	-0.00034734	-0.00081046	-0.011064	-0.0026548	-0.049535
BEND6	221336	0.0018383	-0.0021651	-0.0075029	-0.010546	-0.028901	-0.023962	-0.026103	-0.016961	-0.0032128	0	0.0061805	0.014421	0.059191	0.054738	0.050157
BEST1	7439	0	-9.1409e-05	-0.00021329	-0.00069565	-0.00081506	0.00080716	0.0021202	0.0038416	0.0030007	0	0.0022197	0.0051794	0.010268	0.015505	0.020515
BEST3	144453	0	0.095481	0.22279	0.18438	-0.025492	0.11972	0.15719	0.068605	0.068605	0	-0.033386	-0.077901	-0.19745	-0.21283	-0.19612
BET1	10282	0	-0.012334	-0.02878	-0.049337	-0.059761	-0.0037557	0.045875	0.094401	0.16168	0	-0.0039376	-0.0091878	0.0019601	-0.1811	-0.25531
BET1L	51272	0	-0.0012625	-0.0029457	-0.0046366	-0.0038302	-0.0047588	-0.0052802	-0.0054124	-0.0059826	0	-0.0035606	-0.008308	-0.013844	-0.011659	-0.010443
BEX1	55859	0	-0.033817	-0.078907	-0.074133	0.0022304	0.01701	-0.02183	-0.03745	-0.0072528	0	0.070352	0.16416	0.038169	0.0098378	-0.054227
BEX2	84707	0	-0.0073606	-0.017175	-0.033068	0.0073767	-0.11678	-0.19173	-0.089655	-0.023102	0	0.05485	0.12798	0.073161	-0.047616	-0.069697
BEX4	56271	0	0.0026644	0.0062169	0.0089652	0.016324	0.028705	0.044867	0.042747	0.043609	0	-0.00032442	-0.00075699	-0.002535	-0.0045145	-0.0069121
BEX5	340542	0	0.0057197	0.013346	0.040344	-0.00080877	-0.040126	-0.052626	-0.053595	-0.016439	0	0.013567	0.031656	0.075535	0.036057	0.0050485
BFAR	51283	0	-0.0029856	-0.0069665	-0.0043518	-0.00048362	-0.0015073	-0.0043427	-0.0061068	-0.0075921	0	-0.0029598	-0.0069061	-0.012231	-0.012903	-0.039645
BFSP1	631	0	-0.013606	-0.031747	-0.057569	-0.051513	-0.10635	-0.16296	-0.26578	-0.36093	0	0.044682	0.10255	0.13406	-0.0031067	-0.069494
BHLHA15	168620	0	0.0015229	0.0035533	0.0058327	0.0040375	0.0099839	0.0070177	0.0050203	0.0051979	0	0.0040857	0.0095332	0.016168	0.023947	0.035312
BHLHB9	80823	0	-0.060448	-0.14105	-0.24179	-0.2922	-0.25712	-0.27849	-0.25059	-0.14021	0	-0.096528	-0.22523	-0.1245	-0.039346	-0.042903
BHLHE22	27319	0	-0.00090548	-0.0021128	-0.0036666	-0.0054979	-0.0035588	-0.0041126	-0.0050235	-0.0070896	0	0.0015289	0.0035675	0.0066547	0.010398	0.04411
BHLHE40	8553	0	-0.010363	-0.02418	0.025735	0.038896	0.063377	0.016554	0.015993	0.023032	0	-0.01338	-0.03122	-0.025041	-0.020381	-0.020429
BHLHE41	79365	0	-0.0058371	-0.01362	-0.038243	-0.074676	-0.10576	-0.10977	-0.093839	-0.074168	0	-0.012482	-0.029125	-0.067225	-0.089584	-0.14179
BICC1	80114	0.0081815	-0.01088	-0.036295	-0.063101	-0.052289	-0.058248	-0.061635	-0.066699	-0.13643	0	0.018528	0.043233	0.074114	0.099975	0.11571
BICD1	636	0	0.0026467	0.0061756	0.010587	0.064594	0.079872	0.15234	0.16823	0.31477	0	-0.068443	-0.1597	0.17863	0.19852	0.14949
BICD2	23299	0	-0.021444	-0.050036	-0.2176	-0.16674	-0.024948	-0.0093971	-0.0017893	0.012266	0	-0.022725	-0.053025	-0.0909	0.013542	0.0048633
BID	637	0	-0.047498	-0.11083	-0.27592	-0.20963	0.032296	0.30059	0.28793	0.48167	0	-0.012116	-0.028271	-0.072492	-0.29462	-0.38434
BIK	638	0	-0.072389	-0.16891	0.0026732	0.20857	0.491	0.33166	0.23547	0.25781	0	-0.037147	-0.086677	-0.08102	-0.5242	-0.49771
BIN1	274	0	-0.010125	-0.023626	-0.066655	-0.14505	-0.14217	-0.062511	-0.071411	-0.088918	0	-0.0064343	-0.015013	-0.019473	-0.094718	-0.259
BIN3	55909	-0.00028673	-0.0057416	-0.013015	-0.009684	0.0014822	0.0013559	0.00062305	-0.001144	-0.0034124	0	-0.0062304	-0.014538	-0.042665	-0.029153	-0.021223
BIRC2	329	0	0.0024637	0.0057485	0.010212	0.015294	0.014409	0.012571	0.011401	0.010316	0	-0.00071062	-0.0016	-0.0034415	-0.025695	-0.035658
BIRC3	330	0	0.008125	0.018958	0.031339	0.03281	-0.000998	0.011879	0.024156	0.045356	0	-0.013038	-0.030689	-0.045554	-0.039569	-0.062785
BIRC5	332	0	-0.034112	-0.079596	-0.15841	-0.14632	-0.14805	-0.093326	-0.095662	-0.14323	0	-0.022709	-0.052987	-0.022786	-0.066107	-0.076489
BIRC7	79444	0	0.041472	0.096768	0.16589	0.32286	0.14844	0.14342	0.30891	0.343	0	-0.0070682	-0.016493	-0.028629	-0.039272	-0.074809
BLCAP	10904	0	-0.0004573	-0.001067	-0.0019338	-0.0032962	-0.0035376	-0.003586	-0.0035369	-0.0035844	0	-0.0012061	-0.0028472	-0.0049469	-0.012812	-0.017571
BLK	640	0	-0.0060081	-0.014019	-0.01971	-0.024622	-0.012325	-0.0096477	-0.0047003	0.012229	0	0.010539	0.024591	0.041215	0.079529	0.073097
BLM	641	0	0.0035658	0.0083202	-0.047161	-0.034159	-0.10906	0.017229	-0.013591	0.02498	0	-0.025881	-0.060389	-0.095361	-0.065177	0.0042814
BLMH	642	-2.7383e-05	-0.0054342	-0.012643	-0.019541	-0.015318	-0.021947	-0.014647	-0.019216	-0.021374	0	-0.0078377	-0.018288	-0.030173	-0.0464	-0.059166
BLNK	29760	0	0.0022377	0.0052214	0.011005	-0.0043918	-0.017012	-0.040235	-0.035328	-0.031693	0	0.0029036	0.006775	0.013811	0.0065139	0.0042345
BLOC1S1	2647	0	0.008856	0.020664	0.035896	0.022921	-0.045248	-0.068223	-0.073599	-0.055403	0	0.015708	0.036652	0.068042	0.05453	0.034797
BLOC1S2	282991	0	-0.00065997	-0.0015399	-0.0014284	-0.0017508	-0.0034022	-0.0011858	-0.0019726	0.0011781	0	0.0096259	0.023588	0.039464	0.03912	0.07087
BLOC1S4	55330	0	-0.097118	-0.22661	-0.19656	-0.16051	-0.12445	-0.088394	-0.13424	-0.22593	0	-0.18311	-0.42727	-0.73246	-0.64759	-1.1073
BLOC1S5	63915	0	-0.0063181	-0.014742	-0.03462	-0.033889	-0.033186	-0.037547	-0.034696	-0.008576	0	-0.0044738	-0.010439	-0.019272	-0.080488	-0.12841
BLOC1S6	26258	0	-0.0044855	-0.010466	-0.024247	-0.0080076	0.011906	0.012349	0.011015	0.013824	0	0.01272	0.02968	0.048571	0.022641	0.051001
BLVRA	644	0	0.00014306	0.00033381	0.00020396	-0.00067926	-0.0062543	-0.012867	-0.0095292	-0.010785	0	-0.00047545	-0.0011094	-0.011604	-0.042859	-0.057647
BLVRB	645	0	-0.0014736	-0.0034383	-0.0055214	-0.010091	-0.015694	-0.017912	-0.0115	-0.012273	0	-0.00084918	-0.0019814	-0.0035733	-0.004567	-0.02002
BLZF1	8548	0	0.051155	0.11936	0.63556	0.72139	0.8123	0.91186	0.59788	0.64522	0	-0.021331	-0.049771	-0.1555	-0.19777	-0.17558
BMF	90427	0	0.00050889	0.0011874	-0.035609	-0.033692	-0.054278	-0.037292	-0.021355	-0.017454	0	-0.0058162	-0.013571	-0.02151	-0.021535	0.007877
BMI1	648	0.00010939	-0.0044055	-0.010425	-0.014727	-0.015471	-0.015069	-0.0042783	-0.0036095	-0.0050655	0	0.0075759	0.017677	0.0381	0.013297	0.017384
BMP1	649	0	-0.015215	-0.035501	-0.080876	-0.072726	-0.047213	-0.046536	-0.04607	-0.04607	0	-0.012341	-0.028797	-0.052714	0.0076146	-0.055592
BMP2	650	0	0.0074249	0.017325	0.029116	0.053613	0.10325	0.13772	0.1875	0.30394	0	-0.00085058	-0.0019847	-0.023893	-0.031518	-0.034498
BMP2K	55589	0	-0.0025305	-0.0059044	-0.0054438	-0.0057346	-0.0014369	-0.0016143	-0.0020473	-0.004822	0	-0.0034668	-0.0080891	-0.0079055	-0.016257	-0.025543
BMP3	651	0	-0.0036039	-0.0084092	-0.013399	-0.020763	-0.041711	-0.0573	-0.060563	-0.065754	0	0.00041112	0.00095928	0.0034481	0.0085656	0.009272
BMP4	652	0	-0.0062172	-0.014507	-0.020853	-0.026796	-0.024017	-0.027756	-0.027451	-0.025391	0	0.011524	0.02689	0.054194	0.019747	0.0087601
BMP7	655	0	0.0064963	0.015158	0.023601	0.071616	0.025182	0.038692	0.048835	0.031108	0	0.0014183	0.0033094	0.0023639	-0.00056367	0.016338
BMP8A	353500	0	-0.0031957	-0.0074566	-0.014178	-0.033587	-0.032621	-0.031927	-0.029276	-0.031761	0	0.00030521	0.00071215	0.0010208	0.0027541	0.0045773
BMP8B	656	0	0.017059	0.039804	0.068236	0.080283	0.024934	0.022729	0.055618	0.0178	0	0.011046	0.025774	0.042433	0.064582	0.083635
BMPR1A	657	0	-0.0085869	-0.020036	-0.034641	-0.035549	-0.02456	-0.017012	-0.0091208	-0.012055	0	0.011527	0.026897	0.047658	-0.053788	-0.032187
BMPR1B	658	0	-0.001528	-0.0035653	-0.0061841	-0.0074805	-0.0079227	-0.0067771	-0.0057024	-0.0045738	0	0.0043542	0.01016	0.020459	0.033305	0.028879
BMPR2	659	0.0010609	-0.0039539	-0.01064	-0.021087	-0.10268	-0.018942	-0.021297	-0.028986	-0.052451	0	-0.0089172	-0.020807	-0.021001	-0.029794	-0.078081
BMS1	9790	0	0.0062291	0.014535	0.024917	0.049085	0.00071706	-0.013337	-0.026846	-0.049673	0	0.014902	0.034771	0.058549	0.090708	0.1134
BNC1	646	-3.5313e-05	-0.0044976	-0.010447	-0.0097675	-0.0090118	-0.0094088	-0.0094933	-0.0095186	-0.0099115	0	0.0005092	0.0011881	0.0017147	0.0025376	0.0025443
BNC2	54796	0	-0.006774	-0.015806	-0.027096	-0.024915	-0.018252	-0.015634	-0.013968	-0.023292	0	-0.021259	-0.049605	-0.083119	-0.028236	-0.015213
BNIP1	662	0	0.020448	0.047713	0.081793	0.12269	0.16359	0.20448	0.24538	0.32717	0	-0.12167	-0.28391	-0.174	0.03556	0.1797
BNIP2	663	0	-0.042694	-0.09962	-0.16932	-0.12621	-0.059855	0.010282	0.10555	0.1178	0	-0.024847	-0.057976	-0.099387	-0.14947	-0.20575
BNIP3	664	0	-0.038099	-0.088899	-0.13108	-0.20311	-0.25175	0.37433	0.61785	1.1404	0	0.027796	0.064857	0.15874	0.20854	0.2223
BNIP3L	665	0	-0.0083058	-0.01938	-0.03976	-0.10636	-0.15432	-0.14308	-0.07246	-0.028053	0	0.034648	0.080844	0.13755	0.0047432	-0.10947
BNIPL	149428	0.00022119	-3.4733e-05	-0.00037596	-0.0010089	-0.0020573	-0.0014152	-0.00091084	-0.00062357	0.00048698	0	0.0038477	0.0089779	0.01432	0.022346	0.021615
BOC	91653	0	0.0018767	0.0043789	0.007924	0.0062596	0.0057039	0.0062707	0.0056389	0.0043942	0	-0.00016059	-0.00037472	-0.0010035	-0.0014892	-0.0022447
BOD1	91272	0	-0.025149	-0.05868	-0.10943	-0.08361	-0.074593	-0.027331	0.023867	0.12081	0	-0.002239	-0.0052243	-0.038295	-0.066426	-0.26505
BOD1L1	259282	0	0.0058759	0.01371	0.020983	0.0091858	0.009875	-0.00095076	0.0054621	0.017275	0	-0.0010618	-0.0024774	0.050107	0.046013	0.013228
BOK	666	0	-0.0090299	-0.02107	-0.016361	-0.0093149	-0.010522	-0.0084512	-0.0064991	-0.0029268	0	-0.0048011	-0.011202	-0.020239	-0.040437	-0.023243
BOLA1	51027	0	-0.00034008	-0.00079353	0.0047856	-0.0070749	-0.019653	-0.016399	0.0030893	-0.018337	0	-0.005091	-0.011879	-0.12143	-0.22127	-0.23697
BOLA3	388962	0	0.0025365	0.0059186	-0.010898	-0.03215	-0.016925	0.10974	0.096233	0.10913	0	0.045013	0.10503	0.28862	0.32736	0.25336
BOP1	23246	0	-0.02322	-0.054181	-0.1243	0.0035767	0.2324	0.45252	0.53612	0.49951	0	-0.041753	-0.097424	-0.16314	-0.24791	-0.23003
BORA	79866	0	-0.015497	-0.03616	-0.058806	-0.0246	-0.027787	-0.012275	0.0051196	0.03756	0	-0.038433	-0.089676	-0.058286	0.053495	0.03419
BPGM	669	0	0.017708	0.041319	0.072805	-0.0068326	-0.089111	-0.23648	-0.23023	-0.1242	0	-0.013936	-0.032518	-0.060002	-0.098255	-0.22339
BPHL	670	0	0.01972	0.046014	0.12739	-0.053912	-0.15036	-0.25549	-0.1417	-0.12995	0	0.019065	0.044486	0.052388	-0.086559	-0.27417
BPIFA1	51297	0	-0.00017746	-0.00041408	-0.00071672	-0.00085093	-0.00097624	-0.00094714	-0.00097266	-0.0010172	0	0.00064032	0.0014941	0.002599	0.0040642	0.0055772
BPIFB1	92747	0	-0.00054591	-0.0012738	-0.0022099	-0.0034142	-0.005321	-0.0074344	-0.012557	-0.044985	0	3.4121e-05	7.9616e-05	-0.00067998	-0.00057555	-0.0011695
BPIFB2	80341	7.2293e-05	0.00069473	0.0015246	0.0023385	0.0041152	0.0065645	0.0088033	0.0088198	0.008594	0	0.001743	0.004067	0.0071133	0.0098656	0.022673
BPIFC	254240	0	0.00036686	0.000856	0.0015042	0.002362	0.003135	0.0041745	0.0033314	0.0073662	0	-9.5856e-05	-0.00022366	-0.00022969	-0.00031054	-0.000423
BPNT1	10380	0	-0.046545	-0.1086	-0.21115	-0.1104	-0.073891	-0.09298	-0.082509	-0.082509	0	0.045938	0.10719	0.18375	0.30458	0.30458
BPTF	2186	0	-0.024499	-0.057164	-0.060706	-0.066382	-0.078445	-0.13075	-0.13819	-0.12028	0	0.010472	0.024435	0.094058	0.14776	0.30323
BRAF	673	0	-0.0015218	-0.0035508	-0.0064302	-0.0020651	-0.0052494	-0.011721	-0.0115	-0.0083054	0	-0.00079459	-0.0018541	-0.0033136	-0.0044094	-0.011345
BRAP	8315	0.023444	0.051559	0.089046	0.1224	0.1417	0.1119	0.12963	0.14605	0.26932	0	-0.040039	-0.093425	-0.21945	0.0079925	0.11662
BRAT1	221927	0	-0.01354	-0.031593	-0.080958	-0.023837	0.024791	0.054706	0.062183	0.040057	0	-0.049124	-0.11462	-0.37379	-0.18658	-0.020431
BRCA1	672	0	-0.0016746	-0.0039073	-0.015067	-0.017475	-0.025538	-0.0070393	-0.0091526	-0.0043711	0	-0.0035965	-0.0083919	-0.030042	-0.046587	-0.055236
BRCA2	675	0	-0.00033297	-0.00077694	-0.00031164	-0.0013796	-0.0077961	-0.0065789	-0.0054385	-0.011256	0	-0.0047381	-0.011056	-0.01597	-0.013478	-0.018185
BRD2	6046	0	0.036238	0.084556	0.086741	-0.28359	-0.26846	-0.33245	-0.31875	-0.29435	0	-0.20448	-0.47713	0.27453	0.24945	0.49776
BRD3	8019	-0.021304	-0.020729	-0.019961	-0.033292	-0.037244	-0.024531	0.0016	0.0026793	0.0023485	0	-0.0025428	-0.0059333	-0.0094107	-0.016051	-0.020038
BRD4	23476	0	-0.0024285	-0.0056665	-0.008004	-0.0054696	-0.0041438	-0.0043423	-0.0047107	-0.0045795	0	-0.0029806	-0.0069548	-0.0125	-0.0094691	-0.0004861
BRD7	29117	0	9.1901e-05	0.00021444	0.00089528	0.0024265	0.0015126	-0.0011391	-0.0004749	-0.0017772	0	6.9541e-05	0.00016226	-1.2577e-06	-0.032874	-0.067978
BRD8	10902	0	-0.003826	-0.0089274	-0.019924	0.020915	-0.03072	-0.042557	-0.022041	-0.02512	0	-0.031998	-0.074662	-0.1336	-0.10711	-0.048366
BRD9	65980	0	-0.017427	-0.040664	0.0042567	0.05807	0.038483	0.015404	-0.0088005	-0.076322	0	-0.025552	-0.059622	-0.15586	-0.10404	-0.075087
BRDT	676	0	-0.00018817	-0.00043906	-0.00073217	-0.0011562	-0.0016571	-0.0022005	-0.0027201	-0.0037428	0	2.2993e-05	5.3651e-05	9.7751e-05	0.00014557	0.00020927
BABAM2	9577	0.00081536	-0.0007426	-0.0028199	-0.0039952	-0.0077831	-0.021608	-0.029608	-0.030677	-0.042577	0	0.0086049	0.020078	0.028672	-0.002241	-0.036805
BRF1	2972	0	-0.036927	-0.086162	-0.05318	0.21083	0.019507	0.11341	0.25738	0.33748	0	-0.0026503	-0.0061841	-0.17079	-0.25062	-0.1324
BRF2	55290	-0.001264	-0.015984	-0.035611	-0.028647	-0.0042455	0.014644	0.036772	0.027577	0.04261	0	-0.010862	-0.025344	-0.078825	-0.013069	0.021213
BRI3	25798	0	-0.0013447	-0.0031377	-0.0053789	0.051382	0.062077	0.21726	0.28781	0.38794	0	-0.017686	-0.041267	-0.03245	-0.025045	-0.019788
BRI3BP	140707	0	-0.0044586	-0.010403	-0.01545	-0.026071	-0.040262	-0.015294	-0.026436	-0.028322	0	-0.0085467	-0.019942	-0.031991	-0.052778	-0.061855
BRICD5	283870	0	-0.066135	-0.15431	-0.10882	-0.068219	-0.097194	-0.088625	-0.039502	0.12771	0	0.058333	0.13611	0.15979	0.23605	0.20501
BRINP1	1620	0	-0.000488	-0.0011387	-0.0022641	-0.0012501	-0.00161	-0.0018534	-0.0017486	-0.00067026	0	0.0011133	0.0025977	0.0045774	0.0071982	0.015152
BRINP3	339479	-3.2244e-05	-0.00023383	-0.0005026	-0.00097031	-0.001352	-0.0012473	-0.0013585	-0.0012676	-0.00084372	0	0.0010318	0.0024075	0.0045427	0.0068836	0.0061053
BRIP1	83990	0	0.028828	0.067265	0.11391	0.029731	-0.017544	-0.041996	-0.071129	-0.092616	0	0.0048393	0.011292	0.023761	0.039606	0.20552
BRIX1	55299	0	0.0041347	0.0096476	0.016539	0.043721	0.076744	0.092532	0.083737	0.081197	0	0.0051927	0.012116	0.020711	0.032325	0.063861
BRMS1	25855	0	-0.0028163	-0.0065714	-0.011374	-0.011055	-0.010496	-0.010567	-0.01029	-0.010073	0	-0.0016516	-0.0038538	-0.006409	-0.009072	-0.015193
BRMS1L	84312	0	-0.0085508	-0.019952	-0.025502	-0.050367	-0.024038	-0.015696	-0.0084557	-0.0067348	0	-0.023749	-0.055414	-0.087657	-0.13139	-0.11591
BROX	148362	0	-0.0024366	-0.0056855	-0.010105	-0.016897	-0.025963	-0.0466	-0.038628	-0.036896	0	-0.0031943	-0.0074533	-0.012777	-0.022522	-0.019993
BRPF1	7862	0	0.0042114	0.0098265	0.016845	0.027592	0.015728	0.0042848	0.002996	0.012677	0	0.0097733	0.022804	0.054182	0.155	0.22302
BRPF3	27154	-0.00038467	-0.0065386	-0.014744	-0.015494	-0.0083221	-0.0093796	-0.010019	-0.0097702	-0.0097896	0	-0.0042962	-0.010024	-0.028485	-0.023965	-0.025017
BRSK1	84446	0	-0.00019679	-0.00045917	-0.00078714	-0.0016823	0.0019682	0.0056245	0.00098046	0.0025789	0	0.0054483	0.012713	0.021793	0.03158	0.04421
BRSK2	9024	0	0.0045126	0.010529	0.016582	0.026474	0.027249	0.028453	0.030113	0.029398	0	0.0027312	0.0063728	0.012476	0.01932	0.057202
BRWD1	54014	0	-0.0010902	-0.0025439	-0.007473	-0.02637	-0.0052323	0.009828	0.023463	0.046434	0	-0.015201	-0.035469	-0.036817	-0.057842	-0.081154
BRWD3	254065	0	-0.0036822	-0.0085919	-0.015077	-0.020268	-0.0077381	-0.0010634	-0.0029605	-0.0064375	0	-0.01067	-0.024897	-0.024449	-0.071611	-0.082359
BSCL2	26580	0	-0.011519	-0.026877	-0.060208	-0.030971	-0.057929	-0.014026	0.028864	0.025557	0	0.084469	0.19709	0.073989	0.075978	0.052625
BSDC1	55108	0	-0.035551	-0.082952	-0.083019	-0.021805	-0.025134	-0.037971	0.077145	0.2981	0	-0.026569	-0.061994	-0.10628	-0.10628	-0.10628
BSG	682	0	0.00079431	0.0018534	0.0052708	0.00066819	-0.0086351	-0.011001	-0.010221	-0.0085592	0	-0.0028647	-0.0066843	-0.0066555	-0.031887	-0.085469
BSN	8927	0	-0.0022066	-0.0051488	-0.010201	-0.0015518	-0.0030332	-0.0044952	-0.0040422	-0.0037634	0	-0.0039845	-0.0092971	-0.038137	-0.026127	-0.016866
BSPRY	54836	0	-0.020552	-0.047956	-0.0401	-0.099387	-0.10571	-0.13833	-0.051069	0.10988	0	0.054517	0.12721	0.10756	0.050704	0.024775
BST2	684	0	0.037091	0.086546	0.76107	1.1148	1.1909	1.1808	1.1989	1.092	0	-0.0083908	-0.019579	-0.033563	-0.044516	-0.0066195
BTAF1	9044	0	-0.0017179	-0.0040084	-0.0059235	-0.0077997	-0.0075641	-0.007064	-0.0084722	-0.0091796	0	-0.0083794	-0.019552	-0.022595	-0.023967	-0.015536
BTBD1	53339	0	0.006947	0.01621	-0.066876	-0.076449	-0.014626	0.018146	-0.049468	-0.080677	0	-0.0040356	-0.0094163	-0.016142	0.082484	0.12115
BTBD10	84280	0	0.0013489	0.0031473	0.017675	0.11242	0.23637	0.19522	0.19646	0.15484	0	-0.014857	-0.034665	-0.083426	-0.2554	-0.34033
BTBD19	149478	0	0.00044668	0.0010423	0.0018353	0.0027729	0.0038423	0.0050235	0.0060894	0.00842	0	8.9609e-06	2.0909e-05	-7.6023e-05	-0.00017976	-0.00018403
BTBD3	22903	0	-0.00028787	-0.00067169	-0.0011414	-0.0024771	-0.0018133	-0.0039701	-0.0049266	-0.0065418	0	-0.0011446	-0.0026708	-0.00089514	-0.005941	-0.0056323
BTBD6	90135	0	-0.052434	-0.12235	-0.21618	-0.21892	-0.21489	-0.26377	-0.29164	-0.24636	0	0.00049253	0.0011492	-0.01538	-0.053796	-0.084345
BTBD7	55727	0	-0.1007	-0.23496	-0.21208	0.01598	-0.039892	0.052159	0.17747	0.35175	0	0.046468	0.10843	0.18163	0.15241	0.12174
BTBD8	284697	0	-0.0011064	-0.0025815	-0.0044556	-0.0075694	-0.01111	-0.013736	-0.009236	-0.0076041	0	-0.0012839	-0.0029958	-0.0050542	-0.0021931	-0.011238
BTBD9	114781	0	-0.0053348	-0.012448	-0.022198	-0.018281	-0.001686	-0.0083333	-0.022667	-0.020406	0	-0.008263	-0.01928	-0.082941	-0.10313	-0.15054
BTC	685	0	0.0085363	0.019918	0.092443	0.095279	0.10166	0.062689	0.048021	0.020866	0	0.0060854	0.014199	0.060446	0.0092467	-0.0016684
BTD	686	0	-0.0015788	-0.0036838	-0.0063151	-0.012482	-0.0099896	-0.010615	-0.013911	-0.0094527	0	-0.0023595	-0.0055054	-0.0094044	-0.0095178	-0.010213
BTF3	689	0	0.0099084	0.02312	-0.12917	-0.061667	-0.17982	-0.29797	-0.41612	-0.41612	0	0.059696	0.13929	0.15251	0.41106	0.21669
BTF3L4	91408	0	0.015329	0.035767	0.087028	-0.048232	0.027387	0.10691	0.18551	0.25789	0	0.033382	0.077892	0.23156	0.077587	-0.09462
BTG1	694	0	-0.0022497	-0.0052492	-0.007798	-0.00088702	0.0059754	0.010463	0.016388	0.036025	0	-0.016327	-0.038097	-0.089545	-0.10958	-0.049367
BTG2	7832	0	-0.0025064	-0.0058483	-0.0094696	-0.013988	-0.010955	-0.011276	-0.011872	-0.010167	0	0.004758	0.010999	0.017509	0.073455	0.065341
BTG3	10950	0	0.0030869	0.0072027	0.011487	0.030463	0.029863	0.035051	0.029424	0.029599	0	0.0055507	0.012952	0.021209	0.015625	0.012904
BTN3A2	11118	0	0.08991	0.20979	0.11819	-0.18134	-0.088613	-0.25525	-0.26739	-0.38016	0	0.10884	0.25397	-0.29555	-0.31348	-0.36667
BTN3A3	10384	0	0.099155	0.23136	0.57908	0.24247	-0.043946	-0.026417	-0.04779	-0.077347	0	-0.10724	-0.25023	-0.42896	-0.64149	-0.6479
BTRC	8945	0	0.0046867	0.010936	-0.0022607	0.00052374	-0.038765	-0.015687	-0.028948	-0.031286	0	-0.0023339	-0.0054458	-0.16818	-0.13629	0.011149
BUB1	699	0	-0.00010603	-0.00024741	0.093831	0.07798	-0.096242	0.098377	0.005608	-0.05456	0	-0.084655	-0.19753	-0.53673	-1.0468	-1.2334
BUB1B	701	0	-0.0050029	-0.011673	-0.015404	-0.014961	-0.012083	-0.0036324	-0.00096233	-0.014803	0	-0.0050459	-0.012244	-0.058837	-0.077592	-0.052429
BUB3	9184	0	-0.040784	-0.095163	-0.039048	-0.065178	-0.13591	-0.12457	-0.12162	-0.12239	0	0.10767	0.25123	-0.22145	-0.27372	-0.16224
BUD13	84811	0	-0.0073679	-0.017192	-0.013103	0.0039519	-0.0016958	0.012609	0.0097588	0.0066389	0	-0.0083972	-0.019593	-0.094676	-0.093155	-0.019638
BUD31	8896	0.00013733	-0.0036435	-0.0086846	-0.016949	-0.011727	-0.0077577	-0.0030396	0.0070178	0.024392	0	0.0069858	0.0163	0.038752	0.011891	0.0026537
BVES	11149	0	-0.0017295	-0.0040354	-0.0075361	-0.030349	-0.0013774	-0.016982	-0.021508	-0.0036495	0	-0.0086831	-0.020261	-0.039253	-0.092	-0.072531
BYSL	705	0	-0.019696	-0.045958	-0.076312	0.048295	0.18511	0.2314	0.13765	0.052975	0	-0.019873	-0.04637	-0.16642	-0.10737	-0.089015
BZW1	9689	0	0.0017578	0.0041016	0.0024552	0.00068091	0.0082494	0.0069557	0.0078197	0.011465	0	0.0051855	0.012099	0.011368	0.012037	0.015827
BZW2	28969	0	-0.01777	-0.041463	-0.11762	-0.09026	-0.066603	-0.043518	-0.050956	-0.12514	0	-0.027738	-0.064721	-0.035299	-0.14958	-0.23889
DEPP1	11067	0	-0.024145	-0.056339	-0.0057743	0.03517	0.055775	0.0054392	-0.021137	-0.047996	0	-0.048469	-0.11309	-0.3022	-0.22993	-0.052668
C10orf25	220979	0	0.0040335	0.0094116	0.016396	0.02571	0.02327	0.021276	0.018076	0.020669	0	-0.00080592	-0.0018805	-0.0026247	-0.0040539	-0.0044894
FAM241B	219738	0	-0.059648	-0.13918	-0.12216	0.31142	0.39508	0.51711	0.50888	0.41154	0	-0.0055673	-0.01299	-0.45872	-0.4617	-0.35225
VSIR	64115	-8.8413e-06	0.0058358	0.013629	0.02414	0.0030661	-0.017479	-0.019598	-0.024115	-0.024842	0	-0.0014857	-0.0034666	-0.0056762	-0.0065577	-0.023845
C10orf67	256815	0	-0.00083248	-0.0019425	-0.003336	-0.0051307	-0.0068795	-0.0090438	-0.0083351	-0.0076581	0	3.966e-06	9.254e-06	0.00011774	0.00029845	0.0002705
ARMH3	79591	0	4.3182e-38	1.0076e-37	1.7273e-37	2.5909e-37	3.4545e-37	4.3182e-37	5.1818e-37	6.9091e-37	0	-2.0694e-37	-4.8286e-37	-3.3452e-37	-1.2196e-36	-1.2673e-36
C10orf88	80007	0	-0.027973	-0.065271	-0.10207	-0.10358	-0.12425	-0.14492	-0.16559	-0.20694	0	0.017873	0.041704	0.071492	0.1991	0.28925
C10orf91	170393	2.4911e-06	8.0298e-05	0.00018404	0.00029362	0.00048795	0.00076041	0.0010471	0.0013215	0.0013633	0	0.00044665	0.0010422	0.0017876	0.0027256	0.002848
C10orf95	79946	0	-1.0355e-37	-2.4161e-37	-4.1419e-37	-6.2129e-37	-8.2839e-37	-8.2839e-37	-8.2839e-37	-8.2839e-37	0	9.9408e-38	2.3195e-37	3.9763e-37	7.2881e-37	7.2881e-37
C11orf1	64776	0	0.00071108	0.0016592	0.029049	0.016024	-0.015275	-0.038978	-0.027836	-0.037438	0	0.0065423	0.015265	0.07924	0.080015	0.059398
C11orf21	29125	0	0.009137	0.02132	0.036548	0.054548	0.049343	0.036863	0.042758	0.050538	0	0.0098979	0.023095	0.038519	0.05835	0.050362
C11orf24	53838	0	0.00074917	0.0017481	0.0027439	0.0043376	0.012555	0.018717	0.015661	0.015443	0	0.0017375	0.0040541	0.0077112	0.0035375	0.0027117
EMSY	56946	0	-0.02121	-0.04949	-0.058395	-0.01461	0.021407	-0.049971	0.006356	0.018324	0	0.0033901	0.0079103	0.07071	0.068242	0.064152
SELENOH	280636	0	-0.017974	-0.04194	-0.071897	-0.10189	-0.1273	-0.12671	-0.1435	0.0084973	0	0.036262	0.084611	0.14192	0.12625	0.10506
C11orf49	79096	0	3.2091e-05	7.4878e-05	0.00015777	-0.01111	-0.028719	-0.038347	-0.030519	-0.024113	0	-0.00097554	-0.0022763	-0.0045273	-0.0052501	-0.027729
C11orf52	91894	0	-0.0040688	-0.0094939	-0.016673	-0.031138	-0.040169	-0.047694	-0.053679	-0.051043	0	-0.013175	-0.030742	-0.05151	-0.061223	-0.086589
C11orf54	28970	0	0.078021	0.18205	0.019728	-0.20552	-0.17231	-0.2921	-0.18984	-0.38047	0	0.058104	0.13558	0.24025	-0.041266	-0.30893
NKAPD1	55216	0	-0.0041633	-0.0097143	-0.030169	-0.055167	-0.052691	-0.044003	-0.040667	-0.062164	0	0.034158	0.079703	0.1306	0.099223	0.10866
C11orf58	10944	0	-1.5416e-37	-3.597e-37	-8.3741e-37	-6.0223e-37	-2.5364e-37	-2.9387e-37	-3.5385e-37	-4.225e-37	0	1.2568e-37	2.9325e-37	5.0272e-37	8.6026e-37	7.6221e-37
JHY	79864	0	-0.0024653	-0.0057523	-0.013843	-0.11572	-0.073224	-0.089774	-0.11518	-0.12985	0	0.0030545	0.0071272	-0.017742	-0.048705	-0.20216
C11orf65	160140	0	0.012142	0.028331	0.051302	0.041793	0.0021173	-0.01545	-0.032485	-0.06108	0	0.016036	0.037418	0.085717	0.19475	0.17713
C11orf68	83638	0	0.02194	0.051193	0.13642	0.013227	0.17668	0.15921	0.034227	-0.070976	0	-0.013236	-0.030884	-0.24425	-0.075526	-0.011538
CFAP300	85016	0.00055281	-0.0025431	-0.0066709	-0.012315	-0.01967	-0.015772	-0.011282	-0.013209	-0.022757	0	0.0051223	0.011952	0.040908	0.009927	0.0013863
C11orf71	54494	0	1.0695e-37	2.4955e-37	4.278e-37	4.6552e-37	-4.8798e-38	-5.6311e-37	-4.4145e-37	-5.5942e-37	0	1.2807e-37	2.9884e-37	5.123e-37	-2.6022e-37	-8.9586e-37
HIKESHI	51501	0	-0.0017438	-0.0040688	-0.0088654	-0.017027	-0.020013	-0.027091	-0.02919	-0.01313	0	0.014523	0.033887	0.063413	0.0063638	-0.042133
C11orf74	119710	0	-0.041549	-0.096947	-0.16619	-0.36283	-0.33362	-0.43728	-0.47437	-0.32613	0	0.074924	0.17482	0.32276	0.02714	0.052461
C11orf80	79703	0	-0.066702	-0.15564	-0.15227	-0.3266	-0.3129	-0.29387	-0.32945	-0.37292	0	0.037895	0.088421	0.19167	-0.089067	-0.17098
SPINDOC	144097	0	0.024786	0.057835	0.088085	0.11693	0.14073	0.17611	0.20801	0.2829	0	-0.029591	-0.05886	-0.32736	-0.026878	0.023081
C11orf88	399949	0	-0.0020764	-0.004845	-0.0092303	-0.010315	-0.010177	-0.01066	-0.012085	-0.0092476	0	0.0054111	0.012626	0.020058	0.028391	0.036249
C12orf29	91298	0	0.011708	0.027319	0.046832	0.06385	0.22721	0.25612	0.17921	0.17343	0	0.088944	0.20754	0.35578	0.29398	0.21451
C12orf4	57102	0	-0.0085455	-0.019939	-0.034182	-0.070738	-0.083448	-0.11768	-0.15698	-0.28234	0	-0.061937	-0.14452	-0.23754	-0.36175	-0.22509
C12orf43	64897	0	0.065871	0.1537	0.26348	0.17294	0.11144	0.19719	0.22473	-0.10624	0	0.0068431	0.015967	-0.13119	-0.084631	-0.040632
C12orf45	121053	0	0.016952	0.039556	0.06781	0.031011	0.12419	0.18308	0.06674	-0.015559	0	-0.001324	-0.0030894	0.01164	-0.014576	-0.075974
C12orf49	79794	0	-0.018099	-0.042231	-0.11692	-0.072988	-0.086347	-0.11634	-0.066404	-0.051401	0	0.046069	0.10749	0.24554	0.1008	0.027719
C12orf57	113246	0	-0.015745	-0.036738	-0.074159	-0.11741	-0.17537	-0.27441	-0.19885	-0.19679	0	0.023488	0.054806	0.093953	0.079251	0.07548
C12orf60	144608	0	-7.609e-05	-0.00017754	8.8995e-05	0.00038978	0.00039065	0.00040551	0.00030934	6.5982e-05	0	0.0033451	0.0078052	0.01348	0.04777	0.053143
C12orf65	91574	0	-0.038909	-0.090787	-0.20453	-0.055404	-0.01465	-0.10078	-0.093962	-0.032177	0	0.044875	0.10471	0.049494	0.42266	0.34111
C12orf66	144577	0	3.5472e-06	8.2768e-06	1.631e-05	-0.00018668	-0.0017384	-0.0028513	-0.003876	-0.0058777	0	-0.0025982	-0.0060626	-0.010641	-0.017713	-0.021961
C12orf73	728568	0	0.00020974	0.00048939	0.00069638	0.0014941	0.0026692	0.003738	0.0033533	0.0086332	0	0.0029503	0.0068841	0.012468	0.0084233	0.0072192
C12orf74	338809	0	0.00033954	0.00079226	0.00086456	0.00096491	0.00098882	0.00098843	0.00098912	0.00098459	0	0.00010872	0.000258	0.00045887	0.00072841	0.0009968
C12orf75	387882	0	-0.0029118	-0.0067943	-0.013212	-0.012829	-5.5363e-05	0.021369	0.024965	0.039164	0	0.014664	0.034215	0.13376	0.052433	0.0042161
ERG28	11161	0	-0.015257	-0.035599	-0.055562	-0.095955	-0.13591	-0.27472	-0.083619	-0.068626	0	0.014305	0.033379	0.10822	0.058956	0.038253
CCDC198	55195	0	-0.0024829	-0.0057934	-0.0099546	-0.012212	-0.0066703	-0.0089917	-0.011313	-0.0065789	0	-0.0047913	-0.01118	-0.018455	-0.02756	-0.035285
C14orf119	55017	4.701e-06	-0.00027277	-0.00064273	-0.0010618	-0.0017135	-0.0018895	-0.0012662	-0.0019355	-0.0032393	0	-0.00076255	-0.0017793	-0.003102	-0.0047688	-0.0050246
C14orf132	56967	0	-0.0012352	-0.0028822	-0.026839	-0.042193	-0.048438	-0.037975	-0.033052	-0.019486	0	-0.0016724	-0.0039022	-0.0060355	-0.0073054	-0.028528
GON7	84520	0	0.00088367	0.0020619	0.0045615	-0.0056479	-0.0027668	-0.0029485	-0.0014194	0.0057623	0	0.010231	0.023873	0.096172	0.10127	0.12605
DGLUCY	80017	0	-0.0018051	-0.0042118	-0.0061576	-0.0046202	-0.013057	-0.032482	-0.038876	-0.029656	0	-0.014695	-0.034287	-0.055332	-0.1201	-0.16113
RTRAF	51637	0	-0.0050915	-0.01188	-0.020366	-0.038312	-0.033725	-0.028612	-0.022913	-0.013961	0	-0.0047323	-0.011042	-0.018464	-0.027944	-0.046667
C14orf178	283579	0	0.0020853	0.0048656	0.02306	0.02364	0.010783	0.0019094	0.0062441	-0.0015229	0	0.0041488	0.0096805	0.016397	0.036803	0.033576
ATP5MPL	9556	0.018173	-0.0032786	-0.03188	-0.073646	-0.10156	-0.090324	-0.15121	-0.10803	-0.055616	0	0.032549	0.075948	0.16186	0.16637	0.13356
C14orf28	122525	0	-0.0018578	-0.0043349	-0.0073145	-0.011424	-0.018704	-0.015896	-0.016782	-0.0091019	0	-0.00037944	-0.00088535	-0.0017444	-0.0031528	-0.012345
ARMH4	145407	3.256e-05	-0.00063049	-0.0015146	-0.0025633	-0.0044345	-0.0052438	-0.0057227	-0.0058524	-0.0057984	0	-0.0018662	-0.0043544	-0.0073387	-0.011418	-0.011283
CLBA1	122616	8.6345e-05	-0.0021134	-0.0050465	-0.0098264	-0.010355	-0.0084507	-0.012049	-0.0079419	-0.0076577	0	-0.0028915	-0.0067468	-0.011485	-0.0073054	-0.0016371
TEDC1	283643	0	-0.01025	-0.023917	-0.042045	-0.014124	-0.0089734	-0.045227	-0.044549	-0.021041	0	-0.066798	-0.15586	-0.24964	-0.31581	-0.24
C14orf93	60686	0	-0.001678	-0.0039154	-0.0061657	-0.011676	-0.018006	-0.031035	-0.031122	-0.027507	0	-5.5411e-05	-0.00012929	-0.00052384	9.1611e-05	-0.02132
TMEM266	123591	0	0.0020937	0.0048852	0.0083747	0.017954	0.028853	0.043036	0.041696	0.042218	0	-0.00064686	-0.0015093	-0.0026798	-0.0055311	-0.0070815
C15orf39	56905	0	0.039936	0.093184	0.10756	0.15189	0.24993	0.32102	0.3476	0.30125	0	-0.030965	-0.072251	-0.56164	-0.53779	-0.41343
C15orf40	123207	-0.00052499	-0.0045797	-0.009986	-0.017103	-0.014442	-0.0039424	-0.0046816	-0.006041	-0.0073588	0	-0.0046651	-0.010885	-0.022647	-0.040916	-0.04244
C15orf41	84529	0	-0.0021041	-0.0049096	-0.0077977	-0.0069204	-0.001692	-0.0024061	-0.002509	-0.0028275	0	-0.00078887	-0.0018407	-0.002003	-0.021116	-0.031295
C15orf48	84419	0	0.0036168	0.0084392	0.037011	0.055111	0.073955	0.078905	0.050548	0.040533	0	0.0058759	0.01371	0.02842	-0.020514	-0.057158
CCDC9B	388115	0	-0.019343	-0.045133	-0.054661	0.020918	0.042673	0.059835	0.08343	0.065756	0	-0.025066	-0.058487	-0.1805	-0.16375	-0.17985
CCDC32	90416	0	-0.015109	-0.035255	-0.017792	0.019279	0.015289	0.0040843	0.0027748	-0.0088417	0	-0.024152	-0.056355	-0.13446	-0.13345	-0.083343
METTL26	84326	0	-0.036895	-0.086088	-0.14177	-0.18337	-0.23629	-0.14722	-0.13791	-0.13791	0	0.034466	0.080421	0.13786	0.074242	0.13809
C16orf45	89927	0	-0.00035487	-0.00082804	-0.0093198	-0.030479	-0.060597	-0.032193	0.011729	0.090436	0	-0.0028874	-0.0067373	-0.0088729	-0.030001	-0.043932
C16orf46	123775	0	-0.0010085	-0.0023531	-0.0038201	-0.0059455	-0.0055545	-0.0057288	-0.00586	-0.0066288	0	-0.001408	-0.0032853	-0.0055698	-0.0084722	-0.0077863
MOSMO	730094	0	0.010276	0.023978	-0.039634	-0.011283	-0.011378	0.015723	0.077612	0.068243	0	0.025529	0.059567	0.18668	0.17822	0.072266
C16orf58	64755	0	-0.0027983	-0.0065294	-0.008074	0.0015503	-0.0016916	-0.0053222	-0.0085802	-0.012137	0	-0.0033561	-0.0078309	-0.014258	-0.045748	-0.060456
TEDC2	80178	0	-0.022993	-0.053649	-0.063607	0.021971	-0.047549	-0.014453	0.063815	0.16966	0	-0.042295	-0.098689	-0.30187	-0.18786	-0.093226
C16orf70	80262	0.034392	0.11325	0.2184	0.2844	0.21286	0.16559	0.21169	0.2798	0.63162	0	-0.1355	-0.31618	-0.2143	0.050416	0.35088
C16orf71	146562	0	-0.00078104	-0.0018224	-0.026877	-0.033813	-0.031381	-0.032332	-0.028603	-0.011246	0	0.014828	0.034598	0.053589	0.092085	0.081815
C16orf72	29035	0	-0.0055658	-0.012987	-0.023376	-0.013363	-0.0028525	0.0094893	0.021631	0.046823	0	-0.0097683	-0.023024	-0.039226	0.019645	0.055307
C16orf74	404550	0	-0.0047769	-0.011146	-0.049775	-0.011591	0.047072	0.13292	0.22026	0.25802	0	-0.010456	-0.024398	-0.057508	-0.17943	-0.16328
C16orf86	388284	0	-0.0026263	-0.006128	-0.010872	-0.017772	-0.02404	-0.038933	-0.05787	-0.035218	0	-0.0051069	-0.011916	-0.018858	-0.033927	-0.052398
C16orf87	388272	0	0.023112	0.053929	-0.021741	-0.064273	-0.0051026	-0.070609	-0.018294	0.19924	0	-0.079293	-0.2163	-0.043957	0.064869	0.13357
CCDC189	90835	0	-0.0045117	-0.010527	-0.012985	-0.037207	-0.13145	-0.14019	-0.1176	-0.098462	0	-0.035303	-0.082373	-0.028561	-0.078591	-0.10973
C16orf95	100506581	0	7.3319e-38	1.7108e-37	2.9328e-37	-1.8513e-37	-6.6353e-37	-8.1397e-37	-9.7161e-37	-8.8398e-37	0	1.1703e-37	2.7308e-37	4.6325e-37	-1.132e-37	-6.8966e-37
C17orf100	388327	-0.051205	-0.01286	0.038265	-0.04339	0.006782	-0.0027454	0.02009	-0.088684	-0.090226	0	-0.031082	-0.072524	-0.1805	-0.023499	0.030335
MEIOC	284071	0	-0.0025735	-0.0060048	-0.0098582	-0.0065461	-0.0058237	-0.0082388	-0.0072388	-0.0050335	0	-0.0014427	-0.0033663	-0.0051254	-0.0072766	-0.022516
C17orf49	124944	0	0.0063537	0.014825	0.034592	-0.0069487	-0.14455	-0.30855	-0.24947	-0.25335	0	0.021338	0.049789	0.23706	0.18018	0.11416
C17orf53	78995	0	-0.031619	-0.073778	-0.039218	-0.032814	-0.013114	-0.029798	-0.038811	-0.092355	0	-0.035122	-0.081952	-0.2466	-0.096572	0.030183
C17orf58	284018	0	-0.0049844	-0.01163	-0.02046	-0.018755	-0.020804	-0.021933	-0.021659	-0.021288	0	0.00080258	0.0018727	0.00292	0.0046647	0.0059759
C17orf67	339210	0	0.0056727	0.013236	0.034338	0.017429	0.17646	0.26942	0.20689	0.078624	0	0.0023403	0.0054607	-0.30952	-0.31647	-0.22438
C17orf75	64149	0.0013096	0.013131	0.028892	0.042229	0.10072	0.081895	0.053808	-0.031637	-0.096937	0	0.016661	0.038876	0.19062	-0.012974	-0.16988
C17orf80	55028	0	-0.0013924	-0.003249	-0.0054314	-0.0052437	-0.0052982	-0.0054615	-0.0052271	-0.0052882	0	-0.0023471	-0.0054765	-0.0093374	-0.0083854	-0.0074105
NDUFAF8	284184	-0.082218	-0.17502	-0.29876	-0.50114	-0.32327	-0.043473	0.21083	0.027901	-0.1955	0	0.1193	0.27837	0.22538	0.12786	0.046675
C17orf97	400566	0	-0.0030935	-0.0072181	-0.011327	-0.013071	-0.011918	-0.010853	-0.014105	-0.022148	0	-0.0030882	-0.0072059	-0.012152	-0.014561	-0.026714
C18orf25	147339	0	0.0080011	0.018669	0.027098	0.091468	0.091602	0.11415	0.11077	0.094319	0	-0.016969	-0.039595	-0.057959	-0.045546	-0.1104
C18orf32	497661	0	0.0044462	0.010375	0.016484	0.015341	0.01836	0.019878	0.013964	0.0099807	0	0.0076537	0.017859	0.042368	0.052412	0.059189
RMC1	29919	0	-0.0063114	-0.014727	-0.0072306	-0.00623	-0.0066962	-0.0073961	-0.0069541	-0.0082178	0	-0.0050897	-0.011876	-0.019421	-0.02698	-0.024418
C19orf12	83636	0	-0.0068385	-0.015956	-0.01539	-0.014485	0.013333	-1.2684e-05	-0.01168	-0.018055	0	0.0062188	0.01451	0.024758	0.020062	0.01684
C19orf18	147685	0	0.11094	0.25885	-0.17765	-0.30834	0.017821	0.12253	0.14491	0.13176	0	0.22372	0.52202	0.064853	-0.040854	-0.14812
C19orf24	55009	0.00032133	0.0034426	0.0076044	0.011863	0.025261	0.011036	0.0047426	0.0031897	0.0092856	0	0.0050613	0.01181	0.018462	0.018121	0.026062
C19orf25	148223	0	-0.0047951	-0.011189	-0.019687	-0.00032284	0.016454	0.03402	0.060679	0.1002	0	-0.0084681	-0.019759	-0.037516	-0.021007	-0.01755
C19orf33	64073	0	0.0069749	0.016275	0.0255	0.034732	0.015719	0.024337	0.034864	0.046014	0	0.012959	0.030238	0.050566	0.063984	0.066329
TRIR	79002	0	0.00068904	0.0016078	0.0005287	-0.046385	-0.0578	-0.061699	-0.094164	-0.046965	0	0.08674	0.20239	0.12957	0.14775	0.07786
C19orf44	84167	0	0.027222	0.063519	0.12271	0.19347	0.088048	0.11407	0.068513	0.089661	0	-0.062061	-0.14481	-0.1137	0.078721	0.19229
C19orf47	126526	0	-0.027749	-0.064747	-0.10946	-0.072263	-0.086276	-0.087042	-0.086789	-0.075756	0	0.024434	0.057013	0.095488	0.15667	0.14267
C19orf48	84798	0	-0.044818	-0.10457	-0.061184	0.16764	0.15345	0.20863	0.13005	0.12956	0	-0.041954	-0.097893	-0.15628	-0.26048	-0.17105
TIMM29	90580	-0.00078114	-0.0076647	-0.016843	-0.0049411	0.0019375	0.0071445	0.012072	0.014669	0.020596	0	-0.013919	-0.032478	-0.06396	-0.046623	-0.028382
C19orf53	28974	0.047562	0.057869	0.071611	0.088789	0.1773	0.19706	0.21683	0.23659	0.29361	0	0.094789	0.22117	0.41204	0.3664	0.25776
C19orf57	79173	0	-0.00071296	-0.0016636	-0.002708	-0.0057054	-0.0090391	-0.0085956	-0.0085897	-0.0092982	0	-0.0024957	-0.0058233	-0.0098274	-0.0074865	-0.011473
REX1BD	55049	0	0.003891	0.0090791	0.015564	0.022791	0.072991	0.10558	0.12392	0.18604	0	0.067199	0.1568	0.37343	0.15402	0.077407
C19orf66	55337	0	0.069137	0.16132	0.16244	0.11524	0.093483	0.05594	0.058159	0.022346	0	-0.0019637	-0.0045819	-0.014282	-0.028655	-0.044707
C19orf70	125988	0	0.0087483	0.020413	0.034052	0.031265	0.027447	0.035862	0.036737	0.033211	0	0.020992	0.048982	0.081409	0.068481	0.057527
C19orf73	55150	0	0.0055543	0.01296	0.017328	0.03273	0.032178	0.036567	0.035855	-0.025504	0	-0.019809	-0.046222	-0.10148	-0.080199	-0.095624
C1D	10438	0	-0.0057833	-0.013494	-0.022623	-0.024762	-0.027943	-0.032054	-0.034995	-0.020002	0	0.040743	0.095068	0.15757	0.030775	0.00062403
C1GALT1	56913	0	-0.0040757	-0.0095099	-0.014941	-0.025169	0.023662	0.040949	0.026894	0.01225	0	0.0067565	0.015765	0.032835	-0.0015235	-0.036711
C1GALT1C1	29071	0	0.030955	0.072228	0.10168	0.059098	0.030174	-0.0099572	-0.056906	-0.13928	0	-0.011506	-0.026848	-0.0012206	-0.12534	-0.17554
C1QBP	708	0	0.0032304	0.0075376	0.019061	0.057145	0.075611	0.19523	0.1802	0.11215	0	-0.040737	-0.095053	-0.018214	-0.14078	-0.1671
C1QL1	10882	0	2.0205e-05	4.7146e-05	-3.4641e-05	-0.0011051	-0.004033	-0.0064476	-0.0075639	-0.038611	0	0.016851	0.039318	0.063494	0.0074302	-0.040409
C1QL2	165257	0.0002106	-0.00051909	-0.001492	-0.0024733	-0.0020988	-0.0015057	-0.0010663	-0.00065236	-0.00084939	0	0.0018054	0.0042126	0.0070234	0.010356	0.014437
C1QTNF1	114897	0	0.0020136	0.0046984	0.0078891	0.012701	0.010068	0.0090719	0.013793	0.021449	0	-0.0014483	-0.0033794	-0.0057076	-0.0092622	-0.0089191
C1QTNF2	114898	0	0.023407	0.054616	0.093628	0.14044	0.14044	0.14044	0.14044	0.14044	0	0.061497	0.14349	0.59847	0.18608	0.046925
C1QTNF6	114904	0	-0.011052	-0.025787	-0.044206	-0.053107	-0.05529	-0.063418	-0.074142	-0.083603	0	-0.012193	-0.028451	-0.051682	-0.07659	-0.099269
C1R	715	0	0.008054	0.018793	0.10886	0.13955	0.16323	0.14079	0.14412	0.11089	0	0.0035238	0.0082222	0.061589	0.055813	0.018276
C1RL	51279	0	-0.0068231	-0.015921	-0.023135	-0.043816	-0.034439	-0.053815	-0.073242	-0.10986	0	-0.014249	-0.033248	-0.053878	-0.071352	-0.15389
C1S	716	0	0.27214	0.63499	1.6751	2.1515	2.3105	1.9264	1.9386	1.4623	0	0.1106	0.25808	0.88153	0.92741	0.73973
C1orf100	200159	2.8491e-05	-0.00032311	-0.00079192	-0.0015321	-0.0017913	-0.0016027	-0.0017134	-0.0014945	-0.0016484	0	0.0017631	0.004114	0.0074383	0.0076049	0.0069981
INAVA	55765	0	-0.0048841	-0.011396	0.0056246	0.020304	0.035979	0.022703	0.018745	0.010282	0	-0.0010398	-0.0024262	-0.032395	-0.028313	-0.02139
C1orf109	54955	0	0.029147	0.06801	0.12335	0.22592	0.25543	0.17422	0.18182	0.055812	0	-0.13185	-0.30766	0.24872	0.45747	0.44541
C1orf112	55732	0	-0.0080827	-0.01886	-0.036121	-0.02234	-0.029439	0.017244	0.0059139	0.077611	0	-0.0058144	-0.013567	-0.07105	-0.15887	-0.17723
C1orf115	79762	0	-0.0014169	-0.003306	-0.0056675	-0.0085652	-0.0094909	-0.0099169	-0.010699	-0.0036568	0	-0.0020115	-0.0046935	-0.0080092	-0.024609	-0.019971
C1orf116	79098	-0.0127	-0.012591	-0.012445	0.081252	0.18298	0.20473	0.25517	0.17326	0.019372	0	-0.035815	-0.083568	-0.42611	-0.39104	-0.36762
C1orf122	127687	0	0.00053721	0.0012535	0.0020727	0.0034212	0.0037947	0.0043403	0.0048124	0.00435	0	0.0014316	0.0033404	0.0057715	0.0063098	0.0068937
C1orf123	54987	0	-0.0055806	-0.013021	-0.022322	-0.027279	-0.082507	-0.10023	-0.10596	-0.18908	0	0.1097	0.25596	0.18323	0.0084727	-0.16966
C1orf131	128061	0	-0.079664	-0.18588	-0.051316	0.16169	0.18501	0.22273	0.10511	-0.18579	0	0.0073609	0.017175	0.096	0.76715	0.84772
C1orf158	93190	-0.0011968	0.0076407	0.019424	0.03428	0.028245	0.016635	0.019117	0.017801	0.017749	0	0.0095007	0.022168	0.036724	0.088268	0.14683
C1orf159	54991	0	-0.039104	-0.091242	-0.15642	-0.20528	-0.24204	-0.084631	-0.097226	-0.0094988	0	-0.058721	-0.13701	-0.37743	-0.63983	-0.80853
FYB2	199920	0	0.0041765	0.0097452	0.016706	0.025776	0.033968	0.042952	0.052123	0.05395	0	-0.0009497	-0.002216	-0.0041748	-0.0060619	-0.0086137
C1orf174	339448	0	-0.043888	-0.10241	-0.18576	-0.27492	-0.014172	0.065516	0.13734	0.31031	0	-0.1088	-0.25386	-0.52227	-0.89335	-0.99916
C1orf198	84886	0	-0.0060089	-0.014021	-0.025458	-0.019729	-0.0062154	-0.0042732	0.0030916	0.00097394	0	-0.0088613	-0.020676	-0.01573	-0.054193	-0.066051
C1orf21	81563	0	-0.012968	-0.030259	-0.051873	-0.11867	-0.22744	-0.15336	-0.15591	0.040056	0	0.085946	0.20054	0.16506	-0.16543	-0.22526
C1orf210	149466	-0.0001033	-0.0020472	-0.0046391	-0.0075999	-0.0034718	-0.0042196	-0.00174	-6.575e-05	-0.00051166	0	-0.0019223	-0.0044855	-0.00754	-0.015816	-0.014717
ARMH1	339541	0	-0.0015519	-0.0036212	-0.0057787	-0.010523	-0.0087669	-0.029206	-0.015819	-0.020159	0	-0.002782	-0.0064913	-0.010632	-0.015459	-0.021997
ODR4	54953	0	0.008022	0.018718	0.027159	0.03519	0.034629	0.059444	0.055909	0.044696	0	-0.012904	-0.030109	-0.065769	-0.094516	-0.10403
C1orf43	25912	0	-0.0017586	-0.0041033	-0.0054226	-0.0061112	-0.0050215	-0.0057228	-0.0054544	-0.0036321	0	0.01496	0.034907	0.010745	0.0052925	0.0066977
C1orf50	79078	0	-0.0091234	-0.021288	-0.015946	-0.01704	-0.017346	-0.018407	-0.018072	-0.019021	0	-0.0098787	-0.02305	-0.028354	-0.035538	-0.042419
C1orf52	148423	0.00023725	0.0026604	0.0058912	0.0090452	0.0095383	0.01628	0.011033	0.01202	0.017681	0	0.0029913	0.0069798	0.012277	0.024953	0.045085
C1orf56	54964	0	-0.0084972	-0.019827	-0.034851	-0.030166	-0.021697	-0.025114	-0.01668	-0.021465	0	-0.009166	-0.021387	-0.064754	-0.10024	-0.10916
C1orf61	10485	0	-0.0068626	-0.016013	-0.022503	-0.0083512	-0.0035319	0.0017819	0.0085261	-2.5388e-05	0	-0.015188	-0.035439	0.13359	0.19941	0.23415
SRARP	149563	0.00050639	-7.9137e-05	-0.00085983	-0.0022272	0.0056231	0.00012205	-0.0041592	-0.0013749	-0.0012415	0	0.0044526	0.010389	0.019614	0.050954	0.048642
C1orf74	148304	0	-0.0038014	-0.0088699	-0.0096811	0.008743	0.023343	0.016597	0.008156	-0.0038655	0	-0.0086115	-0.020421	-0.057662	-0.039871	-0.025822
STUM	375057	0	2.6042e-74	6.0766e-74	1.0634e-73	7.6253e-74	5.3645e-74	5.4586e-74	4.2146e-74	2.7112e-74	0	2.8683e-38	6.6928e-38	1.1473e-37	-1.8534e-37	-1.8534e-37
C2	717	0	0.0057185	0.013343	0.025805	0.012422	-0.0042474	-0.06002	-0.096611	-0.091165	0	0.0087844	0.020497	0.037181	-0.026729	-0.082761
C20orf141	128653	0	0.002012	0.0046948	0.0080811	0.012452	0.010709	0.006683	0.0079521	0.009329	0	0.0036102	0.0084238	0.014538	0.028944	0.035445
C20orf194	25943	0	-0.0048345	-0.01128	-0.017343	-0.028525	-0.0075612	-0.020362	-0.021192	-0.041635	0	-0.0046428	-0.010833	-0.018273	-0.01739	-0.018098
FNDC11	79025	0	-0.020522	-0.047885	-0.082088	-0.12301	-0.17837	-0.26844	-0.24106	-0.33239	0	0.016038	0.037421	0.064151	-0.0086031	0.038672
SHLD1	149840	0	0.00035149	0.00082015	0.0013391	0.00095368	0.0012193	0.00093394	0.00073128	0.00015003	0	-0.0030041	-0.0070096	-0.012735	-0.0071885	-0.0026884
C20orf197	284756	0.011432	0.0077144	0.0027579	0.0010036	0.0028043	-0.018486	0.017808	0.014643	-0.0014304	0	0.028655	0.067607	0.10831	0.15828	0.056189
RAB5IF	55969	0	-0.085217	-0.19884	-0.20266	-0.29973	-0.085682	0.069748	0.16794	0.26686	0	0.10557	0.24634	-0.095497	-0.45991	-0.56252
C20orf27	54976	-7.8682e-05	-0.0079307	-0.0184	-0.023768	-0.048531	-0.04862	-0.052751	-0.050495	-0.04475	0	0.010897	0.025427	0.080908	0.024336	0.024127
C20orf85	128602	0	0.00060248	0.0014058	0.001947	-0.00094547	-0.0035914	0.0052232	0.0079261	0.0022736	0	0.0097917	0.022847	0.039169	0.037082	0.03912
C20orf96	140680	0	-0.0050562	-0.011798	-0.0046253	-0.026755	0.020568	-0.063874	-0.022294	-0.00035007	0	0.0061912	0.014446	0.000836	0.0061314	0.0092571
CFAP410	755	0	-0.030111	-0.070259	-0.09075	-0.11225	-0.091611	-0.05308	-0.070656	-0.066052	0	0.11604	0.27077	-0.12485	-0.29612	-0.18929
GATD3A	8209	0	-0.0014303	-0.0033373	-0.0071072	-0.006417	-0.0086786	-0.0037516	-0.0055264	-0.0096985	0	-0.0027028	-0.0063064	-0.010589	-0.014339	-0.015498
C21orf58	54058	0	-0.0012297	-0.0028692	-0.0068806	-0.0068402	-0.0071462	-0.006185	-0.0060807	-0.0040758	0	-0.0024015	-0.0056036	-0.019685	-0.018541	-0.024598
CFAP298	56683	0	-0.0013674	-0.0031907	-0.0042242	-0.010073	0.0062552	0.022683	0.023618	0.021882	0	-0.0033394	-0.0077918	-0.013814	-0.020842	-0.029135
C22orf23	84645	-0.00010533	-0.0025778	-0.0058743	-0.0098307	-0.0085075	-0.010299	-0.023319	-0.0267	-0.029943	0	-0.0019676	-0.004591	-0.013889	-0.0098091	-0.011101
RTL10	79680	0.00027652	-0.0083079	-0.019754	-0.0075005	-0.00047245	0.016295	0.016862	0.016863	0.015866	0	-0.006024	-0.014056	-0.026091	-0.0081018	-0.0097724
C22orf34	348645	0	0.038297	0.08936	0.15319	0.14366	0.13412	0.12459	0.11506	0.095994	0	0.05239	0.12224	0.28497	0.44078	0.60643
C2CD2	25966	0	-0.00036711	-0.00085659	-0.0014716	-0.0022956	-0.002282	-0.0023024	-0.0022734	-0.0023174	0	-0.00035198	-0.00082129	-0.0013852	-0.0021034	-0.0028464
C2CD2L	9854	0	-0.03237	-0.075529	-0.049694	-0.083294	0.14305	0.27296	0.31924	0.51444	0	-0.025128	-0.058631	-0.24066	-0.078648	-0.0066111
C2CD3	26005	-0.00024101	-0.0022254	-0.0048712	-0.0092203	-0.011229	-0.016442	-0.007147	-0.0012692	-0.001713	0	-0.0022526	-0.005256	-0.0096326	-0.019598	-0.033877
C2CD4A	145741	0	0.0064006	0.014935	0.025427	0.024729	0.022154	0.023562	0.023314	0.023425	0	0.0049327	0.01151	0.019375	0.038181	0.052285
C2CD4B	388125	0	0.043554	0.10163	0.17422	0.06224	0.10406	0.10647	0.11116	0.11116	0	0.062727	0.14636	0.096622	0.42354	0.49553
C2CD5	9847	0	-0.0035326	-0.0082428	-0.013119	-0.012505	-0.020456	-0.046385	-0.028902	-0.031746	0	-0.0043539	-0.010159	-0.012701	-0.11448	-0.10384
C2orf15	150590	-8.9249e-05	-0.0014048	-0.0031588	-0.006216	-0.013573	-0.013147	-0.010773	-0.010947	-0.010005	0	-0.0020751	-0.0048419	-0.0077728	-0.011814	-0.01614
C2orf42	54980	0.22269	0.17284	0.10636	0.085391	-0.24394	-0.27211	-0.3699	-0.55657	-0.87281	0	0.055469	0.12943	0.17176	0.62532	0.86769
WDCP	80304	0	-0.0067057	-0.015647	-0.029752	-0.017979	-0.01959	-0.01866	-0.021325	-0.021513	0	-0.017387	-0.040569	-0.041526	0.0033936	0.041955
C2orf50	130813	0	0.00047766	0.0011145	0.0018665	0.0031745	0.0033652	0.0036766	0.0037969	0.004154	0	-0.00012329	-0.00026868	-0.00045313	-0.00080305	-0.00098111
MAB21L4	79919	0	-0.0031478	-0.007345	-0.008738	-0.01121	-0.0017061	0.007247	0.0071548	0.0070973	0	0.0038466	0.0089495	0.015883	0.010746	0.0086818
C2orf68	388969	-0.00010247	-0.0010796	-0.0023824	-0.0038428	-0.0071775	-0.0029188	-0.0032865	-0.0035267	-0.0038553	0	-0.0017435	-0.0040682	-0.0075343	-0.011906	-0.016349
C2orf69	205327	0	-0.002354	-0.0054926	-0.010989	-0.0071559	0.014812	0.02401	0.0072618	0.028778	0	0.015187	0.035437	0.053714	0.1052	0.099093
C2orf70	339778	0	0.0090112	0.021026	0.03521	0.094956	0.064035	0.1071	0.11881	0.11843	0	0.014069	0.032828	0.052849	0.073472	0.043698
C2orf73	129852	0	-0.00015862	-0.0003701	-0.00048547	0.00088988	0.002333	0.0030573	0.0029145	0.0030775	0	0.0035867	0.008369	0.014224	0.01087	0.0077557
C2orf74	339804	0	-4.0845e-38	-9.5306e-38	-1.6338e-37	-2.4507e-37	-3.2966e-37	-4.1425e-37	-2.6196e-37	-1.1923e-37	0	1.4905e-37	3.4779e-37	3.4926e-38	-3.4051e-37	-3.4051e-37
C2orf76	130355	0	0.016611	0.038759	0.010331	-0.21778	-0.26803	-0.3389	-0.28711	-0.21675	0	0.0049887	0.01164	0.46677	0.69935	0.31527
C2orf88	84281	0	-0.0072455	-0.016906	-0.03032	-0.031438	-0.03268	-0.03326	-0.033487	-0.034159	0	0.0017774	0.0041473	0.0044157	0.0070691	0.0084629
C3	718	0	-0.039164	-0.091382	-0.16109	-0.088517	-0.046456	-0.015628	-0.061638	-0.030613	0	-0.0094248	-0.021991	-0.1492	-0.22811	-0.28704
C3AR1	719	0	0.029573	0.069004	0.12055	0.14981	0.068295	0.069319	0.074594	0.086337	0	0.043419	0.10131	0.13888	0.26883	0.33337
C3orf14	57415	0	0.0097947	0.022854	0.034057	0.024727	0.040247	0.033769	0.029303	0.043773	0	0.018291	0.042678	0.18517	0.22042	0.12887
NEPRO	25871	0	-0.0058377	-0.013621	-0.028101	-0.020099	-0.032254	-0.039734	-0.042447	-0.074172	0	-0.017439	-0.04069	-0.011497	-0.0081473	-0.0022197
C3orf18	51161	0	-0.02928	-0.06832	-0.10424	-0.15489	-0.17915	-0.17346	-0.17363	-0.16152	0	-0.02191	-0.051122	-0.087639	-0.13109	-0.11736
C3orf33	285315	0	4.6865e-38	1.0935e-37	1.8746e-37	1.9342e-37	1.9937e-37	2.0533e-37	2.0533e-37	2.0533e-37	0	1.3126e-37	3.0628e-37	5.2504e-37	7.8757e-37	6.3494e-37
C3orf38	285237	0.00020651	0.0063572	0.014558	0.0249	0.026187	0.015729	0.01816	0.017613	0.018784	0	-0.014161	-0.033043	-0.01021	0.014626	0.041551
C3orf52	79669	0	-0.00039812	-0.00092896	-0.072723	0.51026	0.6089	0.40229	0.18296	0.027802	0	-0.012955	-0.030228	-0.04896	-0.13926	-0.20567
DIPK2A	205428	0	-0.0015941	-0.0037195	-0.0081545	-0.030281	-0.0020597	-0.003259	-0.0034977	-0.0053969	0	-0.012073	-0.02817	-0.056636	-0.05379	0.0090328
C4BPA	722	0	-0.0045368	-0.010586	-0.011346	0.022718	0.028223	0.021877	0.037449	0.049788	0	0.009538	0.022255	-0.0050458	0.023731	0.12871
C4BPB	725	0	0.0083206	0.019415	0.034248	0.018725	0.013084	0.011019	0.0081982	0.0037785	0	0.0060637	0.014829	0.02843	-0.0060783	-0.00961
C4orf19	55286	0	-0.00097746	-0.0022807	-0.077834	-0.1337	-0.11086	-0.094369	-0.19678	-0.13987	0	0.13991	0.32645	0.15965	-0.10573	-0.25582
ODAPH	152816	0	0.0049207	0.011482	0.021213	0.032136	0.030429	0.01789	0.027918	0.035015	0	0.0013759	0.0032103	0.0046243	0.011066	0.010895
HPF1	54969	-0.00014736	-0.0020226	-0.004523	-0.0055778	-0.018349	-0.017386	-0.011145	-0.0040324	-0.0070451	0	-0.0027301	-0.0063702	-0.0085935	-0.050355	-0.07051
FAM241A	132720	0	0.011313	0.026397	0.10024	0.087608	0.063335	0.47526	0.45235	0.31476	0	-0.0060665	-0.014155	0.074317	-0.13741	-0.22146
C4orf33	132321	0	0.093797	0.21886	0.45779	0.093856	-0.058958	-0.041235	-0.24541	-0.31405	0	0.035514	0.082867	0.2951	-0.046197	-0.39825
C4orf36	132989	0	-0.0010626	-0.0024793	-0.0030609	-0.0054651	-0.010861	-0.016577	-0.020943	-0.021723	0	9.7649e-05	0.00022785	0.0020141	0.0030264	0.0040964
C4orf46	201725	0	0.0030048	0.0070111	0.012575	0.019817	0.036614	0.051203	0.053317	0.041788	0	-0.014639	-0.034158	-0.048349	-0.070892	-0.083415
C5	727	0	-0.00038526	-0.00089895	-0.0015167	-0.0023604	-0.0034706	-0.0080911	-0.0086032	-0.010719	0	-0.00058294	-0.0013602	-0.0024084	-0.0039493	-0.0057228
C5AR1	728	0	-1.0554e-38	-2.4626e-38	-4.2215e-38	-6.3323e-38	-8.4431e-38	-1.0554e-37	-1.5691e-37	-1.4382e-37	0	4.1154e-75	9.6025e-75	1.6461e-74	2.4077e-74	3.0873e-74
C5AR2	27202	0	0.0022509	0.0052522	0.0091373	0.013931	0.013858	0.013975	0.014091	0.014252	0	0.0017507	0.004085	0.0068902	0.010769	0.015086
C5orf15	56951	0	0.017575	0.041008	0.055775	0.043632	0.026707	0.022704	0.033069	0.033294	0	0.024709	0.057654	0.10016	0.075403	0.077831
C5orf22	55322	0	-0.028301	-0.066036	-0.11321	-0.15596	-0.17386	-0.17646	-0.17544	-0.14014	0	0.048908	0.11412	0.18837	0.15191	0.10261
C5orf24	134553	0	-0.0083483	-0.019479	-0.01686	0.058122	0.010973	0.01361	0.016247	0.02152	0	0.034302	0.080039	0.13721	0.4565	0.67798
TMEM267	64417	0	0.049315	0.11507	0.072155	0.06017	0.12857	0.087983	0.083713	0.1151	0	0.096629	0.22547	0.41081	0.24301	-0.090646
C5orf30	90355	0	-0.0086828	-0.02026	-0.02146	-0.020464	-0.0020143	-0.0037164	-0.0022759	-0.0088169	0	-0.023244	-0.054235	-0.066741	-0.10088	-0.095373
C5orf34	375444	0	-0.0057929	-0.013517	-0.072035	0.26703	0.019813	-0.012647	-0.014425	0.072746	0	-0.11238	-0.26222	0.084272	0.18271	0.29065
C5orf38	153571	-5.7087e-05	-0.00033351	-0.00070206	-0.0011179	-0.0012943	-0.0011763	-0.0012293	-0.0012785	-0.0011261	0	0.00083919	0.0019581	0.0034419	0.0051637	0.00688
CPLANE1	65250	0	-0.01018	-0.023752	-0.040718	-0.024606	-0.20626	-0.52549	-0.4845	-0.32114	0	-0.1861	-0.43423	-0.19259	-0.19259	-0.19259
MRNIP	51149	0	-0.004366	-0.010187	-0.028572	-0.035148	-0.035837	-0.043867	-0.022417	-0.027281	0	-0.022066	-0.051487	-0.11265	-0.15115	-0.16056
C5orf46	389336	0	0.029283	0.068327	0.11981	0.15034	0.054957	0.089358	0.15763	0.17633	0	-0.0015453	-0.0036058	0.24361	0.34955	0.35993
C5orf51	285636	0	-0.0022184	-0.0051762	-0.0088613	-0.016994	-0.028025	-0.016822	-0.003858	-0.0057223	0	-0.0025239	-0.0058891	-0.0066336	-0.046959	-0.070157
C5orf52	100190949	0	0.0014855	0.0034662	0.0056111	0.0088606	0.012496	0.017066	0.015993	0.015067	0	4.6518e-05	0.00010854	-0.00046522	-0.00077948	-0.00098843
C5orf58	133874	0	0.0098612	0.023009	0.038211	0.035349	0.037517	0.039174	0.039225	0.040639	0	0.0072589	0.016937	0.058984	0.072267	0.070365
C6orf106	64771	0	-0.0029549	-0.0068948	-0.022522	-0.018163	-0.0043985	-0.00017008	-0.0035976	-0.0050234	0	-0.0065958	-0.01539	-0.02661	-0.036024	-0.033247
C6orf120	387263	0	-0.009362	-0.021845	0.036714	0.28992	0.18985	0.18967	-0.0041168	-0.26586	0	-0.076473	-0.17844	-0.040732	-0.083766	-0.073295
C6orf136	221545	0	-0.021891	-0.05108	-0.0022467	-0.033244	-0.092664	-0.11029	-0.10621	-0.12287	0	-0.049171	-0.11473	-0.22092	-0.036513	0.24445
C6orf141	135398	0	0.1018	0.23754	0.40722	0.19432	0.17257	0.16216	0.15175	0.13094	0	-0.070395	-0.16426	0.036539	0.32963	0.13512
C6orf15	29113	0	0.0027342	0.0063797	0.010908	0.013314	0.016557	0.024507	0.023253	0.031606	0	0.0031638	0.0073821	0.010982	0.015792	0.016363
CFAP206	154313	0	2.3111e-06	5.3927e-06	0.0087139	-0.030139	-0.029587	-0.0050114	-0.0091878	-0.0050963	0	0.001044	0.002436	-0.01316	0.15745	0.15265
C6orf203	51250	0	-0.011329	-0.026434	0.030505	-0.084418	-0.044315	-0.14389	-0.15601	-0.21159	0	0.069965	0.16325	-0.19992	0.12032	0.1538
C6orf223	221416	0	0.003367	0.0078564	0.011844	0.019087	0.022187	0.01586	0.012384	0.010925	0	-0.0029148	-0.0068012	-0.013188	-0.0067149	-0.014081
C6orf47	57827	-0.001678	-0.020334	-0.045209	-0.040625	-0.04026	-0.039266	-0.037269	-0.043046	-0.090629	0	-0.024506	-0.057182	-0.093982	-0.081411	-0.073494
C6orf48	50854	0	-0.020308	-0.047384	-0.08123	-0.10493	-0.26117	-0.2302	-0.20647	-0.20647	0	0.083483	0.19479	0.33393	0.26418	0.041479
C6orf52	347744	0	0.01	0.023334	0.042669	-0.00073401	-0.011938	-0.013944	-0.0046002	0.0066015	0	0.010362	0.024179	0.10443	0.13016	0.11204
C6orf62	81688	0	-0.0023765	-0.0055453	-0.007861	-0.008064	-0.010071	-0.0069021	-0.0042986	-0.0034271	0	0.0088459	0.02064	0.099612	0.011884	-0.00080906
C6orf89	221477	0	-1.227e-37	-2.8631e-37	-6.4577e-37	-8.1052e-37	-8.5057e-37	-1.0968e-36	-1.1905e-36	-1.117e-36	0	1.1211e-37	2.6158e-37	-3.4761e-37	-4.1971e-37	-4.1971e-37
NA	NA	0	0.031777	0.074146	0.1426	0.13111	0.15406	0.041328	-0.015644	0.0028273	0	-0.034489	-0.080474	-0.1423	-0.28527	-0.099278
C7orf26	79034	0	-0.020169	-0.047061	-0.033718	-0.010636	0.0076806	0.028973	0.042597	0.05652	0	0.0062306	0.014538	0.025145	0.038257	0.07944
C7orf31	136895	0	0.027345	0.063804	0.011451	-0.051373	-0.17125	-0.21174	-0.24249	-0.30446	0	0.02614	0.060993	0.093956	0.13351	-0.026178
C7orf43	55262	0	0.0014669	0.0034228	0.0049935	0.011836	0.012247	0.012694	0.011127	0.013633	0	0.0093404	0.021794	0.035619	0.051385	0.082832
CYREN	78996	0	-0.0095649	-0.022318	-0.029958	-0.0002558	0.0054561	0.003642	0.00074172	-0.062071	0	0.0021876	0.0051043	-0.046909	-0.083453	-0.078996
C7orf50	84310	0	-0.11896	-0.27757	-0.27726	-0.02427	0.39049	0.25713	0.19888	0.17612	0	-0.037171	-0.086732	0.068473	0.026746	0.0020985
BMT2	154743	0	-0.014987	-0.034969	-0.067656	-0.22525	-0.11735	-0.087647	0.0045621	0.11333	0	-0.00027447	-0.00064044	0.15088	0.49028	0.44562
C8G	733	0	0.026349	0.061481	-0.0021389	-0.022914	-0.080866	-0.1339	-0.081137	-0.074807	0	0.0039278	0.0091649	0.010483	0.027167	0.03387
C8orf31	286122	0	2.0527e-37	4.7896e-37	8.2107e-37	5.9599e-37	3.3173e-37	1.7012e-37	8.5162e-39	-3.147e-37	0	1.3752e-37	3.2088e-37	5.5009e-37	5.5155e-37	2.5141e-37
C8orf34	116328	0	0.0019414	0.0045298	0.0077893	0.014901	0.022813	0.026139	0.025042	0.025415	0	-0.00057537	-0.0013425	-0.0027798	-0.0040162	-0.0044272
C8orf37	157657	0	-0.0067799	-0.01582	-0.031483	-0.069238	-0.064044	-0.062204	-0.045196	-0.045196	0	-0.0099196	-0.023146	-0.039678	-0.10034	-0.068967
TCIM	56892	0	0.010514	0.024534	0.045133	0.072351	0.051464	0.052629	0.042207	0.035363	0	-0.0077016	-0.017284	-0.018759	-0.020614	-0.023363
C8orf44	56260	0	0.0044484	0.01038	0.018551	0.018695	0.017385	0.017387	0.017378	0.018404	0	0.0072415	0.016897	0.0292	0.033999	0.037792
C8orf48	157773	0	-0.0020946	-0.0048874	-0.0067562	-0.0072206	-0.010852	-0.011534	-0.012216	-0.01358	0	0.0045698	0.010663	0.037815	0.054121	0.074923
C8orf58	541565	0	-0.016172	-0.037734	-0.037129	-0.045698	-0.041062	-0.041769	-0.043736	-0.059282	0	-0.023469	-0.05476	-0.16108	-0.10836	-0.1055
C8orf59	401466	0	0.0072062	0.016814	0.022229	-0.0024006	0.02643	-0.0020805	0.0079428	0.065841	0	0.032605	0.076078	0.12315	0.16926	0.082955
C8orf76	84933	0	-0.010918	-0.025475	-0.043671	0.027496	-0.070379	-0.1722	-0.21351	-0.2894	0	-0.039539	-0.092259	-0.17981	0.00036906	0.069847
SPOUT1	51490	-0.0011975	-0.0048672	-0.0097602	-0.00031765	0.0015588	0.00062673	-0.00016352	0.0014809	-0.002331	0	-0.016651	-0.038852	-0.063732	-0.037516	-0.028083
C9orf116	138162	0	0.027324	0.063755	-0.083894	-0.051503	-0.31369	-0.37839	-0.21368	-0.047772	0	-0.0020802	-0.0048539	0.13377	-0.040844	-0.039691
CFAP157	286207	0	-0.0020745	-0.0048406	-0.0089315	-0.010194	-0.0093284	-0.0057163	-0.0049282	-0.0038411	0	0.0056753	0.013242	0.020628	0.033349	0.033372
C9orf135	138255	0	-0.0060666	-0.014155	-0.016383	-0.03503	-0.13167	-0.31159	-0.27332	-0.30304	0	0.045634	0.10648	0.1871	0.024506	0.0066525
PAXX	286257	0	-0.015745	-0.036738	-0.082432	-0.14619	-0.25517	-0.23941	-0.2517	-0.27444	0	0.048585	0.11336	0.19902	0.062027	-0.059295
TRMO	51531	0	0.0036567	0.0085322	0.010329	0.0088354	0.010339	0.0038336	0.00015557	0.00024352	0	-0.021071	-0.049166	-0.023464	-0.13458	-0.16853
C9orf16	79095	0	0.015356	0.035831	0.047385	0.013628	-0.13597	-0.25225	-0.44423	-0.41446	0	-0.0062082	-0.014486	0.41137	0.43335	0.29612
C9orf3	84909	0	-0.0052605	-0.012275	-0.020586	-0.037011	-0.020387	-0.0078859	-0.0095322	-0.011628	0	0.0065484	0.01528	0.028501	0.007596	-0.011258
C9orf40	55071	0	0.012423	0.028987	0.049692	-0.055187	-0.043378	-0.041412	-0.037455	-0.029922	0	-0.021522	-0.050217	-0.086086	-0.12913	-0.078047
C9orf43	257169	-0.001138	-0.0064231	-0.01347	-0.022142	-0.033785	-0.033842	-0.034118	-0.035031	-0.037094	0	0.00026249	0.00061248	0.0053241	0.0058219	0.0051936
C9orf64	84267	7.2681e-05	0.0026895	0.0061785	0.010787	0.021049	0.021068	0.021285	0.020999	0.020249	0	-0.00046646	-0.0010884	-0.001696	-0.0022491	-0.0025316
C9orf72	203228	0	-0.0011921	-0.0027815	-0.0047683	-0.055182	-0.053964	-0.10001	-0.079311	-0.079311	0	-0.24205	-0.56479	-0.60531	-0.80087	-0.81127
C9orf78	51759	0	-0.0031291	-0.0073012	-0.015337	0.0046963	-0.018555	-0.0057775	-0.0006451	0.020749	0	0.019427	0.045329	0.072295	0.14152	0.098143
C9orf84	158401	0	-0.00027849	-0.00064981	-0.0010806	-0.0010968	-0.00096102	-0.00088264	-0.00090461	-0.00068992	0	0.00099788	0.0023284	0.0046232	0.0063979	0.0056566
C9orf85	138241	0	0.0055348	0.012915	0.011642	0.0051069	0.0094165	0.0063664	0.0099891	0.015104	0	0.019663	0.045881	0.076342	0.14497	0.1256
CARD19	84270	0	-0.00052894	-0.0012342	-0.0020183	-0.003356	-0.0035409	-0.0037159	-0.0037147	-0.0041727	0	-0.0019432	-0.0045342	-0.0076753	-0.011386	-0.011168
SPACA9	11092	0	-0.0029212	-0.0068162	-0.009184	-0.015984	-0.047086	-0.088544	-0.076089	-0.078926	0	0.016255	0.037927	0.044844	0.0084266	-0.022552
TMEM268	203197	-5.6803e-74	2.7325e-38	6.3758e-38	1.093e-37	1.6395e-37	2.186e-37	2.7325e-37	3.279e-37	2.4145e-37	0	-2.0028e-37	-4.6733e-37	-3.6116e-37	-6.9561e-37	-1.0872e-36
CA1	759	0	-0.00015392	-0.00035914	-0.00053732	-0.00061797	-0.00047343	-0.00041962	-0.00040324	-0.00040157	0	0.00048856	0.00114	0.0019173	0.0029871	0.0041137
CA11	770	0	-0.01599	-0.037309	-0.063959	-0.10068	-0.16158	-0.22893	-0.29586	-0.34741	0	-0.0052601	-0.012274	-0.018551	-0.029153	-0.040334
CA12	771	-0.00013263	-0.0010727	-0.002326	-0.0039675	-0.0067633	-0.01046	-0.0065539	-0.010508	-0.005932	0	-0.0010278	-0.0023983	-0.0036624	-0.0062346	-0.0080912
CA13	377677	0	0.085518	0.19954	0.34049	0.18644	0.027148	0.024052	0.054866	-0.030753	0	0.065103	0.15191	0.3094	0.24839	-0.1202
CA2	760	0	-0.0021587	-0.0050369	0.00054783	0.032646	-0.09289	0.14023	0.09709	0.1024	0	-0.010869	-0.025361	0.069386	-0.021269	-0.036535
CA3	761	0	-0.00066189	-0.0015444	-0.0026475	-0.0041564	-0.0054385	-0.0069252	-0.0084602	-0.0089319	0	-0.0014071	-0.0032832	-0.0055312	-0.0083485	-0.010994
CA5B	11238	0	-0.00071567	-0.0016699	-0.0028721	-0.0052523	-0.0054527	-0.0054156	-0.0052553	-0.0039278	0	-0.0005123	-0.0012109	-0.0045754	-0.0052952	-0.0066779
CA6	765	0.0011451	-0.0018411	-0.0058227	-0.0090836	-0.011075	-0.010393	-0.010363	-0.0070033	-0.0046283	0	0.0068105	0.015891	0.025386	0.039874	0.033885
CA8	767	0	0.0022708	0.0052986	0.0078482	0.017532	-0.014266	-0.16698	-0.14931	-0.26453	0	-0.011717	-0.02734	-0.045899	-0.063652	-0.046835
CA9	768	0	0.0031223	0.0072854	0.011504	0.018452	0.027216	0.035641	0.044837	0.061373	0	0.00059529	0.001389	0.0018252	-0.0013178	-0.0019551
CAAP1	79886	0	-0.0020371	-0.0047533	-0.0075824	-0.01094	-0.001798	-0.0023046	-0.0036692	-0.0055031	0	-0.0054377	-0.012688	-0.022086	-0.033644	-0.034751
CAB39	51719	0	0.0012258	0.0028602	0.0052107	0.0037552	0.015178	0.019971	0.025855	0.037344	0	0.0057563	0.013431	0.023126	0.020504	0.018825
CAB39L	81617	0	-0.0078903	-0.018411	-0.032259	-0.047858	-0.046486	-0.050797	-0.047793	-0.039391	0	-0.0045105	-0.010525	-0.0011236	-0.013945	-0.019095
CABIN1	23523	0	-0.020268	-0.047292	0.047686	0.027752	0.051358	0.022331	-0.019304	0.038284	0	-0.012162	-0.028377	-0.33129	-0.4296	-0.19836
CABLES1	91768	0	-0.08378	-0.19549	-0.13225	-0.018049	-0.050535	-0.11617	-0.10908	-0.13485	0	-0.0065397	-0.015259	-0.30978	-0.39781	-0.14144
CABLES2	81928	0	-0.004179	-0.009751	-0.016078	-0.027114	-0.025905	-0.019564	-0.017137	-0.032688	0	-0.00090579	-0.0021135	-0.0042722	-0.007226	-0.011611
CABP1	9478	0	-0.0083522	-0.019489	-0.038561	-0.06452	-0.079502	-0.096424	-0.10607	-0.14529	0	0.003631	0.0084722	0.038272	0.067907	0.095045
CABP4	57010	8.6803e-06	0.00017755	0.0004027	0.00064542	0.0012865	0.0018759	0.0031342	0.0043522	0.003365	0	0.0012073	0.0028171	0.0053204	0.0074686	0.01325
CABYR	26256	0	-0.018184	-0.042429	-0.057255	-0.17312	0.08768	0.053607	0.17779	0.37136	0	0.016375	0.038209	0.066334	0.0077135	0.012424
CACFD1	11094	0	-0.0052223	-0.012185	-0.071877	-0.047497	-0.047953	-0.15699	-0.11914	-0.10615	0	-0.065631	-0.15314	-0.27019	0.16803	0.31639
CACNA1B	774	0	0.010779	0.02515	0.036422	0.030593	0.035913	0.04291	0.040342	0.047283	0	0.024097	0.056227	0.065307	0.11443	0.15361
CACNA1D	776	0	-0.008486	-0.019801	-0.019599	-0.044055	-0.087194	-0.03111	-0.042582	-0.032681	0	-0.0012927	-0.0030164	-0.005171	0.0077217	0.00051385
CACNA1E	777	0	0.029781	0.069488	0.11912	0.12489	0.11516	0.11686	0.1171	0.1171	0	0.016446	0.038375	0.073257	0.11625	0.20339
CACNA1H	8912	0	0.00057524	0.0013422	0.0019174	0.0028561	0.0016799	0.0029166	0.0025778	0.0014502	0	0.008046	0.018774	0.04078	0.079303	0.10663
CACNA2D1	781	0	-0.021975	-0.051276	-0.094087	-0.093665	-0.042768	-0.16567	-0.11136	-0.12093	0	0.0094462	0.022041	0.054622	0.035854	0.02795
CACNB1	782	0	-0.020507	-0.04785	-0.053937	-0.048332	-0.03643	-0.050145	-0.044871	-0.065158	0	-0.043902	-0.10244	-0.17161	-0.27736	-0.21754
CACNB2	783	0	0.0022049	0.0051447	0.0092118	0.014167	0.013569	0.014116	0.01338	0.013068	0	-0.00030727	-0.00071697	-0.0013707	-0.0028367	-0.0035616
CACNB3	784	-0.00015942	-0.0035453	-0.0080599	-0.013506	-0.018174	-0.017858	-0.017784	-0.022805	-0.0040668	0	-0.0018459	-0.0043072	-0.0074155	-0.011965	-0.010005
CACNG1	786	0	-0.016389	-0.03824	-0.041759	-0.053734	-0.061355	-0.052259	-0.084976	-0.17094	0	0.021109	0.049254	0.11134	0.0058043	-0.064017
CACNG4	27092	0	-0.0041948	-0.0097879	-0.016462	0.012038	0.035121	-0.012826	-0.022864	-0.0010922	0	-0.0010485	-0.0024464	0.0066898	-0.0009831	0.0030423
CACNG7	59284	0	0.0045252	0.010559	0.016409	0.025913	0.017516	0.02816	0.02182	0.020834	0	0.004364	0.010183	0.017456	0.029887	0.042234
CACTIN	58509	0	-0.00034716	-0.00081003	-0.0022303	-0.002561	-0.0016538	7.9763e-05	-0.0013818	0.0012571	0	0.0049374	0.011521	0.017961	0.025772	0.047796
CACUL1	143384	0	-0.0037619	-0.0087777	-0.014748	-0.020867	-0.010836	-0.0020101	-0.0019624	-0.002935	0	-0.0026803	-0.0062541	-0.010453	-0.0155	-0.027198
CACYBP	27101	0	0.009225	0.021525	0.04529	0.034453	0.010992	0.005516	0.014633	0.01619	0	-0.00021479	-0.00050117	0.069699	0.118	0.094306
CAD	790	0	-0.0061099	-0.014257	-0.01971	-0.0074321	0.0015194	0.0089474	0.017309	-0.016411	0	-0.028347	-0.066143	-0.10838	-0.07359	-0.062813
CADM2	253559	0	-0.0003744	-0.0008736	-0.0014064	-0.0023197	-0.0034833	-0.0046416	-0.0056916	-0.007915	0	-0.00027686	-0.00064601	-0.0010704	-0.0014485	-0.001149
CADM3	57863	0	0.025771	0.060132	0.10308	0.19626	0.14359	0.15674	0.18848	0.21365	0	0.063323	0.14775	0.082494	0.24185	0.35259
CADM4	199731	0	-0.0043697	-0.010196	-0.017479	-0.0097353	-0.039554	-0.056661	-0.086092	-0.064843	0	-0.018934	-0.044178	-0.03971	-0.083311	-0.041095
CADPS2	93664	0	0.0032691	0.0076279	0.042324	0.033063	0.036305	0.10614	0.13587	0.18069	0	0.0037258	0.0086936	-0.0055829	-0.14116	-0.14112
CALB1	793	0	0.0026188	0.0061106	0.03847	0.018815	0.11598	0.13269	0.063224	0.18969	0	0.013244	0.030903	0.013094	-0.014965	-0.034118
CALB2	794	0	0.007272	0.016968	0.028433	-0.026159	0.0010275	0.01202	0.046475	0.13804	0	-0.0031187	-0.007277	-0.029714	-0.18457	-0.34941
CALCA	796	0	0.00077992	0.0018198	0.0031665	0.004415	0.0042974	0.0038895	0.003043	0.0039338	0	-0.0051978	-0.012128	-0.021901	-0.017498	-0.014684
CALCOCO1	57658	0	-0.0012439	-0.0029025	-0.0065015	-0.036912	-0.063929	-0.083945	-0.076545	-0.045443	0	-0.0071291	-0.016635	-0.026986	-0.06994	-0.066227
CALCOCO2	10241	0.0010841	0.030031	0.068628	0.12549	0.076439	0.030152	-0.0093136	-0.0091761	-0.043178	0	-0.011271	-0.0263	-0.052351	-0.083241	-0.19534
CALCR	799	0	-0.017891	-0.041746	-0.020177	-0.091854	-0.19299	-0.030982	-0.048954	-0.036286	0	-0.031925	-0.074491	-0.2052	0.50035	0.41509
CALCRL	10203	0	-0.0042963	-0.010025	-0.025333	-0.012984	0.009585	0.012929	0.0083603	-0.00094929	0	0.0076194	0.017779	0.030478	0.050463	0.078372
CALD1	800	0	-0.015803	-0.036875	-0.065291	0.022819	0.11779	0.045668	-0.031351	-0.0518	0	0.0041282	0.0096324	0.0075776	0.0099436	0.010352
CALHM2	51063	0	-0.0019484	-0.0045463	-0.0087043	-0.014561	-0.036453	-0.035694	-0.037403	-0.027767	0	-0.011998	-0.027994	-0.064646	-0.089553	-0.11886
CALM1	801	0	-0.01057	-0.024663	-0.042279	-0.13232	-0.27603	-0.41673	-0.40094	-0.24013	0	0.051571	0.12033	0.10422	0.052591	0.2426
CALM2	805	0	-0.0050819	-0.011858	-0.019904	-0.03549	-0.0066186	0.021664	0.021765	0.02141	0	0.0031658	0.0073868	-0.015411	-0.05775	-0.048913
CALM3	808	0	-0.00025191	-0.00058778	-0.12664	-0.23761	-0.19415	-0.20726	-0.21316	-0.15224	0	0.038959	0.090903	0.1882	0.052698	0.067163
CALML3	810	0	0.00045101	0.0010524	0.0018774	0.0016822	0.0017244	0.0018063	0.0017934	0.001801	0	0.001572	0.0036768	0.0027055	0.0040023	0.0052835
CALML4	91860	0	-0.014835	-0.034615	-0.059341	-0.08465	-0.16779	-0.064636	0.038799	0.13744	0	0.041659	0.097205	0.16435	0.062617	0.025734
CALML5	51806	0	9.2145e-05	0.00021501	0.00037964	0.00056113	0.00052518	0.00043641	0.00044947	0.00041459	0	-0.00044623	-0.0010463	-0.0018872	-0.0027925	-0.0037731
CALML6	163688	0	-0.0096277	-0.022465	-0.032905	-0.028892	-0.0571	-0.051438	-0.048911	-0.063553	0	0.0026857	0.0062667	0.038831	0.052151	0.053725
CALN1	83698	0	-0.0003642	-0.0008498	-0.0014229	-0.0019322	-0.0022283	-0.0018621	-0.0017535	-0.00080073	0	0.0014945	0.0034873	0.0057346	0.0085673	0.011402
CALR	811	0	0.0062061	0.014481	0.03297	0.017919	0.028241	0.029555	0.035869	0.020104	0	-0.051977	-0.12128	-0.10823	-0.20808	-0.20967
CALR3	125972	0	0.004098	0.0095621	0.014871	0.022657	0.011267	0.010353	0.010457	0.014062	0	0.0073562	0.017164	0.028683	0.043419	0.057422
CALU	813	-0.00040651	-0.0015295	-0.0030268	-0.0042379	-0.0059359	-0.0092147	-0.0083074	-0.0079553	-0.009569	0	-0.00063949	-0.0014921	-0.0032055	-0.0061664	-0.033486
CAMK1	8536	0	-0.00079136	-0.0018465	-0.0036718	-0.0054706	-0.0085967	-0.0082942	-0.0081914	-0.0079105	0	-0.0014273	-0.0033305	-0.0057094	-0.0083816	-0.0077426
CAMK1D	57118	0	-0.0023684	-0.0055262	-0.049823	-0.073114	-0.076295	-0.080995	-0.087548	-0.084399	0	-0.00041961	-0.0016833	-0.0036956	-0.049501	-0.059319
CAMK1G	57172	0	0.00059506	0.0013885	0.0023802	0.0035704	0.0047605	0.0059506	0.0071407	0.009521	0	0.0015993	0.0037316	0.0063971	0.0063892	0.0063813
CAMK2B	816	0.061295	0.051779	0.039092	0.023233	0.059412	0.087855	0.087855	0.087855	0.087855	0	0.0034687	0.0080935	0.013875	0.28211	0.29015
CAMK2D	817	0	0.098462	0.22974	0.39385	0.1304	-0.033704	-0.20606	-0.078717	-0.14982	0	-0.047819	-0.11158	-0.11208	-0.067071	-0.10632
CAMK2G	818	0.00031475	-0.0054028	-0.013026	-0.022984	-0.018908	-0.0013919	-0.0015146	-0.0011925	-0.0012264	0	-0.0040873	-0.0098789	-0.016875	-0.037624	-0.038153
CAMK2N1	55450	0	-0.016587	-0.038702	-0.058686	-0.04526	-0.14495	-0.2492	-0.071265	-0.008601	0	0.043013	0.10036	0.4398	0.1217	0.031841
CAMK2N2	94032	0.00029487	0.0048088	0.010827	0.037626	0.041579	0.037452	0.043023	0.059493	0.053951	0	0.0054478	0.012712	0.026352	0.050701	0.058875
CAMK4	814	0	0.0026174	0.0061072	-0.0091755	0.042847	0.092967	0.024659	0.063848	0.063848	0	-0.052752	-0.12309	-0.15646	-0.0089996	0.082353
CAMKK1	84254	-0.0014909	0.0019701	0.0065848	0.010878	0.012259	0.0088854	0.0069784	0.006029	0.0047092	0	-0.014369	-0.033527	-0.058476	-0.039388	-0.03242
CAMKK2	10645	0	0.084624	0.19746	0.3385	0.71355	0.64486	0.51459	0.54071	0.58054	0	0.069081	0.16119	0.47584	0.77837	1.0754
CAMKMT	79823	0	-0.0017967	-0.0041924	-0.010994	-0.0037836	-0.052962	-0.011411	-0.028048	0.0035736	0	0.0011243	0.0026235	0.00066307	0.010599	0.014625
CAMKV	79012	0	-0.0021185	-0.0049432	-0.0071583	-0.0068569	-0.0084888	-0.0086627	-0.0083479	-0.0093617	0	-0.0063826	-0.014893	-0.024683	-0.030874	-0.032389
CAMLG	819	0	-0.020723	-0.048354	-0.033134	-0.030644	-0.086429	-0.18912	-0.13166	-0.0012949	0	0.03152	0.073547	0.14605	0.21197	0.19206
CAMSAP1	157922	0.0010883	0.010037	0.021969	-0.31696	-0.23872	-0.018233	-0.0066723	0.0038055	0.029573	0	-0.016877	-0.039381	-0.1076	-0.18254	0.041903
CAMSAP2	23271	0	-0.055996	-0.13066	-0.39768	-0.099839	-0.15897	-0.10181	-0.042428	-0.12568	0	0.013855	0.032327	-0.25998	-0.058734	0.13866
CAMSAP3	57662	0	-0.015486	-0.036133	-0.098212	-0.049435	-0.00088953	0.00536	0.082363	0.23888	0	-0.035829	-0.083602	-0.20275	-0.089763	0.047069
CAMTA1	23261	0	-0.0098742	-0.02304	-0.014768	-0.25489	-0.20105	-0.071745	-0.01304	-0.045225	0	0.0072054	0.016813	0.25381	0.092902	0.049592
CAMTA2	23125	0	0.0016044	0.0037435	0.0059413	0.0082342	0.0095602	0.012325	0.010885	0.0083604	0	-0.0068117	-0.015894	-0.031948	-0.019158	0.01713
CAND1	55832	0	0.0023951	0.0055886	0.013615	-0.0027825	0.026178	-0.0053748	-0.023992	-0.047281	0	-0.011255	-0.026261	-0.073602	-0.18391	-0.14162
CAND2	23066	0	-0.00071067	-0.0016582	-0.00013022	0.019712	0.033656	0.038763	0.033673	0.032561	0	0.016309	0.038054	0.059986	0.089067	0.037889
CANT1	124583	0	-0.07112	-0.16595	-0.17554	-0.01087	0.14961	0.18327	0.13773	0.08282	0	0.2041	0.47623	-0.43538	-0.35349	-0.32222
CANX	821	-0.00026782	-0.0017215	-0.0036598	-0.0065715	-0.014343	-0.0028081	-0.00092563	0.0014241	-3.3874e-05	0	-0.010437	-0.024634	-0.021198	-0.038333	-0.038343
CAP1	10487	0	-0.00267	-0.00623	-0.010342	0.0088045	0.025779	0.023558	0.023165	0.018105	0	-0.0027822	-0.0064918	-0.010887	-0.023174	-0.030876
CAPG	822	0	0.0060458	0.014107	0.019394	0.025315	0.019649	0.022947	0.024537	0.01673	0	-0.021036	-0.049083	-0.049543	-0.11105	-0.1499
CAPN1	823	0	-0.032661	-0.076208	0.14647	0.17295	0.0015983	0.10592	-0.072432	-0.19276	0	0.12697	0.29627	-0.43536	-0.31041	-0.254
CAPN10	11132	0	-0.002982	-0.006958	-0.011586	-0.0086387	-0.0092985	-0.0095949	-0.0092674	-0.0096902	0	-0.0041677	-0.0097246	-0.016357	-0.020965	-0.023028
CAPN13	92291	0	0.018745	0.043739	0.0093688	-0.1967	-0.27391	-0.42965	-0.47498	-0.65235	0	0.00098276	0.0022931	0.18781	0.017497	0.039224
CAPN14	440854	0	-0.0022291	-0.0052012	-0.008751	-0.012976	-0.015988	-0.012868	-0.018519	-0.01135	0	-0.0024139	-0.0056325	-0.0096557	-0.014673	-0.021452
CAPN15	6650	0	-0.056886	-0.13273	-0.17239	0.17258	0.45062	0.45624	0.26693	0.25213	0	0.037249	0.086914	-0.068186	-0.086489	-0.043718
CAPN2	824	-0.0015851	-0.003549	-0.0061675	-0.023881	-0.026211	0.0027092	-0.0045582	-0.0092285	-0.012535	0	-0.0182	-0.042466	-0.065456	-0.12014	-0.13043
CAPN5	726	0	0.0016376	0.0038211	0.0065504	0.0098636	0.01313	0.016427	0.015382	0.017009	0	-6.4369e-05	-0.0001502	-0.00027745	-0.00040553	-0.00066438
CAPN6	827	-9.0496e-07	-0.0033125	-0.0077279	-0.032138	-0.034437	-0.036726	-0.053014	-0.055764	-0.058055	0	0.0067086	0.015653	0.030004	-0.00086526	-0.022265
CAPN7	23473	0	0.0018601	0.0043402	0.013204	-0.017124	0.0070925	-0.03317	-0.0082381	-0.017015	0	-0.021446	-0.05004	-0.052717	-0.11249	-0.053201
CAPN9	10753	0	-0.051176	-0.11941	-0.20471	-0.28021	-0.25776	-0.23531	-0.21286	-0.19346	0	0.043169	0.10073	0.17267	0.19791	0.13074
CAPNS1	826	0	-0.0069249	-0.016158	-0.0058075	0.020489	-0.015561	-0.14131	-0.12559	-0.10209	0	0.07935	0.18515	-0.063665	0.0075751	0.0034805
CAPNS2	84290	-0.00081332	-0.0026142	-0.0050153	-0.0056492	-0.0059143	-0.0060797	-0.0037466	-0.0030347	-0.0065382	0	0.020708	0.04849	0.00021339	0.039644	0.0042054
CAPRIN1	4076	0	-0.0070042	-0.016343	-0.010203	-0.010428	0.0020758	-0.0043684	-0.0063063	0.034008	0	-0.02172	-0.05068	-0.04859	-0.021912	-0.059285
CAPS	828	-0.013103	-0.0094966	-0.0046881	0.015293	-0.14932	-0.2014	-0.42442	-0.35525	-0.12219	0	0.011424	0.026656	0.14554	-0.009453	-0.15386
CAPS2	84698	0	-0.08151	-0.19019	-0.31608	-0.51566	-0.30063	-0.1816	-0.18482	0.06712	0	0.037628	0.087798	0.15051	-0.48847	-0.54723
CAPSL	133690	-0.00023993	0.00065502	0.0018483	0.0036503	0.0052241	0.0057667	0.005371	0.0047694	0.0057015	0	-0.0026597	-0.006206	-0.01298	-0.010351	-0.0085842
CAPZA1	829	0	0.077939	0.18186	0.24425	0.08621	0.14918	0.082982	-0.034345	-0.029458	0	0.15551	0.36285	0.62202	0.28619	0.49707
CAPZA2	830	0	0.003992	0.0093147	0.014675	0.012732	0.01015	0.0086366	0.0070891	0.0077648	0	0.0074932	0.017484	0.02981	0.028673	0.026592
CAPZB	832	0	0.0063431	0.014801	0.077228	-0.21944	-0.11241	-0.08384	-0.052436	-0.046385	0	0.044433	0.10368	0.04948	0.12409	0.03969
CARD10	29775	0	-0.0055226	-0.012886	-0.0032657	0.016762	0.025953	0.036097	0.035834	0.035195	0	-0.017484	-0.040795	-0.073351	-0.083095	-0.10447
CARD11	84433	0	0.018444	0.043035	0.15967	0.060684	0.040732	-0.0059028	0.0012645	-0.002042	0	-0.0070243	-0.010652	-0.035507	-0.046784	-0.050442
CARD14	79092	0	-0.0017667	-0.0041223	-0.0033559	-0.0028499	-0.0027402	-0.0054272	-0.0031669	-0.0031089	0	-0.00091912	-0.0021446	-0.0036259	-0.0034635	-0.0030257
CARD16	114769	0	0.023934	0.055845	0.11029	0.070722	0.059867	0.016643	-0.0008052	0.010995	0	5.4576e-05	0.00012734	-0.0019752	-0.029644	-0.04908
CARD17	440068	0	-0.04448	-0.10379	0.31044	0.25163	0.35926	-0.0022073	-0.075188	-0.36506	0	-0.00018213	-0.00042496	-0.00068875	-0.082478	-0.13519
CARD18	59082	0	0.0024307	0.0056716	0.0097227	0.014603	0.020268	0.019279	0.018254	0.018045	0	-0.00087651	-0.0020452	-0.0028479	-0.0039469	-0.0047364
CARD6	84674	0	-0.0047026	-0.010973	-0.017688	-0.03174	-0.034322	-0.049049	-0.047373	-0.046568	0	-0.015904	-0.037109	-0.056979	-0.12825	-0.1645
CARD9	64170	0	-4.3957e-38	-1.0257e-37	-1.7583e-37	-2.6374e-37	-1.1494e-37	-4.2696e-37	-4.0641e-37	-5.3476e-37	0	1.9286e-37	4.5002e-37	1.7579e-37	1.7579e-37	1.7579e-37
CARHSP1	23589	0	-0.0028693	-0.006695	-0.015369	-0.018687	-0.083069	-0.051676	-0.03848	0.020882	0	-0.071277	-0.16631	0.18648	0.049629	-0.061721
NAXD	55739	0	-0.028904	-0.067443	-0.11562	-0.0044284	-0.029438	-0.021919	-0.016675	-0.022389	0	-0.010183	-0.023761	-0.040733	-0.26449	-0.38952
CARNS1	57571	0.0083977	-0.008175	-0.030272	-0.011472	-0.021279	0.0072681	0.0028895	0.017949	0.01572	0	-0.00068983	-0.0016096	-0.0034964	0.0025285	0.0078789
CARS	833	0	0.0028123	0.0065621	-0.0065211	0.019203	0.055991	0.091543	0.14407	0.19901	0	0.12391	0.28911	0.028123	-0.17511	-0.082807
CARS2	79587	0	-0.022087	-0.051536	-0.038714	-0.060858	-0.016564	0.068328	0.16997	0.14967	0	-0.027593	-0.064384	-0.077645	-0.077141	-0.030054
CASC1	55259	0.0071924	0.0043957	0.00066672	-0.0071567	0.0059523	-0.0069722	-0.021887	-0.048413	-0.0064359	0	0.0077587	0.018104	0.023424	0.029154	0.029899
CASC10	399726	0	-0.0087232	-0.020354	-0.035335	-0.030285	-0.018918	-0.0083068	-0.011213	-0.011936	0	-0.0049872	-0.011637	-0.018667	-0.0418	-0.017594
CASC3	22794	0	-0.0010865	-0.0025351	-0.024139	-0.0044262	-0.0031365	-0.00072398	0.006721	-0.011312	0	-0.0050311	-0.011739	-0.045085	-0.063442	-0.046098
CASC4	113201	0	1.4901e-07	3.4768e-07	0.006728	-0.021944	-0.029688	-0.047222	-0.027959	-0.031252	0	0.013486	0.031468	0.074984	0.033912	-0.031469
KNL1	57082	0	-0.032341	-0.075462	-0.030601	-0.00037018	-0.081291	-0.050788	-0.10572	-0.1962	0	-0.058819	-0.13725	0.11928	0.16312	0.1649
CASD1	64921	0	-0.0056901	-0.013277	-0.021099	-0.024137	-0.00096729	-0.00072818	-0.001168	-0.0037108	0	-0.0065753	-0.015342	-0.02557	-0.03624	-0.051226
CASK	8573	-0.0010375	-0.0021967	-0.0037422	-0.0066723	-0.013123	-0.0023741	0.005393	0.014007	0.02895	0	-0.0062562	-0.014598	-0.013117	-0.059532	-0.067962
CASKIN1	57524	0	0.0072052	0.016812	0.029358	0.044221	0.022161	0.017597	0.019876	0.010016	0	0.0039767	0.009279	0.013926	0.015574	0.034847
CASKIN2	57513	0	0.017998	0.041994	0.0694	0.049881	-0.011093	-0.032531	-0.029933	-0.028567	0	-0.0040708	-0.0094985	-0.014592	0.088527	0.15643
CASP1	834	0	0.059514	0.13887	0.8814	0.33398	0.54146	-0.16908	-0.44812	-0.58069	0	0.0024353	0.0056825	-0.4777	-0.74607	-1.2314
CASP10	843	0	0.054409	0.12696	0.10032	0.083491	0.0072802	-0.095761	-0.14269	-0.17778	0	-0.044156	-0.10303	-0.36005	-0.44071	-0.4128
CASP14	23581	0	-6.0043e-05	-0.0001401	-0.00024017	-6.0286e-05	0.0011482	0.0018853	0.002603	0.0043157	0	0.0027234	0.0063547	0.010864	0.015106	0.019845
CASP2	835	0	-0.0041964	-0.0097917	-0.016317	-0.01959	-0.010731	-0.010697	-0.010709	-0.011381	0	-0.0093126	-0.02173	-0.037016	-0.052072	-0.059093
CASP5	838	0	2.3511e-37	5.4859e-37	1.0637e-36	8.6973e-37	6.4995e-37	2.4626e-37	2.4451e-37	1.8983e-37	0	1.3314e-37	3.1066e-37	5.3257e-37	-7.0359e-38	-6.7328e-37
CASP7	840	0	0.19235	0.44881	0.23215	-0.1444	-0.029988	-0.18925	-0.105	0.1023	0	0.022137	0.051653	-0.08165	-0.12718	-0.13901
CASP8	841	0.00022418	0.0055987	0.012765	0.025674	0.013479	0.011384	-0.0017109	-0.0016709	-0.00070209	0	0.00034876	0.0011939	0.0031928	0.0053665	0.0035957
CASP9	842	0	-0.0058262	-0.013595	0.025909	0.0086756	-0.013553	0.0019107	0.044684	-0.0041987	0	-0.032304	-0.075376	-0.3073	-0.50901	-0.40008
CAST	831	0	-0.0035559	-0.008297	-0.014261	-0.023103	-0.02449	-0.021068	-0.018379	-0.018176	0	-0.00097936	-0.0024267	-0.0084779	-0.023144	-0.032789
CASZ1	54897	0	0.00078363	0.0018285	0.0028373	0.011128	0.0039745	-0.0011679	-0.0013548	-0.001252	0	0.0013333	0.003111	0.0055048	0.009486	0.024835
CAT	847	0	-0.0035449	-0.0082714	-0.00039152	-0.10726	-0.12969	-0.15524	-0.13342	-0.040998	0	-0.018432	-0.043008	-0.013333	-0.13063	-0.15889
CATSPERD	257062	0	0.00052978	0.0012362	0.0022475	0.0038762	0.0045095	0.0042193	0.0052535	0.005079	0	0.0015759	0.0036771	0.0062731	0.0099737	0.0098101
CATSPERG	57828	0	0.0020392	0.004758	0.0075417	0.013526	0.020562	0.030979	0.037813	0.042367	0	0.00046251	0.0010792	0.0014137	0.001159	0.00023908
CAV1	857	-3.968e-05	-0.0027911	-0.0064596	-0.010351	-0.02283	-0.027178	-0.026092	-0.023111	-0.011036	0	-0.0012149	-0.0028347	-0.0038615	-0.004676	-0.012235
CAV2	858	0	0.0046728	0.010903	0.01777	0.016738	0.019057	0.013223	0.013442	0.014944	0	0.0083813	0.019556	0.066856	0.043255	0.022771
CBFA2T2	9139	-0.0015937	-0.0017311	-0.0019144	-0.026953	-0.028941	-0.018527	-0.0049349	-0.0054913	-0.0068818	0	0.00011537	0.0002692	-0.046677	-0.049806	-0.0025836
CBFA2T3	863	0	0.00058857	0.0013733	0.0031963	0.0055917	0.0058238	0.0053693	0.0052326	0.005965	0	0.0027584	0.0064362	0.011121	0.016075	0.0094992
CBFB	865	0	0.0055336	0.012912	0.021036	0.026746	0.023426	0.013087	0.013383	0.0044412	0	0.0019788	0.0046173	0.041628	0.065645	0.072198
CBL	867	-0.0025857	-0.0075734	-0.014224	-0.017707	-0.014489	-0.020369	-0.026177	-0.02575	-0.029212	0	-0.013576	-0.031677	-0.025538	-0.048781	-0.025264
CBLB	868	0	-0.0083577	-0.019501	-0.033345	-0.040807	-0.044161	-0.022492	-0.021112	-0.019097	0	-0.00073607	-0.0017175	-0.002419	-0.0016468	-0.0142
CBLC	23624	0	0.0041452	0.0096722	0.013985	0.016521	0.02221	0.025826	0.031734	0.033567	0	-0.0034815	-0.0086267	-0.016831	-0.04248	-0.09499
CBLL1	79872	0	0.0097679	0.022792	0.033446	0.031081	0.033689	0.11116	0.071276	0.075837	0	-0.045481	-0.10612	-0.089785	-0.032854	0.021643
CBLN2	147381	0	-0.0083196	-0.019412	-0.040788	-0.039067	-0.04135	-0.043742	-0.046133	-0.048161	0	0.0032883	0.0076727	-0.00089604	0.00098528	0.0020146
CBLN3	643866	0	-0.0026475	-0.0061776	-0.0087992	-0.011755	-0.010672	-0.0064619	-0.0075733	-0.0077551	0	0.00196	0.0055722	0.0094633	0.0096496	0.034588
CBR1	873	0	0.0021542	0.0050264	0.01022	0.0098592	0.011488	0.012606	0.014055	0.01052	0	-0.0062895	-0.014675	-0.022784	-0.039513	-0.054571
CBR3	874	0.04025	0.14761	0.29075	0.23866	-0.037706	-0.31824	-0.292	-0.34368	-0.4055	0	-0.158	-0.36866	-0.57561	-0.34064	-0.065662
CBX1	10951	0	-0.0080292	-0.018735	-0.031237	-0.051724	-0.018024	-0.012746	-0.0039364	-0.0046667	0	-0.003799	-0.0088644	-0.011997	-0.025112	-0.019935
CBX2	84733	0	0.00032937	0.00076853	0.0013826	0.00214	0.0029787	0.0038446	0.004675	0.0045502	0	-5.7512e-05	-0.00013419	-0.00026963	-0.00039262	-0.00050201
CBX3	11335	0	-0.0028534	-0.006658	-0.011641	-0.037761	-0.028453	-0.028656	-0.028519	-0.03014	0	-0.0036854	-0.0085993	-0.015421	-0.024433	-0.033924
CBX4	8535	0	-5.8501e-05	-0.0001365	-1.8821e-05	0.00099203	0.0012284	0.0020905	0.0042999	0.016695	0	0.002295	0.0053551	0.0095182	0.027519	0.044391
CBX5	23468	0	-0.00059833	-0.0013961	-0.0057488	-0.0078583	-0.0095736	-0.0086857	-0.0078311	-0.0086923	0	-0.00037584	-0.00087696	-0.0013449	-0.0044776	-0.0085827
CBX6	23466	0	-0.0051571	-0.012033	-0.017088	-0.019048	-0.016557	-0.0171	-0.015226	-0.01531	0	-0.0040914	-0.0095466	-0.016781	-0.023431	-0.012539
CBX7	23492	0	-0.0028254	-0.0065926	-0.011777	-0.014995	-0.026259	-0.028143	-0.022945	-0.017907	0	-0.0041166	-0.0096053	-0.015997	-0.026024	-0.032722
CBX8	57332	-0.0004753	-0.0037916	-0.0082133	-0.0016971	0.00062288	0.00067962	0.0046605	0.0078003	0.018363	0	-0.0090641	-0.02115	-0.039631	-0.0035981	0.0088046
CBY1	25776	0	-0.042365	-0.098852	-0.21301	-0.21987	-0.20942	-0.010395	0.10673	0.073131	0	0.10572	0.24668	0.086989	0.066391	-0.0063158
CC2D1A	54862	0	-0.0022579	-0.0052684	-0.0083334	-0.0073141	-0.013954	-0.012061	-0.013268	-0.0025862	0	-0.0071454	-0.016673	-0.027611	-0.034829	-0.034042
CC2D1B	200014	0	-0.011663	-0.027213	0.0046206	0.052036	0.13682	0.12025	0.12775	0.12022	0	-0.046925	-0.10949	-0.216	-0.11531	-0.071802
CC2D2A	57545	0	-0.0025039	-0.0058425	-0.0095874	-0.012121	-0.0033359	-0.0083113	-0.0068219	-0.006717	0	-0.0054063	-0.012615	-0.013701	-0.01483	-0.023266
CCAR1	55749	0	-0.040541	-0.094595	-0.13133	-0.050644	0.0086428	0.079106	0.10149	0.11795	0	0.013156	0.030698	0.072772	0.053061	0.063789
CCAR2	57805	-0.00028323	-0.0047194	-0.010634	-0.016416	-0.0058194	-0.0039452	-0.00783	-0.012265	-0.013055	0	-0.0064518	-0.015054	-0.027596	-0.0061501	-0.0041326
CCBE1	147372	0	-0.0066543	-0.015527	-0.02391	-0.033969	-0.05857	-0.028373	0.0018243	0.062218	0	-0.0079368	-0.018519	-0.033608	-0.051713	-0.058745
KYAT1	883	0	-0.0037238	-0.0086888	-0.014501	-0.018703	-0.016274	-0.022765	-0.022297	-0.021896	0	-0.0049322	-0.011508	-0.021257	-0.044892	-0.052878
KYAT3	56267	0	0.021848	0.05098	0.16649	-0.13286	-0.05343	-0.22783	-0.20274	-0.2405	0	0.012028	0.028065	0.1459	-0.20182	-0.22521
CCDC102A	92922	0	-0.014462	-0.033745	-0.057848	-0.16603	-0.25409	-0.25895	-0.25082	-0.099364	0	0.066063	0.15415	0.23474	0.37108	0.29346
CCDC102B	79839	0	-0.00026827	-0.00062597	-0.0010624	-0.0018184	-0.0027437	-0.0036949	-0.0045385	-0.0045991	0	-0.00049788	-0.0011617	-0.0019433	-0.0029548	-0.0032443
CCDC106	29903	0	0.028003	0.065341	-0.072868	-0.12165	-0.15051	-0.14056	-0.12616	-0.13543	0	-0.012811	-0.029893	0.13218	0.33182	0.25504
CCDC107	203260	0	0.0017682	0.0041257	0.006808	0.0074844	0.0073369	0.0077118	0.0080357	0.006251	0	-0.0097586	-0.02277	-0.0378	-0.022275	-0.01796
CFAP65	255101	0	0.0046036	0.010742	0.018274	0.017056	0.018038	0.018327	0.018284	0.018155	0	0.0030496	0.0071158	0.01238	0.023898	0.034555
CCDC110	256309	0	-0.00034818	-0.00081243	-0.0016019	-0.0067778	-0.0098445	-0.038181	-0.024804	-0.039127	0	-0.014857	-0.034667	-0.055911	-0.053917	-0.082858
CCDC112	153733	0	-0.022371	-0.0522	-0.041512	-0.052541	0.0059909	0.062819	0.11457	0.22719	0	-0.036541	-0.085263	-0.12339	-0.30934	-0.26311
CCDC113	29070	0	-0.00085948	-0.0020055	-0.0032492	-0.005141	-0.0052645	-0.0054556	-0.0023329	-0.0044718	0	-0.0012252	-0.0028587	-0.0049547	-0.0078524	-0.010214
CCDC116	164592	0	0.0022615	0.0052769	0.010085	0.0066709	-0.0088907	-0.0066713	-0.0079079	-0.0090578	0	0.010643	0.024833	0.042141	0.059063	0.025782
CCDC117	150275	0	0.0023988	0.0055971	0.0073252	-0.0035939	0.0041288	0.015955	0.027596	0.025229	0	-0.031354	-0.073159	0.041818	0.11391	0.13661
CCDC12	151903	-0.0013701	-0.006881	-0.014229	-0.014194	0.010618	0.0088187	0.0064705	0.0035632	0.00035558	0	-0.009698	-0.023059	-0.082067	-0.086428	-0.047242
CCDC120	90060	0	0.0017422	0.0040652	0.0076563	0.0080182	0.004975	0.0014694	0.0012791	-0.0024892	0	0.0003037	0.00070864	-0.058506	-0.064216	-0.085066
CCDC124	115098	0	-0.0048124	-0.011229	-0.0044548	-0.0098743	0.0021258	0.0077519	0.010588	-0.0062644	0	0.026787	0.062504	0.053199	0.076232	0.065124
CCDC125	202243	0	-0.046205	-0.10781	-0.15379	-0.0444	-0.095142	-0.098733	-0.090141	-0.056701	0	0.074856	0.17466	0.11039	0.060432	0.033187
CCDC126	90693	0	-0.082041	-0.19143	-0.22546	-0.30401	-0.19439	-0.12992	-0.17776	-0.10842	0	-0.016108	-0.037585	0.065172	-0.029238	0.18921
CCDC127	133957	0	-0.010119	-0.02361	0.047244	-0.027021	0.10942	0.17789	0.11429	0.11429	0	-0.052928	-0.1235	-0.35762	-1.2928	-0.87612
CCDC130	81576	0	-0.0037771	-0.0088131	-0.0049769	-0.0013263	-0.0083023	-0.016272	-0.0093544	-0.019738	0	-0.0065661	-0.015321	-0.040146	-0.040053	-0.0018655
CCDC134	79879	0	-0.010374	-0.024205	0.0024209	0.033451	0.033463	0.041688	0.035853	0.017618	0	-0.0083413	-0.019463	-0.037187	-0.017707	-0.015152
CCDC136	64753	0	0.00029229	0.000682	0.00025899	0.006667	0.0024059	-0.0090463	2.6694e-05	0.0042451	0	0.00071142	0.00166	0.0017393	0.02365	0.059629
CCDC137	339230	0	-0.013151	-0.030685	-0.11584	0.041531	0.29183	0.28262	0.27434	0.17951	0	-0.15791	-0.36846	-0.68933	0.11893	0.36686
CCDC138	165055	0	-0.004314	-0.010066	-0.015857	-0.022687	-0.024203	-0.027415	-0.025611	-0.025818	0	0.0010666	0.0024887	0.0054119	0.0093141	0.012106
CCDC14	64770	0	-0.0017869	-0.0041695	-0.01188	-0.013076	-0.017503	-0.015389	-0.014446	-0.011031	0	-0.0031386	-0.0073233	-0.010859	-0.023673	-0.025812
CCDC142	84865	0	-0.11788	-0.27505	-0.11029	0.17123	0.18682	0.20128	0.26574	0.47935	0	0.09	0.21	0.31604	0.49748	0.38268
CCDC144NL	339184	0	-0.089618	-0.20911	-0.37309	-0.27113	-0.23045	-0.21297	-0.1955	0.082795	0	0.053304	0.12438	0.21321	0.11054	0.019756
CCDC146	57639	0	-0.0016999	-0.0039663	-0.0061094	-0.019433	-0.023866	-0.029014	-0.025325	-0.028926	0	-0.006561	-0.015309	-0.026182	-0.038651	-0.054836
CCDC149	91050	0.00056622	-0.0043202	-0.010835	-0.0087603	-0.00027643	0.0058076	0.012981	0.012638	0.021717	0	-0.0048798	-0.011386	-0.017616	-0.024455	-0.029403
CCDC15	80071	-0.00024213	-0.0031451	-0.0070157	-0.011591	-0.018022	-0.023201	-0.030048	-0.034828	-0.037262	0	-0.0062228	-0.01452	-0.022666	-0.035702	-0.024137
CCDC151	115948	0	-0.00056368	-0.0013153	-0.0020329	-0.00243	-0.0022111	-0.0023807	-0.0024422	-0.0020077	0	0.0015788	0.0036838	0.0059478	0.0079952	0.016351
CCDC153	283152	0	-0.082157	-0.1917	-0.21358	-0.2069	-0.28794	-0.48902	-0.54379	-0.86045	0	0.029784	0.069496	0.16193	-0.0030551	-0.28155
CCDC155	147872	0	0.00088779	0.0020715	0.0032182	0.0054753	0.0083249	0.0073135	0.0056677	0.0033541	0	-0.00012361	-0.00028842	-0.00073073	-0.001189	-0.0014826
CCDC167	154467	0	-0.0096744	-0.022574	-0.0030325	-0.063704	-0.0444	-0.16103	-0.083051	0.034446	0	-0.012536	-0.02925	0.14357	-0.0040358	-0.023734
CCDC17	149483	0	-0.023149	-0.054013	-0.058285	-0.10089	-0.01964	-0.065299	0.078299	0.22971	0	0.076205	0.17781	-0.021427	-0.14977	-0.14635
CCDC170	80129	0	0.0024806	0.0057882	0.0096114	0.0091854	0.0093706	0.0093559	0.0094096	0.0096331	0	0.0015245	0.0035572	0.0067601	0.010554	0.013452
CCDC171	203238	0	-0.023553	-0.054958	0.029311	-0.14334	-0.091323	-0.31568	-0.32834	-0.20708	0	0.007586	0.017701	0.021591	0.039321	0.067078
CCDC174	51244	-0.0012402	-0.0099796	-0.021632	-0.0089496	-0.0033412	-0.0015706	0.032627	0.029414	0.023841	0	-0.022257	-0.051933	-0.03703	-0.028331	-0.01806
BBOF1	80127	0	-0.021491	-0.050145	-0.085963	-0.14096	-0.20033	-0.16067	-0.078865	0.05017	0	0.079863	0.18635	0.31945	-0.0034396	-0.11545
CCDC181	57821	0	-0.0048454	-0.011306	0.11347	0.18036	0.042351	-0.038543	0.03158	0.0086549	0	0.094513	0.22053	0.37805	0.61276	0.5408
CCDC22	28952	0	7.1757e-05	0.00016743	-0.0018761	0.0028786	-0.0045335	-0.003704	-0.017285	-0.0129	0	-0.0073896	-0.017242	-0.032802	-0.073867	-0.079452
CCDC24	149473	0	-0.0010176	-0.0023745	-0.0036949	-0.0071687	-0.011981	-0.020536	-0.016256	-0.0051349	0	-0.004082	-0.0095247	-0.015635	-0.022731	-0.029565
CCDC25	55246	0	-0.008938	-0.020855	-0.12068	-0.085005	-0.054532	-0.20874	-0.19825	-0.12786	0	0.0068949	0.016088	0.040696	0.069785	0.063077
CCDC28A	25901	0	-0.016661	-0.038876	-0.03781	-0.082184	-0.49206	-0.50121	-0.34208	0.28857	0	-0.031374	-0.073206	-0.11807	-0.18481	-0.30076
CCDC28B	79140	0	-0.04928	-0.11499	-0.22366	-0.30829	-0.36374	-0.2269	-0.078512	0.18921	0	0.038331	0.089438	0.15332	0.10839	0.054696
CCDC34	91057	0	0.022875	0.053374	-0.072141	-0.54803	-0.90416	-1.0872	-0.90311	-0.69993	0	0.0089645	0.020917	0.296	-0.13906	-0.19272
CFAP100	348807	0	-0.0010777	-0.0025147	-0.003299	-0.0026323	-0.0036379	0.0036089	0.0048039	5.0094e-05	0	0.012718	0.029675	0.047146	0.057391	0.077602
CCDC38	120935	0	0.00088615	0.0020677	0.0034083	0.0058108	0.0029835	0.0037313	0.0068469	0.0064318	0	0.0024968	0.0058259	0.0099214	0.015191	0.021629
CCDC39	339829	-8.3139e-06	-8.5143e-05	-0.00018758	-0.00027222	-0.00039526	-0.00059454	-0.00079777	-0.0010865	-0.0016102	0	-0.00051721	-0.0012068	-0.0021524	-0.0019774	-0.0018753
CCDC40	55036	0	-0.00087757	-0.0020477	-0.0032743	-0.0055598	-0.0036378	-0.0053276	-0.0058868	-0.0023902	0	-0.0019355	-0.0045161	-0.0074735	-0.0145	-0.015796
CCDC47	57003	0	0.00043301	0.0010104	0.0016971	0.0028662	0.00442	0.008961	0.0051499	0.0043478	0	0.0014216	0.0033171	0.0057031	0.0068396	0.0075692
CCDC50	152137	0	0.021358	0.049836	0.085432	0.17083	0.3742	0.47111	0.65305	0.60955	0	0.016361	0.038175	0.11596	-0.25934	-0.68491
CCDC51	79714	0	0.0040807	0.0095217	0.058666	-0.030848	-0.064041	-0.0030344	-0.017029	0.023739	0	-0.0065286	-0.015233	-0.22774	0.11257	0.16425
WASHC3	51019	0	-0.013258	-0.030935	0.10798	-0.2659	-0.24166	-0.30285	-0.16917	-0.023759	0	-0.00027406	-0.00063947	0.27516	0.013877	-0.025152
CCDC57	284001	0	0.0021852	0.0050989	0.011638	0.021735	0.014909	0.027923	0.025448	0.012573	0	0.030895	0.072088	0.11457	0.18093	0.27073
CCDC58	131076	0	0.0034592	0.0080715	0.013837	0.013407	0.018811	0.049578	0.065459	0.090231	0	0.018619	0.043445	0.12392	0.064571	0.046444
CCDC59	29080	0	0.023798	0.05553	0.14353	0.2477	0.25601	0.12335	0.15982	0.2667	0	0.022476	0.052445	0.26526	0.46999	0.4455
CCDC6	8030	-0.00010411	-0.0032286	-0.0073945	-0.011195	-0.022559	-0.020781	-0.019948	-0.016921	-0.014709	0	-0.0033352	-0.0077822	-0.016255	-0.032317	-0.030396
CCDC60	160777	0	-0.00031866	-0.00074354	-0.0012681	-0.0021409	-0.0034003	-0.0033921	-0.0032465	-0.0031119	0	8.1671e-05	0.00019057	0.00039803	0.00061164	0.00071124
BICDL2	146439	1.3372e-05	-0.00058587	-0.0013849	-0.0021933	-0.0045042	-0.0075336	-0.010385	-0.010324	-0.011088	0	-0.0011288	-0.002634	-0.0047372	-0.0069673	-0.019791
CCDC65	85478	0.00010023	-0.00025158	-0.00072066	-0.0013503	-0.0016139	-0.0016279	-0.0011033	-0.00086196	-0.00081147	0	0.001767	0.0041229	0.0070884	0.01133	0.010968
CCDC66	285331	0	-0.024047	-0.056109	-0.024813	0.0044227	-0.069806	-0.039618	-0.075651	-0.026967	0	-0.073573	-0.17167	-0.046899	0.060469	0.17241
CCDC68	80323	0	-0.040679	-0.094918	-0.16272	-0.30706	0.06744	0.37231	0.35309	0.16333	0	0.013861	0.032343	0.088483	0.11513	-0.10009
CCDC7	79741	0.002152	0.00086979	-0.00083987	-0.0042279	-0.0017732	-0.0033642	-0.0099336	-0.016669	-0.029328	0	0.0048544	0.011327	0.02085	0.012357	0.036058
CCDC70	83446	0	0.0010089	0.0023541	0.0041154	0.0059151	0.0080511	0.010535	0.013064	0.012448	0	-0.00017567	-0.00040989	-0.00081317	-0.0019684	-0.0028154
CCDC71	64925	0	0.013994	0.032652	0.048518	0.029069	-0.0065971	-0.043919	-0.020896	-0.044405	0	0.011296	0.026357	0.053051	0.074011	0.009943
CCDC71L	168455	0	0.010481	0.024457	0.023383	0.025064	0.021661	0.0049634	-0.0094414	-0.038511	0	-0.025983	-0.060627	-0.075463	-0.06846	-0.0086675
CCDC77	84318	0	0.025457	0.059399	-0.11224	0.00234	-0.082095	0.083584	0.27548	0.67107	0	-0.038471	-0.12517	0.070641	0.08575	0.12485
CCDC8	83987	0	-0.01143	-0.02667	-0.042702	-0.07149	-0.066794	-0.06732	-0.067344	-0.068287	0	0.0032653	0.0076191	0.017417	0.020413	0.024266
CCDC80	151887	-0.00016857	-0.0039834	-0.0090698	-0.019977	-0.027945	-0.03486	-0.048443	-0.056281	-0.046897	0	-0.0085365	-0.019919	-0.015473	-0.0097529	-0.0049708
CCDC82	79780	0	-0.02265	-0.052851	-0.011069	-0.19964	-0.08052	-0.02531	0.083047	0.26852	0	0.012299	0.028698	0.092662	0.097527	0.096433
CCDC84	338657	0	-0.0030998	-0.0072328	-0.1761	-0.12647	-0.19421	-0.19898	-0.13723	-0.11907	0	-0.060489	-0.14114	-0.00068067	0.21328	0.25221
CCDC85B	11007	0	0.0019949	0.0046547	0.0076159	0.012312	0.018191	0.02475	0.02797	0.028796	0	-0.00029116	-0.00067938	-0.0020221	-0.0033923	-0.0046438
CCDC85C	317762	-0.0032281	-0.013627	-0.027492	-0.052826	-0.012381	0.023704	0.057523	0.051719	0.066328	0	-0.003528	-0.0082321	-0.055184	-0.083168	-0.11047
CCDC86	79080	0	-0.0060931	-0.014217	-0.10709	0.015113	0.09835	0.25989	0.14143	0.11791	0	0.0012845	0.0029971	-0.061712	-0.082262	-0.04687
CCDC87	55231	0	-0.0012986	-0.0030301	-0.0058847	-0.015588	-0.013911	-0.015239	-0.015716	-0.01873	0	-0.0055882	-0.013039	-0.026833	-0.021416	-0.026957
CCDC88A	55704	0	-0.020181	-0.047089	-0.080723	-0.12407	-0.075084	-0.01979	-0.045596	-0.062123	0	-0.015325	-0.035759	-0.057741	-0.052493	-0.011467
CCDC88B	283234	0	-0.028642	-0.06683	0.0078756	-0.13072	-0.029156	0.11778	0.16707	0.36805	0	0.060834	0.19973	-0.022239	-0.074035	-0.057857
CCDC9	26093	-0.00091543	0.00038191	0.0021117	0.0044226	0.0070234	0.0096167	0.012532	0.013065	0.030489	0	-0.010123	-0.023621	-0.047517	-0.011504	-0.006516
CCDC90B	60492	0	0.032365	0.075519	0.053289	-0.14668	-0.052204	-0.017244	0.023593	0.042924	0	0.0085436	0.019935	0.30959	0.11966	0.0045493
CCDC91	55297	0.00019633	0.00039194	0.00065277	0.00020969	-0.0049894	-0.0053331	-0.00018162	0.0050926	0.014137	0	-0.00032582	-0.0010453	-0.0038602	-0.0028193	-0.027628
CCDC92	80212	0	-0.035387	-0.082569	-0.079993	0.16999	0.019198	-0.090884	-0.16689	-0.01073	0	0.09426	0.21994	0.012657	-0.04714	-0.22166
CCDC93	54520	0	0.10455	0.24396	0.4264	0.40985	0.39779	0.26503	0.12574	0.26231	0	-0.078338	-0.18279	-0.26641	-0.26864	-0.098936
YJU2	55702	0	0.053354	0.12449	0.17849	0.1193	-0.043733	0.12171	0.10144	0.25786	0	-0.082691	-0.19295	-0.33626	-0.071378	-0.077623
CCDC96	257236	0	0.022997	0.05366	0.0015476	0.0094201	-0.17025	0.030502	-0.095302	-0.13914	0	-0.10289	-0.24009	0.21464	0.13997	0.10612
CCDC97	90324	0	-0.0040257	-0.0093933	-0.012856	0.0018669	0.0035612	0.00046511	-0.0036236	-0.017971	0	-0.0035848	-0.0083644	-0.06702	-0.084503	-0.087406
CCHCR1	54535	0	0.012166	0.028386	0.047906	0.061606	0.013058	-0.038565	-0.024336	-0.029487	0	-0.021021	-0.049048	-0.083808	-0.055432	-0.051532
CCK	885	-0.00050866	0.0030758	0.0078551	0.013943	0.0077902	0.019078	0.020573	0.0069909	0.02013	0	0.0026077	0.0060846	0.0089408	0.028371	0.0117
CCL20	6364	0	0.0035856	0.0083665	0.013462	0.063518	0.065309	0.093991	0.13508	0.13654	0	-0.0071102	-0.01659	0.015335	0.037501	0.031192
CCL22	6367	0	0.01515	0.035351	0.056389	0.036041	0.0051654	0.040151	0.10941	0.10269	0	0.0011144	0.0026004	0.0031483	0.004264	0.0090162
CCL24	6369	0	-0.002123	-0.0049536	-0.0073115	-0.0070484	-0.006155	-0.004868	-0.0057634	-0.004516	0	0.0082749	0.019308	0.032632	0.047715	0.062708
CCL26	10344	0	0.0039256	0.0091598	0.015127	0.014537	0.02019	0.019063	0.017596	0.017121	0	0.0019945	0.0046539	0.0079781	0.012067	0.016288
CCL28	56477	0	-0.0016111	-0.0037592	-0.0055352	-0.0060265	-0.010005	-0.011623	-0.023899	-0.022149	0	0.0031112	0.0072594	0.013051	0.013499	0.016753
CCL5	6352	0	0.040988	0.39215	0.74157	0.72428	0.64499	0.52326	0.60086	0.57782	0	0.008459	0.019738	0.21665	0.27311	0.17349
CCM2	83605	0	-0.078812	-0.18389	-0.31525	-0.24763	-0.35592	-0.36975	-0.34456	-0.23938	0	0.25883	0.60395	0.4305	0.28746	0.066778
CCNA2	890	0	-0.011206	-0.026147	-0.044326	-0.021063	-0.028662	-0.014578	-0.028434	-0.044555	0	-0.052742	-0.12307	-0.11096	-0.060935	0.009285
CCNB1	891	0	0.0024889	0.0058074	-0.022727	-0.0075744	0.0050322	0.012107	0.00087866	-0.023091	0	-0.012878	-0.030049	-0.09408	-0.13949	-0.14001
CCNB1IP1	57820	0	0.012505	0.029179	-0.096037	-0.19558	-0.61455	-0.51228	-0.35423	-0.36329	0	0.028013	-0.04561	0.1324	0.43479	0.33992
CCNB2	9133	-0.00088776	-0.0064779	-0.013931	-0.043555	-0.057428	-0.077182	-0.070275	-0.059003	-0.069954	0	-0.02164	-0.050493	-0.067306	-0.122	-0.16462
CCNB3	85417	0	-0.0051055	-0.011913	-0.020422	-0.030633	-0.040844	-0.051055	-0.050543	-0.049519	0	-0.010432	-0.024341	-0.043524	-0.082518	-0.10908
CCND1	595	0	-0.037633	-0.087811	-0.073526	0.13127	0.04807	0.35697	0.30503	0.10511	0	0.11027	0.25729	-0.3347	-0.15594	-0.10804
CCND2	894	0	-0.0010412	-0.0024295	-0.0036482	-0.0033945	-0.0040001	-0.0025525	-0.00086091	-0.0034877	0	-0.00062699	-0.001463	-0.0024708	-0.0033164	-0.0097243
CCND3	896	0	0.016659	0.038871	0.052344	0.014121	0.015287	-0.019622	-0.10318	-0.13742	0	-0.012868	-0.030026	-0.095031	-0.033617	-0.011662
CCNDBP1	23582	0	-0.0023248	-0.0054246	-0.008213	-0.023509	-0.037986	-0.049704	-0.043893	-0.037034	0	-0.0050958	-0.01189	-0.020055	-0.028883	-0.040791
CCNE1	898	0	-0.046947	-0.10954	-0.10389	-0.071141	0.012905	0.1072	0.16629	0.29187	0	-0.072608	-0.16942	-0.25324	0.029236	0.17476
CCNE2	9134	0	0.00057523	0.0013422	0.0016241	-0.0032368	-0.0037786	-0.0044754	-0.0053653	-0.0059025	0	-0.013422	-0.031318	-0.015738	-0.0052066	0.0025796
CCNF	899	0	-0.0053354	-0.012449	-0.038561	-0.035272	-0.014412	0.001416	-0.016046	-0.040196	0	-0.017388	-0.040572	-0.069169	-0.040519	-0.017529
CCNG1	900	0	-0.0033382	-0.0077891	-0.01114	-0.01947	-0.01604	-0.0075791	-0.0060463	-0.0082478	0	-0.0072985	-0.01703	-0.02761	-0.04128	-0.071465
CCNG2	901	0	-0.0012136	-0.0028318	-0.011975	-0.022007	-0.036919	-0.032046	-0.026255	-0.027176	0	-0.011519	-0.026877	-0.03213	-0.014941	0.011947
CCNH	902	0	0.0030886	0.0072067	0.012354	0.039461	0.050608	0.063329	0.082345	0.13564	0	0.0008418	0.0019642	0.020526	0.039775	-0.29088
CCNI	10983	0	-0.0013506	-0.0031514	-0.011891	-0.048784	-0.059273	-0.096438	-0.05847	-0.037277	0	0.017631	0.041139	0.01333	0.0049708	-0.069663
CCNJL	79616	0	-0.0087303	-0.020371	-0.029765	-0.015801	-0.017749	-0.019248	-0.022321	-0.02242	0	-0.0056476	-0.013178	-0.087563	-0.11651	-0.10775
CCNK	8812	-0.020006	-0.014638	-0.007481	-0.028882	0.036087	0.052835	0.12023	0.16387	0.15055	0	-0.029631	-0.069138	-0.06957	-0.15419	-0.10913
CCNL1	57018	0	0.003099	0.007231	0.054252	0.048523	0.037313	-0.006465	0.0096382	0.013101	0	-0.025067	-0.05849	0.022774	0.0076519	0.040941
CCNL2	81669	0	-0.0092963	-0.021691	-0.0093227	-0.11012	0.011514	-0.079422	-0.086225	-0.12264	0	-0.1098	-0.25619	-0.41308	-0.39768	-0.041864
CCNO	10309	0	-0.0042498	-0.0099163	-0.0094601	-0.063908	-0.076155	-0.062911	-0.04986	-0.020011	0	-0.032751	-0.07642	-0.068663	-0.035846	-0.021604
CCNT1	904	-0.001103	-0.005439	-0.01122	-0.012104	-0.0081214	-0.0018904	0.0062498	0.012018	0.021944	0	-0.015461	-0.036076	-0.031097	-0.0099441	0.0068052
CCNT2	905	0	0.0072588	0.016937	-0.11012	-0.13708	-0.20416	-0.22863	-0.22258	-0.15902	0	-0.17069	-0.39827	-0.034238	0.15838	0.28675
CCNYL1	151195	0.0001142	0.0039171	0.0089876	0.014883	0.00783	0.00080989	0.0011664	0.0010436	0.0027783	0	0.0062532	0.014591	0.024379	0.021068	0.02537
CCP110	9738	-0.00034306	-0.0069157	-0.015679	-0.012359	-0.018708	-0.03844	-0.018468	-0.021631	-0.0022947	0	-0.0045805	-0.010688	-0.016956	-0.0077201	-0.0054472
CCPG1	9236	0	-0.00066526	-0.0015523	-0.0027017	-0.0035695	-0.004289	-0.0070448	-0.0056845	-0.0047037	0	-0.0054969	-0.012826	-0.012288	-0.030432	-0.039369
CCR1	1230	0	0.038165	0.089051	0.30881	0.19608	0.6167	0.22808	-0.1299	-0.88904	0	-0.036594	-0.085385	-0.15424	-0.083842	-0.43091
CCR3	1232	0	0.010707	0.024982	0.047879	0.066385	0.040904	0.0499	0.061437	0.025317	0	0.0021841	0.0050963	0.015428	0.023785	0.041639
CCRL2	9034	0	0.012817	0.029907	-0.029999	0.14808	0.1228	0.11053	0.11545	0.052457	0	-0.0060125	-0.014029	-0.15966	-0.047893	-0.10542
CCS	9973	0	-0.0049144	-0.011467	-0.013946	-0.015814	-0.010836	-0.012858	-0.01288	-0.021489	0	-0.0082304	-0.019204	-0.032282	-0.039504	-0.0408
CCSAP	126731	0	-0.029798	-0.069529	-0.2226	-0.17542	-0.098308	-0.0069881	0.11764	0.31493	0	0.016718	0.039008	-0.22175	0.0035223	0.32218
CCSER1	401145	0	4.2533e-06	9.9244e-06	6.4143e-05	-6.4329e-06	-0.0003309	-0.00063805	-0.00083141	-0.0012588	0	-0.00048337	-0.0011279	-0.0020052	-0.0029743	-0.0038347
CCSER2	54462	0	-0.0050325	-0.011742	-0.021755	-0.040273	-0.0074696	-0.0066974	-0.0066453	-0.0042656	0	-0.0065255	-0.015226	-0.028102	-0.05243	-0.047481
CCT2	10576	0	-0.0018668	-0.004356	-0.0069727	-0.0063807	-0.0049259	-0.0039636	-0.0025292	-0.00038009	0	-0.0038268	-0.0089293	-0.015184	-0.021951	-0.018689
CCT3	7203	0	-0.015049	-0.035115	-0.083065	0.011236	0.090113	0.0873	0.10029	0.076553	0	-0.062258	-0.14527	-0.24711	-0.3655	-0.1296
CCT4	10575	-0.0086705	-0.018195	-0.030894	-0.052652	-0.086113	-0.047485	-0.029664	-0.041958	-0.06804	0	-0.019583	-0.045695	-0.1374	-0.22549	-0.26457
CCT5	22948	0	-0.037595	-0.087722	-0.15263	-0.14317	0.063079	0.15952	0.10982	0.1271	0	-0.035167	-0.082056	-0.25798	-0.33012	-0.45134
CCT6A	908	0	-0.0099913	-0.023313	-0.11061	-0.079243	0.015477	0.021999	0.014859	0.032611	0	-0.052698	-0.12296	-0.15746	-0.20126	-0.22898
CCT6B	10693	0	-0.0024743	-0.0057734	-0.0075007	-0.011427	-0.0096954	-0.043081	-0.042375	-0.062367	0	-0.0050175	-0.011708	-0.020734	-0.033292	-0.048576
CCT7	10574	0	-0.017166	-0.040055	-0.075307	-0.067866	-0.031523	-0.029281	-0.028624	-0.028624	0	-0.018207	-0.042484	-0.13877	-0.22007	-0.23571
CCT8	10694	0	0.010035	0.023415	0.038871	0.037089	0.032278	0.018634	0.018247	0.024083	0	0.0089168	0.020806	0.032351	0.041064	0.061279
CD109	135228	0.001364	-0.0051401	-0.013812	-0.022395	-0.039084	-0.034539	-0.036374	-0.044725	-0.027291	0	-0.0094168	-0.021972	-0.051571	-0.10238	-0.12547
CD14	929	0	0.001838	0.0042886	0.0087633	0.0031905	0.0030922	0.0037211	0.0055511	0.0082519	0	0.0056146	0.013101	0.061309	0.099145	0.11501
CD164	8763	0	0.063252	0.14759	0.11599	0.11269	0.07618	0.06003	0.020506	-0.068326	0	-0.0088751	-0.020708	-0.021616	-0.13676	-0.30042
CD177	57126	0	-0.0025447	-0.0059377	-0.0095989	-0.0083664	-0.0074983	-0.0077398	-0.007443	-0.0074242	0	-0.0014718	-0.0034342	-0.0054514	-0.0080777	-0.010285
CD200R1	131450	0	0.0021492	0.0050149	0.0084402	0.014773	0.012317	0.012728	0.013848	0.012218	0	0.0073419	0.017131	0.026263	0.043175	0.042468
CD22	933	-4.0467e-05	0.00028273	0.00071367	0.0013167	0.0018803	0.0027633	0.00377	0.0048075	0.013982	0	5.6864e-06	1.3268e-05	-0.00012737	-0.00031293	-0.00037848
CD226	10666	0	-0.00092232	-0.0021521	-0.0031095	-0.00134	-0.00098726	-0.00033676	-0.00058405	-0.0017241	0	0.0054534	0.012725	0.023375	0.040682	0.053957
CD274	29126	2.4051e-05	0.0091498	0.021318	0.1044	0.1173	0.087862	0.081188	0.082893	0.092003	0	-0.015138	-0.035321	0.042002	0.052478	0.034692
CD276	80381	0	-0.015348	-0.035812	-0.0019349	-0.076432	-0.049016	-0.018554	0.021498	0.12502	0	-0.018092	-0.042215	-0.134	-0.18595	-0.079217
CD2AP	23607	0	0.081719	0.19068	0.024408	-0.1344	-0.024115	-0.0025039	0.086218	0.063657	0	0.0067055	0.015646	0.076055	-0.23081	-0.30228
CD2BP2	10421	0.001285	-0.010336	-0.025831	-0.016987	-0.0011005	-0.005738	-0.010402	-0.011569	-0.015482	0	0.045233	0.10554	-0.14618	-0.1346	-0.058017
CD320	51293	0	0.017245	0.040239	0.096854	-0.022814	-0.02124	-0.029084	-0.14852	-0.25705	0	-0.040965	-0.095585	-0.074628	-0.29082	-0.2427
CD3EAP	10849	0.0023997	0.012967	0.027057	0.039068	0.07707	0.18487	0.15058	0.16209	0.087557	0	0.0026224	0.006119	0.0035549	0.069654	0.11125
CD40	958	0	0.025031	0.058406	0.063959	0.23058	0.16075	0.12919	0.10799	0.10539	0	0.0027577	0.0064346	-0.11153	-0.2038	-0.22879
CD44	960	-0.019071	-0.016119	-0.012182	-0.023818	0.040725	0.13243	0.2497	0.28019	0.32919	0	-0.041936	-0.09785	-0.11137	-0.15129	-0.16462
CD46	4179	0	0.01148	0.026786	0.033825	0.010671	-0.016548	-0.019619	-0.025788	-0.030379	0	-0.010014	-0.023365	-0.039694	-0.059727	-0.065212
CD47	961	0	0.013598	0.031728	0.063842	0.055214	0.054817	0.025705	0.025342	0.025962	0	-0.007676	-0.017911	-0.027984	-0.024183	-0.06333
CD52	1043	0	0.00068822	0.0016058	-0.0007937	-0.0027371	0.0010762	0.0034355	0.0057352	0.0095062	0	0.0022712	0.0052994	0.010029	0.013992	0.024037
CD55	1604	0	0.055135	0.12865	0.0002746	0.01521	0.01363	-0.028221	0.019542	0.34396	0	-0.05242	-0.12231	0.036345	0.00060016	0.0041293
CD58	965	0	0.0033814	0.0078899	0.01383	0.018409	0.022885	0.052665	0.054141	0.013117	0	-0.0020372	-0.0047536	-0.021917	-0.10497	-0.099254
CD59	966	0	-0.0090916	-0.021214	-0.029497	-0.040724	-0.071304	-0.12884	-0.1578	-0.22199	0	0.025745	0.060072	0.018418	-0.032976	-0.046437
CD63	967	0	-0.0022155	-0.0051696	-0.010494	-0.019618	-0.019822	-0.02306	-0.0227	-0.026497	0	-0.015937	-0.038256	-0.067776	-0.092796	-0.082445
CD68	968	0	0.018633	0.043477	0.17155	0.20245	0.23617	0.25169	0.22817	0.22313	0	0.0074379	0.021744	0.046235	0.018107	-0.010116
CD69	969	0	0.0024335	0.0056782	0.53492	0.50783	0.19789	0.12071	0.13403	0.11774	0	0.15214	0.355	0.59495	0.70763	0.51261
CD70	970	0	0.0017845	0.0041637	0.0071378	0.010197	0.015611	0.020843	0.025992	0.036694	0	0.0018757	0.0043767	0.0065882	0.0093359	0.014063
CD74	972	0	0.06077	0.1418	0.28165	0.4771	0.38254	0.2441	0.11797	0.1172	0	-0.08872	-0.20701	-0.13438	-0.64759	-0.54136
CD79A	973	0	0.024589	0.057374	0.098994	0.11309	0.042616	0.065518	0.08312	0.089017	0	0.032913	0.076797	0.10819	0.24286	0.44655
CD82	3732	0	0.00067202	0.001568	0.0026518	0.0055261	0.0040992	0.0017048	0.0012235	0.0037254	0	0.0006677	0.001558	0.0025748	0.0037595	0.005177
CD83	9308	0	0.031202	0.072804	0.10582	0.14205	0.028576	0.055331	-0.021684	0.027247	0	-0.026852	-0.062655	0.098463	0.3652	0.5318
CD8A	925	0	0.020891	0.048745	0.11509	0.17248	0.19838	0.18511	0.1853	0.40557	0	-0.008741	-0.020396	-0.13823	-0.2115	-0.29424
CD9	928	0	-0.0033436	-0.0078016	-0.013157	-0.020345	-0.018481	-0.017719	-0.010695	-0.00072997	0	-0.0036083	-0.0084194	-0.014058	-0.052035	-0.06283
CD99	4267	0	0.031212	0.072828	0.12485	0.084684	-0.018385	-0.14907	-0.098814	0.16848	0	0.061272	0.14297	0.15057	0.096842	0.1266
CD99L2	83692	0	-0.0016936	-0.0039517	-0.006538	-0.0090572	-0.012075	-0.011116	-0.0067005	-0.0050491	0	-0.0013881	-0.0032388	-0.0053454	-0.007944	-0.010463
CDA	978	0	-0.013305	-0.031045	-0.053221	-0.079831	-0.10644	-0.097411	-0.056108	0.026498	0	0.10171	0.23731	0.40682	0.40682	0.40682
CDADC1	81602	0	-0.0017469	-0.0040761	-0.0075727	-0.012848	-0.021204	-0.022627	-0.02494	-0.021524	0	-0.016532	-0.038574	-0.029522	-0.0090612	-0.045892
CDAN1	146059	0	-0.0056036	-0.013075	-0.02629	-0.029567	-0.029567	-0.029567	-0.029567	-0.029567	0	-0.015419	-0.035978	-0.090036	-0.067147	-0.075006
CDC123	8872	-0.021928	-0.020994	-0.01975	-0.014565	-0.18365	-0.034375	0.082139	0.085054	-0.011206	0	0.0023301	0.0054369	-0.026251	0.002681	0.011006
CDC14A	8556	0	-0.00015602	-0.00036405	-0.00072254	-0.00094729	-0.00083277	-0.00075996	-0.00059305	-0.00052732	0	0.00082168	0.0019173	0.0033499	0.0053893	0.0050476
CDC14B	8555	0	-0.0023786	-0.0055502	-0.0096417	-0.018028	-0.0054504	-0.0028336	-0.0022397	-0.005099	0	-0.0028665	-0.0066885	-0.011776	-0.0012116	-0.0026697
CDC16	8881	0	-0.0017812	-0.0041561	-0.0037873	-0.0069041	-0.014318	-0.021508	-0.02781	-0.042736	0	-0.0054056	-0.012613	-0.020564	-0.054166	-0.064356
CDC20	991	0	0.0010943	0.0025535	0.0068813	0.0069974	-0.00066548	-0.0069663	-0.010494	-0.020292	0	-0.017912	-0.041796	-0.072175	-0.048062	-0.042241
CDC20B	166979	0	0.0014746	0.0034408	0.004774	0.0063936	0.014084	0.019715	0.025994	0.027637	0	0.00012724	0.00029689	-0.0021332	-0.0036461	-0.0044414
CDC23	8697	0	0.00090874	0.0021204	0.038915	0.0048395	-0.022583	0.031421	0.026984	0.058225	0	-0.026509	-0.061855	-0.25525	-0.42213	-0.33326
CDC25A	993	0	-0.00056184	-0.001311	-0.00305	0.0022441	0.0013241	0.0094577	0.0096871	0.0024885	0	0.0038669	0.0090229	0.013793	0.019083	0.062889
CDC25B	994	0	-0.0014058	-0.0032802	-0.0073093	-0.008629	-0.01113	-0.0089158	-0.0075075	-0.011925	0	-0.0066395	-0.015492	-0.026633	-0.014977	-0.012739
CDC25C	995	0	-0.01476	-0.034441	-0.06871	-0.058891	-0.14337	-0.15105	-0.1737	-0.18088	0	-0.044176	-0.10308	-0.14691	-0.0076615	0.13693
CDC26	246184	0	-8.7426e-38	-2.0399e-37	-3.497e-37	-3.504e-37	-2.9328e-37	-4.4793e-37	-6.1651e-37	-3.2602e-37	0	1.0912e-37	2.5462e-37	5.2072e-37	3.5563e-37	3.5563e-37
CDC27	996	0	-0.0003316	-0.00077373	-0.0013014	-0.0020269	-0.0020947	-0.0021981	-0.002296	-0.0054916	0	-0.00029834	-0.00069613	-0.0011899	-0.0017973	-0.0024263
CDC34	997	0	-0.013651	-0.031852	-0.041845	-0.044413	-0.010534	0.025974	0.062481	0.1355	0	-0.031042	-0.072431	-0.12511	-0.13543	-0.10854
CDC37	11140	0	-0.00033254	-0.00077593	-0.0013352	-0.0023178	-0.0037192	-0.0037936	-0.0037612	-0.0036325	0	-0.0012379	-0.0029177	-0.0052036	-0.0076872	-0.006938
CDC37L1	55664	0	-0.0045758	-0.010677	-0.022171	-0.01405	-0.0082658	-0.001231	0.0028676	0.017767	0	-0.037713	-0.087996	-0.035503	0.03092	0.072488
CDC40	51362	0	-0.0052214	-0.012183	-0.027619	-0.012389	0.012654	-0.010267	-0.02537	-0.058164	0	-0.028541	-0.066596	-0.13133	-0.11513	-0.052034
CDC42	998	0	0.0039748	0.0092745	0.002185	-0.0031532	-0.0059341	-0.0091478	-0.013098	-0.014301	0	0.002524	0.0058893	0.046247	0.018674	-0.00060443
CDC42BPA	8476	0	-0.00389	-0.0090766	-0.016917	-0.033364	-0.022419	-0.024711	-0.018311	-0.013071	0	-0.0032985	-0.0076965	-0.03785	-0.063708	-0.067954
CDC42BPB	9578	0	-0.0069836	-0.016295	-0.015982	-0.010027	-0.01423	-0.019109	-0.016387	-0.020659	0	-0.0038082	-0.0088858	-0.061356	-0.089836	-0.079921
CDC42BPG	55561	0.00063898	0.00024263	-0.00028584	-1.8674e-05	0.00047174	0.0035687	0.0018518	0.0021133	0.0024801	0	0.0035433	0.0082678	0.014548	0.023519	0.023502
CDC42EP1	11135	-0.0011749	-0.02514	-0.057095	-0.011196	0.034874	0.091083	0.11625	0.098402	0.033344	0	-0.0039525	-0.0092225	-0.0303	-0.044996	-0.013757
CDC42EP2	10435	0	-0.090187	-0.21044	-0.019352	0.21473	0.53254	0.56808	0.52353	-0.09993	0	-0.15646	-0.36508	-0.50667	-0.095284	-0.20412
CDC42EP3	10602	0	0.00091804	0.0021421	0.0030829	0.0036767	0.005614	0.0057383	0.0059042	0.005752	0	0.00099129	0.0023265	0.0040339	0.0075909	0.0089688
CDC42EP4	23580	-0.00016316	-1.1694e-05	0.00019027	0.00058314	-0.0064279	-0.010747	-0.010878	-0.00835	0.0025633	0	-0.0017911	-0.0041792	-0.042645	-0.018424	-0.0090564
CDC42EP5	148170	0	0.0077672	0.018123	0.030462	0.042032	0.018302	0.012663	0.02161	0.015834	0	0.0032891	0.0076747	0.011359	0.017611	0.03675
CDC42SE1	56882	0	0.0019821	0.0046248	0.0079282	0.053419	0.15214	0.053582	-0.10269	-0.37944	0	0.14001	0.32668	0.69908	0.58882	0.48351
CDC42SE2	56990	0	-0.0076732	-0.017904	-0.033179	-0.05788	-0.035927	-0.043817	-0.035221	-0.034211	0	-0.0070823	-0.016525	-0.031227	-0.17871	-0.21565
CDC45	8318	-0.00029893	-0.0015049	-0.0031129	-0.0042758	-0.0060438	-0.028724	-0.0079317	-0.0096158	-0.010835	0	-0.0026149	-0.0061015	-0.01195	-0.018858	-0.035371
CDC5L	988	0	-0.0033296	-0.0077691	-0.015874	-0.0047952	-0.011923	-0.0063552	-0.0039713	-0.0043924	0	-0.010253	-0.023924	-0.039723	-0.046292	-0.013165
CDC6	990	0	-0.0080338	-0.018746	0.044157	-0.074774	-0.14418	-0.070975	0.044417	0.24333	0	0.00051601	0.001204	0.066817	-0.12405	-0.19967
CDC7	8317	0	-0.0058315	-0.013607	-0.045679	-0.082315	-0.068798	-0.03647	-0.043073	-0.083057	0	-0.026696	-0.06229	-0.13759	-0.22011	-0.2208
CDC73	79577	0	-0.0019334	-0.0045112	-0.0077334	-0.010874	-0.011243	-0.011384	-0.011213	-0.0098555	0	-0.007273	-0.01697	-0.044488	-0.085287	-0.068051
CDCA2	157313	0	-0.0056385	-0.013156	-0.020926	-0.010151	-0.010939	0.0011277	-0.00095697	0.0056993	0	-0.015978	-0.037282	-0.074104	-0.066065	-0.05533
CDCA3	83461	0	-0.003774	-0.008806	-0.0090347	-0.0139	-0.023637	-0.018501	-0.021569	-0.025931	0	-0.0018812	-0.0043895	-0.0080098	-0.013806	-0.015905
CDCA4	55038	0	-0.01462	-0.034114	-0.031028	0.00037278	0.0084679	0.0034406	-0.0021433	-0.0042163	0	-0.031792	-0.074181	-0.048634	-0.069475	-0.078246
CDCA5	113130	-0.0001513	-0.00264	-0.0059582	-0.011164	-0.0025978	-0.012861	-0.0058072	-0.010414	-0.011009	0	-0.0019887	-0.0046403	-0.019124	-0.0019645	-0.0016291
CDCA7	83879	0	-0.0040835	-0.0095282	-0.020261	-0.032252	-0.027081	-0.028093	-0.026559	-0.02755	0	-0.0085768	-0.020012	-0.051501	-0.086667	-0.088766
CDCA7L	55536	0	-0.0034792	-0.0081181	-0.042433	-0.035117	-0.090213	-0.073492	-0.05888	-0.039949	0	-0.0099067	-0.023116	-0.036086	-0.11755	-0.1803
CDCP1	64866	0	-0.0072954	-0.017023	0.05709	0.11588	0.28345	0.2971	0.24373	0.1153	0	0.015739	0.046077	-0.124	-0.19756	-0.20957
CDH1	999	0	-0.0018226	-0.0042528	-0.012344	-0.0068954	0.0023766	0.0017201	0.0011889	0.00013668	0	-0.0030417	-0.0073198	-0.028291	-0.04397	-0.057788
CDH10	1008	0	-0.00091638	-0.0021382	-0.0043176	-0.005112	-0.0052662	-0.0052356	-0.0050764	-0.0052089	0	0.0020298	0.0047361	0.008657	0.01426	0.011132
CDH11	1009	0	0.002536	0.0059174	0.0093918	0.017081	0.025088	0.022898	0.021043	0.016792	0	-0.00077517	-0.0018087	-0.0037967	-0.0038291	-0.0043817
CDH13	1012	-7.9699e-05	0.00042199	0.0010909	0.0022969	0.0021562	0.0019599	0.00098836	0.00053682	-8.2588e-05	0	-0.0025775	-0.0060142	-0.012578	-0.0079963	-0.0059574
CDH15	1013	0	3.1433e-05	7.3344e-05	0.00036594	-0.00050873	-0.0019784	-0.0035636	-0.0045066	-0.0052533	0	-0.002852	-0.0066546	-0.010993	-0.0091419	-0.0077123
CDH16	1014	0	-0.0025872	-0.0060368	-0.017638	-0.019419	-0.027558	-0.022076	-0.021288	-0.011113	0	-0.0063071	-0.014717	0.12716	0.17586	0.19054
CDH17	1015	0	-0.00017203	-0.00040141	-0.00025094	-0.0024585	-0.003793	-0.00358	-0.0028661	-0.0014322	0	0.001451	0.0033856	0.0055539	0.0097123	0.015646
CDH18	1016	0	-0.0087647	-0.020451	-0.039192	-0.020009	-0.012142	-0.014262	-0.012952	0.0012597	0	0.0020106	0.0046914	-0.0089014	0.11911	0.10214
CDH2	1000	0	-0.0021385	-0.0049898	-0.0083667	-0.005501	-0.0059071	-0.0069135	-0.0057878	-0.00695	0	-0.0039324	-0.0091756	-0.0057299	-0.037064	-0.0398
CDH22	64405	0	-0.0038499	-0.0089832	-0.015882	-0.016927	-0.01794	-0.019305	-0.020314	-0.022254	0	0.010961	0.025575	0.04908	0.067157	0.11623
CDH23	64072	0	-0.011252	-0.026256	-0.04501	-0.05578	-0.040195	-0.034171	-0.038626	-0.059185	0	0.0033645	0.0078506	0.015446	0.026409	0.13707
CDH24	64403	0	0.0048014	0.011203	0.019113	0.023281	0.0024902	0.0048155	0.0066124	0.0074427	0	0.0017247	0.0040242	0.0067351	0.01231	0.024123
CDH26	60437	0	0.0066495	0.015516	0.0045507	-0.009469	-0.016843	-0.025553	-0.031849	-0.033602	0	0.0066262	0.015461	0.028291	0.026475	0.017996
CDH3	1001	0.00026737	-0.00080888	-0.0022439	-0.0032829	-0.0023685	-0.0001785	-0.0022672	-0.00054453	0.0010414	0	-0.0044867	-0.010637	-0.020978	-0.04463	-0.057731
CDH4	1002	0	0.00080674	0.0018824	0.0031707	-0.0035493	-0.0028031	-0.0051919	-0.0097233	-0.014473	0	0.0064473	0.015044	0.025376	0.035567	0.045369
CDH6	1004	0	-0.0082975	-0.019361	-0.031454	-0.060048	-0.024203	0.010046	0.044844	0.039467	0	-0.018801	-0.04387	-0.03441	-0.04646	-0.039917
CDH7	1005	0	0.0067101	0.015657	0.025589	0.038941	0.040465	0.039516	0.037461	0.03799	0	0.00027114	0.00063265	0.0020674	0.0027074	0.0044392
CDH9	1007	0	0.0086827	0.02026	0.04567	-0.011521	-0.011476	-0.00054705	-0.0073952	-0.001823	0	-0.019841	-0.046296	-0.011391	0.012781	0.020896
CDHR2	54825	0	5.4928e-05	0.00012816	0.00021971	8.2702e-05	0.0016536	0.0017937	0.0049678	0.013057	0	0.0098483	0.022979	0.037404	0.058326	0.094846
CDHR3	222256	0	-0.0015303	-0.0035708	-0.0059182	-0.0080675	-0.0054857	-0.0047568	-0.005346	-0.0047371	0	-0.000768	-0.001792	-0.0029447	-0.005613	-0.0087023
CDHR5	53841	0	0.00070781	0.0016515	0.0028488	0.0047814	0.004678	0.0048663	0.0047285	0.0048226	0	0.0020346	0.0047474	0.0081013	0.0075267	0.0066564
CDIP1	29965	0	-0.0015626	-0.003646	-0.0078663	-0.007414	-0.0051874	-0.0027059	-0.0021817	-0.002188	0	-0.0017204	-0.0040142	-0.0072588	-0.012112	-0.015362
CDIPT	10423	0	-0.006899	-0.016098	0.0040983	-0.12829	-0.084424	-0.14078	-0.15172	-0.15044	0	0.0076684	0.017893	0.114	-0.0077949	-0.034457
CDK1	983	0.00085939	-0.00089352	-0.0032307	-0.0039935	-0.0083808	-0.01565	-0.0091268	-0.023546	-0.010526	0	-0.0034478	-0.0080449	-0.013322	-0.051059	-0.074319
CDK10	8558	0	0.0098106	0.022891	0.040781	0.10661	0.033203	0.027466	0.0122	0.018709	0	0.017727	0.041364	0.031113	0.03688	0.072667
CDK11A	728642	0	0.010641	0.024829	0.050003	0.11254	0.16055	0.12574	0.15764	0.18606	0	-0.015267	-0.035623	-0.061068	0.13402	0.41583
CDK12	51755	0	-0.0035449	-0.0082714	-0.014179	-0.020791	-0.005837	0.0001543	0.010718	-0.0069536	0	-0.065399	-0.1526	-0.066241	-0.21244	-0.11193
CDK13	8621	-0.00026609	-0.0014359	-0.0029957	-0.0045734	-0.0027528	-0.0010779	-0.006363	-0.0016253	-0.0032169	0	-0.0063874	-0.014904	-0.024842	-0.0063279	-0.0044668
CDK14	5218	-0.0049013	-0.023625	-0.04859	-0.067067	-0.016992	0.0011994	-0.01055	-0.0024629	-0.034257	0	-0.014168	-0.033058	0.01281	-0.26004	-0.36641
CDK16	5127	0	-0.065128	-0.15197	-0.12969	0.027641	-0.12126	-0.079979	0.23023	0.42594	0	0.065777	0.15348	0.22372	0.20303	0.054207
CDK17	5128	-0.00026331	-0.0013119	-0.00271	-0.0036949	-0.006836	-0.0050944	-0.004177	-0.0045026	-0.0062299	0	-0.014978	-0.034949	-0.010538	-0.020362	-0.0089699
CDK18	5129	-0.0010256	-0.0023833	-0.0041934	-0.0064561	-0.011609	-0.015569	-0.026635	-0.031014	-0.038999	0	-0.007135	-0.016648	-0.028738	-0.037539	-0.055138
CDK19	23097	0	-0.0028251	-0.0065919	-0.011833	-0.019243	-0.036989	-0.017135	0.005228	0.053264	0	-0.026039	-0.060757	0.0034257	0.047062	0.065933
CDK2	1017	0	0.00082656	0.0019286	0.012634	-0.0063586	-0.0076612	0.029707	0.075272	0.16864	0	-0.022856	-0.053331	-0.09232	-0.12961	-0.11984
CDK20	23552	0	-0.0034353	-0.0080157	-0.0075654	-0.020207	-0.016947	-0.021697	-0.01698	-0.0072594	0	-0.0087646	-0.020451	-0.021637	-0.035377	-0.025513
CDK2AP1	8099	0	-0.055222	-0.12885	-0.10125	-0.25311	-0.27203	-0.22463	-0.18726	-0.15873	0	0.082782	0.19316	0.33371	-0.07819	-0.16265
CDK2AP2	10263	0	0.0047543	0.011093	0.018103	-0.0019556	-0.019837	-0.036679	-0.024182	-0.019794	0	0.016997	0.03966	0.0056911	0.033721	0.04313
CDK4	1019	0	-0.0020613	-0.0048097	-0.0080092	-0.0075913	-0.0077879	-0.0080732	-0.0077627	-0.0081386	0	-0.00054594	-0.0012739	-0.002274	-0.0029991	-0.013787
CDK5R2	8941	0	0.0026228	0.0061199	0.0098365	0.016141	0.016416	0.016893	0.016915	0.017733	0	0.0010585	0.0024698	0.0040777	0.0064022	0.022965
CDK5RAP1	51654	0	0.017129	0.039967	0.16885	0.38932	0.51612	0.44798	0.29436	0.18083	0	-0.079779	-0.18615	-0.31912	-0.55573	-0.20631
CDK5RAP2	55755	0	-0.0025939	-0.0060524	-0.011232	-0.007522	-0.012497	-0.010126	-0.0079942	-0.012813	0	0.0005159	0.0010014	-0.03065	-0.041062	-0.046134
CDK5RAP3	80279	0	-0.0012303	-0.0028706	-0.0029381	-0.0099642	-0.021063	-0.03117	-0.028986	-0.034745	0	-0.00099314	-0.0023173	-0.028671	-0.066685	-0.081591
CDK6	1021	-0.00012341	-0.0020556	-0.0046319	-0.0069073	-0.0049358	-0.00025458	0.0028379	0.0019015	0.0049696	0	-0.0013998	-0.0032662	-0.021004	-0.036403	-0.042678
CDK7	1022	0	-0.010508	-0.024519	0.0057725	-0.030136	0.002017	0.048793	0.10577	0.19484	0	-0.012176	-0.028412	0.031545	0.025714	0.042784
CDK8	1024	0	-0.039656	-0.09253	-0.19987	-0.28684	-0.27911	-0.29109	-0.4396	-0.51843	0	-0.040604	-0.094743	-0.24197	-0.34762	-0.11696
CDK9	1025	0	-0.011993	-0.027984	-0.028347	-0.01551	0.0044208	0.0031104	-0.012122	-0.014801	0	-0.024235	-0.056549	-0.15546	-0.21047	-0.25021
CDKAL1	54901	0	-0.0018401	-0.0042936	-0.0080658	-0.015658	-0.022249	-0.029399	-0.046595	-0.046595	0	-0.010381	-0.024222	-0.020863	-0.020432	-0.020432
CDKL2	8999	0	0.00022857	0.00053333	0.053726	0.050681	-0.05152	-0.13692	-0.11402	-0.086207	0	0.0038197	0.0089127	0.17136	0.17579	0.17982
CDKL3	51265	0	0.0043325	0.010109	0.022969	0.013568	-0.010543	-0.03535	-0.023054	-0.043197	0	0.0090917	0.021214	0.032179	0.054059	0.058586
CDKL5	6792	0	-0.0019274	-0.0044972	-0.017289	-0.044054	0.031153	-0.13475	-0.12036	-0.060526	0	0.0047264	0.011028	0.006865	0.035129	0.047571
CDKN1A	1026	0	-0.0090976	-0.021228	-0.03639	0.18277	0.31172	0.25578	0.23105	0.093547	0	0.018032	0.042076	-0.074528	0.10345	0.21412
CDKN1B	1027	0	-0.030645	-0.071505	-0.064088	-0.06945	-0.15699	-0.17026	-0.17324	0.10954	0	0.020671	0.048231	0.093809	0.42067	0.41227
CDKN1C	1028	0	0.12171	0.284	0.48686	0.73028	0.21718	-0.39508	0.096568	0.61784	0	0.029162	0.068045	0.37585	0.80585	1.4558
CDKN2A	1029	0	-0.001837	-0.0042864	-0.0065751	-0.011068	-0.013062	-0.0034872	0.0079055	0.030778	0	-0.0017259	-0.0040272	-0.0065712	-0.01097	-0.0051303
CDKN2AIP	55602	0	-0.0066802	-0.015587	0.020661	0.15747	0.059952	0.098604	0.067695	0.41679	0	-0.15541	-0.36262	0.030967	-0.0099124	0.018703
CDKN2AIPNL	91368	0	0.01117	0.026064	0.045339	0.062652	0.045764	0.05107	0.083815	0.16557	0	-0.042332	-0.098775	-0.075011	-0.034689	-0.013941
CDKN2B	1030	0	-0.014804	-0.034543	-0.10483	-0.003479	-0.051619	-0.023583	0.15848	0.58691	0	-0.00048567	-0.0011332	0.07763	0.085048	0.078611
CDKN2C	1031	-0.0019146	0.0097606	0.025327	0.022359	-0.015562	-0.056761	-0.066115	-0.061743	-0.043395	0	0.0039455	0.0092062	0.036531	0.061975	0.074478
CDKN2D	1032	0	0.0019478	0.0045448	0.0072119	-0.0031549	-0.0081865	-0.014424	-0.020715	-0.020155	0	0.0095387	0.022257	0.0035682	0.044685	0.063409
CDKN3	1033	0	0.0073936	0.017252	0.021159	-0.22295	-0.42614	-0.34851	-0.40254	-0.72594	0	0.013984	0.03263	0.14426	0.034449	-0.012961
CDNF	441549	0	-0.014031	-0.03274	-0.042694	-0.040516	-0.10955	-0.31886	-0.28966	-0.39101	0	0.012719	0.029678	0.046492	0.075724	0.045959
CDO1	1036	0	0.028944	0.067536	0.50356	0.76135	0.35939	0.10344	0.034522	0.12487	0	0.013358	0.031169	0.35591	0.79362	0.60554
CDON	50937	0	-0.04247	-0.099098	-0.19964	-0.08372	-0.064289	-0.061474	-0.062574	-0.10089	0	-0.067107	-0.15658	-0.33569	-0.26767	-0.22112
CDR2	1039	0	-0.052606	-0.12275	-0.15857	0.070534	0.17363	0.36421	0.28632	0.55743	0	-0.11732	-0.27375	-0.34484	-0.39428	-0.7866
CDR2L	30850	0	-0.0021788	-0.0050838	-0.011719	-0.004834	-0.0053818	-0.0054974	-0.005457	-0.0053759	0	-0.0015012	-0.0035028	-0.0061432	-0.0032248	-0.0025251
CDS1	1040	-0.00024548	-0.0030076	-0.0066903	-0.0107	-0.016367	-0.007799	-0.0021637	-0.0020654	-0.0031046	0	-0.00029965	-0.00069919	0.00015253	-0.029533	-0.053399
CDS2	8760	0	-0.0020855	-0.0048662	-0.008163	-0.02607	-0.018047	-0.013257	-0.0059262	-0.0025597	0	-0.013394	-0.031252	-0.055631	-0.10818	-0.14854
CDSN	1041	3.3767e-06	-0.00034002	-0.00079787	-0.0013793	-0.0021037	-0.0021105	-0.0021323	-0.0021389	-0.0022124	0	-0.00029885	-0.00069732	-0.0011961	-0.0017123	-0.0023134
CDV3	55573	0	-0.029671	-0.069232	-0.12189	0.027813	0.046852	0.040464	0.044808	0.0525	0	0.041778	0.097482	0.042801	0.022522	0.031642
CDX1	1044	0	-0.00026498	-0.00061828	-0.001014	-0.0011162	-0.0009917	-0.00066084	-0.000616	-0.00034296	0	0.00060029	0.0014007	0.0025675	0.0036339	0.0051349
CDYL	9425	0	-0.0067577	-0.015768	-0.059512	-0.12056	-0.012878	0.023565	0.08214	0.068433	0	-0.011006	-0.025681	-0.12237	-0.2062	-0.16598
CDYL2	124359	0	0.0019818	0.0046241	0.0094047	-0.0032663	-0.14749	-0.096029	-0.082509	-0.1096	0	-0.048082	-0.11219	-0.19582	-0.17139	0.0055355
CEACAM1	634	0	-0.03626	-0.084606	0.56156	0.44146	0.444	0.43148	0.19862	-0.29043	0	0.040136	0.09365	0.15873	-0.35721	-0.51288
CEACAM5	1048	0	-0.00017184	-0.00040097	-0.00063069	-0.00054427	6.9667e-05	0.0010558	0.0016862	0.0032191	0	0.0029541	0.006893	0.011896	0.0093182	0.007584
CEACAM6	4680	0	0.0010756	0.0025098	0.004257	0.0062482	0.0094884	0.012002	0.013827	0.020519	0	-0.00041328	-0.00096433	-0.0024195	-0.0025639	-0.0031655
CEACAM8	1088	0	0.010885	0.025397	0.043539	0.072489	0.049044	0.068926	0.12099	0.14477	0	0.0028551	0.0066619	0.010754	0.016486	0.016624
CEBPA	1050	-0.00013563	-0.0018524	-0.0041414	-0.0073016	-0.0014078	0.0034848	0.0085102	0.0081597	0.0070178	0	0.00045872	0.0010704	0.0014883	0.0011659	0.00082036
CEBPB	1051	0	-0.0064387	-0.015024	-4.445e-05	0.01054	-0.0035195	-0.0013735	-0.00012433	0.0097859	0	-0.01348	-0.031454	-0.085847	-0.11262	-0.090866
CEBPG	1054	-0.0012502	0.0056604	0.014874	0.028567	0.042007	0.038958	0.084173	0.090156	0.073304	0	-0.026162	-0.061044	-0.010588	-0.021894	-0.019811
CECR2	27443	0	-0.0063083	-0.014719	-0.025233	-0.036663	-0.042354	-0.052967	-0.056404	-0.133	0	0.020466	0.047755	0.063326	0.2837	0.41327
HDHD5	27440	0	-0.019372	-0.045202	-0.056322	-0.047755	0.096939	0.279	0.25673	0.27552	0	-0.014883	-0.034728	-0.059533	-0.34727	-0.32121
CELF1	10658	0	-0.0058384	-0.013623	-0.024792	0.00015494	0.021783	0.020321	0.027824	0.025058	0	-0.010718	-0.025008	-0.042045	-0.0047215	0.023299
CELF4	56853	0	0.0030621	0.007145	0.012029	0.0187	0.026507	0.019776	0.022483	0.029817	0	0.0025277	0.0058979	0.0099075	0.0099853	0.013596
CELSR3	1951	0	-0.032038	-0.074756	-0.20528	-0.24989	-0.29652	-0.33654	-0.34224	-0.35746	0	-0.10275	-0.23976	-0.3595	0.099697	0.35812
CENPA	1058	0	-0.010626	-0.024793	-0.050849	-0.020486	-0.0004883	0.029381	-0.0081984	-0.079135	0	-0.026072	-0.060834	-0.096352	-0.075888	-0.068835
CENPB	1059	0	0.0023074	0.005384	0.007232	0.0027588	-4.4363e-05	0.0065065	0.0083203	0.012215	0	0.013437	0.031353	0.054875	0.083101	0.14473
CENPBD1	92806	0	-0.024596	-0.057391	-0.069114	-0.02168	-0.045347	-0.069957	-0.085694	-0.12809	0	-0.034157	-0.079699	-0.12483	-0.076851	-0.054249
CENPC	1060	0	-0.013267	-0.030956	-0.020921	-0.011006	-0.03189	-0.033352	-0.024484	0.014436	0	-0.084729	-0.1977	-0.21953	-0.32727	-0.34374
CENPE	1062	0	-0.0018625	-0.0043458	-0.05059	-0.030468	-0.028597	-0.01936	-0.021606	-0.025936	0	-0.028052	-0.065454	-0.1333	-0.16106	-0.14074
CENPF	1063	0	-0.05006	-0.11681	-0.21469	-0.15024	-0.18648	-0.10605	-0.064374	-0.16937	0	-0.10467	-0.24423	-0.62393	-0.76635	-0.64274
CENPH	64946	0	0.019847	0.04631	0.2287	0.052679	-0.17071	-0.1067	-0.12188	-0.2173	0	0.035185	0.082098	0.16914	0.12857	0.11872
CENPI	2491	0	-0.0020725	-0.0048359	-0.0031409	-0.023593	-0.015939	-0.012387	-0.019549	-0.060373	0	-0.016592	-0.038714	-0.062037	-0.058845	-0.13602
CENPJ	55835	0	-0.0075052	-0.017512	-0.028594	-0.0096517	-0.014945	-0.018669	-0.011417	-0.0036823	0	-0.011637	-0.027152	-0.061803	-0.065564	-0.032017
CENPM	79019	0	-0.0012034	-0.002808	-0.0046767	-0.0066732	-0.0087507	-0.0084721	-0.0081558	-0.0086514	0	-0.0012806	-0.002988	-0.0050767	-0.0078127	-0.0085409
CENPN	55839	0	0.0088269	0.020596	0.050927	0.038668	-0.19618	-0.25695	-0.22433	-0.19193	0	0.0051687	0.01206	0.21977	0.41944	0.31727
CENPO	79172	0	-0.017105	-0.039911	-0.057089	-0.028295	-0.041171	-0.031312	-0.016624	-0.023656	0	-0.02591	-0.060456	-0.10677	-0.15609	-0.17905
CENPP	401541	0	-0.012243	-0.028566	-0.027806	-0.027712	-0.065933	-0.094649	-0.10334	0.025708	0	0.033044	0.077103	0.13231	-0.016582	-0.20197
CENPQ	55166	0	-0.012941	-0.030196	0.23878	0.13874	-0.23839	-0.027282	0.025579	0.25264	0	-0.0054717	-0.012767	0.0036595	-0.0029266	-0.046035
CENPT	80152	0	-0.0088539	-0.020659	0.002083	-0.0012696	-0.013054	-0.018639	-0.011759	-0.010572	0	-0.0074952	-0.017489	-0.015801	-0.12939	-0.065384
CENPU	79682	0	-0.01144	-0.026693	0.025724	-0.21462	-0.48655	-0.36178	-0.40796	-0.36295	0	-0.0013466	-0.0031422	0.22923	-0.45615	-0.80829
CENPV	201161	0	-5.1109e-38	-1.1925e-37	-2.0444e-37	-3.0665e-37	-2.1277e-37	-1.1889e-37	-2.5002e-38	1.6277e-37	0	1.2532e-37	2.9241e-37	8.4824e-37	1.1224e-36	8.6109e-37
CENPW	387103	0	0.063455	0.14806	0.3127	0.070747	-0.17309	-0.25222	-0.34187	-0.18626	0	0.020396	0.04759	0.12975	-0.15825	-0.28333
CEP104	9731	0	-0.055503	-0.12951	-0.15358	-0.089607	-0.090876	-0.091059	-0.090988	-0.088486	0	0.019635	0.045816	0.078026	0.046613	0.043119
CEP112	201134	0	-0.0011059	-0.0025805	-0.0044636	-0.0078495	-0.0069574	-0.010046	-0.0090587	-0.0055421	0	-0.0024845	-0.0057973	-0.0098564	-0.01245	-0.020604
CEP120	153241	0	-0.0018139	-0.0042324	-0.0074806	-0.0011104	0.0047417	0.009652	0.0070584	0.0066362	0	-0.0081116	-0.018927	-0.013111	-0.0088349	-0.0076345
CEP128	145508	0	-0.0084224	-0.019652	-0.054879	-0.079426	-0.070756	-0.048103	-0.046759	-0.018813	0	-0.013508	-0.031518	-0.059872	-0.12285	-0.16722
CEP135	9662	0	0.0059647	0.013918	0.022544	0.036796	0.030521	0.073357	0.094028	0.050402	0	0.046659	0.10887	0.18988	0.31607	0.31594
CEP152	22995	0	-0.0067171	-0.015673	-0.01385	-0.0035753	-0.017585	0.001008	-0.003428	0.043303	0	-0.018942	-0.044199	-0.081992	-0.11333	-0.10052
CEP164	22897	0	-0.049227	-0.11486	-0.16245	-0.071739	-0.11457	-0.092598	-0.11388	-0.085153	0	-0.086731	-0.20237	-0.55631	-0.41972	-0.46804
CEP170	9859	0	0.016003	0.037341	0.066766	0.071836	0.13457	0.1298	0.10219	0.045741	0	-0.023717	-0.051778	-0.0079946	-0.19516	-0.21253
CEP170B	283638	0	-0.087035	-0.20308	-0.34814	-0.031584	0.15133	0.36203	0.29396	0.45195	0	-0.031535	-0.073583	-0.12614	-0.087424	-0.045419
CEP19	84984	0	-0.020862	-0.048677	-0.041132	-0.061397	-0.20479	-0.053328	0.024061	-0.040128	0	0.067436	0.15735	-0.075938	0.22858	0.18374
CEP192	55125	0	-0.0038079	-0.0088851	-0.063539	-0.040886	-0.041611	0.011082	-0.018666	-0.051225	0	-0.044274	-0.10331	-0.22285	-0.44745	-0.54139
CEP250	11190	0	-0.0089925	-0.020983	-0.036809	-0.013387	0.022656	0.0080917	0.019762	0.013253	0	0.004661	0.010876	-0.20305	-0.22085	-0.15138
CEP290	80184	0	-0.0020696	-0.0048291	-0.05107	-0.020798	-0.0046673	-0.035653	-0.035746	-0.033208	0	-0.037486	-0.087468	-0.14385	-0.36089	-0.33608
CEP350	9857	0	0.015863	0.037015	0.16851	0.2607	0.27764	0.2828	0.2631	0.1981	0	0.05007	0.11683	0.22676	0.66523	0.76727
CEP41	95681	0	-0.0018415	-0.0042968	-0.0078557	-0.012536	-0.0078259	0.00035014	-0.0054679	-0.011985	0	-0.0025892	-0.0060414	-0.010206	-0.029134	-0.037789
CEP44	80817	0	-0.0016268	-0.0037959	-0.0043468	-0.0072634	-0.0050515	-0.0051956	-0.0054118	-0.0060152	0	-0.0026868	-0.0062693	-0.012187	-0.017919	-0.020732
CEP55	55165	0	-0.0061251	-0.014292	-0.022403	-0.030106	-0.020642	-0.016069	-0.010906	-0.0084077	0	-0.0044928	-0.010483	-0.019844	-0.03836	-0.041812
CEP57	9702	-0.0009786	-0.0034918	-0.0068427	-0.010819	-0.031645	-0.038966	-0.032946	-0.022089	-0.0029189	0	-0.00021867	-0.00051023	-0.0019792	-0.04457	-0.073978
CEP57L1	285753	0	-0.0013823	-0.0032255	-0.024373	-0.15049	-0.10337	-0.07317	0.079116	0.35179	0	-0.037286	-0.087	-0.060408	-0.40541	-0.54974
CEP63	80254	0	-0.0027916	-0.0065137	0.01003	0.047059	0.0053502	-0.10446	-0.053987	-0.026556	0	0.10721	0.25016	0.20236	-0.039083	-0.17009
CEP68	23177	0	-0.0035457	-0.0082732	-0.055783	-0.073111	-0.053312	-0.064606	-0.062698	-0.042218	0	-0.024594	-0.057386	-0.096951	-0.12716	-0.15228
CEP70	80321	-0.019345	-0.034337	-0.054326	-0.070406	-0.079507	-0.20914	-0.36385	-0.38796	-0.26648	0	0.097651	0.22785	0.42796	0.12788	0.056802
CEP72	55722	-0.0024828	-0.0097172	-0.019363	-0.004005	0.0088147	0.0043878	0.010737	0.024269	0.039634	0	-0.029303	-0.068374	-0.10844	-0.14435	-0.16339
CEP78	84131	0	-0.040684	-0.094929	-0.12197	-0.11398	-0.077008	-0.072575	-0.074307	-0.13463	0	-0.11737	-0.27386	-0.27538	-0.54468	-0.31432
CEP85	64793	0	0.0096528	0.022523	0.1377	0.28257	0.22059	0.48033	0.29849	0.22192	0	-0.013664	-0.031883	-0.47944	-0.14804	-0.0536
CEP85L	387119	0	-0.0038101	-0.0088903	-0.028959	-0.013568	-0.005812	-0.0066002	-0.0079073	-0.0068332	0	0.0011092	0.0023397	0.0043171	0.0055393	0.007065
CEP89	84902	0	-0.0051666	-0.012055	-0.014635	-0.030841	-0.045432	-0.057226	-0.060223	-0.058766	0	-0.012831	-0.029938	-0.051835	-0.033342	-0.014006
CEP95	90799	-0.00015971	-0.0075897	-0.017496	-0.011251	0.0051688	-0.003086	-0.012893	-0.0098754	-0.0018885	0	-0.0075904	-0.017711	-0.021069	-0.03038	-0.0067123
CEP97	79598	0	-0.026917	-0.062805	-0.081837	-0.011007	0.036362	0.018112	0.12247	0.36223	0	0.011959	0.027904	0.018361	0.13195	0.12275
CEPT1	10390	0	-0.0011888	-0.002774	-0.0035632	-0.0070779	-0.010978	-0.011815	-0.016659	-0.016362	0	-0.0062561	-0.014597	-0.018493	-0.050509	-0.058055
CERCAM	51148	0	-0.010822	-0.025251	-0.043287	-0.10949	-0.12411	-0.12319	-0.14752	-0.12171	0	-0.019007	-0.04435	-0.073371	-0.020064	-0.0020275
CERK	64781	0	-0.055833	-0.13028	-0.4855	-0.53231	-0.38384	-0.22018	-0.19838	-0.16437	0	-0.0050518	-0.011788	-0.020207	-0.057451	0.0053011
CERS2	29956	0	-0.0010241	-0.0023895	-0.0035977	-0.0094114	-0.0016771	-0.0024481	-0.0028452	-0.0033581	0	-0.001351	-0.0031522	-0.0047172	-0.017726	-0.015523
CERS4	79603	0	-0.012389	-0.028908	-0.044094	-0.098008	-0.13605	-0.13471	-0.13832	-0.13626	0	-0.0081766	-0.019079	-0.030212	-0.038976	-0.10851
CERS5	91012	0	0.046986	0.10963	0.16174	0.19721	0.059814	0.085815	0.080882	0.072197	0	-0.019742	-0.046064	-0.091233	-0.11358	-0.13991
CERS6	253782	0	-0.029593	-0.069051	-0.10634	-0.15449	-0.16521	-0.16132	-0.14129	-0.12417	0	-0.0028812	-0.0067227	-0.011525	-0.10675	-0.16448
CES1	1066	7.9613e-05	0.00285	0.006544	0.010997	0.01745	0.017675	0.017875	0.017626	0.018052	0	0.0016953	0.0039557	0.0064072	0.014995	0.023782
CES2	8824	0	0.0010208	0.0023819	0.0069358	0.0071244	0.0023929	-0.0016557	-0.0082725	-0.018022	0	-0.0013603	-0.003174	-0.0049917	-0.0030757	-0.052931
CES3	23491	0	-0.00068102	-0.001589	-0.003337	-0.0042107	-0.0017774	0.00037787	0.00019778	0.00022086	0	0.0033953	0.0079225	0.014859	0.020139	0.033464
CETN2	1069	0	0.038809	0.090554	0.13365	-0.080212	-0.27435	-0.42789	-0.35973	-0.47591	0	0.02695	0.062883	0.25885	0.25885	0.17968
CETN3	1070	0	-0.024447	-0.057043	-0.085661	-0.10206	-0.099607	-0.15271	-0.19608	-0.24932	0	0.016916	0.03947	0.093563	0.17664	0.18316
CFB	629	0	0.0047754	0.011142	0.045236	0.080852	0.082218	0.036393	0.025641	-0.0039604	0	0.019922	0.046484	-0.011724	-0.07849	-0.14465
CFD	1675	0	0.002187	0.005103	0.008748	0.063061	0.058301	0.10269	0.07767	0.070683	0	-0.10464	-0.24417	-0.41858	-0.62786	-1.1147
CFDP1	10428	0	0.003418	0.0079753	0.014095	-0.013361	-0.039117	-0.027089	-0.027393	-0.026038	0	0.012505	0.029177	0.023816	0.021238	0.020283
CFH	3075	0	0.36132	0.84309	1.4513	1.2944	1.2922	0.83098	0.37415	0.089543	0	0.057794	0.13485	-0.037733	-0.68731	-1.2257
CFI	3426	0	0.001747	0.0040764	0.0092097	0.002817	-0.017181	-0.15761	-0.1969	-0.32475	0	-0.0098836	-0.023062	-0.027358	-0.017143	-0.08769
CFL1	1072	0	-0.00074814	-0.0017457	-0.0040061	-0.0060747	-0.0050142	-0.0045815	-0.0047395	-0.0050243	0	0.012242	0.028565	0.029563	0.012112	0.0091393
CFL2	1073	0	-0.026168	-0.061059	-0.10246	-0.1383	-0.1333	-0.030641	0.090314	0.1416	0	0.026782	0.062491	0.13867	-0.0182	-0.020099
CFLAR	8837	0.013563	0.032544	0.057853	0.094787	0.083436	0.067817	0.06841	0.08809	0.14682	0	-0.0024112	-0.0056261	-0.046858	-0.062761	-0.17969
CFTR	1080	0	-0.0031729	-0.0074034	-0.035592	-0.031395	-0.027546	-0.026052	-0.027744	-0.037219	0	-0.0071781	-0.016749	-0.029673	-0.047913	-0.065876
CGGBP1	8545	0.0029836	0.014533	0.029932	0.015455	-0.027865	-0.03285	-0.037636	-0.023275	-0.029568	0	0.0087087	0.02032	0.033665	0.031311	0.018035
CGN	57530	0	-0.0040135	-0.0093649	-0.014348	0.0017913	-0.00091086	-0.0049831	-0.0048729	-0.0083329	0	-0.017803	-0.041541	-0.06961	-0.060397	-0.031254
CGREF1	10669	0	-0.006254	-0.014593	-0.020529	-0.041477	-0.06428	-0.02755	-0.029778	-0.036735	0	-0.0034269	-0.0079961	-0.0063711	-0.0002384	-0.071682
CGRRF1	10668	0	-0.015639	-0.03649	-0.059634	-0.036893	-0.0041055	0.024311	0.064446	0.13014	0	-0.014361	-0.033509	-0.048112	-0.011208	0.0092719
CH25H	9023	0	0.073345	0.24826	0.30642	0.25852	0.11323	0.094272	0.16114	0.13853	0	0.0038814	0.0090565	0.072904	0.042313	0.064648
CHAC1	79094	0	0.00075553	0.0017629	0.0029098	0.0049256	0.0058144	0.0065975	0.0055929	0.0057281	0	0.0012594	0.0029385	0.0048406	0.009995	0.011008
CHAC2	494143	0	0.0041201	0.0096137	0.018631	0.0076631	0.057891	0.13348	0.13074	0.05283	0	0.015909	0.037122	0.062083	0.068097	0.1289
CHAF1A	10036	0	-0.0037256	-0.008693	-0.015592	-0.017467	-0.025136	0.0030448	-0.0013141	-0.0020238	0	-0.0067053	-0.015646	-0.031249	-0.059447	-0.074519
CHAF1B	8208	0	0.030649	0.071515	0.12838	-0.038465	-0.23737	-0.072945	-0.0060509	-0.032136	0	-0.019517	-0.04554	0.029992	-0.16615	-0.20207
CHAMP1	283489	0	-0.024716	-0.057671	0.041316	0.084196	-0.10939	-0.02593	-0.10474	-0.035096	0	-0.022335	-0.052116	-0.076233	0.043051	0.10423
CHCHD1	118487	0	0.0020273	0.0047305	0.0052815	0.0057966	0.0065709	0.0073778	0.0073588	0.0075669	0	0.0068365	0.015952	0.011828	0.0087153	0.012069
CHCHD10	400916	0	0.00031129	0.00072634	0.0013722	0.0057999	0.011992	0.018038	0.025321	0.043036	0	0.0099463	0.023208	0.03877	0.012023	0.0083529
CHCHD2	51142	-0.0011624	-0.0038901	-0.007527	-0.011471	-0.012623	-0.019474	-0.0091258	0.001962	0.021289	0	-0.00088088	-0.0020554	-0.0029597	-0.0059664	-0.02098
CHCHD3	54927	0	-0.00079696	-0.0018596	-0.062795	-0.34656	-0.21183	-0.2278	0.11711	0.29904	0	0.18281	0.42656	-0.068195	-0.23039	-0.18628
CHCHD4	131474	0	-0.00097037	-0.0022642	-0.0038346	-0.00362	-0.00375	-0.0038572	-0.0038126	-0.0039683	0	-0.00064981	-0.0015162	-0.0024446	-0.003793	-0.0039323
CHCHD5	84269	0	-0.0062404	-0.014561	-0.02057	0.11259	-0.010535	0.083905	0.029203	-0.17087	0	0.10276	0.23977	0.33716	0.090817	-0.064609
CHCHD6	84303	0	0.0056858	0.013267	0.027093	-0.02116	-0.2781	-0.22217	-0.22553	-0.077485	0	0.059224	0.13819	0.22488	-0.0041846	-0.062034
CHCHD7	79145	0	0.053161	0.12404	0.096504	-0.23198	-0.40923	-0.3024	-0.32867	-0.0069687	0	0.07859	0.18338	0.52724	0.21398	0.069366
CHD1L	9557	0	-0.021304	-0.049709	-0.085215	-0.14181	-0.094011	-0.062505	-0.079109	-0.081075	0	-0.020413	-0.047631	-0.088171	-0.13682	-0.22398
CHD2	1106	0	-0.0054811	-0.012789	-0.023367	-0.017804	-0.01316	-0.0075697	-0.0010469	0.01229	0	0.0052256	0.012193	0.021546	0.029815	0.08232
CHD3	1107	1.9932e-05	0.00054742	0.0012507	0.0019889	0.0061574	0.002506	0.0016583	0.00041758	0.00050723	0	0.0021243	0.0049567	0.008282	0.01594	0.019794
CHD4	1108	0	-0.0013603	-0.0031741	-0.005128	-0.0052381	-0.0048817	-0.0068028	-0.010212	-0.006348	0	-0.0033598	-0.0078396	-0.0057498	-0.0047773	-0.0041399
CHD6	84181	0	-0.0058941	-0.013753	-0.02054	-0.023956	-0.011755	-0.00045104	-0.00050761	-0.00014263	0	-0.010003	-0.023339	-0.028495	-0.00089685	0.025421
CHD7	55636	0	-0.027201	-0.063468	-0.11925	-0.020273	0.043218	0.1993	0.15896	0.13269	0	-0.099851	-0.23299	-0.31329	-0.26966	-0.043243
CHD8	57680	0	-0.0095944	-0.022387	0.0090839	-0.0066567	0.12276	0.065233	-0.020938	-0.035635	0	0.021924	0.0064442	-0.085316	0.35659	0.31493
CHD9	80205	-9.4242e-06	-0.00044998	-0.0010374	-0.0019656	-0.0037633	-0.0024504	-0.0027514	-0.0018906	-0.00056389	0	-0.0012862	-0.0030332	-0.0068786	-0.0057895	-0.0081991
CHDH	55349	0	-0.005341	-0.012462	-0.0224	-0.021999	-0.031211	-0.020489	-0.021728	-0.02136	0	-0.002839	-0.0066242	-0.012662	-0.0031281	-0.024482
CHEK1	1111	0	0.03553	0.082903	0.14025	0.048289	-0.054644	-0.14096	-0.069479	-0.089641	0	-0.047196	-0.11012	-0.018807	-0.004277	-0.053458
CHEK2	11200	0	-0.0017045	-0.0039771	-0.0066419	-0.011113	-0.017821	-0.017498	-0.017491	-0.016871	0	-0.0021538	-0.0050255	-0.007911	-0.023021	-0.023429
CHERP	10523	0	-0.0084109	-0.019626	-0.035799	-0.027355	-0.0035999	0.022122	0.017285	0.01641	0	-0.010531	-0.024573	-0.050465	0.0067387	0.049769
CHFR	55743	0	0.019568	0.045659	0.091941	0.11261	0.1539	0.11971	0.10556	-0.063835	0	-0.0010361	-0.0024175	-0.13218	-0.20571	-0.23444
CHGA	1113	0	0.0026737	0.0062386	0.010672	0.02472	0.020083	0.020994	0.020734	0.024612	0	0.0015888	0.0037072	0.0070349	0.015894	0.029283
[truncated: 10,495 more rows]

## Sheet: Histone Cluster 1
		Phase 1									Phase 1
				Phase 2									Phase 2
						Phase 3									Phase 3
GENE_SYMBOL	ENTREZ_ID	H1N1_0h	H1N1_3h	H1N1_7h	H1N1_12h	H1N1_18h	H1N1_24h	H1N1_30h	H1N1_36h	H1N1_48h	H5N1_0h	H5N1_3h	H5N1_7h	H5N1_12h	H5N1_18h	H5N1_24h
HIST1H1A	3024	-0.035272	-0.059843	-0.092605	-0.12875	-0.30588	-0.40194	-0.74708	-0.57512	-0.45358	0	0.01496	0.034906	-0.0037719	0.029321	0.0095322
HIST1H1B	3009	0	-0.0020759	-0.0048437	-0.0070379	0.031138	-0.15852	-0.35721	-0.40848	-0.24875	0	0.0043209	0.010082	0.017284	-0.1619	-0.14356
HIST1H1C	3006	0	0.054225	0.12652	0.17526	0.14423	-0.051408	-0.33061	-0.29893	-0.23266	0	-0.025463	-0.059414	-0.054101	0.093879	-0.048745
HIST1H1D	3007	0	-0.029889	-0.069742	-0.071722	-0.11245	-0.18136	-0.32332	-0.32142	-0.096317	0	-0.0087734	-0.020471	-0.053956	-0.061186	-0.1023
HIST1H1E	3008	0	-0.02839	-0.066244	-0.098397	-0.011683	-0.051826	-0.35909	-0.48375	-0.24279	0	-0.010545	-0.024606	-0.042155	-0.020421	-0.016147
HIST1H1T	3010	8.3741e-05	0.00050495	0.0010666	0.0016701	0.0039485	0.0012334	0.0015267	0.0015576	0.0017194	0	0.0011422	0.0026652	0.0047254	0.0072242	0.010051
