# Supplementary material for: DeltaNeTS+: elucidating the mechanism of drugs and diseases using gene expression and transcriptional regulatory networks
Source: BMC Bioinformatics. 2021 Mar 4;22:108. doi: 10.1186/s12859-021-04046-2 (PMC7934467; doi:10.1186/s12859-021-04046-2)
Supplement: Supplementary file 6 — Additional file 6. GO enrichment analysis of WGCNA modules derived from DeltaNeTS+ analysis of H1N1 and H5N1 influenza-A infection in Calu-3 (terms with adjusted p-value < 0.5 are highlighted in red) [file 12859_2021_4046_MOESM6_ESM.xlsx]

## Sheet: GO_M1
ID	Description	pvalue	p.adjust	qvalue	geneID	Count
GO:0032201	telomere maintenance via semi-conservative replication	8.4056e-06	0.0327235	0.0321025	65057/5111/5422/23649/5424/10714/5557/5558/5981/5983/5984/5985/6117/6118/7014	15
GO:0033260	nuclear DNA replication	1.41563e-05	0.0327235	0.0321025	65057/546/675/8318/8317/29980/3978/5111/5422/23649/5424/10714/5557/5558/5888/5981/5983/5984/5985/6117/6118/7014/57418	23
GO:0006261	DNA-dependent DNA replication	2.00552e-05	0.0327235	0.0321025	65057/546/675/8318/990/8317/29980/79075/146956/54465/348654/64785/3978/222229/4172/4173/4174/4175/4176/2956/4998/5000/5001/5111/5422/23649/5424/10714/5427/5557/5558/201973/5888/5981/5983/5984/5985/10535/6117/6118/8243/7014/9984/8914/4796/11169/57418/7486/56897/84083	50
GO:0007030	Golgi organization	5.2395e-05	0.0475665	0.0466638	10142/10565/57584/5205/57198/983/11113/9382/22796/25839/91949/1453/79659/2801/9950/2804/64083/55204/26003/51361/81562/5594/399687/55968/23363/11235/5587/10419/339122/89866/10484/10494/8675/53407/6811/10228/23423/60684/51112/8615/8674/7443/9183	43
GO:0044786	cell cycle DNA replication	6.47905e-05	0.0475665	0.0466638	65057/546/675/8318/8317/29980/3978/2956/5111/5422/23649/5424/10714/5557/5558/5888/5981/5983/5984/5985/6117/6118/8243/7014/57418	25
GO:0006695	cholesterol biosynthetic process	6.80215e-05	0.0475665	0.0466638	10449/47/1080/1727/1595/1718/1717/10682/79071/2222/2224/9453/3157/3158/3837/3930/4047/6307/4598/4802/50814/5563/22937/6319/6667/6720/6721	27
GO:1902653	secondary alcohol biosynthetic process	6.80215e-05	0.0475665	0.0466638	10449/47/1080/1727/1595/1718/1717/10682/79071/2222/2224/9453/3157/3158/3837/3930/4047/6307/4598/4802/50814/5563/22937/6319/6667/6720/6721	27
GO:0008203	cholesterol metabolic process	9.98539e-05	0.0547609	0.0537217	10449/37/47/8542/351/1080/1727/1595/84649/1718/1717/10682/79071/2053/2222/2224/2232/9453/3157/3158/80270/3837/3930/3949/26119/64788/4047/6307/4598/4802/50814/114879/255738/5563/22937/6319/6667/6720/6721/55809/158219	41
GO:0006399	tRNA metabolic process	0.000100684	0.0547609	0.0537217	16/9255/54522/1615/55157/1653/112487/55250/26610/54859/2058/23016/10667/2193/10056/2617/283459/2976/9330/3376/55699/3735/9692/51520/9836/131965/4677/79731/64172/10775/5464/118672/26024/150962/126789/55278/10556/10799/51493/54938/146857/80222/25917/1787/54802/55621/93587/158234/55039/54482/81627/79979/55006/55687/80746/79042/9097/7407	58
GO:1902652	secondary alcohol metabolic process	0.000120058	0.0587686	0.0576534	10449/37/47/8542/351/1080/1727/120227/1595/84649/1718/1717/10682/79071/2053/2222/2224/2232/9453/3157/3158/80270/3837/3930/3949/26119/64788/4047/6307/4598/4802/50814/114879/255738/5563/22937/6319/6667/6720/6721/55809/158219	42
GO:0019400	alditol metabolic process	0.000164346	0.0694336	0.068116	231/84649/8291/2584/2710/256356/2820/26509/5106/283871	10
GO:0006270	DNA replication initiation	0.000179797	0.0694336	0.068116	8318/990/8317/222229/4172/4173/4174/4175/4176/4998/5000/5001/5422/23649/57418/56897	16
GO:0043039	tRNA aminoacylation	0.000186346	0.0694336	0.068116	16/9255/1615/55157/2058/10667/2193/10056/2617/283459/3376/55699/3735/51520/4677/79731/5464/55278/54938/80222/7407	21
GO:0090181	regulation of cholesterol metabolic process	0.000198584	0.0694336	0.068116	37/1595/84649/1717/79071/2053/2222/2224/9453/3157/3837/3949/26119/64788/4047/4598/4802/22937/6319/6667/6720/6721/158219	23
GO:0043038	amino acid activation	0.000279682	0.0871089	0.0854558	16/9255/1615/55157/2058/10667/2193/10056/2617/283459/3376/55699/3735/51520/4677/79731/5464/55278/54938/80222/7407	21
GO:0016125	sterol metabolic process	0.000284728	0.0871089	0.0854558	10449/37/47/8542/351/1080/1727/285440/1595/84649/1718/1717/10682/84650/79071/2053/2222/2224/2232/9453/3157/3158/80270/3837/3930/3949/26119/64788/4047/6307/4598/4802/50814/114879/255738/5563/22937/6319/6667/6720/6721/55809/158219	43
GO:0016126	sterol biosynthetic process	0.000372237	0.107182	0.105148	10449/47/1080/1727/1595/1718/1717/10682/79071/2222/2224/9453/3157/3158/3837/3930/4047/6307/4598/4802/50814/5563/22937/6319/6667/6720/6721	27
GO:0030641	regulation of cellular pH	0.00056423	0.146475	0.143696	282679/480/535/50617/51606/552/596/1080/1182/25932/1201/1657/5594/5538/55647/83959/6508/6548/84679/23557/10312/9777/55858/65082	24
GO:0051452	intracellular pH reduction	0.000636703	0.146475	0.143696	282679/535/50617/51606/552/596/1182/25932/1201/1657/5538/55647/23557/10312	14
GO:0006071	glycerol metabolic process	0.000658317	0.146475	0.143696	84649/8291/2710/256356/2820/26509/5106/283871	8
GO:0007039	protein catabolic process in the vacuole	0.000658317	0.146475	0.143696	23400/2629/3920/55353/3949/79589/10312/55737	8
GO:0098911	regulation of ventricular cardiac muscle cell action potential	0.000658317	0.146475	0.143696	274/1739/1824/1829/3728/10008/9722/5318	8
GO:0042157	lipoprotein metabolic process	0.000778176	0.160902	0.157848	84945/347/8542/25999/84649/8813/2629/8733/3685/3949/11313/255738/10400/80055/9488/5279/93183/84720/9091/51604/55650/5465/5494/5538/11152/56270/55062/79844/23390/84243/51201/253832/340481/254887/25921/51114	36
GO:0007018	microtubule-based movement	0.000838926	0.160902	0.157848	10096/8546/8120/26985/10239/351/57584/166379/583/55330/63915/55036/1062/1201/23059/22820/9787/146754/667/84062/1780/1781/79659/51626/2319/2622/10013/3312/56912/28981/8100/10300/3832/23303/56992/10112/9585/3835/11004/3797/24137/3800/22920/3833/90990/3837/3895/3916/167691/4976/5108/5195/5590/5874/23557/80208/6687/117178/27148/23353/55638/7014/26146/92104/150737	65
GO:0034502	protein localization to chromosome	0.000843671	0.160902	0.157848	65057/546/91272/675/9184/10575/10574/983/157570/2146/9555/55506/3550/221496/222229/4436/10039/25913/55920/6117/6118/7014/26277/51112/7272/55135/7520/9183	28
GO:0006418	tRNA aminoacylation for protein translation	0.000854638	0.160902	0.157848	16/9255/1615/55157/2058/10667/2193/10056/2617/3376/55699/3735/51520/4677/79731/5464/54938/80222/7407	19
GO:0044242	cellular lipid catabolic process	0.000917884	0.166409	0.163251	7920/171586/57406/30/10449/37/38/8310/208/224/23600/1373/1374/66002/4051/221955/1891/1892/1632/2108/2110/2166/2629/57704/2639/2760/26061/3032/3074/3295/3417/3949/83752/4023/27349/23417/4668/222236/5106/23042/5321/5336/57104/10908/5465/5538/5580/10999/6609/79644	50
GO:0030100	regulation of endocytosis	0.00104385	0.182487	0.179024	10347/81/196527/302/160/163/274/55589/114781/718/867/23607/967/25999/1445/1601/8291/29904/2042/3077/3092/9026/3685/3949/26119/4043/90678/9863/4240/399687/7376/8650/4983/255738/5291/5336/5468/5530/5532/5538/5587/5770/5795/29108/55647/5869/5879/80230/6455/6456/8724/85439/6850/23208/7249/7251/10103/29978/8674/51160/7474	61
GO:0051453	regulation of intracellular pH	0.00113994	0.182941	0.17947	282679/535/50617/51606/552/596/1080/1182/25932/1201/1657/5538/55647/83959/6508/6548/84679/23557/10312/9777/55858/65082	22
GO:0071404	cellular response to low-density lipoprotein particle stimulus	0.00114966	0.182941	0.17947	928/3157/3688/3949/4023/5468/9655/6721/6850	9
GO:0045005	DNA-dependent DNA replication maintenance of fidelity	0.00118872	0.182941	0.17947	546/675/29980/146956/54465/348654/2956/5111/5424/201973/5888/9984/8914/4796/7486/84083	16
GO:0006637	acyl-CoA metabolic process	0.00123331	0.182941	0.17947	51166/10157/38/84320/47/641371/55856/80221/2180/2182/23305/55902/84649/60481/79071/2639/3157/3158/3295/23417/4598/4967/5160/5162/8050/5164/5538/6319/79966/8803	30
GO:0035383	thioester metabolic process	0.00123331	0.182941	0.17947	51166/10157/38/84320/47/641371/55856/80221/2180/2182/23305/55902/84649/60481/79071/2639/3157/3158/3295/23417/4598/4967/5160/5162/8050/5164/5538/6319/79966/8803	30
GO:0030705	cytoskeleton-dependent intracellular transport	0.00129654	0.186664	0.183122	81/8546/8120/26985/10239/351/57584/166379/55330/63915/1201/23059/22820/667/84062/1780/79659/51626/2319/54874/51361/29911/3312/56912/28981/8100/3797/24137/3800/22920/3916/167691/80179/4976/5108/5195/5590/5874/23557/80208/6687/117178/23353/55638/7014/26146/92104/150737/10376/203068	50
GO:0006297	nucleotide-excision repair, DNA gap filling	0.00134345	0.187891	0.184325	3978/3981/5111/5424/10714/5981/5983/5984/5985/6117/6118/7515	12
GO:1902749	regulation of cell cycle G2/M phase transition	0.00139757	0.19003	0.186424	10121/10142/7840/351/672/23476/85417/994/990/8317/983/55755/80279/1063/55125/80184/95681/9702/84131/92421/9793/1453/80169/8454/29980/1781/8444/11116/9555/23354/3161/60672/2956/57504/8883/4869/4957/4998/5108/5569/5518/8766/55920/9401/9814/51347/11073/7157/22974/203068/84936	51
GO:0010389	regulation of G2/M transition of mitotic cell cycle	0.00143911	0.190391	0.186778	10121/10142/7840/351/672/23476/85417/994/990/8317/983/55755/80279/1063/55125/80184/95681/9702/84131/92421/9793/1453/80169/8454/29980/1781/11116/23354/3161/60672/2956/57504/8883/4957/4998/5108/5569/5518/8766/55920/9401/9814/51347/11073/22974/203068/84936	47
GO:0006517	protein deglycosylation	0.00152197	0.196054	0.192334	175/80267/4121/11253/4124/4122/23324/10299/10956/91445/6048/56886/55757	13
GO:0045851	pH reduction	0.00164826	0.206877	0.202951	282679/535/50617/51606/552/596/1182/25932/1201/1657/5538/55647/23557/10312	14
GO:0000070	mitotic sister chromatid segregation	0.00172941	0.207181	0.203249	29945/546/91272/699/9184/990/55755/1062/1063/5119/92421/129563/9787/79075/9700/348654/9555/3550/3619/10300/3835/11004/24137/3833/84861/3837/4085/23310/64151/10783/83540/51203/23047/10464/5518/84722/9232/8766/81929/8243/10592/10615/7272/9183/11130	45
GO:0046165	alcohol biosynthetic process	0.00173532	0.207181	0.203249	10449/47/231/1080/1727/120227/1595/1718/1717/10682/79071/2222/2224/2629/2672/9453/3157/3158/51447/51477/3707/3837/3930/4047/6307/4598/4802/50814/5031/5106/283871/5336/23262/5563/22937/6319/6667/9517/79644/6720/6721	41
GO:0015780	nucleotide-sugar transmembrane transport	0.0021073	0.23989	0.235337	7355/23443/55032/84912/55343/51006/11046	7
GO:0090161	Golgi ribbon formation	0.0021073	0.23989	0.235337	2801/64083/399687/10419/8675/10228/8674	7
GO:0006885	regulation of pH	0.00226723	0.252229	0.247442	282679/480/535/50617/51606/552/596/1080/1182/25932/1201/1657/5594/5164/5538/55647/83959/6508/6548/84679/23557/10312/9777/55858/65082	25
GO:0030004	cellular monovalent inorganic cation homeostasis	0.00270813	0.294584	0.288994	282679/476/478/480/535/50617/51606/552/596/1080/1182/25932/1201/1657/5594/5538/55647/83959/6508/6548/84679/23557/10312/9777/55858/65082	26
GO:0072329	monocarboxylic acid catabolic process	0.00298494	0.313551	0.3076	18/7920/171586/30/10449/37/38/8310/10327/208/224/7915/23600/1374/66002/4051/1891/1892/1632/2108/2110/2166/2639/26061/3032/112817/3295/3425/83752/27349/23417/5106/5465/10999/9942	35
GO:0000086	G2/M transition of mitotic cell cycle	0.00312799	0.313551	0.3076	10121/10142/7840/351/672/23476/805/9133/85417/994/990/8317/983/5218/55755/80279/1063/55125/80184/95681/9702/84131/92421/11113/9793/1453/80169/8454/29980/1781/11116/23354/3161/79831/10657/84930/60672/2956/57504/8883/4957/4998/5108/5569/9088/23236/5518/8766/55920/9401/9814/6502/51347/11073/22974/203068/84936	57
GO:0009152	purine ribonucleotide biosynthetic process	0.00324351	0.313551	0.3076	38/47/2180/2182/23305/55902/113/158/159/205/221264/226/405/471/1537/55526/60481/79071/2026/2584/2639/8833/2821/2977/3098/3939/23417/4831/29922/4967/55753/8473/53354/80025/9061/142/5160/5162/8050/5164/5207/5213/5230/5236/283209/65018/5465/10891/5538/5563/6319/79966	52
GO:0071402	cellular response to lipoprotein particle stimulus	0.00325812	0.313551	0.3076	6868/928/3157/3688/3949/4023/4615/5468/9655/6721/6850	11
GO:0097066	response to thyroid hormone	0.00325812	0.313551	0.3076	231/302/308/54675/1514/10634/2629/2729/4005/10891/5962	11
GO:0045807	positive regulation of endocytosis	0.00326682	0.313551	0.3076	10347/81/196527/302/160/163/718/867/967/25999/1601/29904/3077/3092/9026/3685/3949/26119/9863/4240/399687/255738/5336/5468/5530/5538/5795/29108/6455/6850/7251/10103/51160/7474	34
GO:0042594	response to starvation	0.00337065	0.315161	0.30918	38/158/22863/596/659/144577/867/23274/1312/1373/1515/1824/10919/27102/3992/11167/23710/10634/2629/2752/3077/3312/55846/11133/3920/23367/51520/5594/8131/5106/255738/5207/30849/5468/10891/5563/5587/10670/10325/81929/27244/6715/6720/6721/6752/8428/23334/7157/9706/7486	50
GO:0030166	proteoglycan biosynthetic process	0.00341237	0.315161	0.30918	659/124583/79586/54480/50515/113189/56548/83539/337876/55790/2132/2137/26035/222537/90161/6934/10090/1462	18
GO:0031297	replication fork processing	0.00352394	0.315499	0.309512	546/675/146956/54465/348654/5111/201973/5888/9984/4796/7486/84083	12
GO:0050732	negative regulation of peptidyl-tyrosine phosphorylation	0.00354494	0.315499	0.309512	867/11116/9052/25998/79705/9961/4771/10464/5518/5580/5590/9467/58533/8651/9655/7251/84313	17
GO:0044839	cell cycle G2/M phase transition	0.00370576	0.32015	0.314075	10121/10142/7840/351/672/23476/805/9133/85417/994/990/8317/983/5218/55755/80279/1063/55125/80184/95681/9702/84131/92421/11113/9793/1453/80169/8454/29980/1781/8444/11116/9555/23354/3161/79831/10657/84930/60672/2956/57504/8883/4869/4957/4998/5108/5569/9088/23236/5518/8766/55920/9401/9814/6502/51347/11073/7157/22974/203068/84936	61
GO:0006694	steroid biosynthetic process	0.0039636	0.32015	0.314075	10449/47/231/23600/476/1080/1727/120227/1595/1718/1717/10682/79071/2222/2224/2232/2264/2672/9453/3157/3158/3294/3295/80270/3837/3930/4047/6307/4598/4802/50814/9885/114880/114883/10891/5563/22937/6319/6667/6715/79644/6720/6721/29842/55809	45
GO:0006641	triglyceride metabolic process	0.00402475	0.32015	0.314075	2180/2182/392636/22863/718/1373/1374/84649/128486/2710/256356/3949/64788/4023/7376/80025/5106/255738/11145/57104/5781/376497/6720/79718	24
GO:0010970	transport along microtubule	0.00408025	0.32015	0.314075	8546/8120/26985/10239/351/57584/166379/55330/63915/1201/23059/22820/667/84062/1780/79659/51626/2319/3312/56912/28981/8100/3797/24137/3800/22920/3916/167691/4976/5108/5195/5590/5874/23557/80208/6687/117178/23353/55638/7014/26146/92104/150737	43
GO:0099111	microtubule-based transport	0.00408025	0.32015	0.314075	8546/8120/26985/10239/351/57584/166379/55330/63915/1201/23059/22820/667/84062/1780/79659/51626/2319/3312/56912/28981/8100/3797/24137/3800/22920/3916/167691/4976/5108/5195/5590/5874/23557/80208/6687/117178/23353/55638/7014/26146/92104/150737	43
GO:0006639	acylglycerol metabolic process	0.00416539	0.32015	0.314075	7920/57406/2180/2182/392636/22863/718/1373/1374/221955/84649/1606/160851/128486/2710/256356/3949/64788/4023/7376/80025/5106/255738/11145/57104/5781/376497/6720/79718	29
GO:0007035	vacuolar acidification	0.00416551	0.32015	0.314075	535/50617/51606/25932/1201/1657/5538/23557/10312	9
GO:0006643	membrane lipid metabolic process	0.00451866	0.32015	0.314075	55750/392636/224/7915/8705/2583/29956/1201/5476/8813/60481/79071/2629/57704/2720/2760/8733/3074/4668/4706/94103/23042/10400/80055/9488/5279/93183/84720/9091/51604/55650/5518/5538/5580/5587/25865/5660/347735/10955/256987/6609/124976/9517/6483/10402/256435/55852/7132/7368/9218	50
GO:0008340	determination of adult lifespan	0.00464303	0.32015	0.314075	3416/4436/2956/8438/29842/7157/7486	7
GO:0010826	negative regulation of centrosome duplication	0.00464303	0.32015	0.314075	672/899/55755/2648/4869/4682/91147	7
GO:0051095	regulation of helicase activity	0.00464303	0.32015	0.314075	26097/4331/4436/2956/25913/6118/7157	7
GO:0055094	response to lipoprotein particle	0.00478679	0.32015	0.314075	928/3157/3688/3949/4023/4615/5468/9655/6721/6850	10
GO:0046474	glycerophospholipid biosynthetic process	0.00505767	0.32015	0.314075	171586/51205/55750/56894/56895/377/1040/8760/10390/1120/54675/1606/8813/55500/2263/2264/9896/2549/9846/8733/23171/3631/56623/3636/253558/4534/64419/9110/55613/5130/10400/80055/5297/5298/9488/5279/93183/84720/9091/51604/55650/5288/5291/30849/57605/5321/5336/5337/59339/65977/81490/5781/80230/376497/23446/57153/56910/132001/55697	59
GO:0032392	DNA geometric change	0.0051063	0.32015	0.314075	301/546/8318/9557/1653/2068/3148/4173/4175/4176/4331/80119/25913/5888/8438/9401/6117/6118/6594/7157/7486/56897/7520/84083	24
GO:0006638	neutral lipid metabolic process	0.00512244	0.32015	0.314075	7920/57406/2180/2182/392636/22863/718/1373/1374/221955/84649/1606/160851/128486/2710/256356/3949/64788/4023/7376/80025/5106/255738/11145/57104/5781/376497/6720/79718	29
GO:0006664	glycolipid metabolic process	0.00512244	0.32015	0.314075	7915/8705/2583/1201/5476/8813/2629/57704/2720/2760/8733/3074/4668/4706/80055/9488/5279/93183/84720/9091/51604/55650/5580/5660/6609/6483/10402/256435/7368	29
GO:0009062	fatty acid catabolic process	0.00512244	0.32015	0.314075	7920/171586/30/10449/37/38/8310/208/224/23600/1374/66002/4051/1891/1892/1632/2108/2110/2166/2639/26061/3032/3295/83752/27349/23417/5106/5465/10999	29
GO:1903509	liposaccharide metabolic process	0.00512244	0.32015	0.314075	7915/8705/2583/1201/5476/8813/2629/57704/2720/2760/8733/3074/4668/4706/80055/9488/5279/93183/84720/9091/51604/55650/5580/5660/6609/6483/10402/256435/7368	29
GO:1901617	organic hydroxy compound biosynthetic process	0.00514147	0.32015	0.314075	10449/47/231/23600/1001/1080/1497/1727/120227/1595/1718/1717/10682/79071/2222/2224/2264/2629/2672/9453/2861/3157/3158/3295/80270/51447/51477/3707/3837/3930/4047/6307/4598/4802/50814/9885/114880/114883/5031/5106/8566/283871/5336/5360/55163/23262/5563/22937/6319/6667/9517/79644/6720/6721/55737/7474	56
GO:0046949	fatty-acyl-CoA biosynthetic process	0.0051728	0.32015	0.314075	38/47/2180/2182/23305/60481/79071/2639/5538/6319/79966	11
GO:0098901	regulation of cardiac muscle cell action potential	0.0051728	0.32015	0.314075	10142/274/817/1525/1739/1824/1829/3728/10008/9722/5318	11
GO:0006090	pyruvate metabolic process	0.00521039	0.32015	0.314075	226/405/682/55526/2026/2584/2821/3098/112817/3939/3945/4200/4967/55753/8473/5091/5106/5160/5162/8050/5164/5207/5213/5230/5236/283209/5465/10891/5563/63826/7416	31
GO:0090207	regulation of triglyceride metabolic process	0.00537191	0.32015	0.314075	22863/718/84649/128486/3949/64788/7376/80025/57104/376497/6720/79718	12
GO:0007033	vacuole organization	0.00538468	0.32015	0.314075	302/9776/22863/84938/23400/1201/83460/9896/2548/23710/2629/79158/3074/51361/29911/89781/8100/55353/90678/4124/4534/4647/4669/8131/55968/65018/5538/55647/51715/6048/23557/80208/8406/55858/440026/1200/29978/9706/55823/64601/65082/55737/11152/56270/55062	45
GO:0007040	lysosome organization	0.00540474	0.32015	0.314075	1201/2548/79158/3074/51361/29911/89781/55353/4647/4669/5538/55647/23557/80208/8406/55858/1200/55823/65082/55737	20
GO:0080171	lytic vacuole organization	0.00540474	0.32015	0.314075	1201/2548/79158/3074/51361/29911/89781/55353/4647/4669/5538/55647/23557/80208/8406/55858/1200/55823/65082/55737	20
GO:0016601	Rac protein signal transduction	0.0054285	0.32015	0.314075	9912/23191/28988/9855/3845/10787/4763/11188/8473/5879/58480/117178/10163	13
GO:2000279	negative regulation of DNA biosynthetic process	0.0054285	0.32015	0.314075	65057/659/80169/64855/3183/4221/10039/80119/25913/5468/7014/26277/7157	13
GO:0099072	regulation of postsynaptic membrane neurotransmitter receptor levels	0.00578358	0.337031	0.330635	102/163/9912/22883/1500/1605/1739/1741/26052/2060/2319/23096/8650/4983/5584/5590/8766/116841/55737	19
GO:0009108	coenzyme biosynthetic process	0.00593983	0.342064	0.335573	38/47/2180/2182/23305/55902/10327/226/405/471/93058/55526/60481/79071/2026/2232/2584/2639/2821/3098/3939/27430/23417/55034/4337/4522/10588/133686/10135/349565/4967/55753/8473/53354/80025/5160/5162/8050/5164/8566/5207/5213/5230/5236/283209/55163/5465/10891/5538/5563/55328/6319/79966	53
GO:0006012	galactose metabolic process	0.00609611	0.346982	0.340398	8534/2584/2592/2720/5236/283209/10891/7355	8
GO:0006164	purine nucleotide biosynthetic process	0.00617899	0.347657	0.341059	38/47/2180/2182/23305/55902/113/158/159/205/221264/226/405/471/1537/55526/60481/79071/2026/2584/2639/8833/2821/2977/3098/3939/23417/4522/4831/29922/4967/55753/8473/53354/80025/9061/142/5160/5162/8050/5164/5207/5213/5230/5236/283209/65018/5465/10891/5538/5563/5631/6319/79966	54
GO:0032388	positive regulation of intracellular transport	0.00641536	0.356855	0.350082	208/302/9776/8314/9847/11132/999/1001/983/80184/11052/1459/51496/1601/55929/1894/30846/2064/7430/2534/9846/89781/10075/3728/10657/9585/26119/5594/57506/79778/4478/22916/9520/5058/5108/11235/65018/5494/5580/5962/58480/10055/89866/8723/10615/6721/53407/6850/6934/9777/161291/7157/10497/55823/7545	55
GO:0030149	sphingolipid catabolic process	0.0070572	0.387344	0.379993	2629/57704/2760/3074/4668/23042/5538/5580/6609	9
GO:0038202	TORC1 signaling	0.00726687	0.387344	0.379993	144577/84433/23274/8444/55846/84861/11133/23367/51520/8131/10670/10325/81929/27244/23334	15
GO:0072350	tricarboxylic acid metabolic process	0.00726687	0.387344	0.379993	47/48/50/55526/2271/2746/3417/3420/3421/4200/4967/55753/5160/5162/8803	15
GO:0061097	regulation of protein tyrosine kinase activity	0.00731921	0.387344	0.379993	6868/84632/351/867/1436/1741/1795/1856/2065/11116/2534/9052/51704/25998/9961/54892/4739/4915/5770/9467/6464/58533/9655/7251/84313	25
GO:0019218	regulation of steroid metabolic process	0.00759255	0.387344	0.379993	37/476/1595/84649/1717/79071/2053/2222/2224/2264/2672/9453/3157/3837/3949/26119/64788/4047/4598/4802/80025/10891/22937/6319/6667/6720/6721/10273/158219	29
GO:0006099	tricarboxylic acid cycle	0.00779376	0.387344	0.379993	48/50/55526/2271/3417/3420/3421/4200/4967/55753/5160/5162/8803	13
GO:0019432	triglyceride biosynthetic process	0.00779376	0.387344	0.379993	2180/2182/392636/718/84649/128486/2710/3949/4023/7376/5106/376497/6720	13
GO:0086004	regulation of cardiac muscle cell contraction	0.00779376	0.387344	0.379993	10142/476/274/817/1739/1824/1829/3728/10008/9722/5318/6717/7341	13
GO:0006658	phosphatidylserine metabolic process	0.00787578	0.387344	0.379993	10162/154141/114884/114879/11145/5321/81490/347735/10955/256987/376497	11
GO:0010559	regulation of glycoprotein biosynthetic process	0.00787578	0.387344	0.379993	26574/10347/144245/10565/25825/596/2801/81618/64168/23236/6934	11
GO:0006298	mismatch repair	0.00791305	0.387344	0.379993	9156/3978/4436/2956/4595/5111/5378/10714/10535/6117/6118/7508	12
GO:1903432	regulation of TORC1 signaling	0.00791305	0.387344	0.379993	144577/23274/8444/55846/84861/11133/51520/10670/10325/81929/27244/23334	12
GO:0046390	ribose phosphate biosynthetic process	0.00824984	0.39618	0.388662	38/47/2180/2182/23305/55902/113/158/159/205/221264/226/405/471/1537/55526/60481/79071/2026/2584/2639/8833/2821/2977/3098/3939/23417/4831/29922/4967/55753/8473/53354/80025/9061/142/5160/5162/8050/5164/5207/5213/5230/5236/283209/65018/5465/10891/5538/5563/5631/5836/6319/79966/139596	55
GO:0043297	apical junction assembly	0.00825544	0.39618	0.388662	81/1365/1495/1739/9231/1894/50848/3551/79778/261734/56288/84612/10015/5586/79983/5583/5584/9475/861/6904/9948	21
GO:0035384	thioester biosynthetic process	0.00868508	0.408783	0.401025	38/47/2180/2182/23305/55902/60481/79071/2639/23417/5160/5162/8050/5164/5538/6319/79966	17
GO:0071616	acyl-CoA biosynthetic process	0.00868508	0.408783	0.401025	38/47/2180/2182/23305/55902/60481/79071/2639/23417/5160/5162/8050/5164/5538/6319/79966	17
GO:0006004	fucose metabolic process	0.00893797	0.408891	0.401132	8790/2519/2524/2530/10690/23509/23275	7
GO:0009070	serine family amino acid biosynthetic process	0.00893797	0.408891	0.401132	4522/26227/10955/256987/6470/6472/63826	7
GO:0046606	negative regulation of centrosome cycle	0.00893797	0.408891	0.401132	672/899/55755/2648/4869/4682/91147	7
GO:0006029	proteoglycan metabolic process	0.0095325	0.432052	0.423852	659/124583/79586/54480/50515/113189/56548/83539/337876/55790/2132/2137/26035/2817/3074/222537/90161/3425/55959/6934/10090/1462	22
GO:0009260	ribonucleotide biosynthetic process	0.00989524	0.440911	0.432544	38/47/2180/2182/23305/55902/113/158/159/205/221264/226/405/471/1537/55526/60481/79071/2026/2584/2639/8833/2821/2977/3098/3939/23417/4831/29922/4967/55753/8473/53354/80025/9061/142/5160/5162/8050/5164/5207/5213/5230/5236/283209/65018/5465/10891/5538/5563/6319/79966/139596	53
GO:0042866	pyruvate biosynthetic process	0.0103992	0.440911	0.432544	226/405/55526/2026/2584/2821/3098/112817/3939/4967/55753/8473/5207/5213/5230/5236/283209/5465/10891/5563/63826	21
GO:0006101	citrate metabolic process	0.0104027	0.440911	0.432544	47/48/50/55526/2271/3417/3420/3421/4200/4967/55753/5160/5162/8803	14
GO:0006296	nucleotide-excision repair, DNA incision, 5'-to lesion	0.0104027	0.440911	0.432544	9557/2068/2968/4913/142/5111/5424/10714/5981/5983/5984/5985/6117/6118	14
GO:0006271	DNA strand elongation involved in DNA replication	0.0104486	0.440911	0.432544	64785/3978/5111/5422/5983/5984/10535/56897	8
GO:0006450	regulation of translational fidelity	0.0104486	0.440911	0.432544	16/112487/283459/3376/55699/51520/80222/7407	8
GO:0006895	Golgi to endosome transport	0.0104486	0.440911	0.432544	160/2060/23041/6272/90196/23230/54832/55062	8
GO:0008356	asymmetric cell division	0.0104486	0.440911	0.432544	10096/259266/85440/2801/56288/10890/10636/6660	8
GO:0072522	purine-containing compound biosynthetic process	0.0108024	0.443815	0.435393	38/47/2180/2182/23305/55902/113/158/159/205/221264/226/405/471/1537/55526/60481/79071/2026/2584/2639/2766/8833/2821/2977/3098/3939/23417/4522/4831/29922/4967/55753/8473/53354/80025/9061/142/5160/5162/8050/5164/5207/5213/5230/5236/283209/65018/5465/10891/5538/5563/5631/6319/79966/6470	56
GO:0007031	peroxisome organization	0.0108182	0.443815	0.435393	30/8310/8540/23600/1891/2053/26061/3295/3416/3417/83752/57506/23417/196743/8800/8799/5195/5824/8504/5190/11145/89866/65084	23
GO:0048259	regulation of receptor-mediated endocytosis	0.0108182	0.443815	0.435393	302/160/867/23607/967/1601/3077/3092/9026/26119/4043/9863/8650/4983/255738/5291/5336/5538/5879/6456/6850/23208/29978	23
GO:0035337	fatty-acyl-CoA metabolic process	0.0109009	0.443815	0.435393	38/47/2180/2182/23305/84649/60481/79071/2639/3295/5538/6319/79966	13
GO:0006497	protein lipidation	0.0110231	0.443815	0.435393	25999/8813/2629/8733/80055/9488/5279/93183/84720/9091/51604/55650/5494/11152/56270/55062/79844/23390/84243/51201/253832/340481/254887/25921/51114	25
GO:0043473	pigmentation	0.0110614	0.443815	0.435393	8907/8546/10159/8455/583/596/55330/63915/967/1001/84062/9896/2767/84343/89781/4208/79083/4647/4763/8766/5874/10981/23557/124976/23334/81839/65082	27
GO:0036507	protein demannosylation	0.0112627	0.444605	0.436168	80267/4121/11253/10299/10956/91445/6048/56886/55757	9
GO:0036508	protein alpha-1,2-demannosylation	0.0112627	0.444605	0.436168	80267/4121/11253/10299/10956/91445/6048/56886/55757	9
GO:1901568	fatty acid derivative metabolic process	0.0119495	0.467944	0.459063	7920/38/47/2180/2182/23305/240/301/552/622/8824/29785/113612/66002/4051/221955/84649/60481/79071/2053/2166/3992/2639/3158/3295/4048/4282/10464/5321/5538/6319/79966/6850/7132/284273	35
GO:0045540	regulation of cholesterol biosynthetic process	0.012211	0.470651	0.461719	1595/1717/79071/2222/2224/9453/3157/3837/4047/4598/4802/22937/6319/6667/6720/6721	16
GO:0106118	regulation of sterol biosynthetic process	0.012211	0.470651	0.461719	1595/1717/79071/2222/2224/9453/3157/3837/4047/4598/4802/22937/6319/6667/6720/6721	16
GO:0016024	CDP-diacylglycerol biosynthetic process	0.0131239	0.490392	0.481086	56894/56895/1040/8760/253558/132001	6
GO:0046479	glycosphingolipid catabolic process	0.0131239	0.490392	0.481086	2629/57704/2760/3074/4668/5580	6
GO:0046514	ceramide catabolic process	0.0131239	0.490392	0.481086	2629/57704/2760/3074/4668/5580	6
GO:1904263	positive regulation of TORC1 signaling	0.0131239	0.490392	0.481086	23274/84861/51520/10670/10325/81929	6
GO:0019318	hexose metabolic process	0.0132553	0.491552	0.482224	10327/231/208/7915/226/347/8534/1374/84649/2026/10447/3170/8790/2519/2524/2530/10690/2548/2584/2592/2720/2820/2821/9563/3098/3486/3636/2648/4124/4122/23324/23417/10499/11188/8473/5091/5106/5160/5162/5164/5207/5213/5230/5236/283209/283871/23509/23275/5465/10891/90673/7355/84912/2542/10580	55
GO:0046488	phosphatidylinositol metabolic process	0.0137658	0.506645	0.49703	377/1040/1436/8813/23167/2064/2065/2263/2264/9896/2534/2549/9846/8733/3631/3633/56623/3636/51447/253558/4534/64419/9110/55613/80055/5297/5298/9488/5279/93183/84720/9091/51604/55650/5288/5291/30849/57605/11145/5321/23236/84812/5336/59339/65977/5781/80230/376497/8651/9655/57217/55697	52
GO:0033683	nucleotide-excision repair, DNA incision	0.0140067	0.50954	0.49987	9557/2068/2968/4913/142/5111/5424/10714/5981/5983/5984/5985/6117/6118	14
GO:2000278	regulation of DNA biosynthetic process	0.0140527	0.50954	0.49987	65057/659/10575/10574/80169/79075/64855/2264/79618/3183/5609/4216/5594/4221/5073/10039/143/80119/25913/5468/25865/5983/5984/5985/64094/7014/26277/7157/55135/7520	30
GO:0051303	establishment of chromosome localization	0.0145871	0.509825	0.500149	10096/91272/1062/1063/5119/92421/9787/10300/3835/11004/3833/3837/83540/10464/84722/8766/81929/10615/152185/23353/51112/9183	22
GO:0009185	ribonucleoside diphosphate metabolic process	0.0146288	0.509825	0.500149	205/221264/226/405/84433/55526/1739/2026/9583/2584/2821/3098/3939/79873/11164/4967/55753/8473/5207/5213/5230/5236/283209/5465/10891/5563	26
GO:0016052	carbohydrate catabolic process	0.0146602	0.509825	0.500149	10327/226/405/55526/2026/2524/2530/10690/2548/2584/2592/2710/256356/2720/2760/2820/2821/3074/3098/3939/23324/4668/11164/4967/55753/8473/5207/5213/5230/5236/283209/5465/10891/5563/5836/9942	36
GO:0046460	neutral lipid biosynthetic process	0.0148885	0.509825	0.500149	2180/2182/392636/718/84649/128486/2710/3949/4023/7376/5106/376497/6720	13
GO:0046463	acylglycerol biosynthetic process	0.0148885	0.509825	0.500149	2180/2182/392636/718/84649/128486/2710/3949/4023/7376/5106/376497/6720	13
GO:0006661	phosphatidylinositol biosynthetic process	0.015387	0.509825	0.500149	377/1040/8813/2263/2264/9896/2549/9846/8733/3631/56623/3636/4534/64419/9110/55613/80055/5297/5298/9488/5279/93183/84720/9091/51604/55650/5288/5291/30849/57605/5336/59339/65977/5781/80230/376497/55697	37
GO:0000076	DNA replication checkpoint	0.0155511	0.509825	0.500149	8318/990/8883/4998/5883/8914/11073	7
GO:0032011	ARF protein signal transduction	0.0155511	0.509825	0.500149	10565/9265/26269/9922/23096/10982/23362	7
GO:0032012	regulation of ARF protein signal transduction	0.0155511	0.509825	0.500149	10565/9265/26269/9922/23096/10982/23362	7
GO:0035635	entry of bacterium into host cell	0.0155511	0.509825	0.500149	867/999/1500/55770/23265/2519/3685	7
GO:0046716	muscle cell cellular homeostasis	0.0155511	0.509825	0.500149	226/1756/2548/3920/4534/5213/5230	7
GO:0051567	histone H3-K9 methylation	0.015712	0.509825	0.500149	546/672/1786/1789/79813/10919/23081/4602/55183/83852/6598/79723	12
GO:0006284	base-excision repair	0.0158334	0.509825	0.500149	27301/10075/3978/8930/4595/79661/4913/5424/55170/9401/6117/6118/23583/7157/7486/7515	16
GO:0034440	lipid oxidation	0.0158601	0.509825	0.500149	30/10449/37/38/8310/208/224/23600/347/1374/285440/84649/1891/1892/1632/2108/2110/2639/26061/3032/3295/83752/27349/23417/5465/5468/10891	27
GO:0055067	monovalent inorganic cation homeostasis	0.0159554	0.509825	0.500149	282679/476/478/480/535/50617/51606/552/596/1080/1182/25932/1201/1312/66002/1657/3757/5594/5164/5538/55647/6558/57468/83959/6508/6548/84679/23557/10312/9777/55858/65082	32
GO:0006909	phagocytosis	0.0160487	0.509825	0.500149	10347/60/71/10096/196527/301/311/306/10552/10109/718/56990/1445/23191/1793/8291/27102/79767/2534/2934/3685/3688/5594/4240/399687/4647/10787/5031/5058/5291/5336/5468/5580/5747/5795/29108/55647/5879/23221/8724/80208/8406/6850/23208/9777/7301/10163/7456/7525	49
GO:0010001	glial cell differentiation	0.0160845	0.509825	0.500149	53616/208/351/25825/274/666/928/1000/983/1021/1445/1605/8893/2064/2065/2068/2817/2934/2950/3066/3611/28999/3845/3949/1902/5594/9968/56339/745/4763/4825/4915/56288/26227/5468/10419/5781/4919/6657/6662/6692/6426/27242/7431/9948	45
GO:0001676	long-chain fatty acid metabolic process	0.01611	0.509825	0.500149	30/28976/641371/2180/2182/23305/240/1374/29785/113612/66002/4051/221955/60481/79071/2053/2166/3992/2950/3295/4048/5066/5321/376497/10999	25
GO:0046364	monosaccharide biosynthetic process	0.0161831	0.509825	0.500149	10327/231/226/84649/2026/10447/2820/2821/2648/8473/5091/5106/5164/5207/5230/5236/283871/5465/10891/84912/2542/6888/7086	23
GO:0000819	sister chromatid segregation	0.0165949	0.509825	0.500149	29945/546/91272/699/9184/990/55755/1062/1063/5119/92421/129563/9787/79075/157570/9700/348654/9555/3550/3619/10300/3835/11004/24137/3833/84861/3837/4085/23310/64151/10783/83540/51203/23047/10464/5518/84722/9232/8766/81929/8243/10592/10615/7272/9183/11130	46
GO:0006677	glycosylceramide metabolic process	0.0167316	0.509825	0.500149	7915/1201/2629/57704/4668/5580/256435/7368	8
GO:0048490	anterograde synaptic vesicle transport	0.0167316	0.509825	0.500149	8546/8120/26985/10239/55330/63915/84062/23557	8
GO:0099514	synaptic vesicle cytoskeletal transport	0.0167316	0.509825	0.500149	8546/8120/26985/10239/55330/63915/84062/23557	8
GO:0099517	synaptic vesicle transport along microtubule	0.0167316	0.509825	0.500149	8546/8120/26985/10239/55330/63915/84062/23557	8
GO:0033865	nucleoside bisphosphate metabolic process	0.0168726	0.509825	0.500149	51166/10157/38/84320/47/641371/55856/80221/2180/2182/23305/55902/84649/60481/79071/2639/3157/3158/3295/23417/4598/4967/53354/80025/9061/5160/5162/8050/5164/5538/6319/79966/8803	33
GO:0033875	ribonucleoside bisphosphate metabolic process	0.0168726	0.509825	0.500149	51166/10157/38/84320/47/641371/55856/80221/2180/2182/23305/55902/84649/60481/79071/2639/3157/3158/3295/23417/4598/4967/53354/80025/9061/5160/5162/8050/5164/5538/6319/79966/8803	33
GO:0034032	purine nucleoside bisphosphate metabolic process	0.0168726	0.509825	0.500149	51166/10157/38/84320/47/641371/55856/80221/2180/2182/23305/55902/84649/60481/79071/2639/3157/3158/3295/23417/4598/4967/53354/80025/9061/5160/5162/8050/5164/5538/6319/79966/8803	33
GO:0071897	DNA biosynthetic process	0.0170905	0.510127	0.500446	65057/659/10575/10574/1063/80169/79075/64855/2264/79618/3183/3978/3981/5609/4216/5594/4221/5073/10039/143/5111/80119/5422/23649/5424/10714/5427/11201/25913/5468/201973/25865/5981/5983/5984/5985/6117/6118/64094/7014/26277/7083/7157/55135/7486/56897/7520	47
GO:0042276	error-prone translesion synthesis	0.0170911	0.510127	0.500446	5111/5427/11201/5981/5983/5984/5985/6117/6118	9
GO:0006757	ATP generation from ADP	0.0175823	0.521608	0.511709	221264/226/405/55526/2026/2584/2821/3098/3939/4967/55753/8473/5207/5213/5230/5236/283209/5465/10891/5563	20
GO:0050000	chromosome localization	0.017807	0.521946	0.512041	10096/91272/1062/1063/5119/92421/9787/10300/3835/11004/3833/3837/83540/10464/84722/8766/81929/10615/152185/23353/51112/9183	22
GO:1901570	fatty acid derivative biosynthetic process	0.017807	0.521946	0.512041	38/47/2180/2182/23305/240/301/552/622/60481/79071/3992/2639/3158/4048/4282/10464/5321/5538/6319/79966/6850	22
GO:0001952	regulation of cell-matrix adhesion	0.0182371	0.531372	0.521288	347/596/1021/1605/780/1946/57669/2041/2042/342184/2824/3611/3728/22998/23499/4763/4771/9480/5291/59339/5590/5747/5795/5879/55920/9475/6548/7248/7402	29
GO:0098900	regulation of action potential	0.0184999	0.535839	0.525671	10142/274/817/1525/1739/1824/1829/2629/3728/10008/9722/5318/6548/7341	14
GO:0007034	vacuolar transport	0.0186326	0.53651	0.526328	8546/26985/22863/274/55297/5119/92421/23274/79158/51361/29911/3312/3482/3916/3920/51520/4534/54602/255738/30849/65018/23557/6272/7251/55823/23230/54832/64601/84313/51160/65082/55737/6293/55275/51542	35
GO:0042158	lipoprotein biosynthetic process	0.0192708	0.549296	0.538871	25999/8813/2629/8733/80055/9488/5279/93183/84720/9091/51604/55650/5494/11152/56270/55062/79844/23390/84243/51201/253832/340481/254887/25921/51114	25
GO:0010507	negative regulation of autophagy	0.0193011	0.549296	0.538871	596/23274/5476/2801/8925/84861/51520/4534/10135/65018/26073/5747/6048/10670/23118/7248/7249/56893/11180	19
GO:1903115	regulation of actin filament-based movement	0.0198985	0.563023	0.552338	10142/476/274/817/1739/1824/1829/3728/10008/9722/5318/6717/7341	13
GO:0006304	DNA modification	0.0207511	0.580439	0.569424	121642/51008/55729/546/672/81602/55929/1786/1789/79813/10919/2146/64855/79068/51409/8930/64863/4595/79661/4913/142/10419/54496/23583/11022/7490	26
GO:0019395	fatty acid oxidation	0.0207511	0.580439	0.569424	30/10449/37/38/8310/208/224/23600/1374/285440/84649/1891/1892/1632/2108/2110/2639/26061/3032/3295/83752/27349/23417/5465/5468/10891	26
GO:0098813	nuclear chromosome segregation	0.0212578	0.584277	0.573189	10096/192670/29945/546/7917/91272/699/9184/990/55755/1062/1063/5119/92421/129563/9787/79075/1894/146956/157570/9700/348654/9555/3550/3619/10300/3835/11004/24137/3833/84861/3837/4085/80198/23310/64151/10783/83540/51203/23047/10464/5518/84722/9232/8766/55920/81929/8243/10592/10615/152185/23353/10388/51112/7272/9183/11130	57
GO:0097352	autophagosome maturation	0.0213013	0.584277	0.573189	22863/10241/23274/1201/23710/3920/23557/57231/7251/56893/64601/65082	12
GO:1903955	positive regulation of protein targeting to mitochondrion	0.0213013	0.584277	0.573189	9776/8314/1459/89781/10075/79778/9520/65018/58480/10055/6721/55823	12
GO:0019751	polyol metabolic process	0.0213658	0.584277	0.573189	231/120227/84649/8291/2584/2629/2710/256356/2820/3631/3633/56623/3636/51447/51477/3707/9562/26509/5031/5106/283871/23236/5330/5332/113026/84812/5336/23262/9517	29
GO:0016999	antibiotic metabolic process	0.0215529	0.586119	0.574996	47/48/50/55902/128/231/219/217/7915/1497/55526/53905/2271/2534/10020/10013/3417/3420/3421/4200/10588/140838/10811/4967/55753/5106/5160/5162/65018/5052/5879/8803	32
GO:1903008	organelle disassembly	0.0221841	0.586158	0.575034	9776/22863/23400/11140/983/23274/1459/8562/8444/23710/2629/84340/2801/10013/4528/65018/10891/6720/6721/6811/7249/7416/54832/7443/11152/56270/55062	27
GO:0009206	purine ribonucleoside triphosphate biosynthetic process	0.0228979	0.586158	0.575034	221264/226/405/1537/55526/2026/2584/2821/3098/3939/4831/29922/4967/55753/8473/142/5207/5213/5230/5236/283209/65018/5465/10891/5563	25
GO:0033559	unsaturated fatty acid metabolic process	0.0228979	0.586158	0.575034	7920/30/2180/301/552/8824/29785/113612/66002/4051/221955/60481/79071/2053/2166/3992/2950/3295/4282/10464/5321/6319/79966/7132/284273	25
GO:0070830	bicellular tight junction assembly	0.0232472	0.586158	0.575034	81/1365/1739/1894/50848/3551/79778/261734/56288/84612/10015/79983/5583/5584/9475/861/6904	17
GO:0019377	glycolipid catabolic process	0.0233009	0.586158	0.575034	2629/57704/2760/3074/4668/5580	6
GO:0046341	CDP-diacylglycerol metabolic process	0.0233009	0.586158	0.575034	56894/56895/1040/8760/253558/132001	6
GO:0006165	nucleoside diphosphate phosphorylation	0.0234523	0.586158	0.575034	205/221264/226/405/55526/2026/2584/2821/3098/3939/4831/29922/4967/55753/8473/5207/5213/5230/5236/283209/5465/10891/5563	23
GO:0035567	non-canonical Wnt signaling pathway	0.0235677	0.586158	0.575034	26523/192670/22881/160/163/128272/1453/1601/1856/1857/8321/9863/6885/9968/54903/4300/23236/5330/5530/5532/144165/166336/5879/57674/4919/6934/81839/7474	28
GO:0008033	tRNA processing	0.0235838	0.586158	0.575034	16/54522/1653/55250/26610/54859/10667/3735/9692/9836/131965/64172/10775/26024/150962/126789/10556/10799/51493/25917/1787/54802/55621/93587/158234/55039/54482/81627/79979/55006/55687/80746/79042/9097	34
GO:0006505	GPI anchor metabolic process	0.0238801	0.586158	0.575034	8813/8733/80055/9488/5279/93183/84720/9091/51604/55650	10
GO:0006506	GPI anchor biosynthetic process	0.0238801	0.586158	0.575034	8813/8733/80055/9488/5279/93183/84720/9091/51604/55650	10
GO:0006469	negative regulation of protein kinase activity	0.0239961	0.586158	0.575034	867/80279/55861/84062/2041/11116/2629/9052/2873/2950/9555/124790/25998/3611/10527/11213/4040/4221/4298/9961/4763/4771/4869/7026/152559/5569/5518/5573/5580/5770/5795/29108/10636/6317/9467/6609/64754/58533/8651/9655/200734/11329/51347/6895/54997/7016/7023/28951/7249/7251/84959/84313	52
GO:0010824	regulation of centrosome duplication	0.0240042	0.586158	0.575034	672/899/55755/5119/92421/348654/2648/4869/4682/10015/25886/9475/152185/91147	14
GO:0048260	positive regulation of receptor-mediated endocytosis	0.0240042	0.586158	0.575034	302/160/867/967/1601/3077/3092/9026/26119/9863/255738/5336/5538/6850	14
GO:0046434	organophosphate catabolic process	0.0241861	0.586158	0.575034	57406/38/226/405/55526/2026/9583/2584/9615/23171/2820/2821/3098/3417/3633/56623/3939/3949/8930/23417/222236/79661/30833/22978/4913/79873/11164/4967/55753/8473/5141/8654/5151/5207/5213/5230/5236/283209/5321/5336/10908/5465/10891/5563/5580/6609/23583	47
GO:1901989	positive regulation of cell cycle phase transition	0.0244829	0.586158	0.575034	29945/301/351/23476/894/994/8318/990/8317/79577/983/9787/8444/9700/2146/57504/4869/79447/23236/5356/8766/55920/5962/9401/252983/7564	26
GO:0072524	pyridine-containing compound metabolic process	0.0245445	0.586158	0.575034	226/405/55526/2026/2584/23171/2820/2821/9563/3098/3417/3939/4200/133686/10135/349565/4967/55753/8473/5160/5162/8050/8566/5207/5213/5230/5236/283209/55163/5465/10891/5563/55328/6888/7086	35
GO:0016482	cytosolic transport	0.0247826	0.586158	0.575034	160/55297/1601/23317/8411/2060/23085/7430/54497/51361/29911/3916/5594/23041/4478/4642/80148/51209/5962/9905/6642/8724/58533/6272/8675/6811/10228/55638/90196/84910/55823/23230/54832/112936/55737/6293/55275/51542/55062	39
GO:0034204	lipid translocation	0.0248418	0.586158	0.575034	10347/286410/5205/57198/10079/374868/80148/91869/161291	9
GO:0046466	membrane lipid catabolic process	0.0248418	0.586158	0.575034	2629/57704/2760/3074/4668/23042/5538/5580/6609	9
GO:0140115	export across plasma membrane	0.0248418	0.586158	0.575034	196527/476/478/480/1739/10008/3757/30061/6548	9
GO:1903523	negative regulation of blood circulation	0.0248418	0.586158	0.575034	476/274/659/9732/80005/10008/8654/55328/6717	9
GO:0006266	DNA ligation	0.0250061	0.586158	0.575034	200558/3148/3978/3981/10039/5888/7515	7
GO:0034501	protein localization to kinetochore	0.0250061	0.586158	0.575034	9184/983/3550/55920/51112/7272/9183	7
GO:0048308	organelle inheritance	0.0250061	0.586158	0.575034	983/2801/5594/11235/10494/6811/7443	7
GO:0048313	Golgi inheritance	0.0250061	0.586158	0.575034	983/2801/5594/11235/10494/6811/7443	7
GO:0070987	error-free translesion synthesis	0.0250061	0.586158	0.575034	5111/5981/5983/5984/5985/6117/6118	7
GO:2000310	regulation of NMDA receptor activity	0.0250061	0.586158	0.575034	306/351/823/1612/4208/65018/10891	7
GO:0000423	mitophagy	0.0253311	0.586158	0.575034	9776/22863/11140/23274/10013/65018/7249/54832	8
GO:2000641	regulation of early endosome to late endosome transport	0.0253311	0.586158	0.575034	1601/23317/7430/5594/4478/5962/8724/55823	8
GO:0051972	regulation of telomerase activity	0.0255018	0.586158	0.575034	65057/10575/79618/5609/4216/5594/4221/5073/10039/143/80119/25913/5468/7157/55135/7520	16
GO:0001738	morphogenesis of a polarized epithelium	0.0260075	0.586158	0.575034	22881/160/163/128272/1601/1741/9231/1856/1857/8321/27152/9863/9968/54903/4300/4478/4983/144165/166336/10890/5879/4919/23322/26146/81839/9948/7474	27
GO:0006892	post-Golgi vesicle-mediated transport	0.0260075	0.586158	0.575034	160/8120/377/583/28952/55297/1445/2060/55770/23233/64083/55204/3482/3875/3916/23499/23041/114879/10890/6272/261729/90196/23230/54832/6293/51542/55062	27
GO:0007041	lysosomal transport	0.0260075	0.586158	0.575034	8546/26985/22863/274/55297/23274/79158/51361/29911/3312/3482/3916/3920/51520/4534/255738/65018/23557/6272/7251/55823/64601/65082/55737/6293/55275/51542	27
GO:0051310	metaphase plate congression	0.0261558	0.586158	0.575034	91272/1062/1063/5119/92421/3835/11004/3833/3837/83540/10464/84722/8766/81929/10615/152185/51112/9183	18
GO:0006635	fatty acid beta-oxidation	0.0262244	0.586158	0.575034	30/10449/37/38/8310/208/23600/1374/1891/1892/1632/2108/2110/2639/3032/3295/83752/27349/23417/5465	20
GO:0033866	nucleoside bisphosphate biosynthetic process	0.0262244	0.586158	0.575034	38/47/2180/2182/23305/55902/60481/79071/2639/23417/53354/80025/9061/5160/5162/8050/5164/5538/6319/79966	20
GO:0034030	ribonucleoside bisphosphate biosynthetic process	0.0262244	0.586158	0.575034	38/47/2180/2182/23305/55902/60481/79071/2639/23417/53354/80025/9061/5160/5162/8050/5164/5538/6319/79966	20
GO:0034033	purine nucleoside bisphosphate biosynthetic process	0.0262244	0.586158	0.575034	38/47/2180/2182/23305/55902/60481/79071/2639/23417/53354/80025/9061/5160/5162/8050/5164/5538/6319/79966	20
GO:0009145	purine nucleoside triphosphate biosynthetic process	0.0270325	0.59081	0.579598	221264/226/405/1537/55526/2026/2584/2821/3098/3939/4831/29922/4967/55753/8473/142/5207/5213/5230/5236/283209/65018/5465/10891/5563	25
GO:0006289	nucleotide-excision repair	0.0274124	0.59081	0.579598	675/902/9557/9318/51138/10980/50813/64708/2068/2873/2968/3978/3981/64210/4331/79661/4913/142/5111/5424/10714/10450/5981/5983/5984/5985/6117/6118/7157/7508/7515	31
GO:0021782	glial cell development	0.0279204	0.59081	0.579598	53616/208/351/25825/928/1021/1605/8893/2068/2934/2950/3611/3845/3949/1902/9968/745/4763/4915/56288/26227/4919/7431	23
GO:0000731	DNA synthesis involved in DNA repair	0.0279618	0.59081	0.579598	5111/5422/5424/10714/5427/11201/201973/5981/5983/5984/5985/6117/6118/7486/56897	15
GO:0032456	endocytic recycling	0.028235	0.59081	0.579598	392/11149/57706/30846/2060/85377/79778/84440/8723/10228/6293/55275	12
GO:0002433	immune response-regulating cell surface receptor signaling pathway involved in phagocytosis	0.0285937	0.59081	0.579598	60/71/10096/10552/10109/23191/1793/2534/5594/10787/5058/5291/5336/5580/5747/5795/5879/6850/10163/7456/7525	21
GO:0038094	Fc-gamma receptor signaling pathway	0.0285937	0.59081	0.579598	60/71/10096/10552/10109/23191/1793/2534/5594/10787/5058/5291/5336/5580/5747/5795/5879/6850/10163/7456/7525	21
GO:0038096	Fc-gamma receptor signaling pathway involved in phagocytosis	0.0285937	0.59081	0.579598	60/71/10096/10552/10109/23191/1793/2534/5594/10787/5058/5291/5336/5580/5747/5795/5879/6850/10163/7456/7525	21
GO:0051963	regulation of synapse assembly	0.0285937	0.59081	0.579598	23394/347902/351/22883/9231/29904/1946/8321/3556/79414/266727/4208/9423/4915/55607/5747/5802/84189/27286/55737/7474	21
GO:0006305	DNA alkylation	0.0288079	0.59081	0.579598	55729/546/672/55929/1786/1789/79813/10919/2146/64855/51409/64863/142/10419/54496/11022/7490	17
GO:0006306	DNA methylation	0.0288079	0.59081	0.579598	55729/546/672/55929/1786/1789/79813/10919/2146/64855/51409/64863/142/10419/54496/11022/7490	17
GO:0033059	cellular pigmentation	0.0288079	0.59081	0.579598	8907/8546/583/596/55330/63915/967/1001/84062/89781/79083/4647/8766/5874/10981/23557/65082	17
GO:0120192	tight junction assembly	0.0288079	0.59081	0.579598	81/1365/1739/1894/50848/3551/79778/261734/56288/84612/10015/79983/5583/5584/9475/861/6904	17
GO:0016241	regulation of macroautophagy	0.0288152	0.59081	0.579598	9776/23400/535/527/528/51606/10241/823/11140/23274/23265/2629/2773/26086/10013/8100/8517/8649/23367/90678/6885/4534/8131/65018/26073/5563/6048/10670/10325/27244/153129/58533/9517/7248/7249/29978/56893/54832/112936/55737	40
GO:0006096	glycolytic process	0.0289422	0.59081	0.579598	226/405/55526/2026/2584/2821/3098/3939/4967/55753/8473/5207/5213/5230/5236/283209/5465/10891/5563	19
GO:0032508	DNA duplex unwinding	0.0289422	0.59081	0.579598	301/546/8318/9557/1653/2068/4173/4175/4176/4331/80119/25913/5888/9401/6117/6118/7486/7520/84083	19
GO:0051298	centrosome duplication	0.0289422	0.59081	0.579598	672/675/26005/899/55755/55125/5119/92421/9793/116840/348654/2648/4869/4682/10015/25886/9475/152185/91147	19
GO:0051306	mitotic sister chromatid separation	0.0289422	0.59081	0.579598	29945/699/9184/990/55755/1062/1063/129563/9787/9700/348654/3550/84861/4085/10783/5518/9232/7272/9183	19
GO:0006665	sphingolipid metabolic process	0.028964	0.59081	0.579598	55750/224/7915/8705/2583/29956/1201/5476/60481/79071/2629/57704/2720/2760/3074/4668/94103/23042/10400/5518/5538/5580/5587/25865/5660/347735/10955/256987/6609/124976/9517/256435/55852/7132/7368/9218	36
GO:0016054	organic acid catabolic process	0.0289672	0.59081	0.579598	51166/10157/18/7920/171586/30/10449/37/38/8310/191/10327/208/160428/224/7915/23600/594/10295/642/1374/66002/4051/23564/1891/1892/1632/2108/2110/2166/2639/2746/2747/2752/26061/3032/3074/11112/3161/112817/3295/3425/83752/27349/56922/23417/10588/5106/51449/78991/5465/6470/6472/89874/10999/6548/7263/9942	58
GO:0046395	carboxylic acid catabolic process	0.0289672	0.59081	0.579598	51166/10157/18/7920/171586/30/10449/37/38/8310/191/10327/208/160428/224/7915/23600/594/10295/642/1374/66002/4051/23564/1891/1892/1632/2108/2110/2166/2639/2746/2747/2752/26061/3032/3074/11112/3161/112817/3295/3425/83752/27349/56922/23417/10588/5106/51449/78991/5465/6470/6472/89874/10999/6548/7263/9942	58
GO:0070198	protein localization to chromosome, telomeric region	0.0304603	0.616128	0.604436	65057/546/675/10575/10574/9555/25913/7014/26277/55135/7520	11
GO:1903018	regulation of glycoprotein metabolic process	0.0304603	0.616128	0.604436	26574/10347/144245/10565/25825/596/2801/81618/64168/23236/6934	11
GO:0010972	negative regulation of G2/M transition of mitotic cell cycle	0.0306383	0.617179	0.605466	672/990/983/80279/92421/8454/29980/60672/2956/8883/4998/51347/11073/84936	14
GO:0002431	Fc receptor mediated stimulatory signaling pathway	0.0308552	0.619002	0.607255	60/71/10096/10552/10109/1445/23191/1793/2534/5594/10787/5058/5291/5336/5580/5747/5795/5879/6850/10163/7456/7525	22
GO:0008088	axo-dendritic transport	0.0315977	0.630743	0.618773	8546/8120/26985/10239/351/55330/63915/667/84062/2319/3312/24137/3800/4976/5874/23557/80208/6687/55638/7014	20
GO:0072698	protein localization to microtubule cytoskeleton	0.0317333	0.630743	0.618773	26005/64770/55125/1453/1729/2804/9585/10982/4281/11043/55968/23386/5108/10464/10615/7272	16
GO:0009132	nucleoside diphosphate metabolic process	0.0318529	0.630743	0.618773	205/221264/226/405/84433/55526/1739/2026/9583/2584/2821/3098/3939/4831/29922/79873/11164/4967/55753/8473/5207/5213/5230/5236/283209/5465/10891/5563	28
GO:0015914	phospholipid transport	0.0319559	0.630743	0.618773	10347/286410/5205/57198/10079/374868/3949/114884/114879/26207/57605/65977/5360/80148/153768/5580/56910/161291	18
GO:0000723	telomere maintenance	0.0324023	0.632318	0.620318	65057/546/10575/10574/80169/9156/79618/3183/5609/4216/5594/5073/142/10039/5111/80119/5422/23649/5424/10714/25913/5557/5558/5591/5888/5892/9401/5981/5983/5984/5985/55183/6117/6118/7014/26277/55135/7486/7515/7520	40
GO:0045923	positive regulation of fatty acid metabolic process	0.0326816	0.632318	0.620318	208/301/552/1374/60481/23417/7376/5465/5468/10891	10
GO:0061099	negative regulation of protein tyrosine kinase activity	0.0326816	0.632318	0.620318	867/11116/9052/25998/9961/9467/58533/9655/7251/84313	10
GO:0086005	ventricular cardiac muscle cell action potential	0.0326816	0.632318	0.620318	274/1739/1824/1829/23171/3728/10008/3757/9722/5318	10
GO:2000272	negative regulation of signaling receptor activity	0.0326816	0.632318	0.620318	867/9052/3077/130574/255738/10891/58533/9655/7251/84313	10
GO:0006754	ATP biosynthetic process	0.0330073	0.633612	0.621587	221264/226/405/1537/55526/2026/2584/2821/3098/3939/4967/55753/8473/142/5207/5213/5230/5236/283209/65018/5465/10891/5563	23
GO:0046939	nucleotide phosphorylation	0.0330073	0.633612	0.621587	205/221264/226/405/55526/2026/2584/2821/3098/3939/4831/29922/4967/55753/8473/5207/5213/5230/5236/283209/5465/10891/5563	23
GO:0006084	acetyl-CoA metabolic process	0.0335389	0.639426	0.627291	51166/10157/38/47/55902/3157/3158/23417/4598/5160/5162/8050/5164	13
GO:0019362	pyridine nucleotide metabolic process	0.0338845	0.639426	0.627291	226/405/55526/2026/2584/23171/2820/2821/9563/3098/3417/3939/4200/133686/10135/349565/4967/55753/8473/5160/5162/8050/5207/5213/5230/5236/283209/5465/10891/5563/55328/6888/7086	33
GO:0046496	nicotinamide nucleotide metabolic process	0.0338845	0.639426	0.627291	226/405/55526/2026/2584/23171/2820/2821/9563/3098/3417/3939/4200/133686/10135/349565/4967/55753/8473/5160/5162/8050/5207/5213/5230/5236/283209/5465/10891/5563/55328/6888/7086	33
GO:0022616	DNA strand elongation	0.0347872	0.639426	0.627291	64785/3978/5111/5422/25913/5983/5984/10535/56897	9
GO:0034067	protein localization to Golgi apparatus	0.0347872	0.639426	0.627291	91949/1453/64083/23363/55690/152559/90196/23230/54832	9
GO:1905818	regulation of chromosome separation	0.0349378	0.639426	0.627291	29945/699/9184/990/55755/1062/1063/1457/1459/9787/9700/348654/3550/84861/4085/10783/9232/7272/9183	19
GO:0051054	positive regulation of DNA metabolic process	0.0350059	0.639426	0.627291	65057/306/200558/546/672/10575/10574/8317/983/80169/1786/79075/2068/2138/2140/2070/11124/2264/79618/5609/4216/5594/64210/4436/2956/5073/142/10039/5111/25913/10891/5580/25865/5879/5888/9401/5983/5984/5985/55183/64094/84501/6778/8914/54929/55135/7486/7490/7515/7520	50
GO:0009135	purine nucleoside diphosphate metabolic process	0.0350505	0.639426	0.627291	205/221264/226/405/84433/55526/1739/2026/2584/2821/3098/3939/79873/4967/55753/8473/5207/5213/5230/5236/283209/5465/10891/5563	24
GO:0009179	purine ribonucleoside diphosphate metabolic process	0.0350505	0.639426	0.627291	205/221264/226/405/84433/55526/1739/2026/2584/2821/3098/3939/79873/4967/55753/8473/5207/5213/5230/5236/283209/5465/10891/5563	24
GO:0009247	glycolipid biosynthetic process	0.0353	0.639426	0.627291	8705/2583/8813/8733/4706/80055/9488/5279/93183/84720/9091/51604/55650/6483/10402/256435/7368	17
GO:0044380	protein localization to cytoskeleton	0.0353	0.639426	0.627291	26005/64770/55125/1453/1729/286077/2804/9585/10982/4281/11043/55968/23386/5108/10464/10615/7272	17
GO:0007160	cell-matrix adhesion	0.0364964	0.639426	0.627291	87/8754/347/596/967/1021/50509/1605/780/1946/57669/54749/2041/2042/342184/2824/3611/3685/3688/3691/3693/3728/3897/22998/23499/10232/4763/4771/9480/5291/59339/5590/5747/5795/5796/5829/5879/55920/9475/8910/6548/10580/7205/7248/7402/7791	46
GO:0006283	transcription-coupled nucleotide-excision repair	0.036505	0.639426	0.627291	902/9318/51138/10980/50813/64708/2068/2873/2968/3978/4331/5111/5424/10714/10450/5981/5983/5984/5985/6117/6118/7515	22
GO:0007032	endosome organization	0.036505	0.639426	0.627291	259173/282679/5119/92421/1182/23317/51361/29911/55353/93343/10015/8766/5869/8724/10254/10228/55654/7251/55823/84313/51160/79720	22
GO:0018230	peptidyl-L-cysteine S-palmitoylation	0.0365858	0.639426	0.627291	25999/79844/84243/51201/253832/340481/254887/51114	8
GO:0018231	peptidyl-S-diacylglycerol-L-cysteine biosynthetic process from peptidyl-cysteine	0.0365858	0.639426	0.627291	25999/79844/84243/51201/253832/340481/254887/51114	8
GO:0051788	response to misfolded protein	0.0365858	0.639426	0.627291	7917/54788/10013/91445/6048/10273/56886/55757	8
GO:0071218	cellular response to misfolded protein	0.0365858	0.639426	0.627291	7917/54788/10013/91445/6048/10273/56886/55757	8
GO:0090382	phagosome maturation	0.0365858	0.639426	0.627291	4647/55647/10981/339122/80208/8406/23208/10497	8
GO:0032543	mitochondrial translation	0.0370575	0.639426	0.627291	28958/55157/2617/283459/84340/55699/115416/28998/64928/54948/63875/29074/51264/11222/51263/51318/26589/740/128308/65005/55168/28973/64951/28957/65993/64968/64965/92170/4528/9617/55278/285367/6472/80222/26995/7284	36
GO:0022406	membrane docking	0.0370694	0.639426	0.627291	10121/10142/7840/22863/11149/26005/57545/983/55755/55125/80184/95681/9702/84131/1080/9793/1453/1781/83850/55770/23233/7430/11116/23354/54903/4478/261734/4957/5108/5518/10890/8766/23322/9814/8724/8675/6811/10228/8417/6813/91147/203068/10497/8615/55823/65082/11311	47
GO:0007175	negative regulation of epidermal growth factor-activated receptor activity	0.0376638	0.639426	0.627291	867/9052/58533/9655/7251/84313	6
GO:0010310	regulation of hydrogen peroxide metabolic process	0.0376638	0.639426	0.627291	1497/2534/10013/10811/65018/5879	6
GO:0010885	regulation of cholesterol storage	0.0376638	0.639426	0.627291	4023/7376/5465/5468/6721/158219	6
GO:0036445	neuronal stem cell division	0.0376638	0.639426	0.627291	259266/85440/2263/8650/10890/6660	6
GO:0048070	regulation of developmental pigmentation	0.0376638	0.639426	0.627291	596/63915/2767/89781/124976/65082	6
GO:0055057	neuroblast division	0.0376638	0.639426	0.627291	259266/85440/2263/8650/10890/6660	6
GO:0098789	pre-mRNA cleavage required for polyadenylation	0.0376638	0.639426	0.627291	29894/51692/10898/11052/4686/22916	6
GO:1901524	regulation of mitophagy	0.0376638	0.639426	0.627291	11140/23274/10013/65018/7249/54832	6
GO:1902683	regulation of receptor localization to synapse	0.0376638	0.639426	0.627291	102/9912/1605/23096/5590/8417	6
GO:0032211	negative regulation of telomere maintenance via telomerase	0.0377439	0.639426	0.627291	65057/80169/3183/80119/25913/7014/26277	7
GO:0036065	fucosylation	0.0377439	0.639426	0.627291	2524/2530/10690/23509/23275/55343/51006	7
GO:1904380	endoplasmic reticulum mannose trimming	0.0377439	0.639426	0.627291	11253/10299/10956/91445/6048/56886/55757	7
GO:0019319	hexose biosynthetic process	0.0377516	0.639426	0.627291	231/226/84649/2026/10447/2820/2821/2648/8473/5091/5106/5164/5207/5230/5236/283871/5465/10891/84912/2542	20
GO:0097120	receptor localization to synapse	0.0385133	0.647844	0.63555	102/9912/201134/22883/1605/1739/1741/23096/3800/5590/8766/116841/8417/55737	14
GO:0099132	ATP hydrolysis coupled cation transmembrane transport	0.0385133	0.647844	0.63555	308/23400/476/478/480/489/27032/535/50617/527/528/51606/540/10312	14
GO:0006220	pyrimidine nucleotide metabolic process	0.0386555	0.648009	0.635712	56894/56895/81602/1040/8760/9583/253558/8930/79661/4831/29922/30833/4913/5631/6470/23583/132001/139596	18
GO:0006023	aminoglycan biosynthetic process	0.0388187	0.648524	0.636216	160/84752/79586/54480/8534/50515/113189/56548/83539/337876/55790/2132/2651/26035/2817/221914/222537/90161/3339/6382/11046/6483/10402/7358/10090/1462	26
GO:0034332	adherens junction organization	0.0396096	0.654903	0.642475	87/347/596/999/1000/1001/1445/1495/1500/9231/1946/57669/2042/342184/2824/9922/3728/22998/23499/10982/8650/5318/5747/5795/5796/5879/55920/5962/9475/6548/10580/6904/7205/7248	34
GO:0007416	synapse assembly	0.0396848	0.654903	0.642475	23394/347902/351/999/1000/22883/28988/9231/26052/29904/1946/8321/3556/79414/4038/9863/266727/4208/9423/4915/56133/23129/55607/5747/5802/221935/84189/27286/55737/7474	30
GO:0008643	carbohydrate transport	0.0396848	0.654903	0.642475	208/26060/79058/9847/718/11132/25999/7430/5357/5584/5781/91869/26503/9962/154091/114134/11182/7355/23443/55032/84912/55343/11046/219855/2542/10580/6272/252983/7248/7525	30
GO:0014037	Schwann cell differentiation	0.0400033	0.654903	0.642475	53616/208/983/1605/2065/2817/3611/9968/4763/4915/56288	11
GO:0050885	neuromuscular process controlling balance	0.0400033	0.654903	0.642475	16/351/55330/1201/2548/2760/8925/3074/4647/23543/1200	11
GO:0061462	protein localization to lysosome	0.0400033	0.654903	0.642475	8546/26985/144577/79158/3312/11133/3920/51520/79589/9475/23334	11
GO:0046031	ADP metabolic process	0.0403995	0.659185	0.646676	205/221264/226/405/55526/2026/2584/2821/3098/3939/4967/55753/8473/5207/5213/5230/5236/283209/5465/10891/5563	21
GO:0042063	gliogenesis	0.0410709	0.667913	0.655238	53616/208/301/351/25825/274/666/928/1000/983/1021/29956/1445/1605/8893/2064/2065/2068/2146/2817/2934/2950/3066/3074/3611/28999/3845/3949/1902/5594/9968/56339/4602/745/4763/4771/4825/4915/56288/26227/5468/5501/5583/5584/10419/5781/4919/57142/6657/6662/6692/6426/23353/27242/7431/9948	56
GO:0006094	gluconeogenesis	0.0418008	0.677188	0.664337	226/84649/2026/10447/2820/2821/2648/8473/5091/5106/5164/5207/5230/5236/283871/5465/10891/84912/2542	19
GO:0035088	establishment or maintenance of apical/basal cell polarity	0.0424256	0.677188	0.664337	25932/1739/1741/9231/2195/3611/4478/4983/56288/10015/5584/9948/7474	13
GO:0061245	establishment or maintenance of bipolar cell polarity	0.0424256	0.677188	0.664337	25932/1739/1741/9231/2195/3611/4478/4983/56288/10015/5584/9948/7474	13
GO:1901068	guanosine-containing compound metabolic process	0.0424256	0.677188	0.664337	205/84433/1739/8833/2773/55669/55034/4337/4831/29922/79873/4976/51715	13
GO:1903214	regulation of protein targeting to mitochondrion	0.0424256	0.677188	0.664337	9776/8314/1459/89781/10075/79778/9520/65018/58480/10055/6720/6721/55823	13
GO:0009267	cellular response to starvation	0.0426604	0.677188	0.664337	22863/596/659/144577/23274/1312/1515/1824/10919/3992/23710/10634/2629/2752/3077/3312/55846/11133/3920/51520/5594/8131/255738/30849/5563/5587/10670/10325/81929/27244/6715/6720/6721/8428/23334/7157/7486	37
GO:0046365	monosaccharide catabolic process	0.0427987	0.677188	0.664337	10327/226/2026/2524/2530/10690/2584/2592/2720/2821/3098/11164/5213/5230/5236/283209/9942	17
GO:0006024	glycosaminoglycan biosynthetic process	0.0428847	0.677188	0.664337	160/79586/54480/8534/50515/113189/56548/83539/337876/55790/2132/2651/26035/2817/221914/222537/90161/3339/6382/11046/6483/10402/7358/10090/1462	25
GO:0048709	oligodendrocyte differentiation	0.0428863	0.677188	0.664337	666/928/1445/1605/8893/2064/2068/2934/2950/3066/1902/9968/745/4763/4825/4915/5468/10419/6662/6426/27242/9948	22
GO:0099131	ATP hydrolysis coupled ion transmembrane transport	0.0435235	0.6814	0.668469	10257/476/478/480/535/50617/527/528/51606/10312	10
GO:1903539	protein localization to postsynaptic membrane	0.0435235	0.6814	0.668469	102/9912/22883/1605/1739/23096/5590/8766/116841/55737	10
GO:1901136	carbohydrate derivative catabolic process	0.0435706	0.6814	0.668469	38/191/81602/80267/9583/2519/2588/2592/2629/57704/2720/2760/2817/221914/23171/2820/3074/3161/3339/3425/11253/8930/23417/4668/4669/79661/30833/4913/79873/5141/8654/5151/5580/6382/6548/23583/201595/1462	38
GO:0009060	aerobic respiration	0.0447415	0.697483	0.684246	48/50/158/1355/55526/2271/3417/3420/3421/4200/113115/4967/55753/80025/5160/5162/9512/6472/8803/7384	20
GO:0038093	Fc receptor signaling pathway	0.04518	0.698241	0.68499	60/71/10096/10552/10109/84433/23191/1793/2534/9846/3551/8517/6885/5594/10787/5058/5291/5336/5530/5532/5580/5747/5795/5879/6464/6850/23118/10163/7456/7525	30
GO:0022037	metencephalon development	0.0452181	0.698241	0.68499	16/18/471/8455/596/2146/8925/2648/1902/4040/4669/4967/4983/5058/10891/58155/5781/5802/473/23322/51150/6752/7515	23
GO:1901184	regulation of ERBB signaling pathway	0.0452181	0.698241	0.68499	6868/84632/351/116985/867/2060/58513/2064/9052/3092/9026/93343/26469/5795/64285/57142/6456/6464/58533/9655/10254/7251/84313	23
GO:0060071	Wnt signaling pathway, planar cell polarity pathway	0.0463202	0.709598	0.696131	22881/160/163/128272/1601/1856/1857/8321/9863/9968/54903/4300/144165/166336/5879/4919/81839/7474	18
GO:0044273	sulfur compound catabolic process	0.0467238	0.709598	0.696131	38/191/642/2588/2720/3074/3425/23417/51449/78991/7263/1462	12
GO:0045197	establishment or maintenance of epithelial cell apical/basal polarity	0.0467238	0.709598	0.696131	1739/1741/9231/2195/3611/4478/4983/56288/10015/5584/9948/7474	12
GO:0010586	miRNA metabolic process	0.0471557	0.709598	0.696131	26523/192670/144233/10521/129563/29102/5073/27044/6895	9
GO:0014002	astrocyte development	0.0471557	0.709598	0.696131	351/25825/1021/8893/3845/3949/4763/4919/7431	9
GO:0030201	heparan sulfate proteoglycan metabolic process	0.0471557	0.709598	0.696131	55790/2132/2137/26035/2817/222537/90161/55959/6934	9
GO:0032006	regulation of TOR signaling	0.047402	0.709598	0.696131	369/144577/23274/8444/64083/55846/84861/11133/8649/51520/4534/8131/5563/10670/10325/81929/27244/153129/23334/51256/55654/7248/7249/9675	24
GO:0006687	glycosphingolipid metabolic process	0.0474222	0.709598	0.696131	7915/8705/2583/1201/5476/2629/57704/2720/2760/3074/4668/5580/5660/6609/256435/7368	16
GO:0072665	protein localization to vacuole	0.0474222	0.709598	0.696131	8546/26985/144577/79158/3312/11133/3920/51520/30849/79589/9475/23334/23230/54832/84313/51160	16
GO:0086003	cardiac muscle cell contraction	0.0474222	0.709598	0.696131	476/274/817/1739/1824/1829/23171/3728/10008/3757/9722/9631/5318/6548/6717/7341	16
GO:0007080	mitotic metaphase plate congression	0.0477299	0.709598	0.696131	91272/1062/5119/92421/3835/11004/3833/3837/83540/10464/84722/8766/81929/9183	14
GO:0018198	peptidyl-cysteine modification	0.0477299	0.709598	0.696131	128/25999/1756/3145/9722/55074/54495/79844/84243/51201/253832/340481/254887/51114	14
GO:0046467	membrane lipid biosynthetic process	0.047838	0.709598	0.696131	55750/224/8705/2583/29956/8813/60481/79071/2629/8733/4706/94103/10400/80055/9488/5279/93183/84720/9091/51604/55650/5580/5587/25865/6609/9517/6483/10402/256435/7132/7368/9218	32
GO:0033673	negative regulation of kinase activity	0.0483006	0.710347	0.696866	867/80279/1445/55861/84062/2041/11116/3170/2629/9052/2873/2950/9555/124790/25998/3611/10527/11213/4040/4221/4298/9961/4763/4771/4869/7026/152559/5569/5518/5573/5580/5770/5795/29108/10636/6317/9467/6609/64754/58533/8651/9655/200734/11329/51347/6895/54997/7016/7023/28951/7249/7251/84959/84313	54
GO:0006022	aminoglycan metabolic process	0.0490508	0.710347	0.696866	160/84752/79586/54480/8534/50515/113189/56548/83539/337876/55790/2132/2588/2651/2720/26035/2817/221914/3074/3161/222537/90161/3339/3425/4669/6382/11046/6548/6483/10402/7358/10090/1462	33
GO:0009201	ribonucleoside triphosphate biosynthetic process	0.0494457	0.710347	0.696866	221264/226/405/1537/55526/2026/2584/2821/3098/3939/4831/29922/4967/55753/8473/142/5207/5213/5230/5236/283209/65018/5465/10891/5563	25
GO:0000018	regulation of DNA recombination	0.0500438	0.710347	0.696866	200558/2068/55137/9466/23028/3836/64110/64210/4436/2956/55010/5888/10635/55183/6118/6778/6830/7014/9984/55135/7486/84083	22
GO:0001736	establishment of planar polarity	0.0500438	0.710347	0.696866	22881/160/163/128272/1601/1741/1856/1857/8321/27152/9863/9968/54903/4300/144165/166336/5879/4919/23322/81839/9948/7474	22
GO:0007164	establishment of tissue polarity	0.0500438	0.710347	0.696866	22881/160/163/128272/1601/1741/1856/1857/8321/27152/9863/9968/54903/4300/144165/166336/5879/4919/23322/81839/9948/7474	22
GO:0030206	chondroitin sulfate biosynthetic process	0.0507637	0.710347	0.696866	79586/54480/50515/56548/83539/337876/55790/1462	8
GO:0045332	phospholipid translocation	0.0507637	0.710347	0.696866	10347/286410/5205/57198/10079/374868/80148/161291	8
GO:0061615	glycolytic process through fructose-6-phosphate	0.0507637	0.710347	0.696866	226/2026/2584/2821/3098/5213/5230/283209	8
GO:0061620	glycolytic process through glucose-6-phosphate	0.0507637	0.710347	0.696866	226/2026/2584/2821/3098/5213/5230/283209	8
GO:0071459	protein localization to chromosome, centromeric region	0.0507637	0.710347	0.696866	91272/9184/983/3550/55920/51112/7272/9183	8
GO:0042552	myelination	0.0513567	0.710347	0.696866	53616/208/8455/928/1605/1739/8893/2064/2068/9896/2817/3074/3611/1902/83742/745/4763/4915/56288/5915/81846/256987/27242/7248/7368/7504	26
GO:0120193	tight junction organization	0.0513723	0.710347	0.696866	81/1365/1739/1894/50848/3551/79778/261734/56288/84612/10015/79983/5583/5584/9475/861/6904	17
GO:0097035	regulation of membrane lipid distribution	0.0514322	0.710347	0.696866	10347/196527/286410/5205/57198/10079/374868/80148/5580/91869/161291	11
GO:1902751	positive regulation of cell cycle G2/M phase transition	0.0514322	0.710347	0.696866	351/23476/994/8317/983/8444/57504/4869/8766/55920/9401	11
GO:0044272	sulfur compound biosynthetic process	0.0517367	0.710347	0.696866	38/47/2180/2182/23305/55902/10327/79586/54480/8534/50515/113189/56548/83539/337876/55790/60481/79071/58478/2639/2729/26035/2937/2950/27430/23417/4522/4548/9061/5160/5162/8050/5164/5538/6319/79966/11046/6667/6483/10402/10090/1462	42
GO:0015748	organophosphate ester transport	0.0524257	0.710347	0.696866	10347/286410/5205/57198/10079/374868/3949/114884/114879/26207/57605/65977/5360/80148/153768/5580/284439/9197/84912/219855/2542/56910/161291	23
GO:0061647	histone H3-K9 modification	0.0528376	0.710347	0.696866	546/672/1786/1789/79813/10919/23081/4602/55183/83852/4089/6598/79723	13
GO:0140056	organelle localization by membrane tethering	0.0530242	0.710347	0.696866	10121/10142/7840/22863/11149/26005/57545/983/55755/55125/80184/95681/9702/84131/1080/9793/1453/1781/83850/55770/23233/11116/23354/54903/261734/4957/5108/5518/10890/8766/23322/9814/8675/6811/10228/8417/6813/91147/203068/10497/8615/55823/65082/11311	44
GO:0030203	glycosaminoglycan metabolic process	0.053872	0.710347	0.696866	160/79586/54480/8534/50515/113189/56548/83539/337876/55790/2132/2588/2651/2720/26035/2817/221914/3074/3161/222537/90161/3339/3425/4669/6382/11046/6548/6483/10402/7358/10090/1462	32
GO:0010737	protein kinase A signaling	0.0540868	0.710347	0.696866	9049/7430/3936/4282/5141/9867/5962	7
GO:0010866	regulation of triglyceride biosynthetic process	0.0540868	0.710347	0.696866	718/84649/128486/3949/7376/376497/6720	7
GO:0036119	response to platelet-derived growth factor	0.0540868	0.710347	0.696866	867/57175/2534/80310/5962/94056/7525	7
GO:0036120	cellular response to platelet-derived growth factor stimulus	0.0540868	0.710347	0.696866	867/57175/2534/80310/5962/94056/7525	7
GO:0070734	histone H3-K27 methylation	0.0540868	0.710347	0.696866	79813/10919/2145/2146/9555/8473/6830	7
GO:0051304	chromosome separation	0.054642	0.710347	0.696866	29945/699/9184/990/55755/1062/1063/1457/1459/129563/9787/146956/9700/348654/3550/84861/4085/80198/23310/10783/5518/9232/7272/9183	24
GO:0016197	endosomal transport	0.0546664	0.710347	0.696866	7840/8546/392/9912/11149/5119/92421/23274/57706/8411/30846/2060/23085/54497/55353/85377/79778/93343/4645/80148/10890/8766/84440/51209/9905/6642/112574/8723/58533/6272/10254/8675/6811/10228/84910/10043/7251/8674/64601/84313/112936/51160/55737/79720/6293/55275/51542	47
GO:0046890	regulation of lipid biosynthetic process	0.054932	0.710347	0.696866	57406/37/301/476/552/672/718/1595/84649/1717/60481/79071/2222/2224/2264/128486/2672/9453/3157/3417/3837/3949/4047/4598/4802/7376/94103/10464/10891/5563/5580/22937/6319/376497/10580/6667/6720/6721/7132	39
GO:0097306	cellular response to alcohol	0.0550092	0.710347	0.696866	113/9131/672/999/1080/1495/1605/1946/2770/3157/3709/3728/23367/4040/5031/5468/5563/5888	18
GO:0009166	nucleotide catabolic process	0.0550746	0.710347	0.696866	38/226/405/55526/2026/9583/2584/9615/2821/3098/3939/8930/23417/79661/30833/22978/4913/79873/4967/55753/8473/5141/8654/5151/5207/5213/5230/5236/283209/5465/10891/5563/23583	33
GO:0021549	cerebellum development	0.0554233	0.710347	0.696866	16/18/471/8455/2146/8925/1902/4040/4669/4967/4983/5058/10891/58155/5781/5802/473/23322/51150/6752/7515	21
GO:0030260	entry into host cell	0.0563679	0.710347	0.696866	59272/867/4179/999/983/1500/1525/1605/2060/55770/23265/50848/2519/2934/222537/3416/3685/3688/3693/3916/3949/11043/6317/6575/8724/10475/7301/11059/9213	29
GO:0044409	entry into host	0.0563679	0.710347	0.696866	59272/867/4179/999/983/1500/1525/1605/2060/55770/23265/50848/2519/2934/222537/3416/3685/3688/3693/3916/3949/11043/6317/6575/8724/10475/7301/11059/9213	29
GO:0051806	entry into cell of other organism involved in symbiotic interaction	0.0563679	0.710347	0.696866	59272/867/4179/999/983/1500/1525/1605/2060/55770/23265/50848/2519/2934/222537/3416/3685/3688/3693/3916/3949/11043/6317/6575/8724/10475/7301/11059/9213	29
GO:0051828	entry into other organism involved in symbiotic interaction	0.0563679	0.710347	0.696866	59272/867/4179/999/983/1500/1525/1605/2060/55770/23265/50848/2519/2934/222537/3416/3685/3688/3693/3916/3949/11043/6317/6575/8724/10475/7301/11059/9213	29
GO:0006734	NADH metabolic process	0.0565656	0.710347	0.696866	226/2026/23171/2820/2821/3098/4967/5213/5230/283209	10
GO:0018345	protein palmitoylation	0.0565656	0.710347	0.696866	25999/79844/23390/84243/51201/253832/340481/254887/25921/51114	10
GO:0044818	mitotic G2/M transition checkpoint	0.0565656	0.710347	0.696866	672/990/983/80279/29980/2956/8883/4998/51347/11073	10
GO:0071539	protein localization to centrosome	0.0565656	0.710347	0.696866	26005/64770/55125/1453/2804/55968/23386/5108/10464/10615	10
GO:0090662	ATP hydrolysis coupled transmembrane transport	0.0565656	0.710347	0.696866	10257/476/478/480/535/50617/527/528/51606/10312	10
GO:0006244	pyrimidine nucleotide catabolic process	0.0566176	0.710347	0.696866	9583/8930/79661/30833/4913/23583	6
GO:0042053	regulation of dopamine metabolic process	0.0566176	0.710347	0.696866	18/1312/2861/25953/6870/55737	6
GO:0042069	regulation of catecholamine metabolic process	0.0566176	0.710347	0.696866	18/1312/2861/25953/6870/55737	6
GO:0046321	positive regulation of fatty acid oxidation	0.0566176	0.710347	0.696866	208/1374/23417/5465/5468/10891	6
GO:0071371	cellular response to gonadotropin stimulus	0.0566176	0.710347	0.696866	1946/2729/3157/7849/10891/7490	6
GO:0097067	cellular response to thyroid hormone stimulus	0.0566176	0.710347	0.696866	1514/10634/2729/4005/10891/5962	6
GO:0098787	mRNA cleavage involved in mRNA processing	0.0566176	0.710347	0.696866	29894/51692/10898/11052/4686/22916	6
GO:0043648	dicarboxylic acid metabolic process	0.0567032	0.710347	0.696866	51166/47/159/5832/160428/7915/471/728294/2271/2729/2746/2747/2752/112817/3417/79944/4200/4522/10588/56954/349565/4967/6470/6472/8803	25
GO:0072525	pyridine-containing compound biosynthetic process	0.0567032	0.710347	0.696866	226/405/55526/2026/2584/2821/3098/3939/133686/10135/349565/4967/55753/8473/8566/5207/5213/5230/5236/283209/55163/5465/10891/5563/55328	25
GO:0030071	regulation of mitotic metaphase/anaphase transition	0.0570297	0.710347	0.696866	29945/699/9184/990/55755/1062/1063/9787/9700/348654/3550/84861/4085/10783/7272/9183	16
GO:0006733	oxidoreduction coenzyme metabolic process	0.0572531	0.710347	0.696866	226/405/93058/55526/2026/2232/2584/23171/2820/2821/9563/3098/3417/3939/4200/133686/10135/349565/4967/55753/8473/5160/5162/8050/5207/5213/5230/5236/283209/5465/10891/5563/55328/6888/7086	35
GO:0000212	meiotic spindle organization	0.0573211	0.710347	0.696866	259266/546/9700/2801/5518	5
GO:0006285	base-excision repair, AP site formation	0.0573211	0.710347	0.696866	8930/4595/79661/4913/23583	5
GO:0009415	response to water	0.0573211	0.710347	0.696866	231/552/928/80781/6494	5
GO:0010421	hydrogen peroxide-mediated programmed cell death	0.0573211	0.710347	0.696866	10013/11235/65018/10494/10131	5
GO:0019388	galactose catabolic process	0.0573211	0.710347	0.696866	2584/2592/2720/5236/283209	5
GO:0032048	cardiolipin metabolic process	0.0573211	0.710347	0.696866	54675/253558/5321/376497/132001	5
GO:0033182	regulation of histone ubiquitination	0.0573211	0.710347	0.696866	23028/56254/9810/9320/55100	5
GO:0034349	glial cell apoptotic process	0.0573211	0.710347	0.696866	5580/5583/5584/27242/7157	5
GO:0050655	dermatan sulfate proteoglycan metabolic process	0.0573211	0.710347	0.696866	113189/55790/3425/10090/1462	5
GO:0071712	ER-associated misfolded protein catabolic process	0.0573211	0.710347	0.696866	7917/91445/6048/56886/55757	5
GO:0097468	programmed cell death in response to reactive oxygen species	0.0573211	0.710347	0.696866	10013/11235/65018/10494/10131	5
GO:0098884	postsynaptic neurotransmitter receptor internalization	0.0573211	0.710347	0.696866	163/26052/2060/8650/4983	5
GO:0140239	postsynaptic endocytosis	0.0573211	0.710347	0.696866	163/26052/2060/8650/4983	5
GO:1902514	regulation of calcium ion transmembrane transport via high voltage-gated calcium channel	0.0573211	0.710347	0.696866	274/782/817/9722/91404	5
GO:0008089	anterograde axonal transport	0.0583742	0.713784	0.700238	8546/8120/26985/10239/55330/63915/84062/24137/3800/5874/23557/6687/55638/7014	14
GO:0019320	hexose catabolic process	0.0583742	0.713784	0.700238	226/2026/2524/2530/10690/2584/2592/2720/2821/3098/5213/5230/5236/283209	14
GO:0019985	translesion synthesis	0.0585256	0.713784	0.700238	5111/5424/10714/5427/11201/201973/5981/5983/5984/5985/6117/6118	12
GO:0030866	cortical actin cytoskeleton organization	0.0585256	0.713784	0.700238	1739/1894/30846/2036/7430/3551/3993/10787/10015/5357/9475/7456	12
GO:1903146	regulation of autophagy of mitochondrion	0.0585256	0.713784	0.700238	23400/11140/23274/1459/2629/10013/65018/6720/6721/7249/7416/54832	12
GO:0007272	ensheathment of neurons	0.0586192	0.713784	0.700238	53616/208/8455/928/1605/1739/8893/2064/2068/9896/2817/3074/3611/1902/83742/745/4763/4915/56288/5915/81846/256987/27242/7248/7368/7504	26
GO:0008366	axon ensheathment	0.0586192	0.713784	0.700238	53616/208/8455/928/1605/1739/8893/2064/2068/9896/2817/3074/3611/1902/83742/745/4763/4915/56288/5915/81846/256987/27242/7248/7368/7504	26
GO:0071236	cellular response to antibiotic	0.0591765	0.718782	0.705141	113/9131/301/983/1080/1894/1946/2146/2770/2861/3066/10013/3709/84522/23367/4208/4602/5111/11235/5151/80310/65018/5321/5580/5660/6548/6778/10494/8914/7157/10131	31
GO:0045333	cellular respiration	0.0608159	0.732699	0.718795	48/50/158/7915/983/93058/1355/1537/728294/55526/2110/2271/2820/3417/3420/3421/90624/4200/113115/4702/4706/4715/4719/4720/4722/4724/4967/55753/80025/5160/5162/65018/9512/10891/6472/8803/10131/7384/7386	39
GO:0010965	regulation of mitotic sister chromatid separation	0.0610805	0.732699	0.718795	29945/699/9184/990/55755/1062/1063/9787/9700/348654/3550/84861/4085/10783/9232/7272/9183	17
GO:1901607	alpha-amino acid biosynthetic process	0.0610805	0.732699	0.718795	10157/5832/1373/58478/2628/2746/2747/2752/4522/4548/26227/5351/10955/256987/6470/6472/63826	17
GO:0031929	TOR signaling	0.0620534	0.732699	0.718795	369/144577/84433/23274/8444/64083/55846/84861/11133/8649/23367/51520/4534/8131/65018/5563/10670/10325/81929/27244/153129/94056/23334/51256/55654/7248/7249/9675	28
GO:0070085	glycosylation	0.0621023	0.732699	0.718795	84920/144245/29880/29929/79053/79796/10565/8705/84752/2583/29071/57511/91949/1603/1798/8813/80267/2132/2137/2524/2530/10690/79695/2590/11226/51809/2650/2651/2801/64788/84061/4121/11253/4124/4122/4249/200958/8473/9488/55650/23509/23275/6185/55343/51006/79644/6483/10402/256435/201595/55858/56886/55757	53
GO:0007176	regulation of epidermal growth factor-activated receptor activity	0.0621185	0.732699	0.718795	6868/351/867/9052/6464/58533/9655/7251/84313	9
GO:0010837	regulation of keratinocyte proliferation	0.0621185	0.732699	0.718795	135228/1001/27152/58495/5587/5796/6431/252983/7051	9
GO:0015991	ATP hydrolysis coupled proton transport	0.0621185	0.732699	0.718795	476/478/480/535/50617/527/528/51606/10312	9
GO:0046039	GTP metabolic process	0.0621185	0.732699	0.718795	205/2773/55669/55034/4337/4831/29922/4976/51715	9
GO:0046320	regulation of fatty acid oxidation	0.0621185	0.732699	0.718795	37/208/1374/84649/83752/23417/5465/5468/10891	9
GO:0048753	pigment granule organization	0.0621185	0.732699	0.718795	8907/8546/596/55330/63915/84062/89781/10981/23557	9
GO:0070199	establishment of protein localization to chromosome	0.0621185	0.732699	0.718795	65057/675/10575/10574/9555/55506/222229/25913/55135	9
GO:0072659	protein localization to plasma membrane	0.0626174	0.734413	0.720476	60/208/302/26060/9912/583/682/9847/999/1000/25999/245812/1445/1601/1739/23167/30846/2042/7430/50848/2319/64083/55204/57512/3551/3688/3728/3875/26119/4040/23499/9053/91663/8650/55690/5318/5357/5583/5584/5590/5780/10890/8766/5962/353116/9475/10580/8417/90196/54997/7132/23043/57217/55737/254887	55
GO:0061008	hepaticobiliary system development	0.0627139	0.734413	0.720476	38/50/205/8854/301/55036/23242/1373/1459/1628/2146/3077/3157/3482/3845/4124/55897/54903/4763/9480/5106/5111/255738/10419/79810/5915/23322/6143/11231/6662/6670/6715/6426/55959	34
GO:1901292	nucleoside phosphate catabolic process	0.0627139	0.734413	0.720476	38/226/405/55526/2026/9583/2584/9615/2821/3098/3939/8930/23417/79661/30833/22978/4913/79873/11164/4967/55753/8473/5141/8654/5151/5207/5213/5230/5236/283209/5465/10891/5563/23583	34
GO:2001251	negative regulation of chromosome organization	0.0637343	0.74458	0.73045	65057/29028/546/672/699/9184/55755/1063/1487/80169/1786/1789/9700/348654/9555/3183/3550/23081/84861/4085/4331/142/80119/25913/55170/9232/6598/6830/7014/26277/9320/7272/7515/7520/9183	35
GO:0034109	homotypic cell-cell adhesion	0.0647737	0.750592	0.736348	18/60/71/55330/928/1192/1525/1824/1829/3611/3728/5291/5318/5580/5962/6850/7301/84959	18
GO:0090175	regulation of establishment of planar polarity	0.0647737	0.750592	0.736348	22881/160/163/128272/1601/1856/1857/8321/9863/9968/54903/4300/144165/166336/5879/4919/81839/7474	18
GO:1903391	regulation of adherens junction organization	0.0647737	0.750592	0.736348	347/1946/57669/2042/342184/2824/9922/22998/23499/10982/5747/5795/5879/55920/5962/9475/6548/7248	18
GO:0003382	epithelial cell morphogenesis	0.0648622	0.750592	0.736348	26084/1365/25932/80781/57669/2195/3397/23022/79983/353116/23094	11
GO:0045216	cell-cell junction organization	0.0655646	0.755284	0.740951	59272/81/928/999/1000/1001/1365/1436/1495/1500/1525/1739/9231/1829/1894/50848/3551/3728/79778/4771/261734/56288/84612/10015/64065/5586/5318/79983/5583/5584/9475/861/221935/6904/83660/7368/9948	37
GO:0006766	vitamin metabolic process	0.0663362	0.755284	0.740951	5826/10327/8854/160428/874/51293/1727/1591/120227/66002/2729/2672/55788/9227/56922/326625/4522/10588/4548/80025/5091/5095/5096/8566/5360/55163/6470/6472/9962/79178/79001	31
GO:0007043	cell-cell junction assembly	0.0663362	0.755284	0.740951	59272/81/928/999/1000/1001/1365/1495/1500/1739/9231/1894/50848/3551/3728/79778/261734/56288/84612/10015/5586/5318/79983/5583/5584/9475/861/6904/83660/7368/9948	31
GO:0007098	centrosome cycle	0.0663362	0.755284	0.740951	672/675/26005/899/983/55755/55125/23177/5119/92421/9793/54875/116840/348654/2801/23354/2648/3832/4869/55968/4682/4957/84612/5108/10015/25886/9475/152185/117178/91147/51175	31
GO:0051668	localization within membrane	0.0663362	0.755284	0.740951	102/163/9912/1000/201134/22883/1605/1739/1741/26052/2060/2743/2934/3092/23096/3800/4038/9863/8650/55746/4983/5590/8766/5879/353116/10484/22872/25956/116841/8417/55737	31
GO:0006767	water-soluble vitamin metabolic process	0.0668457	0.755284	0.740951	5826/10327/160428/51293/1727/2729/55788/56922/326625/4522/10588/4548/80025/5091/5095/5096/8566/55163/6470/6472/9962/79178	22
GO:0046605	regulation of centrosome cycle	0.0678945	0.755284	0.740951	672/899/55755/5119/92421/348654/2648/3832/4869/55968/4682/10015/25886/9475/152185/91147	16
GO:0098930	axonal transport	0.0678945	0.755284	0.740951	8546/8120/26985/10239/55330/63915/667/84062/24137/3800/4976/5874/23557/6687/55638/7014	16
GO:1902099	regulation of metaphase/anaphase transition of cell cycle	0.0678945	0.755284	0.740951	29945/699/9184/990/55755/1062/1063/9787/9700/348654/3550/84861/4085/10783/7272/9183	16
GO:0006085	acetyl-CoA biosynthetic process	0.068045	0.755284	0.740951	38/47/55902/23417/5160/5162/8050/5164	8
GO:0031061	negative regulation of histone methylation	0.068045	0.755284	0.740951	672/1786/1789/9555/23081/55170/6598/6830	8
GO:0036474	cell death in response to hydrogen peroxide	0.068045	0.755284	0.740951	2861/10013/11235/5151/65018/5660/10494/10131	8
GO:0050650	chondroitin sulfate proteoglycan biosynthetic process	0.068045	0.755284	0.740951	79586/54480/50515/56548/83539/337876/55790/1462	8
GO:0051570	regulation of histone H3-K9 methylation	0.068045	0.755284	0.740951	546/672/1786/1789/23081/4602/55183/6598	8
GO:0051647	nucleus localization	0.068045	0.755284	0.740951	274/79789/51164/85440/9423/5108/5747/23353	8
GO:0090344	negative regulation of cell aging	0.068045	0.755284	0.740951	83596/1021/54708/4282/10135/5591/5933/7014	8
GO:1903649	regulation of cytoplasmic transport	0.068045	0.755284	0.740951	1601/23317/7430/5594/4478/5962/8724/55823	8
GO:1904357	negative regulation of telomere maintenance via telomere lengthening	0.068045	0.755284	0.740951	65057/80169/3183/142/80119/25913/7014/26277	8
GO:0097711	ciliary basal body-plasma membrane docking	0.068332	0.756753	0.742392	10121/10142/7840/26005/57545/983/55755/55125/80184/95681/9702/84131/9793/1453/1781/11116/23354/54903/261734/4957/5108/5518/8766/23322/9814/91147/203068	27
GO:0001889	liver development	0.0686978	0.759088	0.744682	38/50/205/8854/301/55036/23242/1373/1459/1628/2146/3077/3157/3482/3845/4124/55897/4763/9480/5106/5111/255738/10419/79810/5915/23322/6143/11231/6662/6670/6715/6426/55959	33
GO:0009127	purine nucleoside monophosphate biosynthetic process	0.069948	0.769428	0.754827	158/159/205/221264/226/405/471/1537/55526/2026/2584/8833/2821/3098/3939/4967/55753/8473/142/5207/5213/5230/5236/283209/65018/5465/10891/5563	28
GO:0009168	purine ribonucleoside monophosphate biosynthetic process	0.069948	0.769428	0.754827	158/159/205/221264/226/405/471/1537/55526/2026/2584/8833/2821/3098/3939/4967/55753/8473/142/5207/5213/5230/5236/283209/65018/5465/10891/5563	28
GO:0071229	cellular response to acid chemical	0.0701567	0.769993	0.755381	8854/552/824/1373/1374/84649/1786/2042/2263/2534/2729/3066/84861/8649/51520/3949/4602/4831/4915/4976/5031/80310/65018/5468/10891/5563/5915/10670/10325/27244/6470/6472/6494/153129/6602/8651/6662/6720/8463/54997/7474/7483/7520/7525	44
GO:0015918	sterol transport	0.0712085	0.776005	0.761278	20/23461/10347/302/1080/3949/26119/4040/7376/23762/114884/9885/114879/114880/114883/255738/5360/5468/6721/158219	20
GO:0098661	inorganic anion transmembrane transport	0.0712085	0.776005	0.761278	196527/8542/1080/23155/1182/1184/1192/25932/2743/51449/6558/57468/6575/5250/115019/219855/2542/83959/80727/9213	20
GO:0071604	transforming growth factor beta production	0.0719217	0.776005	0.761278	10159/23607/4179/1001/3685/55353/4052/4054/4602/4089	10
GO:1905508	protein localization to microtubule organizing center	0.0719217	0.776005	0.761278	26005/64770/55125/1453/2804/55968/23386/5108/10464/10615	10
GO:0006625	protein targeting to peroxisome	0.0719727	0.776005	0.761278	30/8310/8540/23600/1891/2053/26061/3295/3416/3417/83752/23417/196743/5195/5824/8504/5190	17
GO:0072662	protein localization to peroxisome	0.0719727	0.776005	0.761278	30/8310/8540/23600/1891/2053/26061/3295/3416/3417/83752/23417/196743/5195/5824/8504/5190	17
GO:0072663	establishment of protein localization to peroxisome	0.0719727	0.776005	0.761278	30/8310/8540/23600/1891/2053/26061/3295/3416/3417/83752/23417/196743/5195/5824/8504/5190	17
GO:1901264	carbohydrate derivative transport	0.0719727	0.776005	0.761278	5660/10928/91869/26503/284439/3177/55315/9197/7355/23443/55032/84912/55343/51006/11046/219855/2542	17
GO:0016447	somatic recombination of immunoglobulin gene segments	0.0721547	0.776258	0.761526	200558/9156/9466/3981/4436/2956/5591/55183/6778/6830/6929/9984	12
GO:0007051	spindle organization	0.0739227	0.789754	0.774766	259266/546/1062/55125/5119/92421/9793/1453/1739/9700/7430/2770/2801/23354/3832/24137/3833/3837/10982/10783/83540/10039/10464/25886/5518/84722/8766/10636/26054/8243/10615/57405/152185/22974/7272/203068/10844/27229/85378	39
GO:0036010	protein localization to endosome	0.0742159	0.789754	0.774766	23527/7430/85377/4478/5962/9475/54472	7
GO:0051383	kinetochore organization	0.0742159	0.789754	0.774766	1062/1063/80152/83540/26054/10592/51112	7
GO:0098780	response to mitochondrial depolarisation	0.0742159	0.789754	0.774766	9776/22863/11140/2629/10013/65018/54832	7
GO:2000050	regulation of non-canonical Wnt signaling pathway	0.0742159	0.789754	0.774766	22881/1453/1601/54903/4300/57674/7474	7
GO:0099518	vesicle cytoskeletal trafficking	0.0755591	0.799627	0.784452	81/8546/8120/26985/10239/55330/63915/1201/84062/1780/54874/22920/5590/23557/55638	15
GO:0055117	regulation of cardiac muscle contraction	0.0756557	0.799627	0.784452	59272/10142/476/274/805/817/1739/1756/1824/1829/3728/10008/9722/8654/5318/6548/6717/7341	18
GO:0051321	meiotic cell cycle	0.0774387	0.799627	0.784452	10096/192670/259266/546/7917/699/9184/85417/994/146956/9700/9156/2801/84930/56339/84057/2956/80198/23310/83540/9088/23236/5518/5573/9232/5888/5892/8438/6117/6118/8243/10592/10927/84501/140901/23353/10388/11022/400629/7272/10844/27229/85378/7474/64848/9183	46
GO:0030865	cortical cytoskeleton organization	0.0785637	0.799627	0.784452	1739/1894/30846/2036/7430/3551/3993/10787/10015/5357/9475/9948/7456	13
GO:0051181	cofactor transport	0.0785637	0.799627	0.784452	22/51293/28982/55640/55788/5538/9962/788/89874/123096/284439/9197/55652	13
GO:1901185	negative regulation of ERBB signaling pathway	0.0785637	0.799627	0.784452	867/2060/58513/2064/9052/26469/5795/6456/58533/9655/10254/7251/84313	13
GO:0006890	retrograde vesicle-mediated transport, Golgi to ER	0.0788817	0.799627	0.784452	377/10079/374868/1062/25839/91949/1314/1315/9276/22820/64083/55204/3832/56992/3835/11004/3797/24137/22920/51594/53407/23423/9183	23
GO:0031058	positive regulation of histone modification	0.0788817	0.799627	0.784452	672/23476/29117/26097/1487/1786/1789/122953/2648/23028/4602/8473/65018/10891/5587/25865/55183/56254/9810/9252/4089/6598/6720	23
GO:0072527	pyrimidine-containing compound metabolic process	0.0788817	0.799627	0.784452	56894/56895/81602/1040/8760/1373/9583/253558/5594/8930/79661/4831/29922/30833/4913/5631/6240/6470/23583/132001/79178/7083/139596	23
GO:0033047	regulation of mitotic sister chromatid segregation	0.0789833	0.799627	0.784452	29945/546/699/9184/990/55755/1062/1063/9787/9700/348654/9555/3550/84861/4085/10783/9232/7272/9183	19
GO:0044728	DNA methylation or demethylation	0.0789833	0.799627	0.784452	121642/55729/546/672/55929/1786/1789/79813/10919/2146/64855/79068/51409/64863/142/10419/54496/11022/7490	19
GO:0090502	RNA phosphodiester bond hydrolysis, endonucleolytic	0.0789833	0.799627	0.784452	26523/51692/54487/29102/9156/9692/51110/28987/10775/6035/10535/8635/10556/10799/146857/27044/80746/79042/7247	19
GO:0015988	energy coupled proton transmembrane transport, against electrochemical gradient	0.0797807	0.799627	0.784452	476/478/480/535/50617/527/528/51606/10312	9
GO:0099172	presynapse organization	0.0797807	0.799627	0.784452	351/8321/3556/79414/4038/266727/23557/55737/7474	9
GO:0007091	metaphase/anaphase transition of mitotic cell cycle	0.0800621	0.799627	0.784452	29945/699/9184/990/55755/1062/1063/9787/9700/348654/3550/84861/4085/10783/7272/9183	16
GO:0006491	N-glycan processing	0.0803263	0.799627	0.784452	2530/79158/4121/11253/4124/4122	6
GO:0006978	DNA damage response, signal transduction by p53 class mediator resulting in transcription of p21 class mediator	0.0803263	0.799627	0.784452	672/51147/10524/27330/7023/7157	6
GO:0010878	cholesterol storage	0.0803263	0.799627	0.784452	4023/7376/5465/5468/6721/158219	6
GO:0010984	regulation of lipoprotein particle clearance	0.0803263	0.799627	0.784452	302/1445/3949/26119/4043/255738	6
GO:0032288	myelin assembly	0.0803263	0.799627	0.784452	928/2068/9896/2817/3611/7368	6
GO:0033194	response to hydroperoxide	0.0803263	0.799627	0.784452	1612/55074/5580/5587/6667/7515	6
GO:0036150	phosphatidylserine acyl-chain remodeling	0.0803263	0.799627	0.784452	10162/154141/114884/114879/11145/5321	6
GO:0045822	negative regulation of heart contraction	0.0803263	0.799627	0.784452	476/274/10008/8654/55328/6717	6
GO:0051195	negative regulation of cofactor metabolic process	0.0803263	0.799627	0.784452	1497/2534/10013/5207/5465/10891	6
GO:0070102	interleukin-6-mediated signaling pathway	0.0803263	0.799627	0.784452	867/2672/3570/3716/5781/4089	6
GO:0070633	transepithelial transport	0.0803263	0.799627	0.784452	10768/1080/1525/5031/6558/9962	6
GO:0090208	positive regulation of triglyceride metabolic process	0.0803263	0.799627	0.784452	84649/3949/7376/57104/376497/6720	6
GO:0097186	amelogenesis	0.0803263	0.799627	0.784452	56975/3691/64065/5465/6786/256764	6
GO:0099068	postsynapse assembly	0.0803263	0.799627	0.784452	1000/3556/4038/9863/5802/7474	6
GO:0045070	positive regulation of viral genome replication	0.0803711	0.799627	0.784452	29883/3312/23367/5586/10450/6733/6780/6895/10475/9218/64848	11
GO:0045616	regulation of keratinocyte differentiation	0.0803711	0.799627	0.784452	135228/1514/1515/9555/55506/4831/58495/5583/9475/861/6431	11
GO:0048066	developmental pigmentation	0.0803711	0.799627	0.784452	8907/10159/596/63915/967/2767/89781/4208/10981/124976/65082	11
GO:0015698	inorganic anion transport	0.0812447	0.806679	0.79137	8714/10257/196527/57719/8542/1080/23155/1182/1184/1192/25932/2743/51447/56262/55144/5031/51449/6558/57468/6575/5250/115019/219855/2542/83959/6508/80727/7416/7419/9213	30
GO:0019217	regulation of fatty acid metabolic process	0.0819914	0.810804	0.795417	37/208/301/552/672/1374/84649/60481/83752/23417/7376/80025/5164/10464/5465/5468/10891/5563/22937/6720	20
GO:0072384	organelle transport along microtubule	0.0819914	0.810804	0.795417	8546/8120/26985/10239/57584/55330/63915/1201/22820/84062/1780/3797/22920/3916/4976/5195/5590/23557/23353/55638	20
GO:0043574	peroxisomal transport	0.0840863	0.811143	0.79575	30/8310/8540/23600/1891/2053/26061/3295/3416/3417/83752/23417/196743/5195/5824/8504/5190	17
GO:0048146	positive regulation of fibroblast proliferation	0.084203	0.811143	0.79575	302/990/1021/80169/64319/2342/3981/4282/4602/4724/80310/5591/7474/57178	14
GO:0051983	regulation of chromosome segregation	0.0846996	0.811143	0.79575	29945/546/699/9184/990/55755/1062/1063/1457/1459/9787/1894/9700/348654/9555/3550/11004/84861/4085/4288/10783/9232/55920/10615/7272/9183	26
GO:0007625	grooming behavior	0.0856713	0.811143	0.79575	552/1497/3218/56923/5538	5
GO:0010867	positive regulation of triglyceride biosynthetic process	0.0856713	0.811143	0.79575	84649/3949/7376/376497/6720	5
GO:0016114	terpenoid biosynthetic process	0.0856713	0.811143	0.79575	8854/2224/9453/3157/3158	5
GO:0030011	maintenance of cell polarity	0.0856713	0.811143	0.79575	9231/667/10015/6548/9948	5
GO:0031054	pre-miRNA processing	0.0856713	0.811143	0.79575	26523/192670/144233/29102/6895	5
GO:0034111	negative regulation of homotypic cell-cell adhesion	0.0856713	0.811143	0.79575	18/928/5580/5962/84959	5
GO:0035020	regulation of Rac protein signal transduction	0.0856713	0.811143	0.79575	9912/3845/4763/8473/117178	5
GO:0036109	alpha-linolenic acid metabolic process	0.0856713	0.811143	0.79575	30/2180/60481/3992/3295	5
GO:0051315	attachment of mitotic spindle microtubules to kinetochore	0.0856713	0.811143	0.79575	91272/1062/11004/83540/81929	5
GO:0051573	negative regulation of histone H3-K9 methylation	0.0856713	0.811143	0.79575	672/1786/1789/23081/6598	5
GO:0061577	calcium ion transmembrane transport via high voltage-gated calcium channel	0.0856713	0.811143	0.79575	274/782/817/9722/91404	5
GO:0071599	otic vesicle development	0.0856713	0.811143	0.79575	80184/2138/2263/7849/6662	5
GO:0099633	protein localization to postsynaptic specialization membrane	0.0856713	0.811143	0.79575	102/1605/1739/23096/5590	5
GO:0099645	neurotransmitter receptor localization to postsynaptic specialization membrane	0.0856713	0.811143	0.79575	102/1605/1739/23096/5590	5
GO:1903651	positive regulation of cytoplasmic transport	0.0856713	0.811143	0.79575	1601/7430/4478/5962/55823	5
GO:1904262	negative regulation of TORC1 signaling	0.0856713	0.811143	0.79575	144577/55846/11133/27244/23334	5
GO:1904923	regulation of autophagy of mitochondrion in response to mitochondrial depolarization	0.0856713	0.811143	0.79575	11140/2629/10013/65018/54832	5
GO:1904925	positive regulation of autophagy of mitochondrion in response to mitochondrial depolarization	0.0856713	0.811143	0.79575	11140/2629/10013/65018/54832	5
GO:2000052	positive regulation of non-canonical Wnt signaling pathway	0.0856713	0.811143	0.79575	22881/1453/1601/4300/7474	5
GO:0034968	histone lysine methylation	0.0863064	0.814426	0.79897	9070/546/672/23476/1786/1789/79813/10919/2145/2146/2672/9555/23081/4221/4602/8473/79447/55170/11137/55183/84193/83852/4089/6598/64754/6830/79723	27
GO:0034333	adherens junction assembly	0.0871734	0.814426	0.79897	87/347/596/9231/1946/57669/2042/342184/2824/22998/23499/5747/5795/5796/5879/55920/9475/6548/10580/6904/7205/7248	22
GO:0032007	negative regulation of TOR signaling	0.0876655	0.814426	0.79897	144577/55846/11133/4534/8131/5563/27244/23334/51256/55654/7248/7249	12
GO:0090316	positive regulation of intracellular protein transport	0.0877169	0.814426	0.79897	208/9776/8314/9847/999/983/80184/1459/51496/55929/1894/2064/2534/89781/10075/3728/9585/5594/57506/79778/9520/5058/5108/11235/65018/5494/5580/58480/10055/89866/6721/6934/9777/161291/7157/55823/7545	37
GO:0000715	nucleotide-excision repair, DNA damage recognition	0.0885113	0.814426	0.79897	9318/51138/10980/50813/64708/2873/142/7508	8
GO:0006515	protein quality control for misfolded or incompletely synthesized proteins	0.0885113	0.814426	0.79897	7917/10013/83752/91445/6048/10273/56886/55757	8
GO:0006730	one-carbon metabolic process	0.0885113	0.814426	0.79897	191/10768/160428/27430/4522/10588/6470/6472	8
GO:0007616	long-term memory	0.0885113	0.814426	0.79897	114781/1497/2648/3949/164312/9867/5590/10636	8
GO:0008299	isoprenoid biosynthetic process	0.0885113	0.814426	0.79897	8854/2222/2224/9453/3157/3158/4598/79644	8
GO:0014044	Schwann cell development	0.0885113	0.814426	0.79897	53616/208/1605/3611/9968/4763/4915/56288	8
GO:0034698	response to gonadotropin	0.0885113	0.814426	0.79897	1515/1946/2729/3157/7849/10891/6715/7490	8
GO:0140053	mitochondrial gene expression	0.088895	0.814426	0.79897	28958/55157/2617/283459/84340/55699/9692/115416/28998/64928/54948/63875/29074/51264/11222/51263/51318/26589/740/128308/65005/55168/28973/64951/28957/65993/64968/64965/92170/4528/9617/55278/285367/6472/80222/54802/55006/26995/7284	39
GO:0042073	intraciliary transport	0.0891738	0.814426	0.79897	166379/23059/79659/51626/56912/28981/8100/3797/22920/167691/5108/117178/26146/92104/150737	15
GO:1902750	negative regulation of cell cycle G2/M phase transition	0.0891738	0.814426	0.79897	672/990/983/80279/92421/8454/29980/9555/60672/2956/8883/4998/51347/11073/84936	15
GO:0031532	actin cytoskeleton reorganization	0.0894008	0.814426	0.79897	301/116985/27032/55971/11132/23607/8476/9578/1436/1525/84062/7430/50848/9855/2549/2934/79778/4739/5058/5770/23221/6464/23043	23
GO:0030204	chondroitin sulfate metabolic process	0.0896541	0.814426	0.79897	79586/54480/50515/56548/83539/337876/55790/3074/3425/1462	10
GO:0032205	negative regulation of telomere maintenance	0.0896541	0.814426	0.79897	65057/80169/3183/142/80119/25913/7014/26277/7515/7520	10
GO:0032371	regulation of sterol transport	0.0896541	0.814426	0.79897	20/10347/302/26119/7376/255738/5360/5468/6721/158219	10
GO:0032374	regulation of cholesterol transport	0.0896541	0.814426	0.79897	20/10347/302/26119/7376/255738/5360/5468/6721/158219	10
GO:0036258	multivesicular body assembly	0.0896541	0.814426	0.79897	5119/92421/93343/10015/8766/10254/7251/84313/51160/79720	10
GO:1905953	negative regulation of lipid localization	0.0896541	0.814426	0.79897	208/3685/7376/255738/57104/5465/5468/5781/6721/158219	10
GO:1901991	negative regulation of mitotic cell cycle phase transition	0.0898447	0.814426	0.79897	596/672/29117/699/9184/835/990/79577/983/55755/80279/1063/92421/25904/4849/29883/8738/10106/8454/29980/2146/348654/3550/84861/4085/60672/2956/138151/8883/4998/5111/5591/5933/5934/6118/51347/11073/7157/7272/84936/9183	41
GO:1902115	regulation of organelle assembly	0.0898447	0.814426	0.79897	672/55755/5119/92421/116840/51473/51626/22873/7430/2934/8100/3556/2648/3936/90678/4208/4478/4534/4869/8131/57489/10015/65018/5563/5802/5962/6048/6382/26054/10801/4089/8243/10615/152185/53407/51256/51112/7251/29978/7419/55823	41
GO:0043502	regulation of muscle adaptation	0.0909103	0.822561	0.806951	817/818/1605/9569/29995/9110/8996/5058/142/8654/5465/10891/5530/5747/9475/6548/4089/7132/7402	19
GO:0007163	establishment or maintenance of cell polarity	0.0913996	0.824072	0.808434	10096/10565/9578/55755/9793/25932/1495/9265/1739/1741/9231/85440/667/2195/2319/23150/64083/2934/3611/9585/11004/3993/9053/4139/4478/399687/55968/4983/5058/56288/84612/10015/5584/5590/5747/10890/58480/9475/23322/23094/6548/10494/10090/9948/7474/9183	46
GO:1901657	glycosyl compound metabolic process	0.091414	0.824072	0.808434	191/205/231/471/84433/81602/1739/58478/9583/2519/2629/57704/8833/2773/9836/55669/55034/4337/4668/4831/29922/30833/22978/79873/4976/10400/5631/51715/7083/55039/139596	31
GO:0001508	action potential	0.0932403	0.834909	0.819065	10142/476/274/817/1201/1525/1739/1756/1824/1829/2629/2767/23171/3728/3751/10008/3757/9722/4915/9631/5318/6335/6548/6717/7341	25
GO:0044784	metaphase/anaphase transition of cell cycle	0.0935632	0.834909	0.819065	29945/699/9184/990/55755/1062/1063/9787/9700/348654/3550/84861/4085/10783/7272/9183	16
GO:0007045	cell-substrate adherens junction assembly	0.0937995	0.834909	0.819065	87/347/596/1946/57669/2042/342184/2824/22998/23499/5747/5795/5796/5879/55920/9475/6548/10580/7205/7248	20
GO:0042058	regulation of epidermal growth factor receptor signaling pathway	0.0937995	0.834909	0.819065	6868/84632/351/116985/867/2060/58513/9052/3092/9026/93343/5795/64285/6456/6464/58533/9655/10254/7251/84313	20
GO:0048041	focal adhesion assembly	0.0937995	0.834909	0.819065	87/347/596/1946/57669/2042/342184/2824/22998/23499/5747/5795/5796/5879/55920/9475/6548/10580/7205/7248	20
GO:0016445	somatic diversification of immunoglobulins	0.0939806	0.834909	0.819065	200558/56259/9156/9466/3981/4436/2956/5591/55183/6778/6830/6929/9984	13
GO:0033046	negative regulation of sister chromatid segregation	0.0939806	0.834909	0.819065	546/699/9184/55755/1063/9700/348654/3550/84861/4085/9232/7272/9183	13
GO:0051985	negative regulation of chromosome segregation	0.0939806	0.834909	0.819065	546/699/9184/55755/1063/9700/348654/3550/84861/4085/9232/7272/9183	13
GO:0043200	response to amino acid	0.0948899	0.84146	0.825491	9131/210/824/1373/54675/1786/2534/2729/2743/2937/2950/84861/8649/51520/4915/4976/5111/80310/10400/10891/10670/10325/27244/153129/8651/7009	26
GO:0016239	positive regulation of macroautophagy	0.0974461	0.844616	0.828587	10241/11140/23274/2773/26086/10013/8517/23367/90678/6885/65018/5563/27244/9517/7248/7249/54832	17
GO:0000096	sulfur amino acid metabolic process	0.0979959	0.844616	0.828587	191/642/1312/1373/58478/2729/4522/4548/51449/78991/7263	11
GO:0030488	tRNA methylation	0.0979959	0.844616	0.828587	9836/131965/25917/1787/55621/93587/158234/55039/54482/81627/55006	11
GO:1900408	negative regulation of cellular response to oxidative stress	0.0979959	0.844616	0.828587	2534/8321/2861/8996/4841/55074/5151/65018/5660/10131/7248	11
GO:1903202	negative regulation of oxidative stress-induced cell death	0.0979959	0.844616	0.828587	2534/8321/2861/8996/4841/55074/5151/65018/5660/10131/7248	11
GO:0000038	very long-chain fatty acid metabolic process	0.0981623	0.844616	0.828587	30/641371/66002/60481/79071/3295/10999	7
GO:0006735	NADH regeneration	0.0981623	0.844616	0.828587	226/2026/2821/3098/5213/5230/283209	7
GO:0007097	nuclear migration	0.0981623	0.844616	0.828587	79789/51164/85440/9423/5108/5747/23353	7
GO:0010743	regulation of macrophage derived foam cell differentiation	0.0981623	0.844616	0.828587	23461/3685/4023/7376/5465/5468/5583	7
GO:0032069	regulation of nuclease activity	0.0981623	0.844616	0.828587	3148/79661/4869/5111/5580/7014/7009	7
GO:0046839	phospholipid dephosphorylation	0.0981623	0.844616	0.828587	2053/3633/56623/3636/4534/9110/55613	7
GO:0051589	negative regulation of neurotransmitter transport	0.0981623	0.844616	0.828587	18/41/2824/4763/25953/55607/23208	7
GO:0061621	canonical glycolysis	0.0981623	0.844616	0.828587	226/2026/2821/3098/5213/5230/283209	7
GO:0061718	glucose catabolic process to pyruvate	0.0981623	0.844616	0.828587	226/2026/2821/3098/5213/5230/283209	7
GO:0090140	regulation of mitochondrial fission	0.0981623	0.844616	0.828587	54708/80179/65018/10891/6773/65084/55737	7
GO:0099560	synaptic membrane adhesion	0.0981623	0.844616	0.828587	1946/3556/79414/266727/22854/5792/5802	7
GO:0007088	regulation of mitotic nuclear division	0.098179	0.844616	0.828587	29945/546/699/9184/9133/85417/894/899/900/79616/8881/990/55755/1062/1063/5119/92421/9787/9700/348654/9555/3550/3832/9585/84861/9735/26013/4085/4288/10783/55968/51203/23363/5037/9088/84687/10419/9232/8243/146691/7272/9183	42
GO:0010810	regulation of cell-substrate adhesion	0.0986624	0.847285	0.831206	81/347/10109/596/1021/1295/1605/780/1793/80005/1946/57669/2041/2042/2192/342184/2651/2824/3611/3728/22998/23499/4221/91663/4739/4763/4771/9480/5291/59339/5590/5747/5795/5879/55920/285613/9475/6251/6548/64094/6904/11078/7248/7402	44
GO:0006301	postreplication repair	0.0994647	0.851189	0.835035	672/4436/5111/5424/10714/5427/11201/201973/5981/5983/5984/5985/6117/6118	14
GO:0035418	protein localization to synapse	0.0994647	0.851189	0.835035	102/9912/22883/1605/1739/23096/3800/5590/8766/5874/116841/7014/55737/7474	14
GO:0006294	nucleotide-excision repair, preincision complex assembly	0.100175	0.854283	0.838071	902/9557/2068/2968/4331/142/6117/6118/7508	9
GO:0045292	mRNA cis splicing, via spliceosome	0.100175	0.854283	0.838071	9416/4686/22916/11168/5936/6426/6428/6431/51729	9
GO:0019359	nicotinamide nucleotide biosynthetic process	0.1008	0.856627	0.840371	226/405/55526/2026/2584/2821/3098/3939/133686/10135/349565/4967/55753/8473/5207/5213/5230/5236/283209/5465/10891/5563/55328	23
GO:0019363	pyridine nucleotide biosynthetic process	0.1008	0.856627	0.840371	226/405/55526/2026/2584/2821/3098/3939/133686/10135/349565/4967/55753/8473/5207/5213/5230/5236/283209/5465/10891/5563/55328	23
GO:0009124	nucleoside monophosphate biosynthetic process	0.102684	0.869616	0.853113	158/159/205/221264/226/405/471/81602/1537/55526/2026/2584/8833/2821/3098/3939/4967/55753/8473/142/5207/5213/5230/5236/283209/65018/5465/10891/5563/5631/6470/7083/139596	33
GO:0038127	ERBB signaling pathway	0.102684	0.869616	0.853113	6868/84632/351/116985/867/11140/2060/58513/2064/2065/2549/9052/3092/9026/5594/93343/9961/5747/5781/26469/5795/64285/9252/57142/6456/6464/58533/9655/6662/10254/10273/7251/84313	33
GO:0051017	actin filament bundle assembly	0.103384	0.870328	0.853812	87/81/120/7840/116985/55160/55971/57175/1809/2041/7430/3397/3693/3936/22998/1902/4739/4771/5058/5357/5358/55607/5829/5879/5962/9475/285590/6548/10580/84501/7016/7248/10163/7791	34
GO:0061572	actin filament bundle organization	0.103384	0.870328	0.853812	87/81/120/7840/116985/55160/55971/57175/1809/2041/7430/3397/3693/3936/22998/1902/4739/4771/5058/5357/5358/55607/5829/5879/5962/9475/285590/6548/10580/84501/7016/7248/10163/7791	34
GO:0000422	autophagy of mitochondrion	0.103937	0.870328	0.853812	9776/22863/23400/11140/23274/1459/23710/2629/10013/65018/10891/6720/6721/7249/7416/54832/11152/56270/55062	19
GO:0007004	telomere maintenance via telomerase	0.103937	0.870328	0.853812	65057/10575/10574/80169/79618/3183/5609/4216/5594/5073/80119/25913/5981/6117/6118/7014/26277/55135/7520	19
GO:0032368	regulation of lipid transport	0.103937	0.870328	0.853812	20/10347/208/302/3685/26119/9227/4282/4602/7376/255738/5360/5465/5468/5580/5781/6721/6850/158219	19
GO:0061726	mitochondrion disassembly	0.103937	0.870328	0.853812	9776/22863/23400/11140/23274/1459/23710/2629/10013/65018/10891/6720/6721/7249/7416/54832/11152/56270/55062	19
GO:0032210	regulation of telomere maintenance via telomerase	0.104241	0.870328	0.853812	65057/10575/10574/80169/79618/3183/5609/4216/5594/5073/80119/25913/7014/26277/7520	15
GO:0002576	platelet degranulation	0.104348	0.870328	0.853812	10257/87/81/226/308/334/351/135228/967/928/1675/10447/3920/10916/374354/78991/5660/5874/5265/6813/6850/94121/51368/54495/9948	25
GO:0006026	aminoglycan catabolic process	0.105079	0.870328	0.853812	2588/2720/2817/221914/3074/3161/3339/3425/4669/6382/6548/1462	12
GO:0006027	glycosaminoglycan catabolic process	0.105079	0.870328	0.853812	2588/2720/2817/221914/3074/3161/3339/3425/4669/6382/6548/1462	12
GO:0035735	intraciliary transport involved in cilium assembly	0.105079	0.870328	0.853812	23059/79659/51626/56912/28981/8100/3797/22920/5108/117178/26146/150737	12
GO:0045104	intermediate filament cytoskeleton organization	0.105079	0.870328	0.853812	3267/667/286077/3861/3875/23499/4534/5318/5493/23336/7431/51542	12
GO:0061912	selective autophagy	0.105079	0.870328	0.853812	9776/22863/10241/11140/23274/10013/3964/90678/65018/9517/7249/54832	12
GO:0032200	telomere organization	0.106109	0.876556	0.859921	65057/546/10575/10574/80169/9156/79618/3183/5609/4216/5594/5073/142/10039/5111/80119/5422/23649/5424/10714/25913/5557/5558/5591/5888/5892/9401/5981/5983/5984/5985/55183/6117/6118/7014/26277/55135/7486/7515/7520	40
GO:0048145	regulation of fibroblast proliferation	0.106646	0.876556	0.859921	302/990/79577/1021/80169/64319/2342/2950/3981/81857/4282/4602/4724/4763/80310/5468/5591/7157/7474/57178	20
GO:0050810	regulation of steroid biosynthetic process	0.106646	0.876556	0.859921	476/1595/1717/79071/2222/2224/2264/2672/9453/3157/3837/4047/4598/4802/10891/22937/6319/6667/6720/6721	20
GO:0009205	purine ribonucleoside triphosphate metabolic process	0.106871	0.876556	0.859921	205/221264/226/405/983/1355/1497/1537/55526/2026/56975/2584/2773/2821/3098/3312/3939/55669/55034/4337/4436/4702/4706/4715/4719/4720/4722/4724/4831/29922/11164/4967/55753/8473/4976/142/5207/5213/5230/5236/283209/65018/9512/5465/10891/5563/51715/6472/7384/7386	50
GO:0051783	regulation of nuclear division	0.106937	0.876556	0.859921	29945/546/699/9184/9133/85417/894/899/900/79616/8881/990/55755/1062/1063/5119/92421/9787/9700/348654/9555/3550/3832/9585/84861/9735/26013/4085/4288/10783/55968/51203/23363/5037/9088/23236/84687/5573/10419/9232/8243/146691/7272/7474/9183	45
GO:0018022	peptidyl-lysine methylation	0.108394	0.876556	0.859921	9070/546/672/23476/1786/1789/79813/10919/2145/2146/134145/2672/9555/23081/4221/4602/8473/79447/55170/11137/55183/84193/83852/4089/6598/64754/6830/79723	28
GO:0086001	cardiac muscle cell action potential	0.108412	0.876556	0.859921	10142/476/274/817/1525/1739/1756/1824/1829/23171/3728/10008/3757/9722/9631/5318	16
GO:1903902	positive regulation of viral life cycle	0.108412	0.876556	0.859921	302/92421/29883/3312/23367/5091/5586/10450/6733/6780/6895/10475/7251/9218/79720/64848	16
GO:0001945	lymph vessel development	0.108714	0.876556	0.859921	659/147372/3964/7026/5532/6850	6
GO:0031065	positive regulation of histone deacetylation	0.108714	0.876556	0.859921	1487/122953/65018/5587/25865/6720	6
GO:0031579	membrane raft organization	0.108714	0.876556	0.859921	302/1739/2319/2934/91663/5538	6
GO:0032369	negative regulation of lipid transport	0.108714	0.876556	0.859921	208/3685/7376/255738/5781/6721	6
GO:0042772	DNA damage response, signal transduction resulting in transcription	0.108714	0.876556	0.859921	672/51147/10524/27330/7023/7157	6
GO:0048820	hair follicle maturation	0.108714	0.876556	0.859921	1001/2068/4763/11005/26133/7474	6
GO:0071800	podosome assembly	0.108714	0.876556	0.859921	28988/9855/2934/3936/4478/285590	6
GO:0010833	telomere maintenance via telomere lengthening	0.109053	0.876556	0.859921	65057/10575/10574/80169/79618/3183/5609/4216/5594/5073/142/80119/25913/5888/5981/6117/6118/7014/26277/55135/7520	21
GO:0006656	phosphatidylcholine biosynthetic process	0.109771	0.876556	0.859921	171586/1040/10390/1120/5130/10400/376497/23446/57153/56910	10
GO:0006891	intra-Golgi vesicle-mediated transport	0.109771	0.876556	0.859921	9382/22796/10466/57511/1314/1315/9276/22820/9950/8774	10
GO:0008206	bile acid metabolic process	0.109771	0.876556	0.859921	30/23600/2264/57704/3295/80270/9885/114880/114883/80025	10
GO:0010569	regulation of double-strand break repair via homologous recombination	0.109771	0.876556	0.859921	55137/23028/64110/64210/55010/5888/10635/55183/6118/55135	10
GO:0036257	multivesicular body organization	0.109771	0.876556	0.859921	5119/92421/93343/10015/8766/10254/7251/84313/51160/79720	10
GO:0050654	chondroitin sulfate proteoglycan metabolic process	0.109771	0.876556	0.859921	79586/54480/50515/56548/83539/337876/55790/3074/3425/1462	10
GO:0002562	somatic diversification of immune receptors via germline recombination within a single locus	0.111124	0.878379	0.86171	200558/9156/3148/9466/3981/4436/2956/5591/55183/6778/6830/6929/9984	13
GO:0016444	somatic cell DNA recombination	0.111124	0.878379	0.86171	200558/9156/3148/9466/3981/4436/2956/5591/55183/6778/6830/6929/9984	13
GO:0047496	vesicle transport along microtubule	0.111124	0.878379	0.86171	8546/8120/26985/10239/55330/63915/1201/84062/1780/22920/5590/23557/55638	13
GO:0061098	positive regulation of protein tyrosine kinase activity	0.111124	0.878379	0.86171	6868/84632/1436/1741/1795/1856/2065/2534/51704/54892/4739/4915/5770	13
GO:0006720	isoprenoid metabolic process	0.11119	0.878379	0.86171	128/8854/224/285440/84649/1798/8813/2222/2224/9453/2817/221914/3157/3158/3339/9227/4598/222236/51109/6382/6715/79644	22
GO:0048524	positive regulation of viral process	0.11119	0.878379	0.86171	302/92421/29883/3312/23367/93343/5091/5586/10450/6597/6598/6667/6733/6780/6882/6895/7023/10475/7251/9218/79720/64848	22
GO:0016571	histone methylation	0.111255	0.878379	0.86171	9070/546/672/23476/26097/1786/1789/79813/10919/2145/2146/2672/9555/23081/4221/4602/8473/79447/10419/55170/54496/11137/55183/56254/84193/83852/4089/6598/64754/6830/79723	31
GO:0032438	melanosome organization	0.112143	0.881124	0.864403	8907/8546/55330/63915/84062/89781/10981/23557	8
GO:0045191	regulation of isotype switching	0.112143	0.881124	0.864403	200558/9466/4436/2956/55183/6778/6830/9984	8
GO:2001024	negative regulation of response to drug	0.112143	0.881124	0.864403	18/2861/5151/65018/5660/5781/27347/10131	8
GO:0007093	mitotic cell cycle checkpoint	0.115325	0.902499	0.885372	672/699/9184/835/990/983/55755/80279/1063/92421/25904/4849/29883/8738/1739/29980/146956/348654/3550/84861/9735/4085/4436/2956/80198/8883/4998/5111/5591/5883/5934/6118/51347/11073/7157/7272/7483/7508/84936/9183/11130	41
GO:0032869	cellular response to insulin stimulus	0.1154	0.902499	0.885372	208/26060/535/50617/527/528/51606/55971/9847/11132/132864/23191/29904/2058/2549/2729/2888/2950/3416/8473/5058/142/5106/255738/5140/5164/5468/5580/5584/5590/5591/5770/5781/10890/6464/6548/8651/10580/6667/6715/6720/252983/94056/10312/7248/7249	46
GO:0016051	carbohydrate biosynthetic process	0.115417	0.902499	0.885372	10327/231/208/226/160/84752/9486/50515/113189/83539/55790/84649/2026/2132/10447/2530/2632/2820/2821/51477/2648/4706/8473/5031/5091/5106/5164/5207/5230/5236/283209/283871/5465/10891/90673/84912/2542/10580/6483/6888/7086/7360	42
GO:0072528	pyrimidine-containing compound biosynthetic process	0.116306	0.906554	0.88935	56894/56895/81602/1040/8760/1373/253558/4831/29922/5631/6470/132001/7083/139596	14
GO:0090329	regulation of DNA-dependent DNA replication	0.116306	0.906554	0.88935	546/8317/29980/79075/2956/5983/5984/5985/8243/7014/8914/57418/56897/84083	14
GO:0009225	nucleotide-sugar metabolic process	0.117731	0.911826	0.894521	55790/1798/2530/2592/10020/23443/91373/7358/56886/55757/7360	11
GO:1902883	negative regulation of response to oxidative stress	0.117731	0.911826	0.894521	2534/8321/2861/8996/4841/55074/5151/65018/5660/10131/7248	11
GO:0030048	actin filament-based movement	0.118752	0.911826	0.894521	81/476/274/817/1739/1756/1824/1829/57669/54874/23171/3728/10008/3757/80179/4646/4647/9722/9631/5318/6548/6717/7341/7136/7431/10163/7456	27
GO:0006684	sphingomyelin metabolic process	0.119962	0.911826	0.894521	1201/10400/5580/6609/9517	5
GO:0009223	pyrimidine deoxyribonucleotide catabolic process	0.119962	0.911826	0.894521	8930/79661/30833/4913/23583	5
GO:0010560	positive regulation of glycoprotein biosynthetic process	0.119962	0.911826	0.894521	144245/10565/2801/23236/6934	5
GO:0016137	glycoside metabolic process	0.119962	0.911826	0.894521	231/2519/2629/57704/4668	5
GO:0030730	sequestering of triglyceride	0.119962	0.911826	0.894521	128486/4023/57104/5465/5468	5
GO:0031573	intra-S DNA damage checkpoint	0.119962	0.911826	0.894521	146956/4436/80198/5883/7508	5
GO:0032354	response to follicle-stimulating hormone	0.119962	0.911826	0.894521	1946/2729/3157/10891/6715	5
GO:0036342	post-anal tail morphogenesis	0.119962	0.911826	0.894521	50515/9968/389058/26146/7474	5
GO:0043649	dicarboxylic acid catabolic process	0.119962	0.911826	0.894521	160428/2746/2747/2752/10588	5
GO:0070886	positive regulation of calcineurin-NFAT signaling cascade	0.119962	0.911826	0.894521	2065/29995/5530/5725/6548	5
GO:0099170	postsynaptic modulation of chemical synaptic transmission	0.119962	0.911826	0.894521	999/23191/9775/23236/5530	5
GO:0106058	positive regulation of calcineurin-mediated signaling	0.119962	0.911826	0.894521	2065/29995/5530/5725/6548	5
GO:1901836	regulation of transcription of nucleolar large rRNA by RNA polymerase I	0.119962	0.911826	0.894521	9555/55506/11137/6597/6598	5
GO:0048144	fibroblast proliferation	0.120536	0.914765	0.897405	302/990/79577/1021/80169/64319/2342/2950/3981/81857/4282/4602/4724/4763/80310/5468/5591/7157/7474/57178	20
GO:0019674	NAD metabolic process	0.120763	0.915066	0.897701	226/2026/23171/2820/2821/3098/3939/133686/10135/349565/4967/5213/5230/283209/55328	15
GO:0009156	ribonucleoside monophosphate biosynthetic process	0.121456	0.915077	0.897712	158/159/205/221264/226/405/471/1537/55526/2026/2584/8833/2821/3098/3939/4967/55753/8473/142/5207/5213/5230/5236/283209/65018/5465/10891/5563/5631/139596	30
GO:0022404	molting cycle process	0.122701	0.915077	0.897712	596/135228/1001/2068/9855/2263/3066/27152/3872/26018/4038/4763/50814/4089/6662/11005/55504/8717/26133/7474/340481	21
GO:0022405	hair cycle process	0.122701	0.915077	0.897712	596/135228/1001/2068/9855/2263/3066/27152/3872/26018/4038/4763/50814/4089/6662/11005/55504/8717/26133/7474/340481	21
GO:0048013	ephrin receptor signaling pathway	0.122701	0.915077	0.897712	60/71/10096/160/163/10552/10109/1946/2041/284656/2042/2050/2051/2534/5058/5747/5781/5879/9475/6760/7525	21
GO:0006111	regulation of gluconeogenesis	0.123263	0.915077	0.897712	84649/10447/2648/8473/5164/283871/5465/10891/84912	9
GO:0008608	attachment of spindle microtubules to kinetochore	0.123263	0.915077	0.897712	91272/9184/1062/1894/11004/83540/55920/81929/10615	9
GO:0009395	phospholipid catabolic process	0.123263	0.915077	0.897712	57406/3417/3949/222236/5321/5336/10908/5580/6609	9
GO:0010259	multicellular organism aging	0.123263	0.915077	0.897712	1515/3416/4436/2956/8438/11231/29842/7157/7486	9
GO:0010971	positive regulation of G2/M transition of mitotic cell cycle	0.123263	0.915077	0.897712	351/23476/994/8317/983/57504/8766/55920/9401	9
GO:0071634	regulation of transforming growth factor beta production	0.123263	0.915077	0.897712	10159/23607/4179/1001/3685/55353/4052/4602/4089	9
GO:0006221	pyrimidine nucleotide biosynthetic process	0.124384	0.915077	0.897712	56894/56895/81602/1040/8760/253558/4831/29922/5631/6470/132001/139596	12
GO:0045103	intermediate filament-based process	0.124384	0.915077	0.897712	3267/667/286077/3861/3875/23499/4534/5318/5493/23336/7431/51542	12
GO:0086002	cardiac muscle cell action potential involved in contraction	0.124384	0.915077	0.897712	476/274/1739/1824/1829/23171/3728/10008/3757/9722/9631/5318	12
GO:0019915	lipid storage	0.124608	0.915077	0.897712	2583/718/84649/8291/128486/79068/2760/3074/3685/4023/7376/57104/5465/5468/6721/158219	16
GO:0090307	mitotic spindle assembly	0.124608	0.915077	0.897712	55125/5119/92421/2801/3832/24137/3833/3837/10464/8766/8243/152185/22974/10844/27229/85378	16
GO:1903749	positive regulation of establishment of protein localization to mitochondrion	0.124608	0.915077	0.897712	9776/8314/596/1459/89781/10075/79778/9520/65018/58480/10055/6721/7157/55823/7529/10971	16
GO:1904356	regulation of telomere maintenance via telomere lengthening	0.124608	0.915077	0.897712	65057/10575/10574/80169/79618/3183/5609/4216/5594/5073/142/80119/25913/7014/26277/7520	16
GO:1901988	negative regulation of cell cycle phase transition	0.124652	0.915077	0.897712	596/672/29117/699/9184/835/990/79577/983/55755/80279/1063/92421/25904/4849/29883/8738/10106/8454/29980/2146/348654/9555/3550/84861/4085/4221/60672/2956/138151/8883/4998/5111/5591/5933/5934/6118/51347/11073/7157/7272/84936/9183	43
GO:0034404	nucleobase-containing small molecule biosynthetic process	0.124699	0.915077	0.897712	38/226/405/55526/2026/9583/2584/9615/8833/2821/3098/3939/8930/23417/79661/4831/29922/30833/22978/4913/79873/11164/4967/55753/8473/5141/8654/5151/5207/5213/5230/5236/283209/5465/10891/5563/23583/7083/139596	39
GO:0006144	purine nucleobase metabolic process	0.125811	0.915077	0.897712	9615/2766/8833/23028/4522/5631/6470	7
GO:0006488	dolichol-linked oligosaccharide biosynthetic process	0.125811	0.915077	0.897712	84920/144245/29929/79053/79796/1798/79644	7
GO:0009110	vitamin biosynthetic process	0.125811	0.915077	0.897712	10327/120227/2672/326625/8566/5360/55163	7
GO:0010499	proteasomal ubiquitin-independent protein catabolic process	0.125811	0.915077	0.897712	5683/5686/5689/5691/5692/5693/23198	7
GO:0015012	heparan sulfate proteoglycan biosynthetic process	0.125811	0.915077	0.897712	55790/2132/2137/26035/222537/90161/6934	7
GO:0033032	regulation of myeloid cell apoptotic process	0.125811	0.915077	0.897712	6868/301/596/3707/4208/4282/5291	7
GO:0046835	carbohydrate phosphorylation	0.125811	0.915077	0.897712	2584/10020/79158/3098/5207/5213/9942	7
GO:0051642	centrosome localization	0.125811	0.915077	0.897712	10142/259266/1739/7430/4682/23353/55171	7
GO:0046128	purine ribonucleoside metabolic process	0.127932	0.929123	0.911491	191/205/84433/1739/58478/8833/2773/55669/55034/4337/4831/29922/22978/79873/4976/10400/51715	17
GO:0001954	positive regulation of cell-matrix adhesion	0.129979	0.936137	0.918371	1021/1605/57669/2041/342184/3611/3728/59339/5590/5795/5879/7248/7402	13
GO:0010803	regulation of tumor necrosis factor-mediated signaling pathway	0.129979	0.936137	0.918371	6868/114769/834/25999/2950/3551/8517/8996/29108/84888/6850/7132/8717	13
GO:0014823	response to activity	0.129979	0.936137	0.918371	158/210/867/983/1789/2729/4976/5037/10891/5563/5591/6715/7384	13
GO:0031529	ruffle organization	0.129979	0.936137	0.918371	23647/26084/23242/57175/1436/23191/28988/54869/64787/3636/5879/55920/5962	13
GO:0009142	nucleoside triphosphate biosynthetic process	0.130098	0.936137	0.918371	205/221264/226/405/1537/55526/2026/2584/2821/3098/3939/4831/29922/4967/55753/8473/142/5207/5213/5230/5236/283209/65018/5465/10891/5563	26
GO:0001510	RNA methylation	0.130811	0.936137	0.918371	144233/27292/9836/79066/56339/131965/29890/51093/25917/1787/55621/93587/158234/55039/54482/81627/79979/55006	18
GO:0015908	fatty acid transport	0.130811	0.936137	0.918371	10257/2180/2182/208/301/624/1374/2058/4282/56923/5321/5465/5468/788/376497/10999/28232/6850	18
GO:1902930	regulation of alcohol biosynthetic process	0.130811	0.936137	0.918371	1595/1717/79071/2222/2224/2672/9453/3157/3837/4047/4598/4802/5031/22937/6319/6667/6720/6721	18
GO:1903533	regulation of protein targeting	0.130811	0.936137	0.918371	208/9776/8314/9847/1459/2064/2534/89781/10075/79778/9520/5058/65018/58480/10055/6720/6721/55823	18
GO:2000573	positive regulation of DNA biosynthetic process	0.130811	0.936137	0.918371	65057/10575/10574/79075/2264/79618/5609/4216/5594/5073/25913/25865/5983/5984/5985/64094/55135/7520	18
GO:0046473	phosphatidic acid metabolic process	0.132225	0.943727	0.925817	51205/56894/56895/1606/160851/23171/253558/5321/5337/376497	10
GO:0006486	protein glycosylation	0.13245	0.943727	0.925817	84920/144245/29880/29929/79053/79796/10565/8705/84752/29071/91949/1603/1798/8813/80267/2132/2137/2524/2530/10690/79695/2590/11226/51809/2650/2651/2801/64788/84061/4121/11253/4124/4122/4249/200958/8473/23509/23275/6185/55343/51006/79644/6483/10402/256435/201595/55858/56886/55757	49
GO:0043413	macromolecule glycosylation	0.13245	0.943727	0.925817	84920/144245/29880/29929/79053/79796/10565/8705/84752/29071/91949/1603/1798/8813/80267/2132/2137/2524/2530/10690/79695/2590/11226/51809/2650/2651/2801/64788/84061/4121/11253/4124/4122/4249/200958/8473/23509/23275/6185/55343/51006/79644/6483/10402/256435/201595/55858/56886/55757	49
GO:0002027	regulation of heart rate	0.133304	0.947056	0.929083	10142/552/274/11149/805/817/1756/1824/1829/23171/3728/10008/3757/9722/5318/55328/6720/6717/6870	19
GO:0006278	RNA-dependent DNA biosynthetic process	0.133304	0.947056	0.929083	65057/10575/10574/80169/79618/3183/5609/4216/5594/5073/80119/25913/5981/6117/6118/7014/26277/55135/7520	19
GO:0002200	somatic diversification of immune receptors	0.134707	0.952819	0.934737	200558/56259/9156/3148/9466/3981/4436/2956/5591/55183/6778/6830/6929/9984	14
GO:0006893	Golgi to plasma membrane transport	0.134707	0.952819	0.934737	377/583/28952/1445/55770/23233/64083/55204/3875/23499/114879/10890/261729/90196	14
GO:0015909	long-chain fatty acid transport	0.134707	0.952819	0.934737	2180/208/301/624/1374/2058/4282/56923/5321/5468/788/376497/10999/6850	14
GO:2001252	positive regulation of chromosome organization	0.134893	0.952819	0.934737	65057/29945/546/672/23476/29117/10575/10574/26097/1487/9787/1786/1789/9700/9555/79618/122953/2648/23028/3981/5609/4216/5594/4602/8473/5073/65018/25913/10891/5587/25865/55183/56254/9810/9252/4089/6598/6720/7520	39
GO:0006400	tRNA modification	0.13733	0.962115	0.943857	16/54522/55250/26610/54859/9836/131965/64172/150962/126789/25917/1787/54802/55621/93587/158234/55039/54482/81627/55006/55687	21
GO:0051893	regulation of focal adhesion assembly	0.138719	0.962115	0.943857	347/1946/57669/2042/342184/2824/22998/23499/5747/5795/5879/55920/9475/6548/7248	15
GO:0090109	regulation of cell-substrate junction assembly	0.138719	0.962115	0.943857	347/1946/57669/2042/342184/2824/22998/23499/5747/5795/5879/55920/9475/6548/7248	15
GO:0018279	protein N-linked glycosylation via asparagine	0.138823	0.962115	0.943857	29880/1603/2530/84061/6185/201595/56886/55757	8
GO:0033028	myeloid cell apoptotic process	0.138823	0.962115	0.943857	6868/301/596/1514/3707/4208/4282/5291	8
GO:0040036	regulation of fibroblast growth factor receptor signaling pathway	0.138823	0.962115	0.943857	56975/9982/143282/2263/2817/25865/55959/7474	8
GO:0046755	viral budding	0.138823	0.962115	0.943857	5119/92421/90678/93343/10015/7251/51160/79720	8
GO:0060338	regulation of type I interferon-mediated signaling pathway	0.138823	0.962115	0.943857	11140/29883/3455/57506/5770/5781/117854/7474	8
GO:0099054	presynapse assembly	0.138823	0.962115	0.943857	351/8321/3556/79414/4038/266727/55737/7474	8
GO:0009311	oligosaccharide metabolic process	0.139528	0.962115	0.943857	2530/2548/2760/3074/3425/11253/23324/4668/4706/6483/10402	11
GO:0010883	regulation of lipid storage	0.139528	0.962115	0.943857	718/128486/79068/3685/4023/7376/57104/5465/5468/6721/158219	11
GO:0042059	negative regulation of epidermal growth factor receptor signaling pathway	0.139528	0.962115	0.943857	867/2060/58513/9052/5795/6456/58533/9655/10254/7251/84313	11
GO:0072666	establishment of protein localization to vacuole	0.139528	0.962115	0.943857	8546/26985/79158/3312/3920/51520/30849/23230/54832/84313/51160	11
GO:0007044	cell-substrate junction assembly	0.140329	0.962115	0.943857	87/347/596/667/1946/57669/2042/342184/2824/3691/3861/22998/23499/5747/5795/5796/5879/55920/9475/6548/10580/7205/7248	23
GO:0010888	negative regulation of lipid storage	0.141491	0.962115	0.943857	3685/7376/57104/5465/5468/158219	6
GO:0036344	platelet morphogenesis	0.141491	0.962115	0.943857	87/29071/4208/5781/65082/9948	6
GO:0042219	cellular modified amino acid catabolic process	0.141491	0.962115	0.943857	191/160428/112817/10588/51449/78991	6
GO:0043981	histone H4-K5 acetylation	0.141491	0.962115	0.943857	51147/9767/284058/84148/10445/8473	6
GO:0043982	histone H4-K8 acetylation	0.141491	0.962115	0.943857	51147/9767/284058/84148/10445/8473	6
GO:0046653	tetrahydrofolate metabolic process	0.141491	0.962115	0.943857	160428/471/4522/10588/6470/6472	6
GO:0070200	establishment of protein localization to telomere	0.141491	0.962115	0.943857	65057/675/10575/10574/25913/55135	6
GO:0097106	postsynaptic density organization	0.141491	0.962115	0.943857	1000/1739/1741/3556/4983/5802	6
GO:2000178	negative regulation of neural precursor cell proliferation	0.141491	0.962115	0.943857	1495/3611/147040/4763/6692/7474	6
GO:2000369	regulation of clathrin-dependent endocytosis	0.141491	0.962115	0.943857	1601/9026/5291/6456/23208/29978	6
GO:2000773	negative regulation of cellular senescence	0.141491	0.962115	0.943857	83596/1021/10135/5591/5933/7014	6
GO:0006275	regulation of DNA replication	0.141516	0.962115	0.943857	546/990/8317/983/80169/29980/79075/10919/157570/11124/2956/5111/5518/5879/9401/5983/5984/5985/8243/7014/8914/57418/56897/84083	24
GO:1905952	regulation of lipid localization	0.141516	0.962115	0.943857	20/10347/208/302/718/128486/79068/3685/26119/4023/9227/4282/4602/7376/255738/5360/57104/5465/5468/5580/5781/6721/6850/158219	24
GO:0006282	regulation of DNA repair	0.142527	0.967644	0.949281	672/2138/2140/2070/55137/23028/64110/64210/84309/142/55010/5111/5888/10635/55183/6118/84501/7014/8914/54929/9320/55100/55135/56897/7515	25
GO:0002700	regulation of production of molecular mediator of immune response	0.143381	0.972091	0.953643	200558/79004/1653/2821/51704/3077/3098/9466/11213/3735/6885/57506/4282/4436/2956/5590/5591/55183/11005/6778/6830/9984/7098/7009/117854/7474	26
GO:0007422	peripheral nervous system development	0.145037	0.977197	0.958652	53616/208/224/983/1605/2064/2065/2817/3611/9968/4763/4915/9480/56288/861/5274/7368	17
GO:0031060	regulation of histone methylation	0.145037	0.977197	0.958652	546/672/23476/26097/1786/1789/2672/9555/23081/4602/8473/55170/55183/56254/4089/6598/6830	17
GO:0010821	regulation of mitochondrion organization	0.145333	0.977197	0.958652	10449/9776/23400/8314/596/666/11140/23274/1459/2629/64083/10013/9026/89781/10075/54708/79778/80179/8996/9520/4976/65018/10891/29108/58480/10055/6720/6721/6773/65084/8743/7157/7249/10493/7416/55823/54832/55737/7529/10971	40
GO:0033048	negative regulation of mitotic sister chromatid segregation	0.145531	0.977197	0.958652	546/699/9184/55755/1063/348654/3550/84861/4085/9232/7272/9183	12
GO:0045806	negative regulation of endocytosis	0.145531	0.977197	0.958652	1445/8291/2042/4043/90678/7376/255738/5587/5879/8724/23208/29978	12
GO:0061951	establishment of protein localization to plasma membrane	0.145531	0.977197	0.958652	9912/583/1445/64083/55204/3875/23499/10890/8766/353116/90196/55737	12
GO:1900024	regulation of substrate adhesion-dependent cell spreading	0.145531	0.977197	0.958652	81/10109/1793/80005/1946/2192/91663/4739/5747/5879/55920/11078	12
GO:0006721	terpenoid metabolic process	0.147513	0.989145	0.970374	128/8854/224/285440/84649/2222/2224/9453/2817/221914/3157/3158/3339/9227/222236/51109/6382/6715	18
GO:0000266	mitochondrial fission	0.148934	0.991877	0.973054	54708/113115/80179/4976/65018/10891/6773/65084/55737	9
GO:0006623	protein targeting to vacuole	0.148934	0.991877	0.973054	8546/26985/79158/3312/3920/51520/30849/23230/54832	9
GO:0071867	response to monoamine	0.148934	0.991877	0.973054	351/2551/3066/3397/5594/10891/55328/6548/6715	9
GO:0071869	response to catecholamine	0.148934	0.991877	0.973054	351/2551/3066/3397/5594/10891/55328/6548/6715	9
GO:0090162	establishment of epithelial cell polarity	0.148934	0.991877	0.973054	9265/23150/64083/4478/399687/4983/56288/23094/7474	9
GO:1901992	positive regulation of mitotic cell cycle phase transition	0.149621	0.994185	0.975318	29945/301/351/23476/894/994/8318/990/8317/983/9787/9700/57504/23236/5356/8766/55920/5962/9401	19
GO:0002223	stimulatory C-type lectin receptor signaling pathway	0.150499	0.994185	0.975318	84433/2534/3551/8517/3845/6885/200958/5058/5336/5580/9252/6850/23118	13
GO:0042982	amyloid precursor protein metabolic process	0.150499	0.994185	0.975318	26574/10347/102/351/25825/274/1201/1739/2319/81618/26119/64168/9475	13
GO:0048488	synaptic vesicle endocytosis	0.150499	0.994185	0.975318	71/114781/57706/26052/84162/4983/5532/5874/6455/6456/85439/23208/8674	13
GO:0140238	presynaptic endocytosis	0.150499	0.994185	0.975318	71/114781/57706/26052/84162/4983/5532/5874/6455/6456/85439/23208/8674	13
GO:1990090	cellular response to nerve growth factor stimulus	0.150499	0.994185	0.975318	23527/351/867/1453/29904/9775/3397/2648/9863/85377/4915/6456/6272	13
GO:0009199	ribonucleoside triphosphate metabolic process	0.150769	0.994627	0.975752	205/221264/226/405/983/1355/1497/1537/55526/2026/56975/2584/2773/2821/3098/3312/3939/55669/55034/4337/4436/4702/4706/4715/4719/4720/4722/4724/4831/29922/11164/4967/55753/8473/4976/142/5207/5213/5230/5236/283209/65018/9512/5465/10891/5563/51715/6472/7384/7386	50
GO:0007229	integrin-mediated signaling pathway	0.15141	0.996175	0.97727	102/8754/967/1495/1793/667/2530/3611/3685/3688/3691/3693/4739/4831/5587/5747/5781/55920/6850/7791	20
GO:0098876	vesicle-mediated transport to the plasma membrane	0.15141	0.996175	0.97727	377/9912/583/28952/22883/1445/55770/23233/64083/55204/3875/23499/85377/114879/10890/8766/116841/261729/90196/55737	20
GO:0045185	maintenance of protein location	0.155262	0.996187	0.977282	28952/79789/1605/22873/7430/11124/2200/51608/64083/8733/2934/3098/3728/4052/10956/65018/6717/23353/83660/4796/23230/54832/7529	23
GO:0045834	positive regulation of lipid metabolic process	0.15614	0.996187	0.977282	57406/208/301/22863/552/1374/84649/60481/3949/26119/23417/7376/30849/57104/5465/5468/10891/5580/5587/5747/376497/10580/6720/7132	24
GO:0006490	oligosaccharide-lipid intermediate biosynthetic process	0.156916	0.996187	0.977282	84920/144245/29929/79053/79796/1798/79644	7
GO:0006541	glutamine metabolic process	0.156916	0.996187	0.977282	7915/1373/2746/2752/8833/56954/26227	7
GO:0009219	pyrimidine deoxyribonucleotide metabolic process	0.156916	0.996187	0.977282	81602/8930/79661/30833/4913/6470/23583	7
GO:0022011	myelination in peripheral nervous system	0.156916	0.996187	0.977282	53616/208/1605/3611/4763/4915/56288	7
GO:0031063	regulation of histone deacetylation	0.156916	0.996187	0.977282	817/1487/122953/65018/5587/25865/6720	7
GO:0032292	peripheral nervous system axon ensheathment	0.156916	0.996187	0.977282	53616/208/1605/3611/4763/4915/56288	7
GO:0032799	low-density lipoprotein receptor particle metabolic process	0.156916	0.996187	0.977282	302/160/163/3685/255738/5468/22937	7
GO:0039702	viral budding via host ESCRT complex	0.156916	0.996187	0.977282	5119/92421/93343/10015/7251/51160/79720	7
GO:0051220	cytoplasmic sequestering of protein	0.156916	0.996187	0.977282	28952/22873/11124/51608/6717/4796/7529	7
GO:0061842	microtubule organizing center localization	0.156916	0.996187	0.977282	10142/259266/1739/7430/4682/23353/55171	7
GO:0002090	regulation of receptor internalization	0.156918	0.996187	0.977282	967/4043/9863/8650/4983/255738/5336/6456/6850/29978	10
GO:0002204	somatic recombination of immunoglobulin genes involved in immune response	0.156918	0.996187	0.977282	200558/9156/9466/3981/4436/2956/55183/6778/6830/9984	10
GO:0002208	somatic diversification of immunoglobulins involved in immune response	0.156918	0.996187	0.977282	200558/9156/9466/3981/4436/2956/55183/6778/6830/9984	10
GO:0007094	mitotic spindle assembly checkpoint	0.156918	0.996187	0.977282	699/9184/55755/1063/348654/3550/84861/4085/7272/9183	10
GO:0031577	spindle checkpoint	0.156918	0.996187	0.977282	699/9184/55755/1063/348654/3550/84861/4085/7272/9183	10
GO:0045190	isotype switching	0.156918	0.996187	0.977282	200558/9156/9466/3981/4436/2956/55183/6778/6830/9984	10
GO:0045773	positive regulation of axon extension	0.156918	0.996187	0.977282	23394/659/23191/3611/3897/23499/1954/9423/5058/8766	10
GO:0071173	spindle assembly checkpoint	0.156918	0.996187	0.977282	699/9184/55755/1063/348654/3550/84861/4085/7272/9183	10
GO:0071174	mitotic spindle checkpoint	0.156918	0.996187	0.977282	699/9184/55755/1063/348654/3550/84861/4085/7272/9183	10
GO:0007156	homophilic cell adhesion via plasma membrane adhesion molecules	0.157423	0.996187	0.977282	347902/306/682/999/1000/1001/22883/1824/1825/1829/2195/3688/3897/10205/23022/56138/56124/56121/56133/9708/56107/56099/5098/5291/221935/55714	26
GO:0050803	regulation of synapse structure or activity	0.157509	0.996187	0.977282	102/23394/347902/351/9912/79012/1000/22883/23191/1605/9231/26052/29904/1946/2534/8321/3312/3556/79414/4038/9762/266727/4208/8828/9423/4915/4976/55607/5538/5747/5802/84189/27286/55638/203068/55737/7474	37
GO:0038095	Fc-epsilon receptor signaling pathway	0.158071	0.996187	0.977282	84433/9846/3551/8517/6885/5594/5058/5291/5336/5530/5532/5879/6464/6850/23118	15
GO:0001573	ganglioside metabolic process	0.159553	0.996187	0.977282	8705/2583/2760/3074/256435	5
GO:0014850	response to muscle activity	0.159553	0.996187	0.977282	158/4976/10891/5563/6715	5
GO:0018027	peptidyl-lysine dimethylation	0.159553	0.996187	0.977282	79813/10919/84193/6598/79723	5
GO:0035338	long-chain fatty-acyl-CoA biosynthetic process	0.159553	0.996187	0.977282	2180/2182/23305/60481/79071	5
GO:0042790	nucleolar large rRNA transcription by RNA polymerase I	0.159553	0.996187	0.977282	9555/55506/11137/6597/6598	5
GO:0044794	positive regulation by host of viral process	0.159553	0.996187	0.977282	302/3312/5091/9218/64848	5
GO:0045618	positive regulation of keratinocyte differentiation	0.159553	0.996187	0.977282	9555/55506/4831/58495/5583	5
GO:0051127	positive regulation of actin nucleation	0.159553	0.996187	0.977282	23191/342184/2934/10787/7456	5
GO:0051382	kinetochore assembly	0.159553	0.996187	0.977282	1062/1063/80152/26054/51112	5
GO:0051645	Golgi localization	0.159553	0.996187	0.977282	57584/22820/11235/10494/55171	5
GO:0097242	amyloid-beta clearance	0.159553	0.996187	0.977282	10347/718/3416/3949/4043	5
GO:0099590	neurotransmitter receptor internalization	0.159553	0.996187	0.977282	163/26052/2060/8650/4983	5
GO:1901032	negative regulation of response to reactive oxygen species	0.159553	0.996187	0.977282	2861/5151/65018/5660/10131	5
GO:1903206	negative regulation of hydrogen peroxide-induced cell death	0.159553	0.996187	0.977282	2861/5151/65018/5660/10131	5
GO:1903830	magnesium ion transmembrane transport	0.159553	0.996187	0.977282	54805/84061/57380/54503/23390	5
GO:2001039	negative regulation of cellular response to drug	0.159553	0.996187	0.977282	2861/5151/65018/5660/10131	5
GO:0042446	hormone biosynthetic process	0.160945	1	0.981022	231/405/476/83539/120227/1717/1734/53905/2232/2672/3077/3294/10891/6715/79644/55809	16
GO:0006898	receptor-mediated endocytosis	0.162231	1	0.981022	302/160/163/8542/867/23607/967/928/1201/1601/28988/23317/26052/2060/7430/54874/3077/3092/9026/3339/3482/3688/3949/143458/26119/4017/26020/4040/4043/9863/85377/8650/4983/255738/9260/5298/5291/5336/5538/8492/5879/85021/6456/6642/6850/23208/56649/29978	48
GO:0009262	deoxyribonucleotide metabolic process	0.163299	1	0.981022	221264/81602/8930/79661/30833/4913/79873/6240/6241/6470/23583	11
GO:0032506	cytokinetic process	0.163299	1	0.981022	311/55165/5119/92421/116840/1894/10112/9585/10015/112574/84501	11
GO:1905819	negative regulation of chromosome separation	0.163299	1	0.981022	699/9184/55755/1063/348654/3550/84861/4085/9232/7272/9183	11
GO:2000816	negative regulation of mitotic sister chromatid separation	0.163299	1	0.981022	699/9184/55755/1063/348654/3550/84861/4085/9232/7272/9183	11
GO:0050730	regulation of peptidyl-tyrosine phosphorylation	0.163727	1	0.981022	6868/23394/84632/351/867/29883/1436/1741/1795/1856/1946/2065/11116/2534/9052/51704/3066/25998/3570/4038/79705/4282/9961/54892/4739/4771/4915/80310/10464/5518/5580/5590/5770/5795/9467/6464/58533/8651/9655/55620/6850/7132/7157/7251/84313/7525	46
GO:0006942	regulation of striated muscle contraction	0.165339	1	0.981022	59272/10142/476/274/805/817/1739/1756/1824/1829/3728/10008/9722/8654/5318/6548/6717/7341	18
GO:0008652	cellular amino acid biosynthetic process	0.165339	1	0.981022	10157/18/5832/1373/58478/2628/2746/2747/2752/4522/4548/26227/5351/10955/256987/6470/6472/63826	18
GO:0034446	substrate adhesion-dependent cell spreading	0.166993	1	0.981022	81/10109/11149/1793/80005/1946/2041/2192/3611/3685/79778/91663/4739/5747/5879/55698/55920/11078/7301	19
GO:0000083	regulation of transcription involved in G1/S transition of mitotic cell cycle	0.168344	1	0.981022	23476/8318/990/2672/4998/5111/5422/6241	8
GO:0015695	organic cation transport	0.168344	1	0.981022	10928/85413/5002/788/123096/284439/23446/57153	8
GO:0018196	peptidyl-asparagine modification	0.168344	1	0.981022	29880/1603/2530/84061/6185/201595/56886/55757	8
GO:0048384	retinoic acid receptor signaling pathway	0.168344	1	0.981022	81/8854/171023/2146/7376/7181/23532/5915	8
GO:0048512	circadian behavior	0.168344	1	0.981022	191/114781/3751/4669/10499/6715/7157/463	8
GO:0050931	pigment cell differentiation	0.168344	1	0.981022	8907/596/63915/967/2767/89781/4208/10981	8
GO:0051875	pigment granule localization	0.168344	1	0.981022	583/63915/1001/79083/4647/8766/5874/65082	8
GO:0006690	icosanoid metabolic process	0.168354	1	0.981022	7920/240/301/552/8824/29785/113612/66002/4051/221955/2053/2166/3992/4048/4282/10464/5321/6850/7132/284273	20
GO:0043500	muscle adaptation	0.169461	1	0.981022	817/818/2146/2628/2934/9569/28999/29995/4208/8996/5058/142/8654/5465/10891/5530/5747/9475/6548/4089/7132	21
GO:0015850	organic hydroxy compound transport	0.169566	1	0.981022	18/20/23461/10347/8714/60/302/5205/1080/84062/2824/3949/26119/4040/4602/10499/11188/7376/23762/114884/9885/114879/114880/114883/255738/80055/65018/5360/5468/5781/10928/114134/6721/6850/23208/57586/158219	37
GO:0031032	actomyosin structure organization	0.169566	1	0.981022	71/7840/116985/55160/8476/9578/1266/1894/2036/54566/57669/2041/50848/3688/3693/22998/1902/4208/399687/4771/23363/5058/10015/55607/5573/5829/5879/9475/285590/6548/4089/10580/7016/7248/10163/9948/7791	37
GO:0015980	energy derivation by oxidation of organic compounds	0.170061	1	0.981022	37/48/50/158/208/7915/983/93058/1355/1537/728294/55526/2110/2271/2548/2632/2820/3417/3420/3421/90624/4200/113115/4702/4706/4715/4719/4720/4722/4724/4967/55753/80025/5160/5162/5213/5236/283209/65018/9512/10891/5501/90673/5836/6472/10580/8803/10131/7360/7384/7386	51
GO:1903510	mucopolysaccharide metabolic process	0.170349	1	0.981022	160/79586/54480/8534/50515/113189/56548/83539/337876/55790/2588/2720/26035/3074/3161/3425/11046/6548/6483/10402/10090/1462	22
GO:0009144	purine nucleoside triphosphate metabolic process	0.170985	1	0.981022	205/221264/226/405/983/1355/1497/1537/55526/2026/56975/2584/2773/2821/3098/3312/3939/55669/55034/4337/4436/4702/4706/4715/4719/4720/4722/4724/4831/29922/11164/4967/55753/8473/4976/142/5207/5213/5230/5236/283209/65018/9512/5465/10891/5563/51715/6472/7384/7386	50
GO:1905269	positive regulation of chromatin organization	0.171046	1	0.981022	672/23476/29117/26097/1487/1786/1789/122953/2648/23028/4602/8473/65018/10891/5587/25865/55183/56254/9810/9252/4089/6598/6720	23
GO:0019079	viral genome replication	0.171575	1	0.981022	596/55337/29883/1487/8411/3312/27336/3609/23367/57506/5093/5297/5288/5586/10450/9475/6598/6733/6780/6895/10475/117854/9218/64848	24
GO:0051225	spindle assembly	0.171575	1	0.981022	259266/55125/5119/92421/1453/2801/23354/3832/24137/3833/3837/10982/10783/10464/8766/26054/8243/10615/152185/22974/203068/10844/27229/85378	24
GO:0001959	regulation of cytokine-mediated signaling pathway	0.17198	1	0.981022	6868/114769/834/11140/25999/29883/2672/2950/3455/3551/8517/11213/3716/57506/8996/7376/5468/5770/5781/29108/861/59307/8651/84888/7341/6850/7132/8717/54765/117854/7474	31
GO:0031023	microtubule organizing center organization	0.17198	1	0.981022	672/675/26005/899/983/55755/55125/23177/5119/92421/9793/54875/116840/348654/2801/23354/2648/3832/4869/55968/4682/4957/84612/5108/10015/25886/9475/152185/117178/91147/51175	31
GO:0010822	positive regulation of mitochondrion organization	0.172382	1	0.981022	9776/8314/596/666/11140/1459/2629/10013/9026/89781/10075/54708/79778/9520/4976/65018/10891/29108/58480/10055/6721/8743/7157/55823/54832/55737/7529/10971	28
GO:0030902	hindbrain development	0.172382	1	0.981022	16/18/8854/471/8455/596/80184/2146/8925/3213/3688/2648/1902/4040/4669/4967/4983/5058/10891/58155/5781/5802/23543/473/23322/51150/6752/7515	28
GO:0002220	innate immune response activating cell surface receptor signaling pathway	0.172613	1	0.981022	84433/2534/3551/8517/3845/6885/200958/5058/5336/5580/9252/6850/23118	13
GO:0010324	membrane invagination	0.172613	1	0.981022	10347/196527/718/1793/54874/2934/4240/5468/23221/112574/8724/84501/23208	13
GO:0031122	cytoplasmic microtubule organization	0.172613	1	0.981022	1739/667/7430/55137/51361/29911/84056/3837/5108/8766/10844/27229/85378	13
GO:1901616	organic hydroxy compound catabolic process	0.176004	1	0.981022	219/217/1312/1591/66002/4051/2710/256356/2820/80270/3633/56623/79644/55809	14
GO:0032350	regulation of hormone metabolic process	0.177013	1	0.981022	405/476/2672/7849/5037/10891/10273/6934/55809	9
GO:0070741	response to interleukin-6	0.177013	1	0.981022	867/3170/2672/3570/3716/10891/5781/4089/10402	9
GO:0086091	regulation of heart rate by cardiac conduction	0.177013	1	0.981022	10142/274/817/1824/1829/3728/10008/3757/5318	9
GO:0006622	protein targeting to lysosome	0.178187	1	0.981022	8546/26985/79158/3312/3920/51520	6
GO:0006817	phosphate ion transport	0.178187	1	0.981022	51447/6575/5250/219855/2542/9213	6
GO:0032878	regulation of establishment or maintenance of cell polarity	0.178187	1	0.981022	10565/2319/2934/9585/3993/9475	6
GO:0046856	phosphatidylinositol dephosphorylation	0.178187	1	0.981022	3633/56623/3636/4534/9110/55613	6
GO:1902473	regulation of protein localization to synapse	0.178187	1	0.981022	102/9912/1605/23096/5590/7474	6
GO:1903205	regulation of hydrogen peroxide-induced cell death	0.178187	1	0.981022	2861/10013/5151/65018/5660/10131	6
GO:2000779	regulation of double-strand break repair	0.178762	1	0.981022	55137/23028/64110/64210/84309/55010/5888/10635/55183/6118/84501/8914/9320/55100/55135	15
GO:0001886	endothelial cell morphogenesis	0.180393	1	0.981022	26084/25932/80781/3397	4
GO:0002739	regulation of cytokine secretion involved in immune response	0.180393	1	0.981022	3098/3735/117854/7474	4
GO:0003157	endocardium development	0.180393	1	0.981022	90/302/58495/4089	4
GO:0006067	ethanol metabolic process	0.180393	1	0.981022	55902/128/219/217	4
GO:0006122	mitochondrial electron transport, ubiquinol to cytochrome c	0.180393	1	0.981022	1537/9512/7384/7386	4
GO:0006554	lysine catabolic process	0.180393	1	0.981022	51166/10157/2639/89874	4
GO:0009109	coenzyme catabolic process	0.180393	1	0.981022	38/160428/874/10588	4
GO:0010738	regulation of protein kinase A signaling	0.180393	1	0.981022	9049/4282/5141/9867	4
GO:0010819	regulation of T cell chemotaxis	0.180393	1	0.981022	102/6868/27347/7474	4
GO:0010988	regulation of low-density lipoprotein particle clearance	0.180393	1	0.981022	302/1445/26119/255738	4
GO:0014889	muscle atrophy	0.180393	1	0.981022	2628/2934/8996/10891	4
GO:0016254	preassembly of GPI anchor in ER membrane	0.180393	1	0.981022	9488/5279/9091/55650	4
GO:0016540	protein autoprocessing	0.180393	1	0.981022	824/834/142/255738	4
GO:0019852	L-ascorbic acid metabolic process	0.180393	1	0.981022	10327/1727/2729/9962	4
GO:0021670	lateral ventricle development	0.180393	1	0.981022	1021/8650/23322/25987	4
GO:0030575	nuclear body organization	0.180393	1	0.981022	8444/6733/7341/55135	4
GO:0031000	response to caffeine	0.180393	1	0.981022	1789/3066/5468/10891	4
GO:0031053	primary miRNA processing	0.180393	1	0.981022	54487/29102/56339/4686	4
GO:0033151	V(D)J recombination	0.180393	1	0.981022	3148/3981/5591/6929	4
GO:0035246	peptidyl-arginine N-methylation	0.180393	1	0.981022	55471/10419/55170/54496	4
GO:0036270	response to diuretic	0.180393	1	0.981022	1789/3066/5468/10891	4
GO:0036376	sodium ion export across plasma membrane	0.180393	1	0.981022	476/478/480/6548	4
GO:0042159	lipoprotein catabolic process	0.180393	1	0.981022	84945/3949/11313/5538	4
GO:0045722	positive regulation of gluconeogenesis	0.180393	1	0.981022	84649/2648/5465/10891	4
GO:0046485	ether lipid metabolic process	0.180393	1	0.981022	392636/8540/25979/11145	4
GO:0050765	negative regulation of phagocytosis	0.180393	1	0.981022	1445/8291/8724/23208	4
GO:0051549	positive regulation of keratinocyte migration	0.180393	1	0.981022	8754/54566/9922/10982	4
GO:0051657	maintenance of organelle location	0.180393	1	0.981022	10142/57584/259266/55171	4
GO:0086069	bundle of His cell to Purkinje myocyte communication	0.180393	1	0.981022	1824/1829/3728/5318	4
GO:0090178	regulation of establishment of planar polarity involved in neural tube closure	0.180393	1	0.981022	1856/1857/8321/7474	4
GO:0098915	membrane repolarization during ventricular cardiac muscle cell action potential	0.180393	1	0.981022	1739/10008/3757/9722	4
GO:1900025	negative regulation of substrate adhesion-dependent cell spreading	0.180393	1	0.981022	81/1946/2192/55920	4
GO:1900037	regulation of cellular response to hypoxia	0.180393	1	0.981022	51142/8996/65018/7009	4
GO:1904948	midbrain dopaminergic neuron differentiation	0.180393	1	0.981022	1453/8321/4040/7474	4
GO:1905214	regulation of RNA binding	0.180393	1	0.981022	8663/8664/9775/4686	4
GO:0043647	inositol phosphate metabolic process	0.181	1	0.981022	3631/3633/56623/3636/51447/51477/3707/9562/5031/23236/5330/5332/113026/84812/5336/23262	16
GO:0006575	cellular modified amino acid metabolic process	0.181367	1	0.981022	191/160428/7915/471/1374/1497/1734/53905/58478/2628/2729/2936/2937/2950/112817/3417/10162/154141/4522/10588/114884/114879/80025/7849/51449/78991/10400/11145/5321/5351/81490/347735/10955/256987/6470/6472/376497/55217	38
GO:0042278	purine nucleoside metabolic process	0.182805	1	0.981022	191/205/84433/1739/58478/8833/2773/55669/55034/4337/4831/29922/22978/79873/4976/10400/51715	17
GO:0006479	protein methylation	0.182856	1	0.981022	9070/546/672/23476/26097/1786/1789/79813/10919/2145/2146/134145/2672/2935/9555/51409/23463/23081/4221/4602/55471/8473/79447/10419/55170/54496/11137/55183/56254/84193/83852/4089/6598/64754/6830/79723	36
GO:0008213	protein alkylation	0.182856	1	0.981022	9070/546/672/23476/26097/1786/1789/79813/10919/2145/2146/134145/2672/2935/9555/51409/23463/23081/4221/4602/55471/8473/79447/10419/55170/54496/11137/55183/56254/84193/83852/4089/6598/64754/6830/79723	36
GO:0050807	regulation of synapse organization	0.183557	1	0.981022	102/23394/347902/351/9912/79012/1000/22883/23191/1605/9231/26052/29904/1946/2534/8321/3312/3556/79414/4038/9762/266727/4208/8828/9423/4915/4976/55607/5747/5802/84189/27286/203068/55737/7474	35
GO:0002931	response to ischemia	0.1837	1	0.981022	9131/596/11149/29904/23417/8996/65018/10891/55328/10273	10
GO:0009112	nucleobase metabolic process	0.1837	1	0.981022	1373/9615/2766/8833/23028/5594/4522/5631/6240/6470	10
GO:0031062	positive regulation of histone methylation	0.1837	1	0.981022	672/23476/26097/1786/1789/4602/8473/55183/56254/4089	10
GO:0043616	keratinocyte proliferation	0.1837	1	0.981022	135228/1001/27152/58495/5587/5796/6431/252983/7051/51384	10
GO:0031669	cellular response to nutrient levels	0.183791	1	0.981022	9131/22863/596/659/144577/867/23274/1312/1515/1591/1824/10919/3992/3170/2534/23710/10634/2629/2752/3077/3312/55846/11133/3920/51520/5594/10135/8131/4976/255738/5164/30849/5468/5563/5587/10670/10325/81929/27244/6715/6720/6721/8428/23334/7157/8805/7248/7486	48
GO:0110020	regulation of actomyosin structure organization	0.186257	1	0.981022	7840/116985/55160/1894/2041/22998/1902/4208/4771/5058/55607/5829/5879/9475/285590/6548/4089/7016/7248/10163	20
GO:0071901	negative regulation of protein serine/threonine kinase activity	0.187245	1	0.981022	80279/84062/2629/2873/2950/9555/124790/10527/11213/4040/4221/4763/7026/152559/5569/5518/5573/5580/5770/5795/29108/10636/6317/6609/200734/11329/7016/7023	28
GO:0036503	ERAD pathway	0.187364	1	0.981022	7917/54788/54431/80267/80020/51608/11253/10299/10956/84236/91445/6048/201595/10273/91147/9354/29978/51035/56886/55757/9097/29761	22
GO:0061337	cardiac conduction	0.187364	1	0.981022	59272/10768/10142/476/478/489/274/805/817/1525/1824/1829/3709/3728/10008/3757/9631/5318/6548/6717/6786/157378	22
GO:0007569	cell aging	0.187797	1	0.981022	596/83596/675/983/1021/80169/3611/3845/54708/4282/4335/10135/10783/4869/4976/5580/5591/55170/5933/7014/7157/51384/7486/57178	24
GO:0042769	DNA damage response, detection of DNA damage	0.188915	1	0.981022	64965/142/5111/5424/10714/5981/5983/5984/5985/6117/6118	11
GO:0050994	regulation of lipid catabolic process	0.188915	1	0.981022	208/1374/64784/3417/3949/83752/23417/5140/57104/5465/5580	11
GO:1902808	positive regulation of cell cycle G1/S phase transition	0.188915	1	0.981022	301/894/8318/990/79577/2146/79447/23236/5356/5962/252983	11
GO:0010613	positive regulation of cardiac muscle hypertrophy	0.191119	1	0.981022	817/142/8654/5530/5747/9475/6548	7
GO:0014742	positive regulation of muscle hypertrophy	0.191119	1	0.981022	817/142/8654/5530/5747/9475/6548	7
GO:0032528	microvillus organization	0.191119	1	0.981022	5205/7430/5337/5357/5781/5962/23043	7
GO:0032800	receptor biosynthetic process	0.191119	1	0.981022	59272/3066/10013/3685/5465/5468/22937	7
GO:0033762	response to glucagon	0.191119	1	0.981022	113/1373/1537/2740/5207/5573/6720	7
GO:0051904	pigment granule transport	0.191119	1	0.981022	583/63915/1001/79083/4647/8766/5874	7
GO:0098927	vesicle-mediated transport between endosomal compartments	0.193008	1	0.981022	1601/23317/8411/7430/51361/29911/5594/4478/4642/5962/8724/55823	12
GO:0006006	glucose metabolic process	0.193199	1	0.981022	10327/208/7915/226/347/1374/84649/2026/10447/3170/2548/2820/2821/9563/3098/3486/3636/2648/23417/10499/11188/8473/5091/5106/5160/5162/5164/5207/5213/5230/5236/283209/283871/5465/10891/90673/84912/2542/10580	39
GO:1905515	non-motile cilium assembly	0.196226	1	0.981022	583/26005/57545/1453/8100/27152/54903/5108/10464/25886/23322/10801/123016	13
GO:1990089	response to nerve growth factor	0.196226	1	0.981022	23527/351/867/1453/29904/9775/3397/2648/9863/85377/4915/6456/6272	13
GO:1990928	response to amino acid starvation	0.196226	1	0.981022	144577/55846/11133/23367/51520/5594/8131/5587/10670/10325/81929/27244/23334	13
GO:0014910	regulation of smooth muscle cell migration	0.198751	1	0.981022	596/57175/9732/80005/85440/2950/3486/3611/1902/4208/5031/5058/80310/10891	14
GO:0051784	negative regulation of nuclear division	0.198751	1	0.981022	546/699/9184/55755/1063/348654/3550/84861/4085/5573/9232/146691/7272/9183	14
GO:1902476	chloride transmembrane transport	0.198751	1	0.981022	196527/8542/1080/23155/1182/1184/1192/25932/2743/51449/6558/57468/115019/80727	14
GO:0002534	cytokine production involved in inflammatory response	0.200423	1	0.981022	113/347/8314/79004/3735/4615/29108/81929	8
GO:0007622	rhythmic behavior	0.200423	1	0.981022	191/114781/3751/4669/10499/6715/7157/463	8
GO:0033238	regulation of cellular amine metabolic process	0.200423	1	0.981022	18/1312/2861/196743/5037/25953/6870/55737	8
GO:0045911	positive regulation of DNA recombination	0.200423	1	0.981022	2068/64210/4436/2956/55183/6778/55135/7486	8
GO:0051569	regulation of histone H3-K4 methylation	0.200423	1	0.981022	672/1786/1789/2672/9555/4602/55170/4089	8
GO:0036465	synaptic vesicle recycling	0.200717	1	0.981022	71/8546/114781/23191/57706/26052/84162/4983/5532/5874/6455/6456/85439/23208/8674	15
GO:0098742	cell-cell adhesion via plasma-membrane adhesion molecules	0.202568	1	0.981022	90/347902/306/27032/682/8763/999/1000/1001/1365/22883/1525/1824/1825/1829/1946/2195/53834/3556/3688/22920/3897/79414/266727/10205/91663/22854/23022/56138/56124/56121/56133/9708/56107/56099/5098/5291/5792/5802/60626/221935/55714	42
GO:1903747	regulation of establishment of protein localization to mitochondrion	0.20336	1	0.981022	9776/8314/596/1459/89781/10075/79778/9520/65018/58480/10055/6720/6721/7157/55823/7529/10971	17
GO:0005980	glycogen catabolic process	0.203568	1	0.981022	2548/5213/5236/283209/5836	5
GO:0006103	2-oxoglutarate metabolic process	0.203568	1	0.981022	51166/728294/3417/79944/4967	5
GO:0007076	mitotic chromosome condensation	0.203568	1	0.981022	5119/23310/64151/51203/10592	5
GO:0009251	glucan catabolic process	0.203568	1	0.981022	2548/5213/5236/283209/5836	5
GO:0010884	positive regulation of lipid storage	0.203568	1	0.981022	718/128486/4023/7376/6721	5
GO:0015693	magnesium ion transport	0.203568	1	0.981022	54805/84061/57380/54503/23390	5
GO:0022038	corpus callosum development	0.203568	1	0.981022	1902/5802/23322/23334/25987	5
GO:0030033	microvillus assembly	0.203568	1	0.981022	5205/7430/5337/5962/23043	5
GO:0031998	regulation of fatty acid beta-oxidation	0.203568	1	0.981022	208/1374/83752/23417/5465	5
GO:0060008	Sertoli cell differentiation	0.203568	1	0.981022	546/1515/3295/6382/6662	5
GO:0061081	positive regulation of myeloid leukocyte cytokine production involved in immune response	0.203568	1	0.981022	1653/51704/57506/4282/7474	5
GO:0090330	regulation of platelet aggregation	0.203568	1	0.981022	18/928/5580/6850/84959	5
GO:0098877	neurotransmitter receptor transport to plasma membrane	0.203568	1	0.981022	9912/22883/8766/116841/55737	5
GO:0098969	neurotransmitter receptor transport to postsynaptic membrane	0.203568	1	0.981022	9912/22883/8766/116841/55737	5
GO:1903020	positive regulation of glycoprotein metabolic process	0.203568	1	0.981022	144245/10565/2801/23236/6934	5
GO:1903204	negative regulation of oxidative stress-induced neuron death	0.203568	1	0.981022	8321/4841/55074/65018/7248	5
GO:1903540	establishment of protein localization to postsynaptic membrane	0.203568	1	0.981022	9912/22883/8766/116841/55737	5
GO:2000136	regulation of cell proliferation involved in heart morphogenesis	0.203568	1	0.981022	659/2138/54903/4089/6662	5
GO:0031623	receptor internalization	0.204181	1	0.981022	163/967/928/26052/2060/7430/3688/26119/4043/9863/8650/4983/255738/5336/6456/6642/6850/29978	18
GO:0036473	cell death in response to oxidative stress	0.204181	1	0.981022	596/2534/8321/2861/10013/8996/4841/55074/142/11235/5151/65018/5580/5660/8428/10494/10131/7248	18
GO:0055072	iron ion homeostasis	0.204181	1	0.981022	22/48/23400/114781/55832/8454/27102/28982/3077/4756/4682/118980/81855/30061/4089/6717/261729/57217	18
GO:1904375	regulation of protein localization to cell periphery	0.204393	1	0.981022	60/102/26060/9912/25999/245812/1445/1601/1605/1739/2042/7430/2770/23096/3688/26119/8650/5357/5583/5584/5590/5780/8766/10580/8417	25
GO:0006672	ceramide metabolic process	0.204739	1	0.981022	55750/7915/8705/2583/29956/1201/2629/57704/2760/3074/4668/94103/5518/5580/6609/9517/256435/7132/7368	19
GO:0046718	viral entry into host cell	0.205049	1	0.981022	59272/4179/983/1525/1605/2060/50848/2934/222537/3416/3685/3688/3693/3916/3949/11043/6317/6575/8724/10475/7301/11059/9213	23
GO:0000079	regulation of cyclin-dependent protein serine/threonine kinase activity	0.205074	1	0.981022	60/9133/85417/894/899/900/902/79616/11140/990/80279/51191/124790/10527/4221/4331/7026/9088/84722/7023	20
GO:0006368	transcription elongation from RNA polymerase II promoter	0.205074	1	0.981022	23476/902/79577/55840/55250/26610/2068/2146/2962/2968/4298/4300/4331/4686/22916/7469/51497/55193/6749/6830	20
GO:1901888	regulation of cell junction assembly	0.205074	1	0.981022	59272/347/1946/57669/2042/342184/2824/3551/22998/23499/261734/5583/5747/5795/5879/55920/9475/861/6548/7248	20
GO:0070126	mitochondrial translational termination	0.205204	1	0.981022	84340/28998/64928/54948/63875/29074/51264/11222/51263/51318/26589/740/128308/65005/55168/28973/64951/28957/65993/64968/64965/9617	22
GO:0033157	regulation of intracellular protein transport	0.205446	1	0.981022	208/347/9912/9776/23400/8314/9847/999/983/80184/1459/51496/55929/1894/2064/2534/89781/10075/3728/9585/3936/5594/57506/79778/4763/9520/10956/5058/5108/11235/65018/5569/5494/5580/5770/5781/51715/58480/10055/89866/6720/6721/6830/6934/9777/161291/7157/55823/7545	49
GO:0006654	phosphatidic acid biosynthetic process	0.207272	1	0.981022	51205/56894/56895/1606/23171/253558/5321/5337/376497	9
GO:0032008	positive regulation of TOR signaling	0.207272	1	0.981022	23274/64083/84861/8649/51520/10670/10325/81929/153129	9
GO:0019068	virion assembly	0.212383	1	0.981022	5119/92421/90678/93343/5091/10015/339122/7251/51160/79720	10
GO:0032212	positive regulation of telomere maintenance via telomerase	0.212383	1	0.981022	65057/10575/10574/79618/5609/4216/5594/5073/25913/7520	10
GO:0045841	negative regulation of mitotic metaphase/anaphase transition	0.212383	1	0.981022	699/9184/55755/1063/348654/3550/84861/4085/7272/9183	10
GO:0046164	alcohol catabolic process	0.212383	1	0.981022	219/217/2710/256356/2820/80270/3633/56623/79644/55809	10
GO:1902100	negative regulation of metaphase/anaphase transition of cell cycle	0.212383	1	0.981022	699/9184/55755/1063/348654/3550/84861/4085/7272/9183	10
GO:0010212	response to ionizing radiation	0.214582	1	0.981022	210/301/596/672/867/120227/1789/1894/2138/2140/121457/3735/10524/23028/3861/3981/4221/4436/10135/79840/142/5591/5888/10635/8438/5883/6240/11073/7157/57646/7486/7520	32
GO:0090257	regulation of muscle system process	0.215415	1	0.981022	18/59272/10142/476/274/805/817/818/1605/1739/1756/9732/80005/1824/1829/9569/3728/10008/29995/9110/56923/8996/9722/5058/142/8654/5318/5465/10891/4660/5530/5747/9475/6548/4089/6717/6752/7341/6870/7132/7136/7402	42
GO:0045022	early endosome to late endosome transport	0.216217	1	0.981022	1601/23317/8411/7430/51361/29911/5594/4478/5962/8724/55823	11
GO:0006293	nucleotide-excision repair, preincision complex stabilization	0.218199	1	0.981022	9557/2068/2968/142/6117/6118	6
GO:0007064	mitotic sister chromatid cohesion	0.218199	1	0.981022	546/91272/79075/9555/23047/8243	6
GO:0010869	regulation of receptor biosynthetic process	0.218199	1	0.981022	3066/10013/3685/5465/5468/22937	6
GO:0014912	negative regulation of smooth muscle cell migration	0.218199	1	0.981022	57175/2950/3486/3611/4208/10891	6
GO:0039694	viral RNA genome replication	0.218199	1	0.981022	8411/5093/5297/5288/9475/6598	6
GO:0045671	negative regulation of osteoclast differentiation	0.218199	1	0.981022	2200/10272/4763/10401/7098/84959	6
GO:0045932	negative regulation of muscle contraction	0.218199	1	0.981022	274/9732/80005/10008/8654/6717	6
GO:0048103	somatic stem cell division	0.218199	1	0.981022	259266/85440/2263/8650/10890/6660	6
GO:0050482	arachidonic acid secretion	0.218199	1	0.981022	301/624/4282/56923/5321/6850	6
GO:0060307	regulation of ventricular cardiac muscle cell membrane repolarization	0.218199	1	0.981022	10142/1739/10008/3757/9722/9948	6
GO:0090312	positive regulation of protein deacetylation	0.218199	1	0.981022	1487/122953/65018/5587/25865/6720	6
GO:0099084	postsynaptic specialization organization	0.218199	1	0.981022	1000/1739/1741/3556/4983/5802	6
GO:0099174	regulation of presynapse organization	0.218199	1	0.981022	351/8321/3556/79414/266727/55737	6
GO:0099632	protein transport within plasma membrane	0.218199	1	0.981022	9912/22883/3092/8766/116841/55737	6
GO:0099637	neurotransmitter receptor transport	0.218199	1	0.981022	9912/22883/3092/8766/116841/55737	6
GO:1903963	arachidonate transport	0.218199	1	0.981022	301/624/4282/56923/5321/6850	6
GO:1905606	regulation of presynapse assembly	0.218199	1	0.981022	351/8321/3556/79414/266727/55737	6
GO:2000406	positive regulation of T cell migration	0.218199	1	0.981022	102/6868/351/29108/27347/7474	6
GO:0051701	interaction with host	0.218314	1	0.981022	59272/867/4179/999/983/92421/10898/1500/1525/1605/2060/55770/23265/50848/2519/2934/222537/3416/3685/3688/3693/3836/3837/3916/3949/11043/5091/10670/6317/6575/8724/9984/57187/10475/7251/7301/9218/79720/11059/9213	40
GO:0036297	interstrand cross-link repair	0.219089	1	0.981022	146956/2178/2189/55215/55120/2956/80198/5888/10635/5892/6117/6118	12
GO:0051496	positive regulation of stress fiber assembly	0.219089	1	0.981022	55160/2041/22998/1902/4771/5058/5829/5879/9475/285590/7016/7248	12
GO:0070527	platelet aggregation	0.219089	1	0.981022	18/60/71/55330/928/1192/3611/5291/5580/6850/7301/84959	12
GO:0030177	positive regulation of Wnt signaling pathway	0.220788	1	0.981022	22881/259266/10159/527/79577/1001/1453/1457/1601/55789/9679/2263/51704/3611/3728/79705/23499/4300/54475/5494/6597/10927/55959/79718/55737/7474	26
GO:1905475	regulation of protein localization to membrane	0.222685	1	0.981022	60/102/208/163/26060/9912/596/9847/1000/25999/245812/1445/1601/1605/1739/2042/2064/7430/2534/2934/23096/3688/26119/4038/8650/5058/5357/5583/5584/5590/5780/8766/10580/8417/7157/7529/10971	37
GO:0002312	B cell activation involved in immune response	0.222764	1	0.981022	200558/55619/9156/9466/55846/3981/4436/2956/5336/23228/55183/6778/6830/9984	14
GO:0050764	regulation of phagocytosis	0.222764	1	0.981022	10347/196527/718/1445/8291/3685/4240/399687/5468/5795/29108/8724/6850/23208	14
GO:0006354	DNA-templated transcription, elongation	0.223192	1	0.981022	23476/902/79577/55840/55250/26610/2068/2146/2962/2968/27336/4298/4300/4331/4686/22916/7469/51497/55193/6749/6830/6919/9984	23
GO:0021766	hippocampus development	0.223843	1	0.981022	306/79969/583/1021/8893/2145/2146/4771/4967/5037/5802/6715/7248/7515/22803	15
GO:0030301	cholesterol transport	0.223843	1	0.981022	20/23461/10347/302/1080/3949/26119/4040/7376/114879/255738/5360/5468/6721/158219	15
GO:0009119	ribonucleoside metabolic process	0.224753	1	0.981022	191/205/84433/81602/1739/58478/9583/8833/2773/55669/55034/4337/4831/29922/22978/79873/4976/10400/51715/139596	20
GO:0070252	actin-mediated cell contraction	0.224753	1	0.981022	476/274/817/1739/1756/1824/1829/57669/23171/3728/10008/3757/9722/9631/5318/6548/6717/7341/7136/7431	20
GO:0001942	hair follicle development	0.225004	1	0.981022	596/135228/1001/2068/2263/3066/27152/3872/4038/4763/50814/4089/6662/11005/55504/8717/26133/7474/340481	19
GO:0048010	vascular endothelial growth factor receptor signaling pathway	0.225004	1	0.981022	405/23191/1793/64855/2534/3685/7867/26509/10787/8828/5291/5587/25865/5747/5770/5829/5879/9475/10163	19
GO:0098773	skin epidermis development	0.225004	1	0.981022	596/135228/1001/2068/2263/3066/27152/3872/4038/4763/50814/4089/6662/11005/55504/8717/26133/7474/340481	19
GO:0097164	ammonium ion metabolic process	0.2256	1	0.981022	18/171586/231/114781/1040/10390/1120/1201/1312/1374/2629/2861/3949/10162/154141/196743/5130/5037/10400/11145/5321/25953/10908/5580/6470/376497/23446/57153/6609/9517/6715/56910/6870/55217/55737	35
GO:0032886	regulation of microtubule-based process	0.227002	1	0.981022	10142/79969/583/672/55036/899/55755/5119/92421/25999/1729/1946/2042/2064/348654/2770/10013/2648/10300/3832/3916/23499/10982/4281/4869/55968/4682/5058/10039/10015/25886/5563/84722/5879/9475/26054/8243/10615/152185/6904/91147/22974/26146	43
GO:0002701	negative regulation of production of molecular mediator of immune response	0.227975	1	0.981022	79004/3077/11213/5591/11005/9984/7009	7
GO:0006007	glucose catabolic process	0.227975	1	0.981022	226/2026/2821/3098/5213/5230/283209	7
GO:0007143	female meiotic nuclear division	0.227975	1	0.981022	994/84930/5518/5573/84501/10388/7272	7
GO:0010742	macrophage derived foam cell differentiation	0.227975	1	0.981022	23461/3685/4023/7376/5465/5468/5583	7
GO:0016242	negative regulation of macroautophagy	0.227975	1	0.981022	23274/4534/65018/26073/7248/7249/56893	7
GO:0034629	cellular protein-containing complex localization	0.227975	1	0.981022	1739/7430/138151/55746/55920/81929/23557	7
GO:0051125	regulation of actin nucleation	0.227975	1	0.981022	57175/23191/342184/2934/9026/10787/7456	7
GO:0051905	establishment of pigment granule localization	0.227975	1	0.981022	583/63915/1001/79083/4647/8766/5874	7
GO:0071168	protein localization to chromatin	0.227975	1	0.981022	157570/2146/9555/55506/221496/222229/4436	7
GO:0090077	foam cell differentiation	0.227975	1	0.981022	23461/3685/4023/7376/5465/5468/5583	7
GO:1901385	regulation of voltage-gated calcium channel activity	0.227975	1	0.981022	782/1756/8291/10681/10008/9722/6717	7
GO:1902410	mitotic cytokinetic process	0.227975	1	0.981022	55165/5119/92421/116840/10112/9585/10015	7
GO:1903421	regulation of synaptic vesicle recycling	0.227975	1	0.981022	114781/23191/26052/5532/6455/23208/8674	7
GO:0043112	receptor metabolic process	0.228503	1	0.981022	59272/302/160/163/116985/11149/823/967/928/26052/2060/7430/2530/3066/10013/3685/3688/26119/4043/9863/8650/4983/255738/30849/5336/5465/5468/5770/22937/6456/6642/6850/29978	33
GO:0046034	ATP metabolic process	0.228657	1	0.981022	205/221264/226/405/983/1355/1497/1537/55526/2026/56975/2584/2821/3098/3312/3939/4436/4702/4706/4715/4719/4720/4722/4724/11164/4967/55753/8473/142/5207/5213/5230/5236/283209/65018/9512/5465/10891/5563/6472/7384/7386	42
GO:0031056	regulation of histone modification	0.229945	1	0.981022	546/672/23476/29117/817/26097/1487/1786/1789/2672/9555/122953/2648/23028/23081/4602/8473/65018/10891/5587/25865/55170/55183/56254/9810/9252/4089/6598/6720/6830/9320/55100	32
GO:0000098	sulfur amino acid catabolic process	0.23452	1	0.981022	642/51449/78991/7263	4
GO:0001325	formation of extrachromosomal circular DNA	0.23452	1	0.981022	9156/7014/7486/7520	4
GO:0002827	positive regulation of T-helper 1 type immune response	0.23452	1	0.981022	301/9466/3570/9655	4
GO:0006516	glycoprotein catabolic process	0.23452	1	0.981022	80267/2817/11253/201595	4
GO:0006553	lysine metabolic process	0.23452	1	0.981022	51166/10157/2639/89874	4
GO:0006582	melanin metabolic process	0.23452	1	0.981022	596/1001/1497/7474	4
GO:0006883	cellular sodium ion homeostasis	0.23452	1	0.981022	476/478/480/6548	4
GO:0007379	segment specification	0.23452	1	0.981022	23242/1856/79191/4300	4
GO:0009113	purine nucleobase biosynthetic process	0.23452	1	0.981022	8833/4522/5631/6470	4
GO:0010935	regulation of macrophage cytokine production	0.23452	1	0.981022	79004/51704/11213/7474	4
GO:0017014	protein nitrosylation	0.23452	1	0.981022	128/1756/9722/55074	4
GO:0018119	peptidyl-cysteine S-nitrosylation	0.23452	1	0.981022	128/1756/9722/55074	4
GO:0019321	pentose metabolic process	0.23452	1	0.981022	11164/6888/7086/9942	4
GO:0032793	positive regulation of CREB transcription factor activity	0.23452	1	0.981022	64784/5587/25865/9252	4
GO:0036303	lymph vessel morphogenesis	0.23452	1	0.981022	659/147372/3964/5532	4
GO:0042430	indole-containing compound metabolic process	0.23452	1	0.981022	51166/114781/2639/6715	4
GO:0042532	negative regulation of tyrosine phosphorylation of STAT protein	0.23452	1	0.981022	4771/10464/5518/8651	4
GO:0043247	telomere maintenance in response to DNA damage	0.23452	1	0.981022	65057/55183/7014/7515	4
GO:0043476	pigment accumulation	0.23452	1	0.981022	8907/63915/967/10981	4
GO:0043482	cellular pigment accumulation	0.23452	1	0.981022	8907/63915/967/10981	4
GO:0046184	aldehyde biosynthetic process	0.23452	1	0.981022	2821/8566/55163/7086	4
GO:0048714	positive regulation of oligodendrocyte differentiation	0.23452	1	0.981022	1605/3066/5468/10419	4
GO:0050667	homocysteine metabolic process	0.23452	1	0.981022	642/1312/1373/4522	4
GO:0051547	regulation of keratinocyte migration	0.23452	1	0.981022	8754/54566/9922/10982	4
GO:0060009	Sertoli cell development	0.23452	1	0.981022	546/3295/6382/6662	4
GO:0060026	convergent extension	0.23452	1	0.981022	1856/4040/55897/7474	4
GO:0061684	chaperone-mediated autophagy	0.23452	1	0.981022	23400/5476/3312/3920	4
GO:0070365	hepatocyte differentiation	0.23452	1	0.981022	301/1373/55897/5106	4
GO:0090177	establishment of planar polarity involved in neural tube closure	0.23452	1	0.981022	1856/1857/8321/7474	4
GO:0090656	t-circle formation	0.23452	1	0.981022	9156/7014/7486/7520	4
GO:0090737	telomere maintenance via telomere trimming	0.23452	1	0.981022	9156/7014/7486/7520	4
GO:0140131	positive regulation of lymphocyte chemotaxis	0.23452	1	0.981022	102/6868/27347/7474	4
GO:1900029	positive regulation of ruffle assembly	0.23452	1	0.981022	23242/23191/54869/64787	4
GO:1903019	negative regulation of glycoprotein metabolic process	0.23452	1	0.981022	26574/10347/25825/81618	4
GO:2000095	regulation of Wnt signaling pathway, planar cell polarity pathway	0.23452	1	0.981022	22881/1601/54903/4300	4
GO:0000737	DNA catabolic process, endonucleolytic	0.234717	1	0.981022	9131/1774/1777/348654/3148/3836/3837/80198	8
GO:0009303	rRNA transcription	0.234717	1	0.981022	2976/9330/9555/55506/11137/6597/6598/10927	8
GO:0031440	regulation of mRNA 3'-end processing	0.234717	1	0.981022	10768/79577/11052/4686/22916/56254/9810/79882	8
GO:0044091	membrane biogenesis	0.234717	1	0.981022	302/1000/25999/2319/4038/9863/8800/8504	8
GO:0071354	cellular response to interleukin-6	0.234717	1	0.981022	867/2672/3570/3716/10891/5781/4089/10402	8
GO:1901031	regulation of response to reactive oxygen species	0.234717	1	0.981022	2861/10013/5151/65018/5660/27244/23334/10131	8
GO:0019884	antigen processing and presentation of exogenous antigen	0.236948	1	0.981022	10121/8907/160/163/8546/1062/1514/1515/51164/84516/1780/1781/3109/3551/8517/3685/3693/3832/56992/3835/11004/3797/24137/22920/10484/22872/6456	27
GO:0009069	serine family amino acid metabolic process	0.239435	1	0.981022	58478/2729/4522/26227/10955/256987/6470/6472/63826	9
GO:0032365	intracellular lipid transport	0.239435	1	0.981022	20/302/1374/3949/26119/4040/255738/65977/788	9
GO:0046638	positive regulation of alpha-beta T cell differentiation	0.239435	1	0.981022	301/8546/3707/4602/5590/861/8651/9655/6850	9
GO:0042303	molting cycle	0.242037	1	0.981022	596/135228/1001/2068/9855/2263/3066/27152/3861/3872/26018/4038/4763/50814/10848/4089/6662/11005/55504/8717/26133/7474/340481	23
GO:0042633	hair cycle	0.242037	1	0.981022	596/135228/1001/2068/9855/2263/3066/27152/3861/3872/26018/4038/4763/50814/10848/4089/6662/11005/55504/8717/26133/7474/340481	23
GO:0002381	immunoglobulin production involved in immunoglobulin mediated immune response	0.242739	1	0.981022	200558/9156/9466/3981/4436/2956/55183/6778/6830/9984	10
GO:0051973	positive regulation of telomerase activity	0.242739	1	0.981022	65057/10575/79618/5609/4216/5594/5073/25913/55135/7520	10
GO:0097178	ruffle assembly	0.242739	1	0.981022	26084/23242/23191/28988/54869/64787/3636/5879/55920/5962	10
GO:0035196	production of miRNAs involved in gene silencing by miRNA	0.245015	1	0.981022	26523/192670/144233/54487/29102/56339/4613/4686/5530/6895/7157	11
GO:0045010	actin nucleation	0.245015	1	0.981022	10096/10552/10109/57175/23191/342184/2934/9026/10787/84501/7456	11
GO:0051651	maintenance of location in cell	0.245232	1	0.981022	10142/57584/259266/79789/1605/7430/2548/64083/8733/2934/3098/3728/10956/65018/6717/23353/55171/83660/23230/54832	20
GO:0009451	RNA modification	0.245801	1	0.981022	16/54522/144233/27292/55250/26610/54859/79068/9836/79066/56339/131965/64172/5073/150962/126789/29890/285367/51093/25917/1787/54802/55621/93587/158234/55039/54482/81627/79979/55006/55687/26995	32
GO:1903046	meiotic cell cycle process	0.245801	1	0.981022	10096/192670/259266/546/7917/699/994/146956/9700/9156/2801/84930/84057/2956/80198/23310/83540/23236/5518/5573/9232/5888/5892/6118/10592/84501/23353/10388/11022/400629/7272/7474	32
GO:0033045	regulation of sister chromatid segregation	0.246109	1	0.981022	29945/546/699/9184/990/55755/1062/1063/9787/9700/348654/9555/3550/84861/4085/10783/9232/7272/9183	19
GO:0070301	cellular response to hydrogen peroxide	0.246109	1	0.981022	9131/301/983/1894/2146/2861/3066/10013/4602/5111/11235/5151/80310/65018/5580/5660/6778/10494/10131	19
GO:0009066	aspartate family amino acid metabolic process	0.246525	1	0.981022	51166/10157/159/58478/2639/4522/4548/56954/349565/26227/5351/89874	12
GO:0034198	cellular response to amino acid starvation	0.246525	1	0.981022	144577/55846/11133/51520/5594/8131/5587/10670/10325/81929/27244/23334	12
GO:0046173	polyol biosynthetic process	0.246525	1	0.981022	231/120227/2629/51447/51477/3707/5031/5106/283871/5336/23262/9517	12
GO:0071398	cellular response to fatty acid	0.246525	1	0.981022	1373/1374/84649/3949/4831/5031/5468/10891/5563/6602/6720/7520	12
GO:0045685	regulation of glial cell differentiation	0.247451	1	0.981022	351/274/983/1605/3066/3949/4763/4825/5468/10419/6692/27242/9948	13
GO:0045839	negative regulation of mitotic nuclear division	0.247451	1	0.981022	546/699/9184/55755/1063/348654/3550/84861/4085/9232/146691/7272/9183	13
GO:0090501	RNA phosphodiester bond hydrolysis	0.24756	1	0.981022	26523/563/29883/29894/51692/10898/11052/54487/129563/29102/9156/23016/9692/51110/4686/22916/28987/5073/10775/25996/6035/10535/8635/10556/10799/146857/27044/80746/79042/7247/22803	31
GO:0006821	chloride transport	0.247859	1	0.981022	196527/57719/8542/1080/23155/1182/1184/1192/25932/2743/5031/51449/6558/57468/115019/80727	16
GO:0046470	phosphatidylcholine metabolic process	0.247859	1	0.981022	171586/1040/10390/1120/3949/10162/154141/5130/10400/11145/5321/10908/376497/23446/57153/56910	16
GO:0014909	smooth muscle cell migration	0.248034	1	0.981022	596/57175/780/9732/80005/85440/2950/3486/3611/1902/4208/5031/5058/80310/10891	15
GO:0071230	cellular response to amino acid stimulus	0.248034	1	0.981022	824/1786/2534/2729/84861/8649/51520/4915/4976/80310/10670/10325/27244/153129/8651	15
GO:0000272	polysaccharide catabolic process	0.250994	1	0.981022	2548/5213/5236/283209/5836	5
GO:0009235	cobalamin metabolic process	0.250994	1	0.981022	5826/51293/55788/326625/4548	5
GO:0017000	antibiotic biosynthetic process	0.250994	1	0.981022	55902/1497/53905/2534/140838	5
GO:0030220	platelet formation	0.250994	1	0.981022	87/4208/5781/65082/9948	5
GO:0035372	protein localization to microtubule	0.250994	1	0.981022	1729/9585/10982/4281/11043	5
GO:0043923	positive regulation by host of viral transcription	0.250994	1	0.981022	6597/6598/6667/6882/7023	5
GO:0044247	cellular polysaccharide catabolic process	0.250994	1	0.981022	2548/5213/5236/283209/5836	5
GO:0045066	regulatory T cell differentiation	0.250994	1	0.981022	4179/29102/2648/861/8651	5
GO:0045589	regulation of regulatory T cell differentiation	0.250994	1	0.981022	4179/29102/2648/861/8651	5
GO:0048261	negative regulation of receptor-mediated endocytosis	0.250994	1	0.981022	4043/255738/5879/23208/29978	5
GO:0050996	positive regulation of lipid catabolic process	0.250994	1	0.981022	208/1374/57104/5465/5580	5
GO:0051571	positive regulation of histone H3-K4 methylation	0.250994	1	0.981022	672/1786/1789/4602/4089	5
GO:1901380	negative regulation of potassium ion transmembrane transport	0.250994	1	0.981022	274/10008/3757/27347/7341	5
GO:1902188	positive regulation of viral release from host cell	0.250994	1	0.981022	92421/5091/7251/9218/79720	5
GO:1903798	regulation of production of miRNAs involved in gene silencing by miRNA	0.250994	1	0.981022	144233/4613/5530/6895/7157	5
GO:2000114	regulation of establishment of cell polarity	0.250994	1	0.981022	10565/2319/2934/9585/9475	5
GO:0051053	negative regulation of DNA metabolic process	0.251085	1	0.981022	65057/659/990/80169/29980/64855/3183/64110/4221/4436/2956/84309/142/10039/55010/80119/25913/5468/55183/8243/7014/9984/8914/26277/7157/9320/7515/7520/84083	29
GO:0099173	postsynapse organization	0.251085	1	0.981022	60/87/102/9912/1000/1140/1739/1741/26052/55619/29904/2534/2743/10013/3312/3556/4038/9762/9863/9722/8828/4976/4983/55607/5802/85461/55737/10163/7474	29
GO:0002478	antigen processing and presentation of exogenous peptide antigen	0.256358	1	0.981022	10121/8907/160/163/1062/1514/1515/51164/84516/1780/1781/3109/3551/8517/3685/3693/3832/56992/3835/11004/3797/24137/22920/10484/22872/6456	26
GO:0006415	translational termination	0.259824	1	0.981022	327/84340/2935/28998/64928/54948/63875/29074/51264/11222/51263/51318/26589/740/128308/65005/55168/28973/64951/28957/65993/64968/64965/9617	24
GO:0060048	cardiac muscle contraction	0.259824	1	0.981022	59272/476/274/805/817/1739/1756/1824/1829/2548/23171/3728/10008/3757/9722/9631/8654/5318/10848/6548/6717/6426/7341/7136	24
GO:0002440	production of molecular mediator of immune response	0.260045	1	0.981022	200558/84433/56259/79004/1653/1739/9156/2590/2821/51704/3077/3098/9466/11213/3735/3981/6885/57506/4282/4436/2956/5590/5591/55183/11005/6778/6830/6929/9984/7098/7009/117854/7474	33
GO:0003091	renal water homeostasis	0.260839	1	0.981022	113/231/66002/4645/5573/8766	6
GO:0009264	deoxyribonucleotide catabolic process	0.260839	1	0.981022	8930/79661/30833/4913/79873/23583	6
GO:0010640	regulation of platelet-derived growth factor receptor signaling pathway	0.260839	1	0.981022	347/867/3092/9026/9678/5795	6
GO:0032366	intracellular sterol transport	0.260839	1	0.981022	20/302/3949/26119/4040/255738	6
GO:0032367	intracellular cholesterol transport	0.260839	1	0.981022	20/302/3949/26119/4040/255738	6
GO:0034110	regulation of homotypic cell-cell adhesion	0.260839	1	0.981022	18/928/5580/5962/6850/84959	6
GO:0035336	long-chain fatty-acyl-CoA metabolic process	0.260839	1	0.981022	2180/2182/23305/84649/60481/79071	6
GO:0086064	cell communication by electrical coupling involved in cardiac conduction	0.260839	1	0.981022	476/478/805/817/5318/6717	6
GO:1903203	regulation of oxidative stress-induced neuron death	0.260839	1	0.981022	8321/4841/55074/142/65018/7248	6
GO:0002495	antigen processing and presentation of peptide antigen via MHC class II	0.261529	1	0.981022	10121/8907/160/163/1062/1514/1515/51164/84516/1780/1781/3109/3832/56992/3835/11004/3797/24137/22920/29108/10484/22872/6456	23
GO:0006906	vesicle fusion	0.264847	1	0.981022	208/301/302/9847/8291/8411/2773/55647/54809/116841/23557/80208/8675/6811/10228/8417/8615/8674/55823/64601/23355	21
GO:0070125	mitochondrial translational elongation	0.264847	1	0.981022	28998/64928/54948/63875/29074/51264/11222/51263/51318/26589/740/128308/65005/55168/28973/64951/28957/65993/64968/64965/7284	21
GO:1904029	regulation of cyclin-dependent protein kinase activity	0.266441	1	0.981022	60/9133/85417/894/899/900/902/79616/11140/990/80279/51191/124790/10527/4221/4331/7026/9088/84722/7023	20
GO:0006699	bile acid biosynthetic process	0.266978	1	0.981022	23600/2264/3295/80270/9885/114880/114883	7
GO:0032400	melanosome localization	0.266978	1	0.981022	583/63915/1001/79083/8766/5874/65082	7
GO:0032467	positive regulation of cytokinesis	0.266978	1	0.981022	994/990/11113/1894/9585/5586/6840	7
GO:0038084	vascular endothelial growth factor signaling pathway	0.266978	1	0.981022	147372/967/2549/8828/5587/25865/64094	7
GO:0043277	apoptotic cell clearance	0.266978	1	0.981022	10347/718/3685/4240/23221/80208/7301	7
GO:0050690	regulation of defense response to virus by virus	0.266978	1	0.981022	8907/160/163/51606/2534/55690/5879	7
GO:0060416	response to growth hormone	0.266978	1	0.981022	1373/55777/4831/5747/5770/5829/6715	7
GO:1900015	regulation of cytokine production involved in inflammatory response	0.266978	1	0.981022	113/347/8314/79004/3735/4615/29108	7
GO:1904037	positive regulation of epithelial cell apoptotic process	0.266978	1	0.981022	196527/11132/80781/2934/10891/5584/6272	7
GO:2000404	regulation of T cell migration	0.266978	1	0.981022	102/6868/347/351/29108/27347/7474	7
GO:0009167	purine ribonucleoside monophosphate metabolic process	0.268146	1	0.981022	158/159/205/221264/226/405/471/84433/983/1355/1497/1537/55526/1739/2026/56975/2584/8833/2821/3098/3312/3939/4436/4702/4706/4715/4719/4720/4722/4724/22978/11164/4967/55753/8473/142/5207/5213/5230/5236/283209/65018/9512/5465/10891/5563/6472/7384/7386	49
GO:0032204	regulation of telomere maintenance	0.269441	1	0.981022	65057/546/10575/10574/80169/79618/3183/5609/4216/5594/5073/142/80119/25913/7014/26277/7515/7520	18
GO:0140013	meiotic nuclear division	0.270619	1	0.981022	10096/192670/259266/7917/699/994/146956/9700/2801/84930/84057/80198/83540/23236/5518/5573/9232/5888/5892/6118/10592/84501/23353/10388/11022/400629/7272/7474	28
GO:0034340	response to type I interferon	0.270812	1	0.981022	55337/11140/29883/3454/3455/51447/3716/57506/4615/5770/5781/6472/6773/81844/117854/7297/7474	17
GO:1902882	regulation of response to oxidative stress	0.270812	1	0.981022	2530/2534/8321/2861/9555/10013/8996/4841/55074/142/5151/65018/5660/27244/23334/10131/7248	17
GO:0006911	phagocytosis, engulfment	0.270836	1	0.981022	10347/196527/718/1793/2934/4240/5468/23221	8
GO:0014003	oligodendrocyte development	0.270836	1	0.981022	928/8893/2068/2934/2950/1902/9968/745	8
GO:0043001	Golgi to plasma membrane protein transport	0.270836	1	0.981022	583/1445/64083/55204/3875/23499/10890/90196	8
GO:0045740	positive regulation of DNA replication	0.270836	1	0.981022	546/8317/983/80169/11124/5111/5879/9401	8
GO:1900449	regulation of glutamate receptor signaling pathway	0.270836	1	0.981022	306/351/823/1612/2534/4208/65018/10891	8
GO:0003300	cardiac muscle hypertrophy	0.272066	1	0.981022	817/2146/3066/28999/29995/4208/5058/142/8654/5465/5530/5747/9475/6548/4089/7132	16
GO:0018958	phenol-containing compound metabolic process	0.272066	1	0.981022	18/231/596/114781/1001/1312/1497/1734/53905/2861/7849/25953/6715/6870/55737/7474	16
GO:0042147	retrograde transport, endosome to Golgi	0.272066	1	0.981022	23085/54497/80148/51209/9905/6642/58533/8675/6811/10228/84910/112936/55737/6293/55275/51542	16
GO:0043967	histone H4 acetylation	0.272066	1	0.981022	86/672/675/1487/55929/57634/51147/9767/284058/2648/10524/23522/84148/10445/8473/6598	16
GO:0046824	positive regulation of nucleocytoplasmic transport	0.272066	1	0.981022	999/983/11052/51496/55929/1894/3728/10657/5594/57506/22916/5494/5580/6934/7157/7545	16
GO:0090630	activation of GTPase activity	0.272066	1	0.981022	208/85440/1894/2041/23637/9910/57186/55920/9905/54662/55357/25771/51256/23061/7248/7474	16
GO:0097006	regulation of plasma lipoprotein particle levels	0.272066	1	0.981022	23461/10347/302/160/163/1445/84649/3949/26119/64788/10162/4023/4043/7376/255738/5360	16
GO:0099175	regulation of postsynapse organization	0.272066	1	0.981022	102/9912/1000/26052/29904/2534/3312/3556/4038/9762/8828/4976/55607/5802/55737/7474	16
GO:0000075	cell cycle checkpoint	0.272837	1	0.981022	672/699/9184/835/8318/990/983/55755/80279/1063/92421/25904/4849/29883/8738/1739/29980/146956/54465/348654/3550/84861/9735/4085/4436/2956/80198/8883/4998/5111/5591/5781/5883/5934/6118/51347/9984/8914/11073/7157/7272/57646/7483/7508/84936/9183/11130	47
GO:0071559	response to transforming growth factor beta	0.272837	1	0.981022	90/6868/8754/659/867/135228/50515/1601/57669/50848/2200/2263/2530/2534/2651/2734/3066/3397/3693/4052/6885/4208/4221/9110/9480/58495/56288/142/80310/10891/5494/5590/5747/5796/5829/9475/4089/4093/58533/6660/6662/11171/10273/7474/7525/463/7791	47
GO:0002712	regulation of B cell mediated immunity	0.273193	1	0.981022	200558/718/9466/4436/2956/55183/6778/6830/9984	9
GO:0002889	regulation of immunoglobulin mediated immune response	0.273193	1	0.981022	200558/718/9466/4436/2956/55183/6778/6830/9984	9
GO:0008542	visual learning	0.273193	1	0.981022	351/1497/3688/3845/164312/4763/10636/60626/85461	9
GO:0009394	2'-deoxyribonucleotide metabolic process	0.273193	1	0.981022	221264/81602/8930/79661/30833/4913/79873/6470/23583	9
GO:0035329	hippo signaling	0.273193	1	0.981022	9231/1856/8994/4771/261734/9867/8463/7004/7529	9
GO:1901658	glycosyl compound catabolic process	0.273193	1	0.981022	191/81602/9583/2519/2629/57704/4668/30833/79873	9
GO:0031057	negative regulation of histone modification	0.274515	1	0.981022	672/1487/1786/1789/9555/23081/55170/6598/6830/9320	10
GO:0044088	regulation of vacuole organization	0.274515	1	0.981022	302/8100/55353/90678/4534/8131/65018/6048/29978/64601	10
GO:0072583	clathrin-dependent endocytosis	0.274515	1	0.981022	160/163/1601/54874/3092/9026/5291/6456/23208/29978	10
GO:0099024	plasma membrane invagination	0.274515	1	0.981022	10347/196527/718/1793/2934/4240/5468/23221/112574/84501	10
GO:1904358	positive regulation of telomere maintenance via telomere lengthening	0.274515	1	0.981022	65057/10575/10574/79618/5609/4216/5594/5073/25913/7520	10
GO:0006801	superoxide metabolic process	0.274769	1	0.981022	26574/9973/53905/2773/2950/10811/5052/5580/9644/285590/6649/6850/23334	13
GO:0045739	positive regulation of DNA repair	0.274769	1	0.981022	672/2138/2140/2070/64210/142/5111/55183/84501/8914/54929/55135/7515	13
GO:0002532	production of molecular mediator involved in inflammatory response	0.275097	1	0.981022	113/240/347/8314/79004/3735/4615/29108/81929/8723/6850	11
GO:0007029	endoplasmic reticulum organization	0.275097	1	0.981022	51062/7917/51608/84522/81562/10890/22931/57142/89866/53407/9697	11
GO:0007062	sister chromatid cohesion	0.275097	1	0.981022	546/91272/699/79075/157570/9700/9555/3835/23047/5518/8243	11
GO:0042398	cellular modified amino acid biosynthetic process	0.275097	1	0.981022	471/2628/2729/2937/4522/10588/5351/81490/6470/376497/55217	11
GO:0043954	cellular component maintenance	0.275097	1	0.981022	1436/1739/1741/26059/2534/4983/5318/6830/85461/286262/55737	11
GO:0086065	cell communication involved in cardiac conduction	0.275097	1	0.981022	476/478/805/817/1525/1824/1829/3728/9631/5318/6717	11
GO:0010611	regulation of cardiac muscle hypertrophy	0.275137	1	0.981022	817/29995/5058/142/8654/5465/5530/5747/9475/6548/4089/7132	12
GO:0006302	double-strand break repair	0.275237	1	0.981022	200558/672/675/8318/8317/1653/146956/157570/9156/2138/2140/55137/348654/10524/23028/3981/64110/64210/4436/80198/79840/84309/142/10039/55010/5422/5591/5888/10635/5892/8438/9401/55183/6117/6118/84501/7341/55775/8914/4796/9320/55100/55135/7486/7515/7520	46
GO:0006406	mRNA export from nucleus	0.277175	1	0.981022	8086/3267/22794/26097/29894/51692/10898/10212/9775/4686/22916/57122/55746/9631/79023/348995/79902/29890/81929/6426/6428/6431/6830/9984/57187	25
GO:0071427	mRNA-containing ribonucleoprotein complex export from nucleus	0.277175	1	0.981022	8086/3267/22794/26097/29894/51692/10898/10212/9775/4686/22916/57122/55746/9631/79023/348995/79902/29890/81929/6426/6428/6431/6830/9984/57187	25
GO:0009116	nucleoside metabolic process	0.279389	1	0.981022	191/205/471/84433/81602/1739/58478/9583/8833/2773/55669/55034/4337/4831/29922/30833/22978/79873/4976/10400/5631/51715/7083/139596	24
GO:0043123	positive regulation of I-kappaB kinase/NF-kappaB signaling	0.280258	1	0.981022	80216/27032/23476/124583/84433/114769/834/843/54862/28952/1653/1894/2534/51704/3551/8517/1902/6885/57506/11043/4615/54602/10783/65018/5494/5587/4919/57153/23118/7098/55504/7132/8743/8717/10475/9218/54503/23390	38
GO:0009126	purine nucleoside monophosphate metabolic process	0.281587	1	0.981022	158/159/205/221264/226/405/471/84433/983/1355/1497/1537/55526/1739/2026/56975/2584/8833/2821/3098/3312/3939/4436/4702/4706/4715/4719/4720/4722/4724/22978/11164/4967/55753/8473/142/5207/5213/5230/5236/283209/65018/9512/5465/10891/5563/6472/7384/7386	49
GO:0002504	antigen processing and presentation of peptide or polysaccharide antigen via MHC class II	0.281612	1	0.981022	10121/8907/160/163/1062/1514/1515/51164/84516/1780/1781/3109/3832/56992/3835/11004/3797/24137/22920/29108/10484/22872/6456	23
GO:0010565	regulation of cellular ketone metabolic process	0.281612	1	0.981022	37/208/301/552/672/1312/1374/84649/60481/2264/83752/23417/7376/80025/5164/10464/5465/5468/10891/5563/22937/23408/6720	23
GO:0018107	peptidyl-threonine phosphorylation	0.281612	1	0.981022	90/351/596/805/817/8317/983/1453/1457/7786/5594/56288/5580/5587/25865/9475/388228/200734/27347/117854/7272/7443/7474	23
GO:0062013	positive regulation of small molecule metabolic process	0.281612	1	0.981022	208/301/405/552/983/1312/1374/84649/60481/2648/26119/23417/7376/5031/5207/65018/5465/5468/10891/90673/5563/10580/6720	23
GO:0019886	antigen processing and presentation of exogenous peptide antigen via MHC class II	0.283842	1	0.981022	10121/8907/160/163/1062/1514/1515/51164/84516/1780/1781/3109/3832/56992/3835/11004/3797/24137/22920/10484/22872/6456	22
GO:0090174	organelle membrane fusion	0.283842	1	0.981022	208/301/302/9847/8291/8411/2773/55669/55647/54809/116841/23557/80208/8675/6811/10228/8417/8615/8674/55823/64601/23355	22
GO:1902850	microtubule cytoskeleton organization involved in mitosis	0.286306	1	0.981022	55755/1062/55125/5119/92421/9700/2770/2801/3832/24137/3833/3837/55968/83540/51203/10039/10464/25886/84722/8766/8243/57405/152185/22974/7272/10844/27229/85378/9183	29
GO:1903364	positive regulation of cellular protein catabolic process	0.286306	1	0.981022	7917/28952/1453/1601/55070/7430/11124/116224/2629/2729/3949/64110/4478/255738/144165/5747/5962/79589/9604/255488/9810/9655/10273/7341/28951/29978/8078/55823/55737	29
GO:0031330	negative regulation of cellular catabolic process	0.286675	1	0.981022	210/302/23400/7917/596/80279/23274/1457/1459/5476/2801/8925/3077/10949/3183/84861/55353/23367/51520/4534/4615/10135/51594/8473/4983/10956/10605/5073/5207/65018/26073/5465/10891/5747/55544/6048/10670/10492/23118/7248/7249/56893/51035/9097/29761/55737/11180	47
GO:0030038	contractile actin filament bundle assembly	0.288306	1	0.981022	7840/116985/55160/2041/3693/22998/1902/4771/5058/55607/5829/5879/9475/285590/6548/10580/7016/7248/10163/7791	20
GO:0043149	stress fiber assembly	0.288306	1	0.981022	7840/116985/55160/2041/3693/22998/1902/4771/5058/55607/5829/5879/9475/285590/6548/10580/7016/7248/10163/7791	20
GO:0048002	antigen processing and presentation of peptide antigen	0.288859	1	0.981022	10121/8907/160/163/1062/1514/1515/51164/84516/1780/1781/3077/3109/3551/8517/3685/3693/3832/56992/3835/11004/3797/24137/22920/29108/10484/22872/6456	28
GO:0001780	neutrophil homeostasis	0.291799	1	0.981022	301/3707/4522/5291	4
GO:0001845	phagolysosome assembly	0.291799	1	0.981022	4647/55647/80208/8406	4
GO:0002374	cytokine secretion involved in immune response	0.291799	1	0.981022	3098/3735/117854/7474	4
GO:0006662	glycerol ether metabolic process	0.291799	1	0.981022	392636/8540/25979/11145	4
GO:0006896	Golgi to vacuole transport	0.291799	1	0.981022	55297/3916/6293/51542	4
GO:0007077	mitotic nuclear envelope disassembly	0.291799	1	0.981022	9133/983/10783/7443	4
GO:0018216	peptidyl-arginine methylation	0.291799	1	0.981022	55471/10419/55170/54496	4
GO:0032352	positive regulation of hormone metabolic process	0.291799	1	0.981022	405/7849/5037/10891	4
GO:0032688	negative regulation of interferon-beta production	0.291799	1	0.981022	79671/5802/29108/26146	4
GO:0032988	ribonucleoprotein complex disassembly	0.291799	1	0.981022	8562/8444/84340/4528	4
GO:0033523	histone H2B ubiquitination	0.291799	1	0.981022	79577/56254/9810/55100	4
GO:0033540	fatty acid beta-oxidation using acyl-CoA oxidase	0.291799	1	0.981022	30/8310/23600/3295	4
GO:0034505	tooth mineralization	0.291799	1	0.981022	56975/5465/6786/256764	4
GO:0042074	cell migration involved in gastrulation	0.291799	1	0.981022	57669/1954/60626/7474	4
GO:0045723	positive regulation of fatty acid biosynthetic process	0.291799	1	0.981022	301/552/60481/7376	4
GO:0046831	regulation of RNA export from nucleus	0.291799	1	0.981022	11052/10657/22916/6830	4
GO:0048385	regulation of retinoic acid receptor signaling pathway	0.291799	1	0.981022	171023/2146/7181/23532	4
GO:0051004	regulation of lipoprotein lipase activity	0.291799	1	0.981022	64788/4023/7376/6272	4
GO:0070672	response to interleukin-15	0.291799	1	0.981022	2182/3716/23236/6464	4
GO:0071377	cellular response to glucagon stimulus	0.291799	1	0.981022	113/1373/2740/5573	4
GO:0071871	response to epinephrine	0.291799	1	0.981022	10891/55328/6548/6715	4
GO:0090136	epithelial cell-cell adhesion	0.291799	1	0.981022	11149/1495/3693/3728	4
GO:0099558	maintenance of synapse structure	0.291799	1	0.981022	1739/1741/26059/4983	4
GO:1900016	negative regulation of cytokine production involved in inflammatory response	0.291799	1	0.981022	113/347/79004/29108	4
GO:2001170	negative regulation of ATP biosynthetic process	0.291799	1	0.981022	142/5207/5465/10891	4
GO:0098656	anion transmembrane transport	0.29463	1	0.981022	208/196527/8542/1080/23155/1182/1184/1192/25932/1374/2743/56262/55144/51449/6558/57468/117247/6575/9962/788/123096/5250/284439/115019/7355/23443/84912/51006/219855/2542/81539/124565/153129/8501/83959/6508/6533/6536/6541/27347/80727/7416/7419/9213	44
GO:0030216	keratinocyte differentiation	0.295917	1	0.981022	8754/301/823/135228/1001/25932/1514/1515/1824/1825/1829/9555/55506/27152/3728/23254/3861/3872/3875/3883/3855/4831/58495/23022/64065/5318/51535/5493/5583/9475/861/11005/6706/6431/7051/7251/51384/7474	38
GO:0007173	epidermal growth factor receptor signaling pathway	0.296754	1	0.981022	6868/84632/351/116985/867/2060/58513/2549/9052/3092/9026/93343/5747/5781/5795/64285/9252/6456/6464/58533/9655/6662/10254/7251/84313	25
GO:0014897	striated muscle hypertrophy	0.297049	1	0.981022	817/2146/3066/28999/29995/4208/5058/142/8654/5465/5530/5747/9475/6548/4089/7132	16
GO:0015931	nucleobase-containing compound transport	0.29801	1	0.981022	8086/3267/22794/26097/9793/29894/51692/10898/11052/10212/9775/10657/3800/29074/9961/4686/22916/4869/57122/55746/9631/79023/348995/79902/29890/81929/284439/3177/55315/9197/7355/23443/55032/84912/55343/51006/11046/10073/6426/6428/6431/6830/7014/9984/57187/7248/7263/11260	48
GO:0070507	regulation of microtubule cytoskeleton organization	0.298711	1	0.981022	10142/79969/672/899/55755/5119/92421/25999/1946/2042/348654/2770/10013/2648/10300/3832/10982/4281/4869/55968/4682/5058/10039/10015/25886/5563/84722/5879/9475/26054/8243/10615/152185/6904/91147/22974/26146	37
GO:0060759	regulation of response to cytokine stimulus	0.298812	1	0.981022	6868/114769/834/11140/25999/29883/2672/2950/3455/3551/8517/11213/3716/57506/8996/7376/5468/5770/5781/29108/861/59307/8651/84888/7341/6850/7132/8717/54765/117854/7474	31
GO:0046785	microtubule polymerization	0.299127	1	0.981022	10142/55755/55125/9793/25999/1453/2801/5058/84722/5879/6904/11076/10844/27229/85378	15
GO:0048278	vesicle docking	0.299127	1	0.981022	11149/1080/55770/23233/10890/8675/6811/10228/8417/6813/10497/8615/55823/65082/11311	15
GO:0007052	mitotic spindle organization	0.299468	1	0.981022	1062/55125/5119/92421/2770/2801/3832/24137/3833/3837/83540/10039/10464/25886/84722/8766/8243/57405/152185/22974/7272/10844/27229/85378	24
GO:0018210	peptidyl-threonine modification	0.299468	1	0.981022	90/351/596/805/817/8317/983/1453/1457/2590/7786/5594/56288/5580/5587/25865/9475/388228/200734/27347/117854/7272/7443/7474	24
GO:0002092	positive regulation of receptor internalization	0.300768	1	0.981022	967/9863/255738/5336/6850	5
GO:0006337	nucleosome disassembly	0.300768	1	0.981022	55193/6597/6598/6601/6602	5
GO:0006851	mitochondrial calcium ion transmembrane transport	0.300768	1	0.981022	10367/4976/23203/9512/6687	5
GO:0006972	hyperosmotic response	0.300768	1	0.981022	231/6558/6870/7098/7520	5
GO:0007202	activation of phospholipase C activity	0.300768	1	0.981022	552/1902/4915/5031/5330	5
GO:0007549	dosage compensation	0.300768	1	0.981022	672/9555/55506/56339/29890	5
GO:0009083	branched-chain amino acid catabolic process	0.300768	1	0.981022	38/594/10295/11112/56922	5
GO:0010818	T cell chemotaxis	0.300768	1	0.981022	102/6868/6558/27347/7474	5
GO:0015919	peroxisomal membrane transport	0.300768	1	0.981022	83752/5195/5824/8504/5190	5
GO:0032928	regulation of superoxide anion generation	0.300768	1	0.981022	26574/2773/2950/5580/6850	5
GO:0042789	mRNA transcription by RNA polymerase II	0.300768	1	0.981022	405/4005/6720/6830/7024	5
GO:0043171	peptide catabolic process	0.300768	1	0.981022	3416/4048/9520/1200/7511	5
GO:0043372	positive regulation of CD4-positive, alpha-beta T cell differentiation	0.300768	1	0.981022	301/4602/5590/8651/9655	5
GO:0044030	regulation of DNA methylation	0.300768	1	0.981022	672/64855/142/10419/7490	5
GO:0045109	intermediate filament organization	0.300768	1	0.981022	3267/3861/4534/5318/7431	5
GO:0046337	phosphatidylethanolamine metabolic process	0.300768	1	0.981022	10390/1120/55500/222236/376497	5
GO:0046599	regulation of centriole replication	0.300768	1	0.981022	672/55755/2648/4869/152185	5
GO:0046655	folic acid metabolic process	0.300768	1	0.981022	160428/4522/10588/6470/6472	5
GO:0048268	clathrin coat assembly	0.300768	1	0.981022	163/9685/2060/3092/9026	5
GO:0051797	regulation of hair follicle development	0.300768	1	0.981022	1001/4089/11005/8717/7474	5
GO:0061952	midbody abscission	0.300768	1	0.981022	55165/5119/92421/10112/10015	5
GO:0070920	regulation of production of small RNA involved in gene silencing by RNA	0.300768	1	0.981022	144233/4613/5530/6895/7157	5
GO:0097734	extracellular exosome biogenesis	0.300768	1	0.981022	23400/10015/8766/6382/7251	5
GO:1900242	regulation of synaptic vesicle endocytosis	0.300768	1	0.981022	114781/5532/6455/23208/8674	5
GO:1990182	exosomal secretion	0.300768	1	0.981022	23400/10015/8766/6382/7251	5
GO:0045132	meiotic chromosome segregation	0.301123	1	0.981022	10096/192670/7917/699/146956/9700/80198/83540/5518/9232/10592/23353/10388/7272	14
GO:0006405	RNA export from nucleus	0.301659	1	0.981022	8086/3267/22794/26097/29894/51692/10898/11052/10212/9775/10657/4686/22916/4869/57122/55746/9631/79023/348995/79902/29890/81929/6426/6428/6431/6830/9984/57187/7248/11260	30
GO:0006606	protein import into nucleus	0.301659	1	0.981022	347/999/983/9702/55929/1894/51194/10527/10526/55705/3728/3836/3837/5594/57506/4763/57122/55746/9631/79902/5569/5530/144165/5580/51715/473/10073/6850/7249/7545	30
GO:0001885	endothelial cell development	0.303004	1	0.981022	26084/25932/80781/7430/50848/3397/3551/4478/91663/5802/5962/9475/7132	13
GO:0008306	associative learning	0.303004	1	0.981022	351/41/1201/1497/9775/3688/3845/164312/4763/5538/10636/60626/85461	13
GO:0032233	positive regulation of actin filament bundle assembly	0.303004	1	0.981022	55160/2041/3397/22998/1902/4771/5058/5829/5879/9475/285590/7016/7248	13
GO:0046889	positive regulation of lipid biosynthetic process	0.303004	1	0.981022	57406/301/552/84649/60481/3949/7376/10891/5580/376497/10580/6720/7132	13
GO:0060998	regulation of dendritic spine development	0.303004	1	0.981022	102/9912/9231/26052/29904/3066/1902/9762/4208/4976/55607/5802/221935	13
GO:1903201	regulation of oxidative stress-induced cell death	0.303004	1	0.981022	2534/8321/2861/10013/8996/4841/55074/142/5151/65018/5660/10131/7248	13
GO:0071166	ribonucleoprotein complex localization	0.304562	1	0.981022	8086/3267/22794/26097/29894/51692/10898/10212/9775/4686/22916/4869/57122/55746/9631/79023/348995/79902/26121/29890/81929/6426/6428/6431/6830/9984/57187/7248/11260	29
GO:0000245	spliceosomal complex assembly	0.304728	1	0.981022	1653/9416/79833/4686/8996/11168/58155/10291/6733/6426/6431/10713	12
GO:0006312	mitotic recombination	0.305377	1	0.981022	2068/348654/5888/6118/7014/7515	6
GO:0032402	melanosome transport	0.305377	1	0.981022	583/63915/1001/79083/8766/5874	6
GO:0036475	neuron death in response to oxidative stress	0.305377	1	0.981022	8321/4841/55074/142/65018/7248	6
GO:0046386	deoxyribose phosphate catabolic process	0.305377	1	0.981022	8930/79661/30833/4913/79873/23583	6
GO:0048668	collateral sprouting	0.305377	1	0.981022	351/23242/1946/10013/5802/9706	6
GO:0060330	regulation of response to interferon-gamma	0.305377	1	0.981022	11140/3716/7376/5468/8651/7341	6
GO:0060334	regulation of interferon-gamma-mediated signaling pathway	0.305377	1	0.981022	11140/3716/7376/5468/8651/7341	6
GO:0099623	regulation of cardiac muscle cell membrane repolarization	0.305377	1	0.981022	10142/1739/10008/3757/9722/9948	6
GO:0099625	ventricular cardiac muscle cell membrane repolarization	0.305377	1	0.981022	10142/1739/10008/3757/9722/9948	6
GO:2000403	positive regulation of lymphocyte migration	0.305377	1	0.981022	102/6868/351/29108/27347/7474	6
GO:2001038	regulation of cellular response to drug	0.305377	1	0.981022	2861/10013/5151/65018/5660/10131	6
GO:0002637	regulation of immunoglobulin production	0.306234	1	0.981022	200558/2821/9466/4436/2956/5591/55183/6778/6830/9984/7009	11
GO:0031050	dsRNA processing	0.306234	1	0.981022	26523/192670/144233/54487/29102/56339/4613/4686/5530/6895/7157	11
GO:0048747	muscle fiber development	0.306234	1	0.981022	596/1140/1525/1756/8291/64855/26509/23363/5530/79810/7504	11
GO:0070918	production of small RNA involved in gene silencing by RNA	0.306234	1	0.981022	26523/192670/144233/54487/29102/56339/4613/4686/5530/6895/7157	11
GO:0071560	cellular response to transforming growth factor beta stimulus	0.30646	1	0.981022	90/6868/8754/659/867/135228/50515/1601/57669/50848/2200/2263/2530/2534/2651/2734/3066/3397/3693/4052/6885/4208/4221/9110/9480/58495/56288/142/80310/10891/5494/5590/5747/5796/5829/4089/4093/58533/6660/6662/11171/10273/7474/7525/7791	45
GO:0007632	visual behavior	0.307437	1	0.981022	351/1497/3688/3845/164312/4763/261734/10636/60626/85461	10
GO:0051965	positive regulation of synapse assembly	0.307437	1	0.981022	23394/347902/22883/9231/29904/1946/3556/4915/84189/27286	10
GO:0071320	cellular response to cAMP	0.307437	1	0.981022	10142/351/1080/1373/29904/7430/3709/23028/6715/7490	10
GO:2001239	regulation of extrinsic apoptotic signaling pathway in absence of ligand	0.307437	1	0.981022	596/1495/2138/2140/2070/2534/4763/5518/8406/55437	10
GO:0001702	gastrulation with mouth forming second	0.307593	1	0.981022	90/3170/4040/1954/4089/7358/7474	7
GO:0007020	microtubule nucleation	0.307593	1	0.981022	10142/55125/1453/2801/10844/27229/85378	7
GO:0031641	regulation of myelination	0.307593	1	0.981022	1605/1739/9896/745/56288/5915/27242	7
GO:0032594	protein transport within lipid bilayer	0.307593	1	0.981022	9912/22883/3092/8766/353116/116841/55737	7
GO:0048713	regulation of oligodendrocyte differentiation	0.307593	1	0.981022	1605/3066/4763/5468/10419/27242/9948	7
GO:0061082	myeloid leukocyte cytokine production	0.307593	1	0.981022	79004/1653/51704/11213/57506/4282/7474	7
GO:1901186	positive regulation of ERBB signaling pathway	0.307593	1	0.981022	6868/84632/116985/867/3092/9026/57142	7
GO:0006308	DNA catabolic process	0.308211	1	0.981022	9131/1774/1777/348654/3148/3836/3837/80198/22803	9
GO:0006921	cellular component disassembly involved in execution phase of apoptosis	0.308211	1	0.981022	9131/10904/666/11132/80279/1777/3148/3836/3837	9
GO:0015682	ferric iron transport	0.308211	1	0.981022	392/535/50617/527/528/51606/3077/261729/10312	9
GO:0031103	axon regeneration	0.308211	1	0.981022	347/596/29956/1495/1605/4548/5792/5802/8428	9
GO:0035307	positive regulation of protein dephosphorylation	0.308211	1	0.981022	805/2629/9863/65018/5510/5580/5725/57181/6609	9
GO:0051445	regulation of meiotic cell cycle	0.308211	1	0.981022	259266/994/56339/23236/5518/5573/7272/7474/64848	9
GO:0051898	negative regulation of protein kinase B signaling	0.308211	1	0.981022	1605/1739/221496/9863/4534/23612/23239/5795/7249	9
GO:0072512	trivalent inorganic cation transport	0.308211	1	0.981022	392/535/50617/527/528/51606/3077/261729/10312	9
GO:0099601	regulation of neurotransmitter receptor activity	0.308211	1	0.981022	10142/306/351/823/1612/130574/4208/65018/10891	9
GO:0003416	endochondral bone growth	0.308365	1	0.981022	302/54796/1690/1303/2263/25886/5915/64856	8
GO:0006536	glutamate metabolic process	0.308365	1	0.981022	51166/5832/7915/2729/2746/2747/2752/10588	8
GO:0014911	positive regulation of smooth muscle cell migration	0.308365	1	0.981022	596/9732/80005/85440/1902/5031/5058/80310	8
GO:0034383	low-density lipoprotein particle clearance	0.308365	1	0.981022	302/160/163/1445/84649/3949/26119/255738	8
GO:0044275	cellular carbohydrate catabolic process	0.308365	1	0.981022	2548/2710/256356/2820/5213/5236/283209/5836	8
GO:0045687	positive regulation of glial cell differentiation	0.308365	1	0.981022	351/274/1605/3066/4825/5468/10419/6692	8
GO:0071715	icosanoid transport	0.308365	1	0.981022	10257/301/624/4282/56923/5321/28232/6850	8
GO:1901571	fatty acid derivative transport	0.308365	1	0.981022	10257/301/624/4282/56923/5321/28232/6850	8
GO:0051494	negative regulation of cytoskeleton organization	0.310543	1	0.981022	120/116985/10565/672/899/55755/25999/57175/2934/10013/9026/2648/10300/4281/91663/4869/4682/130271/55607/5580/5962/4089/6904/91147/11078/50853/10163	27
GO:1902600	proton transmembrane transport	0.310543	1	0.981022	81/476/478/480/489/27032/535/50617/527/528/51606/1182/1184/1355/1537/113655/26503/5250/154091/114134/11182/9197/83959/6548/84679/10312/54997	27
GO:0044262	cellular carbohydrate metabolic process	0.312155	1	0.981022	231/208/84752/55790/84649/8291/2132/10447/3170/2548/2584/2632/2710/256356/2720/10020/79158/2820/3098/3417/3425/3486/3633/56623/51477/2648/23417/26509/10499/8473/5031/5106/5164/5207/5213/5236/283209/283871/5465/10891/23262/5501/90673/5836/84912/10580/7360/9942	48
GO:0048284	organelle fusion	0.313628	1	0.981022	208/301/302/9847/983/54927/8291/8411/2773/55669/4976/55647/54809/116841/23557/80208/8675/6811/10228/8417/8615/8674/10493/55823/64601/23355	26
GO:0030148	sphingolipid biosynthetic process	0.313672	1	0.981022	55750/224/8705/2583/29956/60481/79071/2629/94103/10400/5580/5587/25865/6609/9517/256435/7132/7368/9218	19
GO:0032231	regulation of actin filament bundle assembly	0.313672	1	0.981022	7840/116985/55160/2041/3397/22998/1902/4771/5058/55607/5829/5879/5962/9475/285590/6548/7016/7248/10163	19
GO:0015718	monocarboxylic acid transport	0.31678	1	0.981022	18/8714/10257/2180/2182/208/301/5205/624/682/1374/2058/4282/10499/4763/56923/5321/5465/5468/9121/788/376497/10999/28232/6850	25
GO:0046822	regulation of nucleocytoplasmic transport	0.31678	1	0.981022	8086/347/999/983/11052/51496/55929/1894/3728/10657/5594/57506/22916/4763/5569/5494/5501/5580/5781/51715/5936/6830/6934/7157/7545	25
GO:0006487	protein N-linked glycosylation	0.319645	1	0.981022	84920/144245/29880/29929/79053/79796/1603/1798/2530/84061/4249/6185/79644/201595/55858/56886/55757	17
GO:0045682	regulation of epidermis development	0.319645	1	0.981022	135228/1001/1514/1515/2146/9555/55506/4831/58495/5583/9475/861/4089/11005/6431/8717/7474	17
GO:0051492	regulation of stress fiber assembly	0.319645	1	0.981022	7840/116985/55160/2041/22998/1902/4771/5058/55607/5829/5879/9475/285590/6548/7016/7248/10163	17
GO:0008589	regulation of smoothened signaling pathway	0.322689	1	0.981022	26005/1495/51473/9231/2263/2622/28981/27152/147040/1954/54903/23322/27148/26146/7483/7545	16
GO:0043407	negative regulation of MAP kinase activity	0.322689	1	0.981022	80279/2629/2873/2950/11213/4763/152559/5518/5580/5770/5795/10636/6317/6609/200734/11329	16
GO:0009063	cellular amino acid catabolic process	0.323298	1	0.981022	51166/10157/18/38/191/7915/594/10295/642/23564/2639/2746/2747/2752/11112/112817/56922/51449/78991/6470/6472/89874/7263	23
GO:0051289	protein homotetramerization	0.325764	1	0.981022	55856/7915/226/64784/1429/2801/3416/5195/6470/6472/63826/23208/7083/7157/7408	15
GO:0097194	execution phase of apoptosis	0.325764	1	0.981022	9131/10904/666/11132/834/843/835/840/80279/1777/3148/3836/3837/8428/7157	15
GO:1900407	regulation of cellular response to oxidative stress	0.325764	1	0.981022	2530/2534/8321/2861/10013/8996/4841/55074/142/5151/65018/5660/23334/10131/7248	15
GO:0001707	mesoderm formation	0.328864	1	0.981022	90/659/57669/2132/2138/2263/2821/3688/3691/55897/4771/23275/5573/7474	14
GO:0006081	cellular aldehyde metabolic process	0.328864	1	0.981022	128/10327/8854/224/2821/9563/112817/3417/8566/25953/55163/51109/6888/7086	14
GO:0032091	negative regulation of protein binding	0.33013	1	0.981022	60/23394/114769/1601/84062/57669/2801/26086/2962/3077/3397/23028/4043/255738/5195/5465/5580/5792/10273/7009/147138	21
GO:0042180	cellular ketone metabolic process	0.331351	1	0.981022	51166/37/231/208/301/552/672/874/1312/93058/1374/84649/60481/2232/2264/2820/2821/83752/23417/7376/80025/5164/10464/25953/5465/5468/10891/5563/22937/23408/6715/6720	32
GO:0097305	response to alcohol	0.331483	1	0.981022	18/20/113/9131/210/552/672/867/999/983/1080/1365/1495/1605/55929/1946/2263/2534/2720/2770/2934/2950/3066/3157/3709/3728/23367/4040/5031/142/5037/10400/5468/5563/5888/51150/7284	37
GO:0000381	regulation of alternative mRNA splicing, via spliceosome	0.33198	1	0.981022	10521/10657/10150/55796/5725/23543/29890/5936/55234/6426/6428/6431/6434	13
GO:0032526	response to retinoic acid	0.333675	1	0.981022	8854/171023/2042/2263/54834/3066/3294/3482/9227/4602/5468/5915/6662/6720/8463/54997/54929/7474/7483/7525	20
GO:0045446	endothelial cell differentiation	0.333675	1	0.981022	90/302/26084/659/25932/80781/8721/7430/50848/3397/3551/55897/4478/91663/7026/5802/5962/9475/4089/7132	20
GO:0014743	regulation of muscle hypertrophy	0.335095	1	0.981022	817/29995/5058/142/8654/5465/5530/5747/9475/6548/4089/7132	12
GO:0034308	primary alcohol metabolic process	0.335095	1	0.981022	55902/128/231/8854/219/217/224/84649/2820/9227/222236/51109	12
GO:0042116	macrophage activation	0.335095	1	0.981022	351/64784/8291/3735/3949/4282/399687/10135/9867/6850/7098/7474	12
GO:0046513	ceramide biosynthetic process	0.335095	1	0.981022	55750/8705/2583/29956/2629/94103/5580/6609/9517/256435/7132/7368	12
GO:1903362	regulation of cellular protein catabolic process	0.337786	1	0.981022	210/302/369/23400/7917/28952/80279/23274/1453/1457/1459/1601/55070/7430/11124/116224/2629/2729/3077/55353/3949/64110/4478/4534/8473/4983/10956/255738/65018/144165/5747/5962/64285/79589/9604/255488/9810/9655/10273/7341/28951/29978/56893/51035/9097/29761/8078/55823/55737	49
GO:0007215	glutamate receptor signaling pathway	0.338187	1	0.981022	306/351/823/1201/221955/1612/2534/4208/65018/23236/10891	11
GO:0042771	intrinsic apoptotic signaling pathway in response to DNA damage by p53 class mediator	0.338187	1	0.981022	7917/596/83596/29965/23028/4282/4436/23612/29108/7157/57646	11
GO:0046847	filopodium assembly	0.338187	1	0.981022	116985/26052/1809/7430/89846/54874/84299/55607/84687/5580/221178	11
GO:1903363	negative regulation of cellular protein catabolic process	0.341053	1	0.981022	210/302/23400/7917/80279/23274/1457/1459/3077/55353/4534/8473/4983/10956/51035/9097/29761/55737	18
GO:0008631	intrinsic apoptotic signaling pathway in response to oxidative stress	0.341223	1	0.981022	596/8996/4841/142/11235/65018/5580/8428/10494/10131	10
GO:0009435	NAD biosynthetic process	0.341223	1	0.981022	226/2026/2821/3098/10135/349565/5213/5230/283209/55328	10
GO:0046635	positive regulation of alpha-beta T cell activation	0.341223	1	0.981022	301/8546/3570/3707/4602/5590/861/8651/9655/6850	10
GO:0070192	chromosome organization involved in meiotic cell cycle	0.341223	1	0.981022	192670/546/7917/699/23310/5518/5888/10592/23353/10388	10
GO:0070317	negative regulation of G0 to G1 transition	0.341223	1	0.981022	672/8317/79813/10919/2146/1911/5888/5931/6015/6241	10
GO:0051170	import into nucleus	0.342011	1	0.981022	347/60468/999/983/9702/55929/1894/79833/10553/51194/10527/10526/55705/3728/3836/3837/5594/57506/4763/57122/55746/9631/79902/5569/5530/144165/5580/22931/51715/473/10073/6850/7249/7545	34
GO:0006414	translational elongation	0.342142	1	0.981022	16/132864/1734/120526/29904/60678/9775/28998/64928/54948/63875/29074/51264/11222/51263/51318/26589/740/128308/65005/55168/28973/64951/28957/65993/64968/64965/118672/7284	29
GO:0007223	Wnt signaling pathway, calcium modulating pathway	0.344147	1	0.981022	26523/192670/6885/23236/5330/5530/5532/6934/7474	9
GO:0019692	deoxyribose phosphate metabolic process	0.344147	1	0.981022	221264/81602/8930/79661/30833/4913/79873/6470/23583	9
GO:0031018	endocrine pancreas development	0.344147	1	0.981022	301/1021/3170/3570/4221/4825/9480/6662/7474	9
GO:0042304	regulation of fatty acid biosynthetic process	0.344147	1	0.981022	37/301/552/672/60481/7376/10464/5563/22937	9
GO:0046456	icosanoid biosynthetic process	0.344147	1	0.981022	240/301/552/3992/4048/4282/10464/5321/6850	9
GO:0050766	positive regulation of phagocytosis	0.344147	1	0.981022	10347/196527/718/3685/4240/399687/5468/5795/29108	9
GO:0050853	B cell receptor signaling pathway	0.344147	1	0.981022	596/5594/4208/5336/23228/5583/861/57181/6850	9
GO:0090311	regulation of protein deacetylation	0.344147	1	0.981022	817/1487/122953/65018/5563/5587/25865/200734/6720	9
GO:0002377	immunoglobulin production	0.344898	1	0.981022	200558/84433/56259/9156/2590/2821/9466/3981/4436/2956/5591/55183/6778/6830/6929/9984/7009	17
GO:0006040	amino sugar metabolic process	0.346876	1	0.981022	8534/56548/55790/1798/10020/140838/23443/91373	8
GO:0006692	prostanoid metabolic process	0.346876	1	0.981022	7920/301/552/8824/4282/10464/7132/284273	8
GO:0006693	prostaglandin metabolic process	0.346876	1	0.981022	7920/301/552/8824/4282/10464/7132/284273	8
GO:0010828	positive regulation of glucose transmembrane transport	0.346876	1	0.981022	208/9847/718/11132/25999/5584/5781/10580	8
GO:0098868	bone growth	0.346876	1	0.981022	302/54796/1690/1303/2263/25886/5915/64856	8
GO:2000758	positive regulation of peptidyl-lysine acetylation	0.346876	1	0.981022	672/29117/2648/10891/5563/9252/4089/6598	8
GO:0007612	learning	0.348721	1	0.981022	8086/351/41/6310/23152/1201/1312/1497/9775/2534/3688/3845/164312/4763/4915/5532/5538/10636/60626/57468/85461/7419	22
GO:0014896	muscle hypertrophy	0.348858	1	0.981022	817/2146/3066/28999/29995/4208/5058/142/8654/5465/5530/5747/9475/6548/4089/7132	16
GO:0050772	positive regulation of axonogenesis	0.348858	1	0.981022	23394/659/23191/1946/3611/3897/23499/1954/9423/4915/5058/5364/23129/8766/10494/347733	16
GO:0032613	interleukin-10 production	0.34927	1	0.981022	4179/10464/5580/5590/29108/27242/28951	7
GO:0042339	keratan sulfate metabolic process	0.34927	1	0.981022	8534/2588/2720/3074/11046/6483/10402	7
GO:0071868	cellular response to monoamine stimulus	0.34927	1	0.981022	351/2551/3066/3397/5594/6548/6715	7
GO:0071870	cellular response to catecholamine stimulus	0.34927	1	0.981022	351/2551/3066/3397/5594/6548/6715	7
GO:0000722	telomere maintenance via recombination	0.350576	1	0.981022	5888/6118/7014/7515	4
GO:0006646	phosphatidylethanolamine biosynthetic process	0.350576	1	0.981022	10390/1120/55500/376497	4
GO:0007530	sex determination	0.350576	1	0.981022	4216/6662/6715/7490	4
GO:0010042	response to manganese ion	0.350576	1	0.981022	8754/351/23400/728294	4
GO:0010934	macrophage cytokine production	0.350576	1	0.981022	79004/51704/11213/7474	4
GO:0014829	vascular smooth muscle contraction	0.350576	1	0.981022	583/9732/80005/5910	4
GO:0015936	coenzyme A metabolic process	0.350576	1	0.981022	38/47/53354/80025	4
GO:0030809	negative regulation of nucleotide biosynthetic process	0.350576	1	0.981022	142/5207/5465/10891	4
GO:0031645	negative regulation of neurological system process	0.350576	1	0.981022	552/9775/9896/27242	4
GO:0032239	regulation of nucleobase-containing compound transport	0.350576	1	0.981022	11052/10657/22916/6830	4
GO:0032460	negative regulation of protein oligomerization	0.350576	1	0.981022	2629/5195/147138/55737	4
GO:0032530	regulation of microvillus organization	0.350576	1	0.981022	5205/7430/5337/5357	4
GO:0032634	interleukin-5 production	0.350576	1	0.981022	55540/3556/5590/27242	4
GO:0032674	regulation of interleukin-5 production	0.350576	1	0.981022	55540/3556/5590/27242	4
GO:0032802	low-density lipoprotein particle receptor catabolic process	0.350576	1	0.981022	302/160/163/255738	4
GO:0034315	regulation of Arp2/3 complex-mediated actin nucleation	0.350576	1	0.981022	57175/23191/9026/10787	4
GO:0034497	protein localization to phagophore assembly site	0.350576	1	0.981022	9776/11152/56270/55062	4
GO:0036037	CD8-positive, alpha-beta T cell activation	0.350576	1	0.981022	596/3077/861/8651	4
GO:0042249	establishment of planar polarity of embryonic epithelium	0.350576	1	0.981022	1856/1857/8321/7474	4
GO:0042308	negative regulation of protein import into nucleus	0.350576	1	0.981022	347/4763/5569/51715	4
GO:0043201	response to leucine	0.350576	1	0.981022	84861/51520/10891/27244	4
GO:0045624	positive regulation of T-helper cell differentiation	0.350576	1	0.981022	301/4602/5590/9655	4
GO:0046033	AMP metabolic process	0.350576	1	0.981022	158/159/205/221264	4
GO:0046040	IMP metabolic process	0.350576	1	0.981022	158/159/471/22978	4
GO:0051767	nitric-oxide synthase biosynthetic process	0.350576	1	0.981022	2342/2950/10135/5229	4
GO:0051769	regulation of nitric-oxide synthase biosynthetic process	0.350576	1	0.981022	2342/2950/10135/5229	4
GO:0060252	positive regulation of glial cell proliferation	0.350576	1	0.981022	4602/5501/5583/5584	4
GO:1900115	extracellular regulation of signal transduction	0.350576	1	0.981022	4179/2200/4043/4052	4
GO:1900116	extracellular negative regulation of signal transduction	0.350576	1	0.981022	4179/2200/4043/4052	4
GO:1900372	negative regulation of purine nucleotide biosynthetic process	0.350576	1	0.981022	142/5207/5465/10891	4
GO:1900424	regulation of defense response to bacterium	0.350576	1	0.981022	23005/11005/23208/10497	4
GO:1902176	negative regulation of oxidative stress-induced intrinsic apoptotic signaling pathway	0.350576	1	0.981022	8996/4841/65018/10131	4
GO:1903358	regulation of Golgi organization	0.350576	1	0.981022	10142/5594/53407/6811	4
GO:1903541	regulation of exosomal secretion	0.350576	1	0.981022	23400/10015/6382/7251	4
GO:1903543	positive regulation of exosomal secretion	0.350576	1	0.981022	23400/10015/6382/7251	4
GO:1904293	negative regulation of ERAD pathway	0.350576	1	0.981022	10956/51035/9097/29761	4
GO:1904590	negative regulation of protein import	0.350576	1	0.981022	347/4763/5569/51715	4
GO:1904754	positive regulation of vascular associated smooth muscle cell migration	0.350576	1	0.981022	9732/80005/85440/5058	4
GO:0006379	mRNA cleavage	0.351081	1	0.981022	29894/51692/10898/11052/4686/22916	6
GO:0032401	establishment of melanosome localization	0.351081	1	0.981022	583/63915/1001/79083/8766/5874	6
GO:0034661	ncRNA catabolic process	0.351081	1	0.981022	129563/29102/23016/5073/146857/27044	6
GO:0046471	phosphatidylglycerol metabolic process	0.351081	1	0.981022	8760/54675/253558/5321/376497/132001	6
GO:0055075	potassium ion homeostasis	0.351081	1	0.981022	476/478/480/3757/6558/57468	6
GO:2000104	negative regulation of DNA-dependent DNA replication	0.351081	1	0.981022	29980/2956/8243/7014/8914/84083	6
GO:0001919	regulation of receptor recycling	0.351844	1	0.981022	302/116985/11149/2060/255738	5
GO:0006691	leukotriene metabolic process	0.351844	1	0.981022	240/66002/4051/4048/6850	5
GO:0006907	pinocytosis	0.351844	1	0.981022	81/7867/7376/5538/29108	5
GO:0006925	inflammatory cell apoptotic process	0.351844	1	0.981022	301/1514/3707/4208/5291	5
GO:0007095	mitotic G2 DNA damage checkpoint	0.351844	1	0.981022	983/80279/29980/2956/51347	5
GO:0010874	regulation of cholesterol efflux	0.351844	1	0.981022	10347/7376/5360/6721/158219	5
GO:0018904	ether metabolic process	0.351844	1	0.981022	392636/8540/25979/2053/11145	5
GO:0030859	polarized epithelial cell differentiation	0.351844	1	0.981022	9231/4478/4983/10890/7474	5
GO:0032373	positive regulation of sterol transport	0.351844	1	0.981022	10347/302/26119/7376/5360	5
GO:0032376	positive regulation of cholesterol transport	0.351844	1	0.981022	10347/302/26119/7376/5360	5
GO:0043162	ubiquitin-dependent protein catabolic process via the multivesicular body sorting pathway	0.351844	1	0.981022	10013/93343/7251/84313/51160	5
GO:0050892	intestinal absorption	0.351844	1	0.981022	48/7430/50848/3949/5357	5
GO:0086013	membrane repolarization during cardiac muscle cell action potential	0.351844	1	0.981022	476/1739/10008/3757/9722	5
GO:1900120	regulation of receptor binding	0.351844	1	0.981022	302/3077/255738/23228/5792	5
GO:1903599	positive regulation of autophagy of mitochondrion	0.351844	1	0.981022	11140/2629/10013/65018/54832	5
GO:1904738	vascular associated smooth muscle cell migration	0.351844	1	0.981022	9732/80005/85440/4208/5058	5
GO:1904752	regulation of vascular associated smooth muscle cell migration	0.351844	1	0.981022	9732/80005/85440/4208/5058	5
GO:2000810	regulation of bicellular tight junction assembly	0.351844	1	0.981022	3551/261734/5583/9475/861	5
GO:0008016	regulation of heart contraction	0.351976	1	0.981022	59272/10768/10142/476/478/489/552/274/11149/805/817/1525/1739/1756/1824/1829/2548/2740/23171/3709/3728/10008/3757/9722/9631/8654/5037/5318/55328/6548/6720/6717/6786/7341/6870/157378	36
GO:0014013	regulation of gliogenesis	0.352798	1	0.981022	351/274/1000/983/29956/1605/2146/3066/3949/4602/4763/4771/4825/5468/5501/5583/5584/10419/6692/27242/9948	21
GO:1905037	autophagosome organization	0.352798	1	0.981022	9776/22863/84938/23400/83460/23710/2629/8100/90678/4534/8131/55968/65018/51715/6048/440026/29978/9706/11152/56270/55062	21
GO:0000380	alternative mRNA splicing, via spliceosome	0.35294	1	0.981022	10521/4670/23028/10657/10150/55796/5725/23543/29890/5936/55234/6426/6428/6431/6434	15
GO:0046578	regulation of Ras protein signal transduction	0.353767	1	0.981022	10565/9912/55160/9828/128272/26084/50650/389337/84904/55701/56990/9265/57706/1894/54869/64787/9855/26269/89846/9922/23096/3688/3707/3845/1902/10982/23263/4763/8473/4983/64857/23362/5879/8437/5924/5962/8036/221178/117178/10617	40
GO:0055076	transition metal ion homeostasis	0.353814	1	0.981022	22/48/351/23400/540/114781/55832/28952/8454/51076/27102/28982/3077/4756/4682/118980/81855/57181/91252/7922/30061/4089/6717/261729/147138/57217	26
GO:1903076	regulation of protein localization to plasma membrane	0.357007	1	0.981022	60/26060/9912/25999/245812/1445/1601/1739/2042/7430/3688/26119/8650/5357/5583/5584/5780/8766/10580/8417	20
GO:0051851	modification by host of symbiont morphology or physiology	0.357155	1	0.981022	302/805/3312/222236/5091/25833/6597/6598/6667/10910/6882/7023/9218/64848	14
GO:1901019	regulation of calcium ion transmembrane transporter activity	0.357155	1	0.981022	782/805/817/1756/8291/10681/10008/9722/5031/5336/6548/6717/6786/7341	14
GO:0034614	cellular response to reactive oxygen species	0.361371	1	0.981022	54936/9131/301/9973/983/1894/2146/2861/3066/10013/5594/4548/4602/5111/11235/5151/80310/5164/65018/5052/5580/5660/5796/5829/6649/6778/10494/23334/10131	29
GO:1904377	positive regulation of protein localization to cell periphery	0.361514	1	0.981022	25999/245812/1739/2042/7430/2770/3688/5357/5583/5584/5780/8766/10580	13
GO:0032273	positive regulation of protein polymerization	0.362177	1	0.981022	10096/10142/10552/10109/55971/274/55755/57175/23191/1739/342184/2934/9026/10787/5058/65018/84722/29108/5879/23221/84501/11076/7408/7456	24
GO:0044774	mitotic DNA integrity checkpoint	0.362177	1	0.981022	835/990/983/80279/25904/4849/29883/8738/29980/146956/4436/2956/80198/8883/4998/5111/5591/5883/5934/6118/51347/11073/7157/7508	24
GO:0099003	vesicle-mediated transport in synapse	0.365243	1	0.981022	71/163/8546/8120/26985/10239/55330/63915/114781/22883/57706/26052/8448/84062/8411/2060/26059/84162/3800/8650/4983/65018/5532/8766/5874/6455/6456/116841/23557/80208/85439/10228/23208/57586/10497/8674/55737	37
GO:1902905	positive regulation of supramolecular fiber organization	0.365243	1	0.981022	10096/10142/351/55160/10552/10109/55971/274/55755/79709/57175/23191/1739/2041/342184/2934/9026/3397/10300/22998/1902/10787/4771/5058/84722/5829/29108/5879/23221/9475/285590/84501/7016/7248/7408/9948/7456	37
GO:0071426	ribonucleoprotein complex export from nucleus	0.365566	1	0.981022	8086/3267/22794/26097/29894/51692/10898/10212/9775/4686/22916/4869/57122/55746/9631/79023/348995/79902/29890/81929/6426/6428/6431/6830/9984/57187/7248/11260	28
GO:0021761	limbic system development	0.365871	1	0.981022	306/79969/583/1021/8893/2145/2146/2263/4763/4771/8828/4967/5037/5802/6715/7248/7515/22803	18
GO:0051591	response to cAMP	0.365871	1	0.981022	10142/351/682/1080/1373/53905/29904/7430/3709/23028/3939/4724/5037/5207/6382/6715/6720/7490	18
GO:0006879	cellular iron ion homeostasis	0.366028	1	0.981022	22/48/23400/55832/8454/28982/3077/4682/30061/4089/6717/57217	12
GO:0008333	endosome to lysosome transport	0.366028	1	0.981022	22863/274/23274/51361/29911/4534/23557/6272/7251/55823/64601/65082	12
GO:0045604	regulation of epidermal cell differentiation	0.366028	1	0.981022	135228/1514/1515/2146/9555/55506/4831/58495/5583/9475/861/6431	12
GO:0051568	histone H3-K4 methylation	0.366028	1	0.981022	9070/672/1786/1789/2672/9555/4602/8473/79447/55170/84193/4089	12
GO:1903078	positive regulation of protein localization to plasma membrane	0.366028	1	0.981022	25999/245812/1739/2042/7430/3688/5357/5583/5584/5780/8766/10580	12
GO:0051168	nuclear export	0.366234	1	0.981022	8086/3267/10768/6310/22794/26097/29894/51692/10898/11052/51496/10212/9775/10657/4686/22916/4869/57122/55746/9631/79023/348995/79902/5494/5781/8498/29890/84934/81929/6426/6428/6431/92335/55437/6830/6934/9984/57187/7157/7248/11260	41
GO:0010508	positive regulation of autophagy	0.36656	1	0.981022	10241/11140/23274/1612/2629/2773/26086/10013/8517/23367/90678/6885/11043/5291/65018/5563/5587/27244/9517/53373/7248/7249/54832	23
GO:0035304	regulation of protein dephosphorylation	0.369885	1	0.981022	91272/805/116224/2629/3486/3551/9863/84930/4249/65018/94274/9858/221908/5510/84687/5518/5523/28227/5580/5725/11123/9475/8036/57181/6609/7248/7529	27
GO:0008543	fibroblast growth factor receptor signaling pathway	0.371091	1	0.981022	867/9702/56975/9982/143282/2263/2264/53834/2817/2962/4670/5594/4686/22916/25865/5725/5781/23543/8036/200734/55959/7474	22
GO:0060348	bone development	0.37336	1	0.981022	196527/302/171023/56987/659/1690/1303/55790/80169/56975/2200/2263/2734/3636/4040/79705/4208/1954/5358/5364/25886/5781/51715/5915/285590/124565/6662/389058/124976/6715/55959/80263/79001/64856/10163	35
GO:0032414	positive regulation of ion transmembrane transporter activity	0.375426	1	0.981022	81/10142/144245/805/1080/1756/10008/9722/5031/65018/5336/6548/6786/27347/7341/54997	16
GO:0002720	positive regulation of cytokine production involved in immune response	0.375582	1	0.981022	1653/51704/3098/3735/6885/57506/4282/5590/117854/7474	10
GO:0034381	plasma lipoprotein particle clearance	0.375582	1	0.981022	302/160/163/1445/84649/3949/26119/64788/4043/255738	10
GO:0051653	spindle localization	0.375582	1	0.981022	10096/259266/55755/9700/3837/3993/55968/51203/84501/9183	10
GO:0090342	regulation of cell aging	0.375582	1	0.981022	83596/1021/3845/54708/4282/10135/10783/5591/5933/7014	10
GO:0042177	negative regulation of protein catabolic process	0.378935	1	0.981022	210/302/23400/7917/80279/23274/1457/1459/5476/8291/2534/3077/11213/55353/4085/4534/8473/4983/10956/23450/8724/51035/9097/29761/55737	25
GO:0038034	signal transduction in absence of ligand	0.380511	1	0.981022	26060/596/666/835/1495/2065/2138/2140/2070/2534/3685/4763/5518/8406/55437	15
GO:0070542	response to fatty acid	0.380511	1	0.981022	2180/210/1373/1374/84649/3949/4831/5031/5468/10891/5563/6319/6602/6720/7520	15
GO:0097192	extrinsic apoptotic signaling pathway in absence of ligand	0.380511	1	0.981022	26060/596/666/835/1495/2065/2138/2140/2070/2534/3685/4763/5518/8406/55437	15
GO:0051817	modification of morphology or physiology of other organism involved in symbiotic interaction	0.380651	1	0.981022	302/805/10898/1605/3312/3685/3836/3837/222236/5091/25833/10670/6597/6598/6667/10910/6882/7023/9218/64848	20
GO:0061028	establishment of endothelial barrier	0.380654	1	0.981022	7430/50848/3551/4478/91663/5802/5962/9475/7132	9
GO:0071242	cellular response to ammonium ion	0.380654	1	0.981022	840/1729/2551/2767/3066/3397/5594/23236/84687	9
GO:0072678	T cell migration	0.380654	1	0.981022	102/6868/347/351/4478/29108/6558/27347/7474	9
GO:0008360	regulation of cell shape	0.380827	1	0.981022	226/301/116985/254065/11149/56990/1690/1436/23191/1605/1729/1739/7430/54751/89846/91010/2534/3074/8994/1902/4478/5364/23129/5747/5962/58480/10484/55171/9948	29
GO:0061025	membrane fusion	0.385428	1	0.981022	208/301/302/9847/928/8291/8411/2773/55669/8774/55968/4976/55647/54809/116841/23557/80208/8675/53407/6811/10228/8417/8615/8674/9218/55823/64601/23355	28
GO:0001843	neural tube closure	0.385712	1	0.981022	57545/23242/1856/1857/8321/2648/9585/4040/9968/54903/4522/144165/57167/6692/8463/7248/7249/7408/7474	19
GO:0022904	respiratory electron transport chain	0.385712	1	0.981022	7915/983/1355/1537/728294/2110/2820/4702/4706/4715/4719/4720/4722/4724/65018/9512/10891/7384/7386	19
GO:0034219	carbohydrate transmembrane transport	0.385712	1	0.981022	208/26060/79058/9847/718/11132/25999/5584/5781/26503/9962/154091/114134/11182/10580/6272/252983/7248/7525	19
GO:0060606	tube closure	0.385712	1	0.981022	57545/23242/1856/1857/8321/2648/9585/4040/9968/54903/4522/144165/57167/6692/8463/7248/7249/7408/7474	19
GO:0002718	regulation of cytokine production involved in immune response	0.385832	1	0.981022	79004/1653/51704/3077/3098/11213/3735/6885/57506/4282/5590/7098/117854/7474	14
GO:0048332	mesoderm morphogenesis	0.385832	1	0.981022	90/659/57669/2132/2138/2263/2821/3688/3691/55897/4771/23275/5573/7474	14
GO:0033572	transferrin transport	0.385946	1	0.981022	392/535/50617/527/528/51606/3077/10312	8
GO:0045910	negative regulation of DNA recombination	0.385946	1	0.981022	64110/4436/2956/55010/55183/7014/9984/84083	8
GO:0048286	lung alveolus development	0.385946	1	0.981022	171023/6310/659/23152/2263/4124/9678/64759	8
GO:0050435	amyloid-beta metabolic process	0.385946	1	0.981022	10347/102/327/351/25825/274/3416/9475	8
GO:0071985	multivesicular body sorting pathway	0.385946	1	0.981022	5119/55353/5874/6272/94121/84313/51160/79720	8
GO:0097421	liver regeneration	0.385946	1	0.981022	1459/2146/3077/5111/10419/6143/6426/55959	8
GO:1902116	negative regulation of organelle assembly	0.385946	1	0.981022	672/55755/2648/4534/57489/65018/4089/51256	8
GO:0009566	fertilization	0.388604	1	0.981022	8086/226/480/55231/10575/10574/4179/928/983/1047/25932/2743/3074/4240/7026/23236/84812/85413/4089/26206/10388/6895/11022	23
GO:1905477	positive regulation of protein localization to membrane	0.388604	1	0.981022	208/163/596/9847/25999/245812/1739/2042/2064/7430/2534/3688/4038/5058/5357/5583/5584/5780/8766/10580/7157/7529/10971	23
GO:0006941	striated muscle contraction	0.390172	1	0.981022	59272/226/476/274/805/817/1140/1739/1756/1824/1829/2548/23171/3728/10008/3757/9722/9631/8654/5318/10848/6548/6717/6426/7341/23336/7136	27
GO:0042440	pigment metabolic process	0.391422	1	0.981022	210/596/644/1001/1355/1497/8833/3145/4522/10891/5631/6470/7474	13
GO:0048708	astrocyte differentiation	0.391422	1	0.981022	351/25825/274/1021/8893/3845/3949/5594/4763/5781/4919/6662/7431	13
GO:0071300	cellular response to retinoic acid	0.391422	1	0.981022	8854/2042/2263/3066/4602/5468/5915/6662/8463/54997/7474/7483/7525	13
GO:0010907	positive regulation of glucose metabolic process	0.391473	1	0.981022	208/84649/2648/5465/10891/90673/10580	7
GO:0032309	icosanoid secretion	0.391473	1	0.981022	10257/301/624/4282/56923/5321/6850	7
GO:0035066	positive regulation of histone acetylation	0.391473	1	0.981022	672/29117/2648/10891/9252/4089/6598	7
GO:0038128	ERBB2 signaling pathway	0.391473	1	0.981022	11140/2064/2065/2549/26469/6464/10273	7
GO:0045880	positive regulation of smoothened signaling pathway	0.391473	1	0.981022	1495/51473/9231/2622/27152/27148/7483	7
GO:1900026	positive regulation of substrate adhesion-dependent cell spreading	0.391473	1	0.981022	10109/1793/80005/91663/4739/5879/11078	7
GO:1903393	positive regulation of adherens junction organization	0.391473	1	0.981022	57669/342184/9922/10982/5795/5879/7248	7
GO:0072331	signal transduction by p53 class mediator	0.393859	1	0.981022	546/7917/596/83596/624/666/672/29117/835/29965/983/80279/25904/4849/29883/8738/1457/1459/8444/1870/51147/10524/23028/26013/4282/4436/4646/5111/5164/64065/23612/10848/10419/55170/29108/5934/27330/200734/6749/6882/8148/7023/7157/22974/8805/57646	46
GO:1903900	regulation of viral life cycle	0.395072	1	0.981022	302/596/55337/92421/29883/2934/222537/3312/3609/23367/57506/11043/93343/5091/5586/10450/8724/6733/6780/6895/10475/117854/7251/9218/79720/64848	26
GO:0060996	dendritic spine development	0.396493	1	0.981022	2182/102/9912/9231/26052/55619/29904/3066/10013/1902/9762/4208/4976/55607/5802/221935/57468	17
GO:1904659	glucose transmembrane transport	0.396493	1	0.981022	208/26060/79058/9847/718/11132/25999/5584/5781/154091/114134/11182/10580/6272/252983/7248/7525	17
GO:0002888	positive regulation of myeloid leukocyte mediated immunity	0.397246	1	0.981022	718/1653/9846/57506/8723/6850	6
GO:0006376	mRNA splice site selection	0.397246	1	0.981022	8996/11168/58155/10291/6426/6431	6
GO:0006884	cell volume homeostasis	0.397246	1	0.981022	196527/1182/56262/55144/6558/57468	6
GO:0009299	mRNA transcription	0.397246	1	0.981022	405/4005/6720/6830/7024/7157	6
GO:0010644	cell communication by electrical coupling	0.397246	1	0.981022	476/478/805/817/5318/6717	6
GO:0033119	negative regulation of RNA splicing	0.397246	1	0.981022	5725/58155/9991/6231/6431/7009	6
GO:0045742	positive regulation of epidermal growth factor receptor signaling pathway	0.397246	1	0.981022	6868/84632/116985/867/3092/9026	6
GO:0045777	positive regulation of blood pressure	0.397246	1	0.981022	128/552/50848/2740/7026/6870	6
GO:0046461	neutral lipid catabolic process	0.397246	1	0.981022	7920/57406/1373/221955/4023/57104	6
GO:0046464	acylglycerol catabolic process	0.397246	1	0.981022	7920/57406/1373/221955/4023/57104	6
GO:0048147	negative regulation of fibroblast proliferation	0.397246	1	0.981022	79577/2950/81857/4763/5468/7157	6
GO:0070129	regulation of mitochondrial translation	0.397246	1	0.981022	28958/115416/92170/285367/6472/26995	6
GO:1900027	regulation of ruffle assembly	0.397246	1	0.981022	23242/23191/54869/64787/55920/5962	6
GO:1904645	response to amyloid-beta	0.397246	1	0.981022	351/478/782/2534/10135/142	6
GO:0007405	neuroblast proliferation	0.397317	1	0.981022	23305/259266/1495/221955/85440/2263/147040/23028/4763/8650/10890/6660	12
GO:2000058	regulation of ubiquitin-dependent protein catabolic process	0.400461	1	0.981022	369/7917/28952/23274/1453/1457/1459/1601/55070/116224/2629/2729/3077/64110/4534/8473/144165/5747/9604/255488/9655/10273/7341/28951/29978/56893/51035/9097/8078	29
GO:0010927	cellular component assembly involved in morphogenesis	0.402265	1	0.981022	71/3267/928/1605/2068/9896/2817/3611/3688/4208/23363/5573/5990/4089/7368/9948	16
GO:0043044	ATP-dependent chromatin remodeling	0.402265	1	0.981022	60/86/2491/79172/80152/3066/3183/4869/11339/55193/23198/5931/6594/6597/6598/6601	16
GO:0009067	aspartate family amino acid biosynthetic process	0.403246	1	0.981022	10157/58478/4522/4548/5351	5
GO:0014808	release of sequestered calcium ion into cytosol by sarcoplasmic reticulum	0.403246	1	0.981022	805/817/1756/8996/6717	5
GO:0016578	histone deubiquitination	0.403246	1	0.981022	171023/8314/2648/8464/9960	5
GO:0031498	chromatin disassembly	0.403246	1	0.981022	55193/6597/6598/6601/6602	5
GO:0032986	protein-DNA complex disassembly	0.403246	1	0.981022	55193/6597/6598/6601/6602	5
GO:0043457	regulation of cellular respiration	0.403246	1	0.981022	983/65018/10891/6472/10131	5
GO:0045606	positive regulation of epidermal cell differentiation	0.403246	1	0.981022	9555/55506/4831/58495/5583	5
GO:0046112	nucleobase biosynthetic process	0.403246	1	0.981022	1373/8833/4522/5631/6470	5
GO:0046174	polyol catabolic process	0.403246	1	0.981022	2710/256356/2820/3633/56623	5
GO:0048643	positive regulation of skeletal muscle tissue development	0.403246	1	0.981022	596/64855/2817/4208/4534	5
GO:0051156	glucose 6-phosphate metabolic process	0.403246	1	0.981022	2821/9563/3098/6888/7086	5
GO:0060536	cartilage morphogenesis	0.403246	1	0.981022	1690/1303/4040/4208/64856	5
GO:0070584	mitochondrion morphogenesis	0.403246	1	0.981022	4534/80224/4976/80025/26073	5
GO:0071450	cellular response to oxygen radical	0.403246	1	0.981022	54936/9973/5052/6649/23334	5
GO:0071451	cellular response to superoxide	0.403246	1	0.981022	54936/9973/5052/6649/23334	5
GO:0090659	walking behavior	0.403246	1	0.981022	1497/2743/55074/80208/7545	5
GO:0090670	RNA localization to Cajal body	0.403246	1	0.981022	10575/10574/5073/55164/55135	5
GO:0090671	telomerase RNA localization to Cajal body	0.403246	1	0.981022	10575/10574/5073/55164/55135	5
GO:0090672	telomerase RNA localization	0.403246	1	0.981022	10575/10574/5073/55164/55135	5
GO:0090685	RNA localization to nucleus	0.403246	1	0.981022	10575/10574/5073/55164/55135	5
GO:0097150	neuronal stem cell population maintenance	0.403246	1	0.981022	259266/1000/5108/6657/6760	5
GO:0140112	extracellular vesicle biogenesis	0.403246	1	0.981022	23400/10015/8766/6382/7251	5
GO:1903514	release of sequestered calcium ion into cytosol by endoplasmic reticulum	0.403246	1	0.981022	805/817/1756/8996/6717	5
GO:0032608	interferon-beta production	0.403567	1	0.981022	3148/57506/79671/5781/5802/29108/84282/7098/26146/10475/81844	11
GO:0033013	tetrapyrrole metabolic process	0.403567	1	0.981022	5826/210/644/51293/1355/27102/3145/55788/326625/4548/8803	11
GO:0035335	peptidyl-tyrosine dephosphorylation	0.404516	1	0.981022	994/2138/2140/2070/4534/64419/9110/55613/283871/5770/5781/26469/11099/5780/5792/5794/5795/5796/5802/84959	20
GO:0000302	response to reactive oxygen species	0.407829	1	0.981022	8754/54936/9131/301/347/596/9973/983/1894/2146/2534/2861/2950/3066/10013/3939/5594/4548/4602/5111/11235/5151/80310/5164/65018/10891/5052/5580/5660/5796/5829/6382/27244/6649/6778/8428/10494/23334/10131	39
GO:0030433	ubiquitin-dependent ERAD pathway	0.408332	1	0.981022	7917/54431/80267/80020/11253/10299/10956/91445/6048/201595/10273/91147/9354/29978/9097	15
GO:0002098	tRNA wobble uridine modification	0.409379	1	0.981022	55250/26610/54859/55687	4
GO:0002825	regulation of T-helper 1 type immune response	0.409379	1	0.981022	301/9466/3570/9655	4
GO:0006448	regulation of translational elongation	0.409379	1	0.981022	16/132864/120526/9775	4
GO:0006999	nuclear pore organization	0.409379	1	0.981022	57122/55746/57142/81929	4
GO:0007252	I-kappaB phosphorylation	0.409379	1	0.981022	23085/3551/6885/7098	4
GO:0007263	nitric oxide mediated signal transduction	0.409379	1	0.981022	23564/2977/9722/8654	4
GO:0010523	negative regulation of calcium ion transport into cytosol	0.409379	1	0.981022	596/805/6717/7009	4
GO:0010544	negative regulation of platelet activation	0.409379	1	0.981022	18/928/5580/84959	4
GO:0010592	positive regulation of lamellipodium assembly	0.409379	1	0.981022	10109/10787/5879/10163	4
GO:0010667	negative regulation of cardiac muscle cell apoptotic process	0.409379	1	0.981022	3611/8996/7849/23408	4
GO:0032656	regulation of interleukin-13 production	0.409379	1	0.981022	55540/3556/5590/27242	4
GO:0032682	negative regulation of chemokine production	0.409379	1	0.981022	347/2950/59307/9655	4
GO:0033189	response to vitamin A	0.409379	1	0.981022	8854/1789/9227/5468	4
GO:0036124	histone H3-K9 trimethylation	0.409379	1	0.981022	546/23081/6598/79723	4
GO:0042454	ribonucleoside catabolic process	0.409379	1	0.981022	191/81602/9583/79873	4
GO:0042994	cytoplasmic sequestering of transcription factor	0.409379	1	0.981022	28952/11124/6717/4796	4
GO:0043651	linoleic acid metabolic process	0.409379	1	0.981022	2180/60481/3992/2950	4
GO:0045116	protein neddylation	0.409379	1	0.981022	54165/55208/8883/9040	4
GO:0045663	positive regulation of myoblast differentiation	0.409379	1	0.981022	3486/3611/4208/23236	4
GO:0048012	hepatocyte growth factor receptor signaling pathway	0.409379	1	0.981022	200958/5058/5770/5879	4
GO:0051016	barbed-end actin filament capping	0.409379	1	0.981022	120/2934/5962/11078	4
GO:0061323	cell proliferation involved in heart morphogenesis	0.409379	1	0.981022	659/2138/4089/6662	4
GO:0062033	positive regulation of mitotic sister chromatid segregation	0.409379	1	0.981022	29945/9787/9700/9555	4
GO:0070935	3'-UTR-mediated mRNA stabilization	0.409379	1	0.981022	10949/3183/4615/55544	4
GO:0071786	endoplasmic reticulum tubular network organization	0.409379	1	0.981022	51062/10890/22931/57142	4
GO:0099116	tRNA 5'-end processing	0.409379	1	0.981022	9692/10775/10556/9097	4
GO:1901623	regulation of lymphocyte chemotaxis	0.409379	1	0.981022	102/6868/27347/7474	4
GO:1904814	regulation of protein localization to chromosome, telomeric region	0.409379	1	0.981022	10575/10574/9555/55135	4
GO:1905276	regulation of epithelial tube formation	0.409379	1	0.981022	1856/1857/8321/7474	4
GO:2000651	positive regulation of sodium ion transmembrane transporter activity	0.409379	1	0.981022	81/1756/6548/54997	4
GO:2001267	regulation of cysteine-type endopeptidase activity involved in apoptotic signaling pathway	0.409379	1	0.981022	79886/2934/54475/7023	4
GO:0042149	cellular response to glucose starvation	0.410232	1	0.981022	22863/596/144577/55846/11133/30849/5563/27244/23334/7157	10
GO:0042737	drug catabolic process	0.41027	1	0.981022	51166/10157/38/219/217/622/1312/120227/29785/113612/53905/2329/3416/3425/10588/196743/5106/5052/7511	19
GO:0097327	response to antineoplastic agent	0.41027	1	0.981022	102/8754/546/672/999/1373/1495/1789/2629/3728/23367/4976/5106/5111/5888/64754/6715/7023/8914	19
GO:0010811	positive regulation of cell-substrate adhesion	0.410827	1	0.981022	10109/1021/1295/1605/1793/80005/57669/2041/342184/3611/3728/91663/4739/59339/5590/5795/5879/285613/6251/64094/11078/7248/7402	23
GO:0021543	pallium development	0.415006	1	0.981022	306/259266/79969/471/583/1000/1021/1459/8893/2145/2146/23028/4040/4763/4771/8828/4915/4967/5037/23236/5802/57142/6715/23353/10579/6434/83696/7248/7515/22803	30
GO:0045931	positive regulation of mitotic cell cycle	0.415006	1	0.981022	29945/301/351/23476/894/994/8318/990/8317/983/9787/9700/348654/9555/9585/4085/57504/55968/51203/5037/5586/23236/5356/26073/5781/8766/55920/5962/9401/64094	30
GO:0000491	small nucleolar ribonucleoprotein complex assembly	0.415275	1	0.981022	120379/55164/54680	3
GO:0001682	tRNA 5'-leader removal	0.415275	1	0.981022	9692/10775/10556	3
GO:0001732	formation of cytoplasmic translation initiation complex	0.415275	1	0.981022	8663/8664/10480	3
GO:0002371	dendritic cell cytokine production	0.415275	1	0.981022	1653/57506/7098	3
GO:0002566	somatic diversification of immune receptors via somatic mutation	0.415275	1	0.981022	9156/4436/2956	3
GO:0002730	regulation of dendritic cell cytokine production	0.415275	1	0.981022	1653/57506/7098	3
GO:0003414	chondrocyte morphogenesis involved in endochondral bone morphogenesis	0.415275	1	0.981022	1690/1303/64856	3
GO:0003429	growth plate cartilage chondrocyte morphogenesis	0.415275	1	0.981022	1690/1303/64856	3
GO:0006616	SRP-dependent cotranslational protein targeting to membrane, translocation	0.415275	1	0.981022	55176/133022/9697	3
GO:0007194	negative regulation of adenylate cyclase activity	0.415275	1	0.981022	10142/2550/2773	3
GO:0007214	gamma-aminobutyric acid signaling pathway	0.415275	1	0.981022	2550/23228/6558	3
GO:0009086	methionine biosynthetic process	0.415275	1	0.981022	58478/4522/4548	3
GO:0009437	carnitine metabolic process	0.415275	1	0.981022	1374/6470/55217	3
GO:0010248	establishment or maintenance of transmembrane electrochemical gradient	0.415275	1	0.981022	476/478/480	3
GO:0010457	centriole-centriole cohesion	0.415275	1	0.981022	23177/54875/4957	3
GO:0010642	negative regulation of platelet-derived growth factor receptor signaling pathway	0.415275	1	0.981022	347/9678/5795	3
GO:0010649	regulation of cell communication by electrical coupling	0.415275	1	0.981022	805/817/6717	3
GO:0015732	prostaglandin transport	0.415275	1	0.981022	10257/4282/28232	3
GO:0015937	coenzyme A biosynthetic process	0.415275	1	0.981022	38/53354/80025	3
GO:0016188	synaptic vesicle maturation	0.415275	1	0.981022	1182/23557/10497	3
GO:0016446	somatic hypermutation of immunoglobulin genes	0.415275	1	0.981022	9156/4436/2956	3
GO:0021697	cerebellar cortex formation	0.415275	1	0.981022	8925/4983/5781	3
GO:0030007	cellular potassium ion homeostasis	0.415275	1	0.981022	476/478/480	3
GO:0030812	negative regulation of nucleotide catabolic process	0.415275	1	0.981022	5207/5465/10891	3
GO:0032736	positive regulation of interleukin-13 production	0.415275	1	0.981022	55540/3556/5590	3
GO:0032754	positive regulation of interleukin-5 production	0.415275	1	0.981022	55540/3556/5590	3
GO:0033235	positive regulation of protein sumoylation	0.415275	1	0.981022	405/10401/54472	3
GO:0034086	maintenance of sister chromatid cohesion	0.415275	1	0.981022	546/79075/9555	3
GO:0034088	maintenance of mitotic sister chromatid cohesion	0.415275	1	0.981022	546/79075/9555	3
GO:0035404	histone-serine phosphorylation	0.415275	1	0.981022	5563/9252/7443	3
GO:0042178	xenobiotic catabolic process	0.415275	1	0.981022	30/2180/1429	3
GO:0042438	melanin biosynthetic process	0.415275	1	0.981022	1001/1497/7474	3
GO:0043970	histone H3-K9 acetylation	0.415275	1	0.981022	672/4089/6598	3
GO:0045472	response to ether	0.415275	1	0.981022	23367/4976/10891	3
GO:0045989	positive regulation of striated muscle contraction	0.415275	1	0.981022	59272/476/9722	3
GO:0048143	astrocyte activation	0.415275	1	0.981022	351/25825/3949	3
GO:0051198	negative regulation of coenzyme metabolic process	0.415275	1	0.981022	5207/5465/10891	3
GO:0060149	negative regulation of posttranscriptional gene silencing	0.415275	1	0.981022	144233/5468/5530	3
GO:0060340	positive regulation of type I interferon-mediated signaling pathway	0.415275	1	0.981022	57506/117854/7474	3
GO:0060967	negative regulation of gene silencing by RNA	0.415275	1	0.981022	144233/5468/5530	3
GO:0070106	interleukin-27-mediated signaling pathway	0.415275	1	0.981022	9466/3716/7297	3
GO:0071027	nuclear RNA surveillance	0.415275	1	0.981022	1797/23016/8559	3
GO:0071028	nuclear mRNA surveillance	0.415275	1	0.981022	1797/23016/8559	3
GO:0071233	cellular response to leucine	0.415275	1	0.981022	84861/51520/27244	3
GO:0071352	cellular response to interleukin-2	0.415275	1	0.981022	3716/6464/6850	3
GO:0071605	monocyte chemotactic protein-1 production	0.415275	1	0.981022	347/2950/9655	3
GO:0071637	regulation of monocyte chemotactic protein-1 production	0.415275	1	0.981022	347/2950/9655	3
GO:0090036	regulation of protein kinase C signaling	0.415275	1	0.981022	23171/91663/7474	3
GO:0090171	chondrocyte morphogenesis	0.415275	1	0.981022	1690/1303/64856	3
GO:0090196	regulation of chemokine secretion	0.415275	1	0.981022	1436/4023/29108	3
GO:0098792	xenophagy	0.415275	1	0.981022	10241/3964/90678	3
GO:1900112	regulation of histone H3-K9 trimethylation	0.415275	1	0.981022	546/23081/6598	3
GO:1900746	regulation of vascular endothelial growth factor signaling pathway	0.415275	1	0.981022	147372/967/64094	3
GO:1901838	positive regulation of transcription of nucleolar large rRNA by RNA polymerase I	0.415275	1	0.981022	11137/6597/6598	3
GO:1902992	negative regulation of amyloid precursor protein catabolic process	0.415275	1	0.981022	10347/274/2319	3
GO:1903405	protein localization to nuclear body	0.415275	1	0.981022	10575/10574/55135	3
GO:1904851	positive regulation of establishment of protein localization to telomere	0.415275	1	0.981022	10575/10574/55135	3
GO:1904867	protein localization to Cajal body	0.415275	1	0.981022	10575/10574/55135	3
GO:1905820	positive regulation of chromosome separation	0.415275	1	0.981022	29945/9787/9700	3
GO:2001044	regulation of integrin-mediated signaling pathway	0.415275	1	0.981022	967/1495/5587	3
GO:0071695	anatomical structure maturation	0.415954	1	0.981022	8854/196527/351/596/994/1001/1605/2068/56975/9855/28982/23028/4066/23787/4763/4825/59277/4976/5364/5518/9991/473/11005/29842/26133/7474	26
GO:0000281	mitotic cytokinesis	0.416287	1	0.981022	675/55165/5119/92421/11113/116840/1894/9700/3619/10112/9585/24137/51203/10015/23157/10801/112574/10617	18
GO:0120162	positive regulation of cold-induced thermogenesis	0.416287	1	0.981022	2180/7840/4849/1734/79813/79071/2271/2628/23028/283455/8473/10400/10891/5564/6319/6778/6850/9658	18
GO:0003158	endothelium development	0.416482	1	0.981022	90/302/26084/659/25932/80781/8721/7430/50848/3397/3551/55897/4478/91663/7026/25865/5802/5962/9475/30061/4089/7132	22
GO:0010823	negative regulation of mitochondrion organization	0.417395	1	0.981022	10449/666/23274/8996/4976/65018/10891/7249/10493	9
GO:0110053	regulation of actin filament organization	0.420621	1	0.981022	10096/120/7840/116985/10565/55160/10552/10109/55971/274/11113/57175/23191/1739/2041/9873/342184/2934/9026/3397/22998/1902/91663/10787/4771/5058/64857/130271/55607/5580/5829/29108/5879/5962/23221/9475/285590/6548/84501/7016/11078/7248/7408/50853/10163/9948/7456	47
GO:0014074	response to purine-containing compound	0.421478	1	0.981022	159/10142/351/682/1080/1373/1789/53905/29904/7430/3066/3157/3709/23028/3939/4724/5031/5037/5207/5468/10891/6382/6715/6720/7490	25
GO:0032642	regulation of chemokine production	0.421522	1	0.981022	6868/347/1436/2950/3570/4023/57506/4282/29108/59307/9655/7098/7474	13
GO:0002063	chondrocyte development	0.425164	1	0.981022	659/50515/1690/1303/25886/6662/55959/64856	8
GO:0002832	negative regulation of response to biotic stimulus	0.425164	1	0.981022	114769/23005/79671/59307/11005/6895/26146/10475	8
GO:0021695	cerebellar cortex development	0.425164	1	0.981022	16/2146/8925/4669/4967/4983/5781/473	8
GO:0050850	positive regulation of calcium-mediated signaling	0.425164	1	0.981022	805/2065/29995/5031/5530/5725/6548/6850	8
GO:0007623	circadian rhythm	0.426961	1	0.981022	191/114781/1374/1453/1628/2146/2767/3066/3363/3397/3751/9500/56339/4669/10135/10499/4841/4915/8473/23239/5465/5468/10891/5501/5563/5591/10419/5936/9475/6715/6720/79723/8914/7157/463	35
GO:0000724	double-strand break repair via homologous recombination	0.427207	1	0.981022	672/675/8318/8317/55137/348654/23028/64110/64210/80198/142/55010/5888/10635/5892/8438/9401/55183/6117/6118/4796/55135/7486/7515	24
GO:0000725	recombinational repair	0.427207	1	0.981022	672/675/8318/8317/55137/348654/23028/64110/64210/80198/142/55010/5888/10635/5892/8438/9401/55183/6117/6118/4796/55135/7486/7515	24
GO:0032434	regulation of proteasomal ubiquitin-dependent protein catabolic process	0.427207	1	0.981022	369/7917/23274/1453/1601/55070/116224/2629/2729/3077/4534/8473/144165/9604/255488/9655/10273/7341/28951/29978/56893/51035/9097/8078	24
GO:0007162	negative regulation of cell adhesion	0.427346	1	0.981022	18/81/102/53616/301/347/8763/928/999/1739/9231/1946/57669/2064/2065/2192/2651/3077/4221/56339/91663/4763/4771/5140/8654/5364/23129/5465/5573/5580/5747/5781/55920/5962/861/6494/8651/9655/6904/7045/27242/84959	42
GO:0014020	primary neural tube formation	0.428512	1	0.981022	57545/23242/1856/1857/8321/2648/9585/4040/9968/54903/4522/58495/144165/57167/6692/8463/7248/7249/7408/7474	20
GO:0061640	cytoskeleton-dependent cytokinesis	0.428512	1	0.981022	10096/675/55165/5119/92421/11113/116840/1894/9700/3619/10112/9585/24137/51203/10015/23157/10801/112574/84501/10617	20
GO:0014015	positive regulation of gliogenesis	0.428755	1	0.981022	351/274/1605/3066/4602/4825/5468/5501/5583/5584/10419/6692	12
GO:0014812	muscle cell migration	0.429242	1	0.981022	301/596/57175/780/9732/80005/85440/2950/3486/3611/1902/4208/5031/5058/80310/10891	16
GO:0009913	epidermal cell differentiation	0.42959	1	0.981022	8754/301/823/135228/1001/25932/1514/1515/1824/1825/1829/2068/2146/9555/55506/3066/27152/3714/3728/23254/3861/3872/3875/3883/3855/4647/4831/58495/23022/64065/5318/51535/5493/5583/9475/861/84189/11005/6706/6431/7051/11078/7251/51384/7474	45
GO:0048017	inositol lipid-mediated signaling	0.431168	1	0.981022	867/55165/1436/2064/2065/7430/2534/9846/2934/5594/4763/4915/8473/80310/5297/5298/5288/5291/57605/5337/5364/5747/6662/10617/7249/7301/51384	27
GO:0034314	Arp2/3 complex-mediated actin nucleation	0.433697	1	0.981022	10096/10552/10109/57175/23191/9026/10787	7
GO:0042558	pteridine-containing compound metabolic process	0.433697	1	0.981022	160428/471/4522/10588/4548/6470/6472	7
GO:0046627	negative regulation of insulin receptor signaling pathway	0.433697	1	0.981022	2888/5580/5590/5770/8651/7248/7249	7
GO:0055078	sodium ion homeostasis	0.433697	1	0.981022	476/478/480/552/1312/66002/6548	7
GO:0060119	inner ear receptor cell development	0.433697	1	0.981022	8100/54903/4647/4669/84189/286262/11078	7
GO:0061001	regulation of dendritic spine morphogenesis	0.433697	1	0.981022	102/9912/26052/29904/9762/4976/55607	7
GO:0072529	pyrimidine-containing compound catabolic process	0.433697	1	0.981022	81602/9583/8930/79661/30833/4913/23583	7
GO:1900077	negative regulation of cellular response to insulin stimulus	0.433697	1	0.981022	2888/5580/5590/5770/8651/7248/7249	7
GO:1901021	positive regulation of calcium ion transmembrane transporter activity	0.433697	1	0.981022	805/10008/5031/5336/6548/6786/7341	7
GO:1901099	negative regulation of signal transduction in absence of ligand	0.433697	1	0.981022	596/1495/2138/2140/2070/2534/55437	7
GO:1901890	positive regulation of cell junction assembly	0.433697	1	0.981022	59272/57669/342184/261734/5795/5879/7248	7
GO:2001240	negative regulation of extrinsic apoptotic signaling pathway in absence of ligand	0.433697	1	0.981022	596/1495/2138/2140/2070/2534/55437	7
GO:0035282	segmentation	0.434936	1	0.981022	65057/8854/23242/1856/57669/54626/79191/2648/4040/9968/55897/4300/54475/8828/23509/5591/4089/7474/7490	19
GO:0034508	centromere complex assembly	0.436513	1	0.981022	1062/1063/2491/79172/80152/3070/4869/11339/5931/26054/51112	11
GO:0006888	ER to Golgi vesicle-mediated transport	0.436932	1	0.981022	10121/9382/22796/25839/10466/57511/91949/1314/1315/9276/22820/64764/1453/51164/84516/1780/1781/2801/2804/81562/64788/80055/339122/89866/26984/9117/10484/22872/25956/5265/53407/6811/23423/60684/51112/83696/8615/9218/10897/9183	40
GO:1902275	regulation of chromatin organization	0.439757	1	0.981022	29028/546/672/23476/29117/817/8318/26097/1487/1786/1789/2672/9555/122953/2648/23028/23081/4288/4602/8473/65018/10891/5587/25865/55170/55183/56254/9810/9252/4089/6598/6720/6830/9874/9320/55100	36
GO:0015749	monosaccharide transmembrane transport	0.441672	1	0.981022	208/26060/79058/9847/718/11132/25999/5584/5781/9962/154091/114134/11182/10580/6272/252983/7248/7525	18
GO:2000060	positive regulation of ubiquitin-dependent protein catabolic process	0.441672	1	0.981022	28952/1453/1601/55070/116224/2629/2729/64110/144165/5747/9604/255488/9655/10273/7341/28951/29978/8078	18
GO:0019882	antigen processing and presentation	0.442712	1	0.981022	10121/8907/160/163/8546/1062/1514/1515/51164/84516/1780/1781/3077/3109/3551/8517/3685/3693/3832/56992/3835/11004/3797/24137/22920/29108/10890/10981/5869/10484/22872/6456	32
GO:0042542	response to hydrogen peroxide	0.442891	1	0.981022	8754/9131/301/596/983/1894/2146/2534/2861/3066/10013/3939/4602/5111/11235/5151/80310/65018/5580/5660/6382/6778/8428/10494/10131	25
GO:0003417	growth plate cartilage development	0.443222	1	0.981022	302/1690/1303/25886/5915/64856	6
GO:0006760	folic acid-containing compound metabolic process	0.443222	1	0.981022	160428/471/4522/10588/6470/6472	6
GO:0031112	positive regulation of microtubule polymerization or depolymerization	0.443222	1	0.981022	10142/55755/10300/5058/84722/5879	6
GO:0032509	endosome transport via multivesicular body sorting pathway	0.443222	1	0.981022	5119/55353/6272/84313/51160/79720	6
GO:0032653	regulation of interleukin-10 production	0.443222	1	0.981022	4179/10464/5590/29108/27242/28951	6
GO:0042417	dopamine metabolic process	0.443222	1	0.981022	18/1312/2861/25953/6870/55737	6
GO:0043921	modulation by host of viral transcription	0.443222	1	0.981022	25833/6597/6598/6667/6882/7023	6
GO:0045738	negative regulation of DNA repair	0.443222	1	0.981022	64110/84309/55010/55183/7014/9320	6
GO:0052312	modulation of transcription in other organism involved in symbiotic interaction	0.443222	1	0.981022	25833/6597/6598/6667/6882/7023	6
GO:0052472	modulation by host of symbiont transcription	0.443222	1	0.981022	25833/6597/6598/6667/6882/7023	6
GO:0061036	positive regulation of cartilage development	0.443222	1	0.981022	302/659/4017/6660/6662/7474	6
GO:1903580	positive regulation of ATP metabolic process	0.443222	1	0.981022	405/983/5207/65018/10891/5563	6
GO:0032507	maintenance of protein location in cell	0.443701	1	0.981022	79789/1605/7430/64083/8733/2934/3098/3728/10956/65018/23353/83660/23230/54832	14
GO:0051193	regulation of cofactor metabolic process	0.443701	1	0.981022	405/1497/2534/10013/4200/10811/8473/5164/5207/65018/5465/10891/5563/5879	14
GO:0060191	regulation of lipase activity	0.443701	1	0.981022	301/552/2263/64788/1902/4023/56923/7376/4915/5031/5330/5538/5590/6272	14
GO:1904589	regulation of protein import	0.443701	1	0.981022	347/999/983/55929/1894/3312/3728/5594/57506/4763/5569/5580/51715/7545	14
GO:0007193	adenylate cyclase-inhibiting G protein-coupled receptor signaling pathway	0.444898	1	0.981022	113/2550/2770/2773/2861/1902/10419/5660/60626/6752	10
GO:0034113	heterotypic cell-cell adhesion	0.444898	1	0.981022	1525/1824/1829/2651/3685/3688/3728/91663/64065/5318	10
GO:0070316	regulation of G0 to G1 transition	0.444898	1	0.981022	672/8317/79813/10919/2146/1911/5888/5931/6015/6241	10
GO:1903779	regulation of cardiac conduction	0.444898	1	0.981022	59272/10768/489/805/817/1525/3709/6717/6786/157378	10
GO:0031124	mRNA 3'-end processing	0.445803	1	0.981022	10768/351/22794/79577/26097/29894/51692/10898/11052/10212/9775/4686/22916/56254/9810/6426/6428/6431/9984/57187/79882	21
GO:0032411	positive regulation of transporter activity	0.448756	1	0.981022	81/10142/144245/805/1080/1756/10008/9722/5031/65018/5336/5580/6548/6786/27347/7341/54997	17
GO:0043506	regulation of JUN kinase activity	0.448756	1	0.981022	28988/84062/1856/1857/2950/5609/7786/4216/9064/6885/5058/5770/6317/6850/51347/23043/7474	17
GO:1905954	positive regulation of lipid localization	0.451635	1	0.981022	10347/302/718/128486/26119/4023/9227/4282/4602/7376/5360/5580/6721	13
GO:0051092	positive regulation of NF-kappaB transcription factor activity	0.451764	1	0.981022	351/84433/114769/23085/3551/8517/3556/11213/3845/6885/11043/4615/4869/5583/5584/5590/5587/25865/29108/4919/9252/23118/7098/8717/83696/10475/7474	27
GO:0071346	cellular response to interferon-gamma	0.451764	1	0.981022	71/10096/817/818/834/11140/1612/2058/2934/3716/4281/7376/5468/5580/55647/339122/8651/6813/252983/7341/10492/7098/10475/7431/112936/7474/7791	27
GO:0035303	regulation of dephosphorylation	0.452202	1	0.981022	91272/805/10421/80279/55125/1741/116224/2629/55105/3486/3551/9863/84930/4208/4249/9110/4642/65018/9088/94274/9858/221908/5510/84687/5518/5523/28227/5580/5725/11123/9475/9814/8036/57181/6609/7248/7529	37
GO:0034260	negative regulation of GTPase activity	0.454047	1	0.981022	10565/132864/50848/51291/2873/26086/55920/5962/7248	9
GO:0042307	positive regulation of protein import into nucleus	0.454047	1	0.981022	999/983/55929/1894/3728/5594/57506/5580/7545	9
GO:1901985	positive regulation of protein acetylation	0.454047	1	0.981022	672/29117/2648/10524/10891/5563/9252/4089/6598	9
GO:0002026	regulation of the force of heart contraction	0.454105	1	0.981022	476/817/2548/5037/6548	5
GO:0002335	mature B cell differentiation	0.454105	1	0.981022	112616/55619/55846/5336/23228	5
GO:0003413	chondrocyte differentiation involved in endochondral bone morphogenesis	0.454105	1	0.981022	1690/1303/25886/6662/64856	5
GO:0007157	heterophilic cell-cell adhesion via plasma membrane cell adhesion molecules	0.454105	1	0.981022	347902/8763/1000/1525/55714	5
GO:0009081	branched-chain amino acid metabolic process	0.454105	1	0.981022	38/594/10295/11112/56922	5
GO:0031116	positive regulation of microtubule polymerization	0.454105	1	0.981022	10142/55755/5058/84722/5879	5
GO:0032743	positive regulation of interleukin-2 production	0.454105	1	0.981022	301/84433/6885/25865/861	5
GO:0033014	tetrapyrrole biosynthetic process	0.454105	1	0.981022	210/1355/3145/326625/8803	5
GO:0043267	negative regulation of potassium ion transport	0.454105	1	0.981022	274/10008/3757/27347/7341	5
GO:0045745	positive regulation of G protein-coupled receptor signaling pathway	0.454105	1	0.981022	718/10419/29978/55737/7474	5
GO:0050434	positive regulation of viral transcription	0.454105	1	0.981022	6597/6598/6667/6882/7023	5
GO:0060122	inner ear receptor cell stereocilium organization	0.454105	1	0.981022	8100/54903/4647/286262/11078	5
GO:0062009	secondary palate development	0.454105	1	0.981022	1739/8321/3714/4089/7474	5
GO:1902254	negative regulation of intrinsic apoptotic signaling pathway by p53 class mediator	0.454105	1	0.981022	596/83596/624/23028/4282	5
GO:1902914	regulation of protein polyubiquitination	0.454105	1	0.981022	8291/9810/6502/54765/9320	5
GO:1904646	cellular response to amyloid-beta	0.454105	1	0.981022	351/478/782/10135/142	5
GO:2000516	positive regulation of CD4-positive, alpha-beta T cell activation	0.454105	1	0.981022	301/4602/5590/8651/9655	5
GO:2000781	positive regulation of double-strand break repair	0.454105	1	0.981022	64210/55183/84501/8914/55135	5
GO:0006865	amino acid transport	0.45552	1	0.981022	18/59272/552/1201/1497/56262/55144/4763/4915/10955/256987/117247/26503/123096/81539/124565/153129/8501/6533/6536/6541/27347/7504	23
GO:0031100	animal organ regeneration	0.456232	1	0.981022	306/471/983/1459/2146/2950/3077/3482/3936/5111/5207/5468/10419/6143/6426/55959	16
GO:0032465	regulation of cytokinesis	0.456232	1	0.981022	805/994/990/92421/11113/1894/3619/10112/9585/80179/30849/5586/8766/84440/6840/84936	16
GO:0045069	regulation of viral genome replication	0.456232	1	0.981022	596/55337/29883/3312/3609/23367/57506/5586/10450/6733/6780/6895/10475/117854/9218/64848	16
GO:1900182	positive regulation of protein localization to nucleus	0.456232	1	0.981022	10575/10574/23607/999/983/80279/55929/1894/2534/3728/5594/57506/10445/142/5580/7545	16
GO:0043903	regulation of symbiosis, encompassing mutualism through parasitism	0.457555	1	0.981022	302/596/55337/92421/29883/55770/23265/2519/2934/222537/3312/3609/3685/23367/57506/11043/93343/5091/5586/25833/10450/6597/6598/8724/6667/6733/6780/6882/6895/7023/10475/117854/7251/9218/79720/64848	36
GO:0008286	insulin receptor signaling pathway	0.457926	1	0.981022	208/26060/535/50617/527/528/51606/55971/9847/2549/2888/3416/8473/5164/5580/5590/5770/5781/6464/8651/10580/6720/252983/10312/7248/7249	26
GO:0048660	regulation of smooth muscle cell proliferation	0.457926	1	0.981022	10257/231/347/1312/1786/2263/2773/2950/3486/3570/3611/26119/4208/4331/4602/10135/4854/5031/5058/80310/5468/10891/5591/6502/6934/7520	26
GO:0033627	cell adhesion mediated by integrin	0.460142	1	0.981022	6868/8754/2200/3685/3688/3691/3693/5140/5747/5781/6850/54997	12
GO:0050871	positive regulation of B cell activation	0.460142	1	0.981022	286410/596/84433/51293/4208/4282/4436/2956/55183/57181/6778/6850	12
GO:0051146	striated muscle cell differentiation	0.460257	1	0.981022	71/90/552/8538/596/11149/824/1000/983/1140/1525/1756/8291/30846/2146/64855/3688/2648/3845/4208/55897/50804/26509/23363/5058/5230/5465/5530/5573/79810/5915/55544/6382/6548/4089/64754/6272/85461/7248/9948/7490/7504	42
GO:0022900	electron transport chain	0.461605	1	0.981022	128/10327/231/217/7915/983/1355/1534/1537/728294/2108/2110/2820/2936/3420/4017/4200/4702/4706/4715/4719/4720/4722/4724/26227/65018/9512/10891/6715/7358/7384/7386	32
GO:0006775	fat-soluble vitamin metabolic process	0.464148	1	0.981022	8854/1591/120227/66002/2672/9227/5360/79001	8
GO:0014888	striated muscle adaptation	0.464148	1	0.981022	818/2146/2934/9569/28999/4208/10891/5530	8
GO:0051646	mitochondrion localization	0.464148	1	0.981022	10013/2648/4139/55669/4534/80179/4976/55638	8
GO:0060612	adipose tissue development	0.464148	1	0.981022	38/84649/79068/11145/10891/285590/79718/9658	8
GO:0006997	nucleus organization	0.464314	1	0.981022	3267/274/9133/983/5119/92421/8444/51280/3148/221496/10783/55968/57122/55746/9631/23198/80346/57142/81929/6733/7341/23353/79188/7443/55135	25
GO:0072175	epithelial tube formation	0.464314	1	0.981022	57545/80184/23242/1856/1857/2263/8321/79191/2648/9585/4040/9968/54903/4522/58495/7849/144165/57167/6662/6692/8463/7248/7249/7408/7474	25
GO:0016331	morphogenesis of embryonic epithelium	0.466031	1	0.981022	8854/57545/23242/1856/1857/57669/2263/8321/79191/3714/2648/9585/4040/9968/54903/4522/58495/7849/144165/57167/6662/6692/8463/7248/7249/7408/51384/7474	28
GO:0001774	microglial cell activation	0.466974	1	0.981022	351/3949/10135/7098	4
GO:0002230	positive regulation of defense response to virus by host	0.466974	1	0.981022	57506/29108/54765/117854	4
GO:0002269	leukocyte activation involved in inflammatory response	0.466974	1	0.981022	351/3949/10135/7098	4
GO:0002479	antigen processing and presentation of exogenous peptide antigen via MHC class I, TAP-dependent	0.466974	1	0.981022	3551/8517/3685/3693	4
GO:0003418	growth plate cartilage chondrocyte differentiation	0.466974	1	0.981022	1690/1303/25886/64856	4
GO:0003433	chondrocyte development involved in endochondral bone morphogenesis	0.466974	1	0.981022	1690/1303/25886/64856	4
GO:0006044	N-acetylglucosamine metabolic process	0.466974	1	0.981022	8534/56548/10020/140838	4
GO:0006047	UDP-N-acetylglucosamine metabolic process	0.466974	1	0.981022	1798/10020/23443/91373	4
GO:0006086	acetyl-CoA biosynthetic process from pyruvate	0.466974	1	0.981022	5160/5162/8050/5164	4
GO:0007413	axonal fasciculation	0.466974	1	0.981022	2042/1954/57142/27242	4
GO:0009084	glutamine family amino acid biosynthetic process	0.466974	1	0.981022	5832/2746/2747/2752	4
GO:0009263	deoxyribonucleotide biosynthetic process	0.466974	1	0.981022	81602/6240/6241/6470	4
GO:0009651	response to salt stress	0.466974	1	0.981022	231/624/6870/7520	4
GO:0010954	positive regulation of protein processing	0.466974	1	0.981022	718/147372/2934/84236	4
GO:0030318	melanocyte differentiation	0.466974	1	0.981022	596/2767/89781/4208	4
GO:0031167	rRNA methylation	0.466974	1	0.981022	27292/79066/51093/55006	4
GO:0032332	positive regulation of chondrocyte differentiation	0.466974	1	0.981022	302/4017/6660/6662	4
GO:0032616	interleukin-13 production	0.466974	1	0.981022	55540/3556/5590/27242	4
GO:0033145	positive regulation of intracellular steroid hormone receptor signaling pathway	0.466974	1	0.981022	79447/5058/142/6502	4
GO:0036035	osteoclast development	0.466974	1	0.981022	302/56975/2200/79705	4
GO:0044550	secondary metabolite biosynthetic process	0.466974	1	0.981022	1001/1497/6667/7474	4
GO:0045056	transcytosis	0.466974	1	0.981022	2217/4043/8615/55737	4
GO:0045737	positive regulation of cyclin-dependent protein serine/threonine kinase activity	0.466974	1	0.981022	894/990/4331/84722	4
GO:0046339	diacylglycerol metabolic process	0.466974	1	0.981022	221955/84649/1606/160851	4
GO:0048265	response to pain	0.466974	1	0.981022	1312/56923/6335/64856	4
GO:0048339	paraxial mesoderm development	0.466974	1	0.981022	57669/55746/8463/7474	4
GO:0051546	keratinocyte migration	0.466974	1	0.981022	8754/54566/9922/10982	4
GO:0051782	negative regulation of cell division	0.466974	1	0.981022	259266/92421/27152/84936	4
GO:0051882	mitochondrial depolarization	0.466974	1	0.981022	596/666/2729/142	4
GO:0051900	regulation of mitochondrial depolarization	0.466974	1	0.981022	596/666/2729/142	4
GO:0055070	copper ion homeostasis	0.466974	1	0.981022	351/540/28952/51076	4
GO:0099010	modification of postsynaptic structure	0.466974	1	0.981022	9912/79012/23191/6780	4
GO:0101023	vascular endothelial cell proliferation	0.466974	1	0.981022	6868/4208/5468/6667	4
GO:0106030	neuron projection fasciculation	0.466974	1	0.981022	2042/1954/57142/27242	4
GO:1900363	regulation of mRNA polyadenylation	0.466974	1	0.981022	11052/56254/9810/79882	4
GO:1902166	negative regulation of intrinsic apoptotic signaling pathway in response to DNA damage by p53 class mediator	0.466974	1	0.981022	596/83596/23028/4282	4
GO:1902170	cellular response to reactive nitrogen species	0.466974	1	0.981022	9131/4548/10891/6778	4
GO:1904385	cellular response to angiotensin	0.466974	1	0.981022	10768/990/5580/9475	4
GO:1905208	negative regulation of cardiocyte differentiation	0.466974	1	0.981022	5058/5465/144165/4089	4
GO:1905562	regulation of vascular endothelial cell proliferation	0.466974	1	0.981022	6868/4208/5468/6667	4
GO:1905809	negative regulation of synapse organization	0.466974	1	0.981022	26052/2534/5747/7474	4
GO:0031644	regulation of neurological system process	0.467033	1	0.981022	18/10142/351/552/1312/1605/9775/134145/9896/2629/745/56923/56288/5590/6455/6548/27242/10497	18
GO:0042752	regulation of circadian rhythm	0.467033	1	0.981022	1453/2146/2767/9500/4841/23239/5465/5468/10891/5501/5563/5591/5936/9475/79723/8914/7157/463	18
GO:0060359	response to ammonium ion	0.467033	1	0.981022	18/159/840/1729/1789/9343/2551/2767/2821/3066/3397/5594/23236/84687/221935/6609/63826/6870	18
GO:2001022	positive regulation of response to DNA damage stimulus	0.467033	1	0.981022	9774/672/2138/2140/2070/64210/138151/142/5111/5580/5883/55183/84501/200734/8914/54929/55135/7515	18
GO:0002699	positive regulation of immune effector process	0.46747	1	0.981022	301/57102/718/4179/1653/9846/2821/51704/3077/3098/3109/3735/3916/6885/57506/4282/4436/2956/4602/399687/5590/5795/55183/8723/9655/6778/8417/6813/6850/117854/7474	31
GO:0097696	STAT cascade	0.46922	1	0.981022	231/29883/1436/55250/2534/3066/3454/3455/3570/4249/4771/10464/5518/5770/11137/8651/9655/10617/55620/6773/7132	21
GO:0035637	multicellular organismal signaling	0.472351	1	0.981022	59272/10768/10142/476/478/489/552/274/805/817/1525/1824/1829/2629/3709/3728/3751/10008/3757/4915/9631/5318/6335/6548/6717/6786/157378	27
GO:0050684	regulation of mRNA processing	0.472351	1	0.981022	10768/79577/10898/11052/10521/3312/10657/10150/55796/79066/4686/22916/5725/79810/23543/29890/5936/56254/9810/55234/6733/6426/6428/6431/6830/6434/79882	27
GO:0051702	interaction with symbiont	0.47258	1	0.981022	302/805/3312/222236/5091/25833/6597/6598/6667/10910/6882/7023/9218/64848	14
GO:0060337	type I interferon signaling pathway	0.47258	1	0.981022	11140/29883/3454/3455/51447/3716/57506/4615/5770/5781/6773/117854/7297/7474	14
GO:0071357	cellular response to type I interferon	0.47258	1	0.981022	11140/29883/3454/3455/51447/3716/57506/4615/5770/5781/6773/117854/7297/7474	14
GO:0010921	regulation of phosphatase activity	0.473517	1	0.981022	91272/805/10421/80279/55125/1741/116224/55105/3486/3551/9863/84930/4208/4249/4642/9088/94274/9858/221908/5510/84687/5518/5523/28227/11123/9475/9814/8036/57181/7248	30
GO:0070268	cornification	0.47485	1	0.981022	823/1824/1825/1829/3728/23254/3861/3872/3875/3883/3855/64065/5318/5493/11005/6706/7051	17
GO:0006370	7-methylguanosine mRNA capping	0.475474	1	0.981022	902/2068/2962/2968/4331/4686/22916	7
GO:0007099	centriole replication	0.475474	1	0.981022	672/26005/55755/116840/2648/4869/152185	7
GO:0009261	ribonucleotide catabolic process	0.475474	1	0.981022	38/9583/23417/79873/5141/8654/5151	7
GO:0032435	negative regulation of proteasomal ubiquitin-dependent protein catabolic process	0.475474	1	0.981022	7917/23274/3077/4534/8473/51035/9097	7
GO:0035094	response to nicotine	0.475474	1	0.981022	18/596/1140/3066/5594/4825/5465	7
GO:0043268	positive regulation of potassium ion transport	0.475474	1	0.981022	10142/144245/196527/1739/3757/9722/27347	7
GO:0099622	cardiac muscle cell membrane repolarization	0.475474	1	0.981022	10142/476/1739/10008/3757/9722/9948	7
GO:1900087	positive regulation of G1/S transition of mitotic cell cycle	0.475474	1	0.981022	301/894/8318/990/23236/5356/5962	7
GO:0006937	regulation of muscle contraction	0.478897	1	0.981022	18/59272/10142/476/274/805/817/1739/1756/9732/80005/1824/1829/3728/10008/56923/9722/8654/5318/4660/6548/6717/6752/7341/6870/7136	26
GO:0030010	establishment of cell polarity	0.478897	1	0.981022	10565/55755/9265/85440/2319/23150/64083/2934/9585/3993/4139/4478/399687/55968/4983/5058/56288/5584/5590/5747/10890/9475/23094/10090/7474/9183	26
GO:0048015	phosphatidylinositol-mediated signaling	0.478897	1	0.981022	867/55165/1436/2064/2065/7430/2534/9846/2934/5594/4763/4915/8473/80310/5297/5298/5288/5291/57605/5364/5747/6662/10617/7249/7301/51384	26
GO:0010517	regulation of phospholipase activity	0.479321	1	0.981022	301/552/2263/1902/56923/4915/5031/5330/5538/5590	10
GO:0032648	regulation of interferon-beta production	0.479321	1	0.981022	3148/57506/79671/5781/5802/29108/84282/7098/26146/10475	10
GO:0035722	interleukin-12-mediated signaling pathway	0.479321	1	0.981022	9049/302/3716/3936/4001/4282/4478/23236/6888/7297	10
GO:0045023	G0 to G1 transition	0.479321	1	0.981022	672/8317/79813/10919/2146/1911/5888/5931/6015/6241	10
GO:0046148	pigment biosynthetic process	0.479321	1	0.981022	210/1001/1355/1497/8833/3145/4522/5631/6470/7474	10
GO:0060193	positive regulation of lipase activity	0.479321	1	0.981022	552/2263/64788/1902/56923/7376/4915/5031/5330/5590	10
GO:0030041	actin filament polymerization	0.480478	1	0.981022	10096/120/10565/10552/10109/55971/274/23242/57175/23191/1729/81624/1739/9873/342184/2934/9026/79778/91663/10787/64857/55607/5580/29108/5879/5962/23221/84501/11078/7408/50853/7456	32
GO:0031570	DNA integrity checkpoint	0.480478	1	0.981022	672/835/8318/990/983/80279/25904/4849/29883/8738/29980/146956/54465/348654/4436/2956/80198/8883/4998/5111/5591/5781/5883/5934/6118/51347/9984/8914/11073/7157/57646/7508	32
GO:0042445	hormone metabolic process	0.480478	1	0.981022	30/59272/231/8854/405/476/10159/25825/83539/1312/120227/84649/1717/1734/53905/2232/2672/3077/3294/3295/3416/9227/7849/5037/10891/5781/51109/6715/79644/10273/6934/55809	32
GO:0001756	somitogenesis	0.481592	1	0.981022	8854/23242/57669/54626/2648/4040/9968/55897/54475/23509/5591/4089/7474	13
GO:0016101	diterpenoid metabolic process	0.481592	1	0.981022	128/8854/224/285440/84649/2817/221914/3339/9227/222236/51109/6382/6715	13
GO:0090398	cellular senescence	0.481592	1	0.981022	83596/1021/3845/10135/10783/4976/5580/5591/55170/5933/7014/7157/51384	13
GO:0045732	positive regulation of protein catabolic process	0.482069	1	0.981022	8754/9870/7917/28952/1453/1457/1601/55070/7430/11124/116224/2629/2729/26088/3416/3949/64110/4478/255738/144165/5747/5962/79589/9604/255488/9810/152503/6642/9655/6662/10273/6811/7341/28951/29978/8078/55823/51160/55737/7474/11059	41
GO:0003161	cardiac conduction system development	0.483058	1	0.981022	11149/1829/55897	3
GO:0003422	growth plate cartilage morphogenesis	0.483058	1	0.981022	1690/1303/64856	3
GO:0006089	lactate metabolic process	0.483058	1	0.981022	728294/3939/25953	3
GO:0006590	thyroid hormone generation	0.483058	1	0.981022	1734/53905/7849	3
GO:0007617	mating behavior	0.483058	1	0.981022	351/552/3074	3
GO:0010766	negative regulation of sodium ion transport	0.483058	1	0.981022	817/255738/27347	3
GO:0010839	negative regulation of keratinocyte proliferation	0.483058	1	0.981022	135228/27152/5796	3
GO:0010870	positive regulation of receptor biosynthetic process	0.483058	1	0.981022	3066/10013/22937	3
GO:0019042	viral latency	0.483058	1	0.981022	3981/11168/7520	3
GO:0019081	viral translation	0.483058	1	0.981022	8562/8664/5725	3
GO:0031280	negative regulation of cyclase activity	0.483058	1	0.981022	10142/2550/2773	3
GO:0031442	positive regulation of mRNA 3'-end processing	0.483058	1	0.981022	79577/4686/22916	3
GO:0031581	hemidesmosome assembly	0.483058	1	0.981022	667/3691/3861	3
GO:0032536	regulation of cell projection size	0.483058	1	0.981022	7430/5357/7504	3
GO:0033008	positive regulation of mast cell activation involved in immune response	0.483058	1	0.981022	9846/8723/6850	3
GO:0033169	histone H3-K9 demethylation	0.483058	1	0.981022	55806/23028/23081	3
GO:0035723	interleukin-15-mediated signaling pathway	0.483058	1	0.981022	3716/23236/6464	3
GO:0038065	collagen-activated signaling pathway	0.483058	1	0.981022	780/6850/84959	3
GO:0042447	hormone catabolic process	0.483058	1	0.981022	30/3416/6715	3
GO:0042559	pteridine-containing compound biosynthetic process	0.483058	1	0.981022	471/4522/10588	3
GO:0042738	exogenous drug catabolic process	0.483058	1	0.981022	120227/29785/113612	3
GO:0043249	erythrocyte maturation	0.483058	1	0.981022	2068/28982/9991	3
GO:0043306	positive regulation of mast cell degranulation	0.483058	1	0.981022	9846/8723/6850	3
GO:0044827	modulation by host of viral genome replication	0.483058	1	0.981022	3312/9218/64848	3
GO:0045064	T-helper 2 cell differentiation	0.483058	1	0.981022	301/5590/9655	3
GO:0046037	GMP metabolic process	0.483058	1	0.981022	84433/1739/8833	3
GO:0046500	S-adenosylmethionine metabolic process	0.483058	1	0.981022	58478/27430/10400	3
GO:0048311	mitochondrion distribution	0.483058	1	0.981022	2648/4534/4976	3
GO:0048799	animal organ maturation	0.483058	1	0.981022	8854/196527/5364	3
GO:0048934	peripheral nervous system neuron differentiation	0.483058	1	0.981022	4915/9480/861	3
GO:0048935	peripheral nervous system neuron development	0.483058	1	0.981022	4915/9480/861	3
GO:0050665	hydrogen peroxide biosynthetic process	0.483058	1	0.981022	1497/53905/2534	3
GO:0050774	negative regulation of dendrite morphogenesis	0.483058	1	0.981022	26052/3397/5530	3
GO:0050872	white fat cell differentiation	0.483058	1	0.981022	1487/5468/79718	3
GO:0051503	adenine nucleotide transport	0.483058	1	0.981022	284439/9197/84912	3
GO:0051957	positive regulation of amino acid transport	0.483058	1	0.981022	18/59272/552	3
GO:0051988	regulation of attachment of spindle microtubules to kinetochore	0.483058	1	0.981022	1894/55920/10615	3
GO:0060117	auditory receptor cell development	0.483058	1	0.981022	4647/84189/11078	3
GO:0060391	positive regulation of SMAD protein signal transduction	0.483058	1	0.981022	1601/142/4089	3
GO:0060850	regulation of transcription involved in cell fate commitment	0.483058	1	0.981022	4825/7026/5468	3
GO:0061318	renal filtration cell differentiation	0.483058	1	0.981022	28999/9863/7490	3
GO:0070193	synaptonemal complex organization	0.483058	1	0.981022	192670/7917/10388	3
GO:0070202	regulation of establishment of protein localization to chromosome	0.483058	1	0.981022	10575/10574/55135	3
GO:0070203	regulation of establishment of protein localization to telomere	0.483058	1	0.981022	10575/10574/55135	3
GO:0070525	tRNA threonylcarbamoyladenosine metabolic process	0.483058	1	0.981022	64172/54802/55006	3
GO:0070669	response to interleukin-2	0.483058	1	0.981022	3716/6464/6850	3
GO:0070875	positive regulation of glycogen metabolic process	0.483058	1	0.981022	208/90673/10580	3
GO:0071350	cellular response to interleukin-15	0.483058	1	0.981022	3716/23236/6464	3
GO:0072044	collecting duct development	0.483058	1	0.981022	231/9231/7849	3
GO:0072112	glomerular visceral epithelial cell differentiation	0.483058	1	0.981022	28999/9863/7490	3
GO:0090141	positive regulation of mitochondrial fission	0.483058	1	0.981022	54708/65018/55737	3
GO:0090646	mitochondrial tRNA processing	0.483058	1	0.981022	9692/54802/55006	3
GO:1901017	negative regulation of potassium ion transmembrane transporter activity	0.483058	1	0.981022	10008/27347/7341	3
GO:1902001	fatty acid transmembrane transport	0.483058	1	0.981022	208/1374/788	3
GO:1902259	regulation of delayed rectifier potassium channel activity	0.483058	1	0.981022	10008/9722/7341	3
GO:1902285	semaphorin-plexin signaling pathway involved in neuron projection guidance	0.483058	1	0.981022	8828/5364/23129	3
GO:1902547	regulation of cellular response to vascular endothelial growth factor stimulus	0.483058	1	0.981022	147372/967/64094	3
GO:1903729	regulation of plasma membrane organization	0.483058	1	0.981022	2934/5580/6456	3
GO:1905383	protein localization to presynapse	0.483058	1	0.981022	3800/5874/7014	3
GO:1990000	amyloid fibril formation	0.483058	1	0.981022	351/2934/3949	3
GO:1990173	protein localization to nucleoplasm	0.483058	1	0.981022	10575/10574/55135	3
GO:2000042	negative regulation of double-strand break repair via homologous recombination	0.483058	1	0.981022	64110/55010/55183	3
GO:0000045	autophagosome assembly	0.484208	1	0.981022	9776/22863/84938/83460/23710/8100/90678/4534/8131/55968/65018/51715/6048/440026/29978/9706/11152/56270/55062	19
GO:0030183	B cell differentiation	0.484208	1	0.981022	6868/286410/596/84433/112616/55619/55846/3688/56262/4066/4436/79840/5336/23228/5591/5795/6670/6850/6929	19
GO:2001257	regulation of cation channel activity	0.485036	1	0.981022	144245/306/351/782/805/817/823/1612/1739/1756/8291/10681/10008/4208/9722/5031/65018/5336/10891/6717/6786/7341	22
GO:0000910	cytokinesis	0.486632	1	0.981022	10096/311/675/805/994/990/55165/5119/92421/11113/116840/1894/9700/3619/10112/9585/24137/80179/51203/10015/30849/5586/8766/84440/23157/10801/112574/84501/10617/6840/84936	31
GO:0001659	temperature homeostasis	0.486632	1	0.981022	18/57406/37/55856/2180/6868/7840/4849/1734/85440/79813/79071/2271/79068/2628/3397/23028/283455/3910/222236/7376/8473/10400/23228/10891/5564/6319/376497/6778/6850/9658	31
GO:0006611	protein export from nucleus	0.487285	1	0.981022	8086/3267/10768/22794/26097/29894/51692/10898/51496/10212/9775/4686/22916/4869/57122/55746/9631/79023/348995/79902/5494/5781/8498/29890/81929/6426/6428/6431/92335/55437/6830/6934/9984/57187/7157/7248/11260	37
GO:0001937	negative regulation of endothelial cell proliferation	0.488432	1	0.981022	9255/4208/4763/7026/11235/5468	6
GO:0006739	NADP metabolic process	0.488432	1	0.981022	9563/3417/4200/133686/6888/7086	6
GO:0042554	superoxide anion generation	0.488432	1	0.981022	26574/53905/2773/2950/5580/6850	6
GO:0048873	homeostasis of number of cells within a tissue	0.488432	1	0.981022	596/2271/3845/5781/6662/51542	6
GO:0060674	placenta blood vessel development	0.488432	1	0.981022	5594/7026/50814/58495/113026/6692	6
GO:0090322	regulation of superoxide metabolic process	0.488432	1	0.981022	26574/2773/2950/5580/6850/23334	6
GO:0032722	positive regulation of chemokine production	0.490312	1	0.981022	6868/1436/3570/4023/57506/4282/29108/7098/7474	9
GO:0046503	glycerolipid catabolic process	0.490312	1	0.981022	7920/57406/1373/221955/3949/4023/5321/57104/10908	9
GO:1904591	positive regulation of protein import	0.490312	1	0.981022	999/983/55929/1894/3728/5594/57506/5580/7545	9
GO:0042632	cholesterol homeostasis	0.491287	1	0.981022	20/84649/2053/2264/3949/26119/4023/7376/255738/22913/6721/158219	12
GO:0043666	regulation of phosphoprotein phosphatase activity	0.492542	1	0.981022	91272/805/116224/3486/3551/9863/84930/4249/94274/9858/221908/5510/84687/5518/5523/28227/11123/9475/8036/57181/7248	21
GO:0051495	positive regulation of cytoskeleton organization	0.493138	1	0.981022	10096/10142/55160/10552/10109/55971/274/55755/57175/23191/1739/2041/342184/2934/9026/3397/10300/79768/22998/1902/10787/4771/55968/5058/25886/84722/5829/29108/5879/23221/9475/285590/10615/84501/7016/7248/7408/9948/7456	39
GO:0017038	protein import	0.498875	1	0.981022	55750/347/999/983/9702/55929/1894/3312/51194/10527/10526/55705/3728/3836/3837/3920/83752/5594/57506/4763/57122/55746/9631/79902/5195/5824/8504/5190/5569/5530/144165/5580/51715/473/10073/6850/7249/7545	38
GO:0060047	heart contraction	0.498875	1	0.981022	59272/10768/10142/476/489/552/274/11149/805/817/1525/1739/1756/1824/1829/2548/2740/23171/3709/3728/10008/3757/9722/9631/8654/5037/5318/10848/55328/6548/6720/6717/6426/6786/7341/6870/157378/7136	38
GO:0050792	regulation of viral process	0.49929	1	0.981022	302/596/55337/92421/29883/2934/222537/3312/3609/23367/57506/11043/93343/5091/5586/25833/10450/6597/6598/8724/6667/6733/6780/6882/6895/7023/10475/117854/7251/9218/79720/64848	32
GO:0048659	smooth muscle cell proliferation	0.499782	1	0.981022	10257/231/347/1312/1786/2263/2773/2950/3486/3570/3611/26119/4208/4331/4602/10135/4854/5031/5058/80310/5468/10891/5591/6502/6934/7520	26
GO:0106106	cold-induced thermogenesis	0.499782	1	0.981022	57406/55856/2180/6868/7840/4849/1734/85440/79813/79071/2271/2628/3397/23028/283455/3910/7376/8473/10400/23228/10891/5564/6319/6778/6850/9658	26
GO:0120161	regulation of cold-induced thermogenesis	0.499782	1	0.981022	57406/55856/2180/6868/7840/4849/1734/85440/79813/79071/2271/2628/3397/23028/283455/3910/7376/8473/10400/23228/10891/5564/6319/6778/6850/9658	26
GO:0001935	endothelial cell proliferation	0.500069	1	0.981022	6868/55109/9255/8854/405/659/1739/8291/9982/3148/4017/4208/4763/7026/8828/11235/5291/5468/5587/25865/5613/6667/7474	23
GO:0006900	vesicle budding from membrane	0.500394	1	0.981022	302/8546/1453/26052/54874/2801/64083/55204/399687/5584/89866/10484/22872/25956/5265/8724/6811/83696/8615/9218	20
GO:0007259	JAK-STAT cascade	0.500394	1	0.981022	231/29883/1436/55250/2534/3066/3454/3455/3570/4771/10464/5518/5770/11137/8651/9655/10617/55620/6773/7132	20
GO:0031109	microtubule polymerization or depolymerization	0.500394	1	0.981022	10142/55755/55125/9793/25999/1453/2801/10013/10300/11004/10982/4281/5058/84722/5879/6904/11076/10844/27229/85378	20
GO:0008645	hexose transmembrane transport	0.500771	1	0.981022	208/26060/79058/9847/718/11132/25999/5584/5781/154091/114134/11182/10580/6272/252983/7248/7525	17
GO:0043255	regulation of carbohydrate biosynthetic process	0.501223	1	0.981022	208/160/84649/10447/2648/8473/5031/5164/283871/5465/10891/90673/84912/10580	14
GO:0043507	positive regulation of JUN kinase activity	0.501223	1	0.981022	28988/1856/1857/5609/7786/4216/9064/6885/5058/5770/6850/51347/23043/7474	14
GO:0032206	positive regulation of telomere maintenance	0.50179	1	0.981022	65057/546/10575/10574/79618/5609/4216/5594/5073/25913/7520	11
GO:0032922	circadian regulation of gene expression	0.50179	1	0.981022	1453/3066/9500/10135/10499/8473/5465/10891/5501/10419/463	11
GO:0000768	syncytium formation by plasma membrane fusion	0.502549	1	0.981022	8754/824/135228/30846/26509/5230/9644/85461	8
GO:0001960	negative regulation of cytokine-mediated signaling pathway	0.502549	1	0.981022	114769/29883/2950/11213/8996/7376/5468/59307	8
GO:0031294	lymphocyte costimulation	0.502549	1	0.981022	84433/51293/1445/2534/5058/5781/5879/7525	8
GO:0032330	regulation of chondrocyte differentiation	0.502549	1	0.981022	302/2734/4017/4094/5915/6660/6662/7483	8
GO:0051293	establishment of spindle localization	0.502549	1	0.981022	55755/9700/3837/3993/55968/51203/84501/9183	8
GO:0071548	response to dexamethasone	0.502549	1	0.981022	1373/1789/2629/5106/5111/64754/6715/7023	8
GO:0072348	sulfur compound transport	0.502549	1	0.981022	1497/56262/55144/115019/9197/84912/148641/6533	8
GO:0140253	cell-cell fusion	0.502549	1	0.981022	8754/824/135228/30846/26509/5230/9644/85461	8
GO:2000401	regulation of lymphocyte migration	0.502549	1	0.981022	102/6868/347/351/4478/29108/27347/7474	8
GO:2000772	regulation of cellular senescence	0.502549	1	0.981022	83596/1021/3845/10135/10783/5591/5933/7014	8
GO:0000303	response to superoxide	0.503681	1	0.981022	54936/9973/5052/6649/23334	5
GO:0001975	response to amphetamine	0.503681	1	0.981022	41/3066/5530/26575/1787	5
GO:0003016	respiratory system process	0.503681	1	0.981022	128/79068/2548/3714/92170	5
GO:0032469	endoplasmic reticulum calcium ion homeostasis	0.503681	1	0.981022	351/596/817/5910/7009	5
GO:0032958	inositol phosphate biosynthetic process	0.503681	1	0.981022	51447/3707/5031/5336/23262	5
GO:0043984	histone H4-K16 acetylation	0.503681	1	0.981022	672/284058/84148/10445/8473	5
GO:0044068	modulation by symbiont of host cellular process	0.503681	1	0.981022	10898/3685/3836/3837/9218	5
GO:0045736	negative regulation of cyclin-dependent protein serine/threonine kinase activity	0.503681	1	0.981022	124790/10527/4221/7026/7023	5
GO:0046596	regulation of viral entry into host cell	0.503681	1	0.981022	2934/222537/11043/8724/10475	5
GO:0046885	regulation of hormone biosynthetic process	0.503681	1	0.981022	405/476/2672/10891/55809	5
GO:0061900	glial cell activation	0.503681	1	0.981022	351/25825/3949/10135/7098	5
GO:0086011	membrane repolarization during action potential	0.503681	1	0.981022	476/1739/10008/3757/9722	5
GO:0090314	positive regulation of protein targeting to membrane	0.503681	1	0.981022	208/9847/2064/2534/5058	5
GO:1902991	regulation of amyloid precursor protein catabolic process	0.503681	1	0.981022	10347/351/274/2319/9475	5
GO:2000171	negative regulation of dendrite development	0.503681	1	0.981022	26052/3066/3397/5530/5802	5
GO:2001171	positive regulation of ATP biosynthetic process	0.503681	1	0.981022	405/5207/65018/10891/5563	5
GO:0006633	fatty acid biosynthetic process	0.506944	1	0.981022	171586/37/47/55902/240/301/552/672/60481/79071/2053/3992/4023/4048/27349/4282/23417/4706/7376/10464/5563/5564/22937/6319/79966	25
GO:0046683	response to organophosphorus	0.507711	1	0.981022	10142/351/682/1080/1373/54675/53905/29904/7430/3709/23028/3939/1902/4724/5031/5037/5207/5983/6382/6715/6720/7490	22
GO:0061053	somite development	0.509764	1	0.981022	8854/23242/57669/54626/2648/4040/9968/55897/4522/54475/55746/23509/5523/5591/4089/7474	16
GO:0072332	intrinsic apoptotic signaling pathway by p53 class mediator	0.509764	1	0.981022	7917/596/83596/624/666/29965/1870/23028/4282/4436/5164/64065/23612/29108/7157/57646	16
GO:0031016	pancreas development	0.511232	1	0.981022	8854/301/55036/1021/3170/3570/4221/10232/4825/9480/6662/6934/7474	13
GO:0042306	regulation of protein import into nucleus	0.511232	1	0.981022	347/999/983/55929/1894/3728/5594/57506/4763/5569/5580/51715/7545	13
GO:0035306	positive regulation of dephosphorylation	0.513261	1	0.981022	805/2629/9863/4208/65018/5510/5580/5725/57181/6609	10
GO:0036092	phosphatidylinositol-3-phosphate biosynthetic process	0.513261	1	0.981022	2263/2264/9896/2549/9846/3631/5288/5291/30849/5781	10
GO:0051384	response to glucocorticoid	0.514383	1	0.981022	21/8754/210/301/306/552/596/1373/1515/1789/2629/2720/2950/3845/5066/5106/5111/5037/5207/6382/64754/6715/6752/7023	24
GO:0006361	transcription initiation from RNA polymerase I promoter	0.516391	1	0.981022	902/2068/2968/4331/6597/6598/9013	7
GO:0009452	7-methylguanosine RNA capping	0.516391	1	0.981022	902/2068/2962/2968/4331/4686/22916	7
GO:0010765	positive regulation of sodium ion transport	0.516391	1	0.981022	81/10768/1756/23171/5318/6548/54997	7
GO:0014075	response to amine	0.516391	1	0.981022	41/983/1373/3066/5530/26575/1787	7
GO:0032801	receptor catabolic process	0.516391	1	0.981022	302/160/163/823/255738/30849/5770	7
GO:0035176	social behavior	0.516391	1	0.981022	6310/552/23152/54584/5108/5532/23230	7
GO:0036260	RNA capping	0.516391	1	0.981022	902/2068/2962/2968/4331/4686/22916	7
GO:0042987	amyloid precursor protein catabolic process	0.516391	1	0.981022	10347/102/351/274/1201/2319/9475	7
GO:0043030	regulation of macrophage activation	0.516391	1	0.981022	351/3735/3949/4282/399687/9867/7474	7
GO:0045684	positive regulation of epidermis development	0.516391	1	0.981022	9555/55506/4831/58495/5583/8717/7474	7
GO:0048806	genitalia development	0.516391	1	0.981022	4040/5781/6715/10388/7301/7474/7490	7
GO:0051443	positive regulation of ubiquitin-protein transferase activity	0.516391	1	0.981022	54165/55208/2801/51438/84930/65018/10273	7
GO:0051703	intraspecies interaction between organisms	0.516391	1	0.981022	6310/552/23152/54584/5108/5532/23230	7
GO:0098534	centriole assembly	0.516391	1	0.981022	672/26005/55755/116840/2648/4869/152185	7
GO:2000826	regulation of heart morphogenesis	0.516391	1	0.981022	90/659/2138/55897/54903/4089/6662	7
GO:0006626	protein targeting to mitochondrion	0.517288	1	0.981022	55750/9049/9776/8314/1459/89781/10075/79778/4285/9520/65018/23203/9512/58480/10055/6720/6721/55823	18
GO:0021510	spinal cord development	0.519313	1	0.981022	86/2068/81544/3218/27152/266727/9968/4763/4825/26227/58155/5802/6715/55906/7545	15
GO:0010770	positive regulation of cell morphogenesis involved in differentiation	0.520526	1	0.981022	23394/10109/659/23191/1793/80005/29904/1946/3611/3897/23499/1954/91663/4739/9423/4915/23363/4976/5058/5364/23129/8766/5879/10494/11078/347733	26
GO:1903522	regulation of blood circulation	0.521067	1	0.981022	59272/10768/10142/476/478/489/552/624/274/659/11149/805/817/1525/1739/1756/9732/80005/1824/1829/2548/2740/23171/3709/3728/10008/3757/9722/9631/8654/5037/5318/55328/6548/6720/6717/6786/7341/6870/157378	40
GO:0032024	positive regulation of insulin secretion	0.522015	1	0.981022	18/11132/1080/2746/2752/25924/4825/5213/5532/6717/55638/6934	12
GO:0055092	sterol homeostasis	0.522015	1	0.981022	20/84649/2053/2264/3949/26119/4023/7376/255738/22913/6721/158219	12
GO:0001522	pseudouridine synthesis	0.522375	1	0.981022	150962/126789/285367/26995	4
GO:0006688	glycosphingolipid biosynthetic process	0.522375	1	0.981022	8705/2583/256435/7368	4
GO:0007221	positive regulation of transcription of Notch receptor target	0.522375	1	0.981022	9787/84441/4854/23129	4
GO:0008535	respiratory chain complex IV assembly	0.522375	1	0.981022	28958/493753/1355/285521	4
GO:0009068	aspartate family amino acid catabolic process	0.522375	1	0.981022	51166/10157/2639/89874	4
GO:0010880	regulation of release of sequestered calcium ion into cytosol by sarcoplasmic reticulum	0.522375	1	0.981022	805/817/1756/6717	4
GO:0019054	modulation by virus of host process	0.522375	1	0.981022	10898/3836/3837/9218	4
GO:0019934	cGMP-mediated signaling	0.522375	1	0.981022	23394/50940/5573/10900	4
GO:0021680	cerebellar Purkinje cell layer development	0.522375	1	0.981022	16/8925/4669/473	4
GO:0030397	membrane disassembly	0.522375	1	0.981022	9133/983/10783/7443	4
GO:0032228	regulation of synaptic transmission, GABAergic	0.522375	1	0.981022	3845/4763/11188/23228	4
GO:0032733	positive regulation of interleukin-10 production	0.522375	1	0.981022	4179/10464/5590/29108	4
GO:0032968	positive regulation of transcription elongation from RNA polymerase II promoter	0.522375	1	0.981022	23476/79577/2962/6830	4
GO:0033688	regulation of osteoblast proliferation	0.522375	1	0.981022	596/2263/3685/5364	4
GO:0035089	establishment of apical/basal cell polarity	0.522375	1	0.981022	4478/4983/5584/7474	4
GO:0042135	neurotransmitter catabolic process	0.522375	1	0.981022	18/7915/1312/23446	4
GO:0042590	antigen processing and presentation of exogenous peptide antigen via MHC class I	0.522375	1	0.981022	3551/8517/3685/3693	4
GO:0043501	skeletal muscle adaptation	0.522375	1	0.981022	818/9569/10891/5530	4
GO:0043951	negative regulation of cAMP-mediated signaling	0.522375	1	0.981022	64784/1902/50940/5140	4
GO:0045324	late endosome to vacuole transport	0.522375	1	0.981022	5119/30849/84313/51160	4
GO:0045761	regulation of adenylate cyclase activity	0.522375	1	0.981022	10142/2550/2773/4763	4
GO:0045830	positive regulation of isotype switching	0.522375	1	0.981022	4436/2956/55183/6778	4
GO:0048679	regulation of axon regeneration	0.522375	1	0.981022	29956/5792/5802/8428	4
GO:0051081	nuclear envelope disassembly	0.522375	1	0.981022	9133/983/10783/7443	4
GO:0051446	positive regulation of meiotic cell cycle	0.522375	1	0.981022	994/23236/7474/64848	4
GO:0055083	monovalent inorganic anion homeostasis	0.522375	1	0.981022	2264/6558/57468/9213	4
GO:0060039	pericardium development	0.522375	1	0.981022	4040/23322/7474/7490	4
GO:0060216	definitive hemopoiesis	0.522375	1	0.981022	3213/4066/23543/6670	4
GO:0060396	growth hormone receptor signaling pathway	0.522375	1	0.981022	55777/5747/5770/5829	4
GO:0060716	labyrinthine layer blood vessel development	0.522375	1	0.981022	5594/50814/58495/113026	4
GO:0070528	protein kinase C signaling	0.522375	1	0.981022	23171/91663/5590/7474	4
GO:0070723	response to cholesterol	0.522375	1	0.981022	20/1605/3157/4040	4
GO:0071378	cellular response to growth hormone stimulus	0.522375	1	0.981022	55777/5747/5770/5829	4
GO:0090103	cochlea morphogenesis	0.522375	1	0.981022	1856/2138/6662/7474	4
GO:1901071	glucosamine-containing compound metabolic process	0.522375	1	0.981022	8534/56548/10020/140838	4
GO:1902003	regulation of amyloid-beta formation	0.522375	1	0.981022	10347/351/274/9475	4
[truncated: 2,896 more rows]

## Sheet: GO_M2
ID	Description	pvalue	p.adjust	qvalue	geneID	Count
GO:0006614	SRP-dependent cotranslational protein targeting to membrane	1.70682e-10	4.70727e-07	4.70727e-07	6135/6136/6137/23521/6138/6141/6144/6146/6154/6157/6158/6159/6122/6156/6161/6164/25873/6169/6170/6125/6128/6129/6130/6133/6175/6181/6204/6206/6207/6208/6209/6224/6228/6229/6230/6233/6234/6235/6188/6189/6193/6194/6203/6726/6747/7311	46
GO:0006613	cotranslational protein targeting to membrane	1.93238e-10	4.70727e-07	4.70727e-07	6135/6136/6137/23521/6138/6141/6144/6146/6154/6157/6158/6159/6122/6156/6161/6164/25873/6169/6170/6125/6128/6129/6130/6133/6175/6181/6204/6206/6207/6208/6209/6224/6228/6229/6230/6233/6234/6235/6188/6189/6193/6194/6203/6726/6745/6747/7311	47
GO:0045047	protein targeting to ER	1.41833e-09	2.30337e-06	2.30337e-06	29082/6135/6136/6137/23521/6138/6141/6144/6146/6154/6157/6158/6159/6122/6156/6161/6164/25873/6169/6170/6125/6128/6129/6130/6133/6175/6181/6204/6206/6207/6208/6209/6224/6228/6229/6230/6233/6234/6235/6188/6189/6193/6194/6203/23480/6726/6747/7311	48
GO:0072599	establishment of protein localization to endoplasmic reticulum	5.22754e-09	5.36343e-06	5.36343e-06	29082/6135/6136/6137/23521/6138/6141/6144/6146/6154/6157/6158/6159/6122/6156/6161/6164/25873/6169/6170/6125/6128/6129/6130/6133/6175/6181/6204/6206/6207/6208/6209/6224/6228/6229/6230/6233/6234/6235/6188/6189/6193/6194/6203/23480/6726/6747/7311	48
GO:0000184	nuclear-transcribed mRNA catabolic process, nonsense-mediated decay	5.50434e-09	5.36343e-06	5.36343e-06	167227/9704/4116/26986/9939/6135/6136/6137/23521/6138/6141/6144/6146/6154/6157/6158/6159/6122/6156/6161/6164/25873/6169/6170/6125/6128/6129/6130/6133/6175/6181/6204/6206/6207/6208/6209/6224/6228/6229/6230/6233/6234/6235/6188/6189/6193/6194/6203/79048/7311/65110	51
GO:0070972	protein localization to endoplasmic reticulum	1.37327e-07	0.00011151	0.00011151	287/29082/11014/64714/6135/6136/6137/23521/6138/6141/6144/6146/6154/6157/6158/6159/6122/6156/6161/6164/25873/6169/6170/6125/6128/6129/6130/6133/6175/6181/6204/6206/6207/6208/6209/6224/6228/6229/6230/6233/6234/6235/6188/6189/6193/6194/6203/23480/6726/6747/7311/337867	52
GO:0006612	protein targeting to membrane	7.3599e-07	0.000512249	0.000512249	134/784/29082/11261/10519/51024/3265/9270/3753/54471/5174/51762/6135/6136/6137/23521/6138/6141/6144/6146/6154/6157/6158/6159/6122/6156/6161/6164/25873/6169/6170/6125/6128/6129/6130/6133/6175/6181/6204/6206/6207/6208/6209/6224/6228/6229/6230/6233/6234/6235/6188/6189/6193/6194/6203/6726/6745/6747/7311/84885/55625	61
GO:0000956	nuclear-transcribed mRNA catabolic process	8.92019e-07	0.00054324	0.00054324	7832/167227/9704/22894/27257/27258/25804/23658/11157/51690/4116/115024/26986/9924/5436/9939/6135/6136/6137/23521/6138/6141/6144/6146/6154/6157/6158/6159/6122/6156/6161/6164/25873/6169/6170/6125/6128/6129/6130/6133/6175/6181/6204/6206/6207/6208/6209/6224/6228/6229/6230/6233/6234/6235/6188/6189/6193/6194/6203/79048/27327/23112/57690/10140/7311/65110/54464	67
GO:0006413	translational initiation	2.11359e-06	0.00114416	0.00114416	1618/5611/9451/1939/8894/1968/27335/1975/1982/2733/3315/28985/57409/26986/5436/5499/6135/6136/6137/23521/6138/6141/6144/6146/6154/6157/6158/6159/6122/6156/6161/6164/25873/6169/6170/6125/6128/6129/6130/6133/6175/6181/6204/6206/6207/6208/6209/6224/6228/6229/6230/6233/6234/6235/6188/6189/6193/6194/6203/6256/7311/127933/51441	63
GO:0010257	NADH dehydrogenase complex assembly	0.000142272	0.0630137	0.0630137	55744/55572/126328/55967/51079/4695/4696/4698/4700/4701/4704/91942/137682/4716/54539/4709/4710/4711/4717/4718/374291/29090/55863	23
GO:0032981	mitochondrial respiratory chain complex I assembly	0.000142272	0.0630137	0.0630137	55744/55572/126328/55967/51079/4695/4696/4698/4700/4701/4704/91942/137682/4716/54539/4709/4710/4711/4717/4718/374291/29090/55863	23
GO:0009952	anterior/posterior pattern specification	0.000358422	0.11914	0.11914	6790/8313/56033/652/2186/7832/1044/286204/10683/2019/2253/27023/10818/10220/2719/55502/23493/3206/3207/3202/3204/3215/3217/3219/3229/3221/3223/3224/3225/3236/51176/4222/57534/4487/85407/4838/130497/5075/56983/6045/6496/23648/6926/6911/6939/163589/10959/10194/7289/7482/7516/7528	52
GO:0000028	ribosomal small subunit assembly	0.00036099	0.11914	0.11914	29777/64963/6169/6204/6208/6209/51065/6234/6193	9
GO:0033108	mitochondrial respiratory chain complex assembly	0.000363738	0.11914	0.11914	55744/90639/116228/55572/83943/126328/55967/51079/4695/4696/4698/4700/4701/4704/91942/137682/4716/54539/4709/4710/4711/4717/4718/374291/84275/29090/55863/84300/7381	29
GO:0006335	DNA replication-dependent nucleosome assembly	0.000391265	0.11914	0.11914	8520/8350/8351/8353/8968/8357/8354/8356/8366/8367/8361/8294/8363/5928	14
GO:0034723	DNA replication-dependent nucleosome organization	0.000391265	0.11914	0.11914	8520/8350/8351/8353/8968/8357/8354/8356/8366/8367/8361/8294/8363/5928	14
GO:0072176	nephric duct development	0.00047583	0.136367	0.136367	54806/652/2043/2045/2719/130497/5076/7481	8
GO:0000183	chromatin silencing at rDNA	0.000688404	0.181757	0.181757	11176/8350/8351/8353/8968/8357/8354/8356/8366/8367/8361/8294/8363/22933/8467	15
GO:0086009	membrane repolarization	0.000708822	0.181757	0.181757	287/482/776/781/784/857/3753/9992/23704/30819/3759/3760/6324/6330/6331/7531	16
GO:0060306	regulation of membrane repolarization	0.000976968	0.236383	0.236383	287/776/781/784/857/3753/9992/23704/3759/6324/6330/6331/7531	13
GO:0003341	cilium movement	0.00103614	0.236383	0.236383	55130/115948/85478/123872/56171/25911/92749/54768/55582/8195/5991/345895/150483/79819	14
GO:0035082	axoneme assembly	0.00106741	0.236383	0.236383	55130/115948/85478/123872/56171/83544/92749/54768/9148/50487/94137/89765/345895/79582/26140/51364	16
GO:0010881	regulation of cardiac muscle contraction by regulation of the release of sequestered calcium ion	0.00115107	0.243827	0.243827	287/801/808/1193/2281/2946/5566/6546	8
GO:0002181	cytoplasmic translation	0.00148941	0.295475	0.295475	64506/80315/1939/1968/27335/1975/51182/152789/28985/6135/23521/6138/6141/6154/51121/6159/6156/6161/25873/6169/6170/6128/6133/6175/6228/6234/6235/51389/8531/51441	30
GO:0051290	protein heterotetramerization	0.00151619	0.295475	0.295475	8350/8351/8353/8968/8357/8354/8356/8366/8367/8361/8294/8363/3848/22871/53371/57107/6281	17
GO:0072178	nephric duct morphogenesis	0.00159182	0.298283	0.298283	54806/652/2043/2045/2719/130497/5076	7
GO:0006941	striated muscle contraction	0.00172046	0.310448	0.310448	134/287/384/113246/776/781/801/808/857/1193/2257/2281/2946/9456/3753/9992/23704/3759/3760/10324/4151/4608/4634/4635/1482/4842/5142/5290/5566/6324/6330/6331/6546/51086/7139/7140/7168/7423	38
GO:1901685	glutathione derivative metabolic process	0.0019948	0.331658	0.331658	2938/2939/2941/373156/2946/119391/2952/2954/4257/4258	10
GO:1901687	glutathione derivative biosynthetic process	0.0019948	0.331658	0.331658	2938/2939/2941/373156/2946/119391/2952/2954/4257/4258	10
GO:2001257	regulation of cation channel activity	0.00204223	0.331658	0.331658	6833/287/781/784/801/808/857/1193/1742/2257/2280/2281/8811/2946/9456/3746/3753/9992/23704/30819/54800/219527/22871/4842/4923/5142/8398/5566/161253/8787/729993/6769/342667	33
GO:1904062	regulation of cation transmembrane transport	0.0024133	0.367714	0.367714	6833/287/375/482/51297/776/781/784/799/801/808/857/11261/1193/1742/2257/2280/2281/5349/53828/8811/2852/2946/57817/9456/3596/3746/3753/9992/23704/30819/3759/54800/219527/4067/22871/4842/4923/130497/5142/5170/5174/8398/5566/5777/161253/9104/8787/6324/6330/6331/729993/64924/6546/6769/342667/7114/7220/65267/65266/7531	61
GO:0019372	lipoxygenase pathway	0.0024152	0.367714	0.367714	239/246/247/2876/2879/3248/50487/5446	8
GO:1904064	positive regulation of cation transmembrane transport	0.00255068	0.376573	0.376573	6833/287/375/482/781/784/799/801/808/11261/8811/2852/2946/3596/3746/3753/9992/3759/219527/4842/4923/5170/5174/9104/8787/6769/342667/7114/7220/65267/65266	31
GO:0060048	cardiac muscle contraction	0.00278968	0.385779	0.385779	134/287/776/781/801/808/857/1193/2257/2281/2946/3753/9992/23704/3759/3760/4634/4635/1482/4842/5142/5290/5566/6324/6330/6331/6546/51086/7139/7140/7168/7423	32
GO:0035150	regulation of tube size	0.00285058	0.385779	0.385779	1636/134/152/153/348/553/857/1311/1909/2852/2876/3162/3269/3274/3672/9270/27345/3827/8195/4842/4881/4922/8864/5286/8398/5592/6546/6915/10911/57539	30
GO:0050880	regulation of blood vessel size	0.00285058	0.385779	0.385779	1636/134/152/153/348/553/857/1311/1909/2852/2876/3162/3269/3274/3672/9270/27345/3827/8195/4842/4881/4922/8864/5286/8398/5592/6546/6915/10911/57539	30
GO:0046794	transport of virus	0.00301026	0.396377	0.396377	857/858/6993/9397/9972/6233/89870/7311/7514	9
GO:0032412	regulation of ion transmembrane transporter activity	0.00326264	0.403168	0.403168	6833/287/482/776/781/784/801/808/857/11261/1193/1742/2257/2280/2281/5349/53828/8811/2946/9456/3746/3753/9992/23704/30819/54800/219527/22871/4842/4923/130497/5142/5174/8398/5566/161253/9104/8787/6324/6330/729993/6769/342667/7114/65267/65266/7531	47
GO:0021544	subpallium development	0.00338527	0.403168	0.403168	429/64919/26047/1745/1746/2253/93986/152789/8195/79048	10
GO:0042255	ribosome assembly	0.0034331	0.403168	0.403168	29777/65003/55052/64963/140801/6135/6136/6122/6169/6125/6128/6175/6204/6208/6209/51065/6234/6193/84231	19
GO:0009593	detection of chemical stimulus	0.00349721	0.403168	0.403168	9619/765/801/808/1469/51167/30819/27345/4025/23643/22953/5304/284297/7043	14
GO:0086091	regulation of heart rate by cardiac conduction	0.00360319	0.403168	0.403168	287/776/781/857/3753/9992/23704/3759/3760/6324/6330/6331/7531	13
GO:0099622	cardiac muscle cell membrane repolarization	0.00360319	0.403168	0.403168	287/776/781/3753/9992/23704/30819/3759/3760/6324/6330/6331/7531	13
GO:0009954	proximal/distal pattern formation	0.00364109	0.403168	0.403168	56603/1745/1746/2019/2735/3206/3207/3236/4838/130497/5089/6496	12
GO:0051606	detection of stimulus	0.00388948	0.414656	0.414656	9619/134/408/765/784/801/808/79823/55584/1259/1301/1469/8450/51167/6785/2868/30819/27345/4025/23643/8195/64963/4750/9397/50508/4923/23596/22953/5304/27039/9978/92840/6121/6233/6188/284297/6869/7043/7311/57599	40
GO:0098869	cellular oxidant detoxification	0.00391506	0.414656	0.414656	213/241/348/55937/1193/1719/50506/2876/2879/493869/2938/373156/2946/119391/2952/2954/4025/4257/4258/64359/10935/9104/94241	23
GO:0034728	nucleosome organization	0.0044142	0.457574	0.457574	81611/8289/676/64946/55839/10664/1616/8520/3024/3007/3008/3018/8345/8346/85236/8340/8350/8351/8353/8968/8357/8354/8356/8366/8367/8361/8294/8363/92815/128312/55355/4675/54107/5757/5928/6418/29072/8467/6603/6604/6605/144108/10467	43
GO:0003018	vascular process in circulatory system	0.00467695	0.47471	0.47471	1636/134/152/153/284/348/553/857/1311/3579/1909/2852/2876/3162/3269/3274/3672/9270/27345/3827/8195/91807/4842/4881/4922/8864/5286/8398/5592/11156/6546/6915/10911/57539	34
GO:0035296	regulation of tube diameter	0.00534534	0.49491	0.49491	1636/134/152/153/348/553/857/1311/1909/2852/2876/3162/3269/3274/3672/27345/3827/8195/4842/4881/8864/5286/8398/5592/6546/6915/10911/57539	28
GO:0097746	regulation of blood vessel diameter	0.00534534	0.49491	0.49491	1636/134/152/153/348/553/857/1311/1909/2852/2876/3162/3269/3274/3672/27345/3827/8195/4842/4881/8864/5286/8398/5592/6546/6915/10911/57539	28
GO:0044766	multi-organism transport	0.00542259	0.49491	0.49491	857/858/6993/9397/9972/10966/6233/6950/80145/89870/7311/7514	12
GO:1902579	multi-organism localization	0.00542259	0.49491	0.49491	857/858/6993/9397/9972/10966/6233/6950/80145/89870/7311/7514	12
GO:0086011	membrane repolarization during action potential	0.0054462	0.49491	0.49491	781/784/857/3753/9992/23704/30819/3759/3760/7531	10
GO:0070252	actin-mediated cell contraction	0.00548545	0.49491	0.49491	58/134/287/776/781/857/2257/3753/9992/23704/3759/3760/4606/4634/4635/140465/55742/5142/10630/6324/6330/6331/7139/7140/7168/7169	26
GO:0022898	regulation of transmembrane transporter activity	0.00661054	0.570183	0.570183	6833/287/482/776/781/784/801/808/857/11261/1193/1742/2257/2280/2281/5349/53828/8811/2946/9456/3746/3753/9992/23704/30819/54800/219527/22871/4842/4923/130497/5142/5174/8398/5566/161253/9104/8787/6324/6330/729993/6769/342667/7114/65267/65266/7531	47
GO:0051450	myoblast proliferation	0.00689604	0.570183	0.570183	26287/84913/2876/10324/4212/2660/5081	7
GO:0060211	regulation of nuclear-transcribed mRNA poly(A) tail shortening	0.00689604	0.570183	0.570183	7832/26986/5436/27327/23112/57690/10140	7
GO:0060213	positive regulation of nuclear-transcribed mRNA poly(A) tail shortening	0.00689604	0.570183	0.570183	7832/26986/5436/27327/23112/57690/10140	7
GO:0050953	sensory perception of light stimulus	0.00690492	0.570183	0.570183	3983/129880/9478/64072/149461/1259/1301/1280/1545/54567/131118/3257/8195/4693/7101/4942/93145/5076/5306/30062/157506/145226/5959/92840/8787/6094/94137/6121/57096/6425/6496/7078/124590/25806/130557	35
GO:0002027	regulation of heart rate	0.00770087	0.609741	0.609741	153/287/776/781/801/808/857/2281/23493/3753/9992/23704/3759/3760/8620/5566/6324/6330/6331/6546/51086/7168/7531	23
GO:0060964	regulation of gene silencing by miRNA	0.00770087	0.609741	0.609741	652/1994/8087/8350/8351/8353/8968/8357/8354/8356/8366/8367/8361/8294/8363/84944/5432/5436/5437/5439/5440/27327/84872	23
GO:2001258	negative regulation of cation channel activity	0.00783159	0.609741	0.609741	784/801/808/857/1193/2257/2281/2946/3753/9992/23704/161253	12
GO:0086012	membrane depolarization during cardiac muscle cell action potential	0.00788458	0.609741	0.609741	287/776/781/3759/6324/6330/6331/6546	8
GO:0019731	antibacterial humoral response	0.00817708	0.613851	0.613851	51297/8346/85236/25818/4057/8398/84659/6170/6406/6441/10417	11
GO:1903522	regulation of blood circulation	0.00822623	0.613851	0.613851	1636/134/152/153/287/482/491/553/776/781/801/808/857/1193/10699/2258/2281/2775/2946/23493/3269/3274/3708/3753/9992/23704/30819/3759/3760/27345/4634/4635/1482/4842/8620/4881/5142/8864/5566/5732/6324/6330/6331/6546/6915/7067/7068/51086/7139/7168/7220/7531	52
GO:0060972	left/right pattern formation	0.00831572	0.613851	0.613851	54806/200894/123872/25911/2302/51668/55081/1482/6615	9
GO:0061337	cardiac conduction	0.00878756	0.637372	0.637372	287/482/491/776/781/801/808/857/10699/2281/3708/3753/9992/23704/3759/3760/1482/4842/4881/5566/6324/6330/6331/6546/51086/7220/7531	27
GO:0032409	regulation of transporter activity	0.008896	0.637372	0.637372	6833/287/482/776/781/784/801/808/857/11261/1193/1742/2257/2280/2281/5349/53828/8811/2946/9456/3746/3753/9992/23704/30819/154881/54800/219527/22871/4842/4923/130497/5142/5174/8398/5566/161253/9104/8787/6324/6330/729993/6769/342667/9143/7114/65267/65266/7531	49
GO:0007601	visual perception	0.00908926	0.641781	0.641781	3983/129880/9478/64072/149461/1259/1301/1280/1545/54567/131118/3257/8195/4693/7101/4942/93145/5076/5306/30062/157506/145226/5959/92840/8787/6094/94137/6121/57096/6425/6496/7078/25806/130557	34
GO:0006120	mitochondrial electron transport, NADH to ubiquinone	0.00941104	0.650854	0.650854	4695/4696/4697/4698/4700/4701/4704/4716/4709/4710/4711/4717/4718/374291	14
GO:1990748	cellular detoxification	0.00948495	0.650854	0.650854	213/241/348/55937/1193/1719/50506/2876/2879/493869/2938/373156/2946/119391/2952/2954/4025/4257/4258/64359/10935/9104/94241	23
GO:0007605	sensory perception of sound	0.00977373	0.661356	0.661356	501/491/332/776/64072/1032/55584/53405/1301/1302/1280/83715/339768/2260/2876/9455/3753/220074/153562/8195/89797/4693/9381/22953/5077/6169/6507/5172/7068/26517/26520/124590	32
GO:0044406	adhesion of symbiont to host	0.0104653	0.684894	0.684894	51297/2621/3625/131578/4057/6441	6
GO:0051238	sequestering of metal ion	0.0104653	0.684894	0.684894	2495/53940/2512/6278/7780/7782	6
GO:0048705	skeletal system morphogenesis	0.0105433	0.684894	0.684894	257/8313/652/658/1044/1301/81578/1280/1311/56603/1746/1749/2201/8817/2249/2260/2261/1112/158326/3207/3202/3204/3215/3217/3221/3224/3225/3236/3373/54928/4057/8785/4256/4487/4664/4665/579/4838/130497/5075/162466/8575/157506/23314/29072/8879/9496/6939/7043/7067/7289/5212/57599	53
GO:0034767	positive regulation of ion transmembrane transport	0.0109808	0.703924	0.703924	6833/287/375/482/781/784/799/801/808/11261/8811/2852/2946/3596/3746/3753/9992/3759/219527/4842/4923/5170/5174/9104/8787/6769/342667/7114/7220/65267/65266	31
GO:2001259	positive regulation of cation channel activity	0.0114052	0.714732	0.714732	6833/287/781/784/801/808/8811/2946/3746/9992/219527/4923/8787/6769/342667	15
GO:0060147	regulation of posttranscriptional gene silencing	0.0115895	0.714732	0.714732	652/1994/8087/8350/8351/8353/8968/8357/8354/8356/8366/8367/8361/8294/8363/84944/5432/5436/5437/5439/5440/27327/84872	23
GO:0060966	regulation of gene silencing by RNA	0.0115895	0.714732	0.714732	652/1994/8087/8350/8351/8353/8968/8357/8354/8356/8366/8367/8361/8294/8363/84944/5432/5436/5437/5439/5440/27327/84872	23
GO:0075733	intracellular transport of virus	0.0121237	0.738332	0.738332	6993/9397/9972/6233/89870/7311/7514	7
GO:0006690	icosanoid metabolic process	0.0124885	0.740016	0.740016	51/239/246/247/241/1544/1545/1562/1572/2876/2879/3248/5595/9261/4258/50487/255189/5446/5730/9536/80142/10728/5740/22949	24
GO:0032411	positive regulation of transporter activity	0.0124885	0.740016	0.740016	6833/287/482/781/784/801/808/11261/8811/2946/3746/9992/154881/219527/4923/5174/9104/8787/6769/342667/9143/7114/65267/65266	24
GO:0010880	regulation of release of sequestered calcium ion into cytosol by sarcoplasmic reticulum	0.0127589	0.740016	0.740016	287/801/808/1193/2281/2946/5566/6546	8
GO:0050832	defense response to fungus	0.0127589	0.740016	0.740016	23406/60343/57817/23765/4057/84659/6283/10417	8
GO:0032414	positive regulation of ion transmembrane transporter activity	0.0130295	0.74682	0.74682	6833/287/482/781/784/801/808/11261/8811/2946/3746/9992/219527/4923/5174/9104/8787/6769/342667/7114/65267/65266	22
GO:0007586	digestion	0.0133401	0.751347	0.751347	248/10753/1128/389383/1504/51302/56287/2980/57817/3274/51474/4583/4883/64081/5646/65010/115111/6750/7031/7032/7033/90226/340547/65267/65266	25
GO:0019730	antimicrobial humoral response	0.0134169	0.751347	0.751347	51297/92747/60343/8346/85236/3151/25818/4057/5320/8398/55012/5646/84659/6156/6170/6283/6278/6406/6441/10417	20
GO:0006959	humoral immune response	0.0137926	0.755219	0.755219	326/29760/51297/92747/733/1380/60343/2208/2302/8346/85236/3151/3574/25818/3848/4057/3110/5320/8398/5450/5452/55012/5646/5777/28984/84659/6156/6170/6283/6278/6406/6441/10417/55061/7030/7448/51441/7784	38
GO:0019369	arachidonic acid metabolic process	0.0137961	0.755219	0.755219	239/246/247/1544/1545/1562/1572/5595/5730/9536/80142/10728/5740	13
GO:0034764	positive regulation of transmembrane transport	0.0140964	0.75557	0.75557	6833/79602/287/375/482/781/784/799/801/808/11261/1389/8811/2719/2852/2946/3596/3746/3753/9992/3759/219527/4842/4923/114882/5170/5174/5295/5906/9104/8787/23433/65010/6769/342667/7114/7220/65267/65266	39
GO:0006342	chromatin silencing	0.0141435	0.75557	0.75557	8289/11176/648/83989/8520/3024/3007/3008/8350/8351/8353/8968/8357/8354/8356/8366/8367/8361/8294/8363/3146/53615/10943/54107/22933/8467	26
GO:0007187	G protein-coupled receptor signaling pathway, coupled to cyclic nucleotide second messenger	0.0147003	0.75557	0.75557	134/152/153/9495/776/799/1128/1909/8811/2771/2775/2852/2827/9283/2899/2914/3269/3274/11255/3354/55366/112609/4842/4883/4886/4985/5064/5567/5732/5737/122042/6751/6755/6915/90226	35
GO:0086065	cell communication involved in cardiac conduction	0.0148372	0.75557	0.75557	287/482/776/781/801/808/857/2281/3760/5566/6324/6330/6331/6546/51086	15
GO:0006338	chromatin remodeling	0.0148792	0.75557	0.75557	81611/8289/11176/2186/676/27443/64946/55839/54108/1616/84337/8366/8367/8361/8294/8363/55355/3146/3149/83444/125476/53615/114803/80336/5081/55011/54107/5757/5928/10856/6304/23314/8467/6603/6604/6605/144108/6827/10629/22890/51341/10467	42
GO:0009582	detection of abiotic stimulus	0.0150685	0.75557	0.75557	134/408/784/801/79823/55584/1259/1301/6785/2868/8195/9397/50508/4923/23596/27039/92840/6121/6869	19
GO:0010765	positive regulation of sodium ion transport	0.0150775	0.75557	0.75557	375/482/11261/2257/4302/1482/4842/6324/6330/6331/65267/65266	12
GO:0032008	positive regulation of TOR signaling	0.0150775	0.75557	0.75557	10000/2621/8841/55004/28956/10542/64223/55011/5290/6396/140775/79726	12
GO:0050954	sensory perception of mechanical stimulus	0.0160305	0.75557	0.75557	501/491/332/776/784/64072/1032/55584/53405/1301/1302/1280/83715/339768/2260/2876/9455/3753/220074/153562/8195/89797/4693/9381/22953/5077/6169/6507/5172/7068/26517/26520/124590	33
GO:0000027	ribosomal large subunit assembly	0.0163746	0.75557	0.75557	65003/55052/140801/6135/6136/6122/6169/6125/6128/6175/84231	11
GO:1902373	negative regulation of mRNA catabolic process	0.0164805	0.75557	0.75557	90806/8313/1153/9704/1994/10642/9261/26986/5317/8241/79048/10140/4904/8531	14
GO:0006813	potassium ion transport	0.0168409	0.75557	0.75557	6833/134/287/479/482/776/857/11261/5349/53828/8811/3746/3753/9992/23704/3756/30819/3770/3759/3760/3763/56660/3776/10089/27345/3785/3790/54800/219527/9107/4842/5978/6507/6549/6550/6553/284525/84286/55151/65267/65266/7531	42
GO:0045814	negative regulation of gene expression, epigenetic	0.0168843	0.75557	0.75557	8289/11176/648/80314/83989/8520/3024/3007/3008/8350/8351/8353/8968/8357/8354/8356/8366/8367/8361/8294/8363/3146/9355/53615/10943/5252/54107/5928/22933/8467	30
GO:0007218	neuropeptide signaling pathway	0.0169945	0.75557	0.75557	8811/2742/2825/8620/4886/4889/4923/11249/11248/4985/27344/5367/6751/6755/6866/10178	16
GO:0031640	killing of cells of other organism	0.0176267	0.75557	0.75557	213/2208/57817/85236/3151/4057/6156/6283/6406/11334	10
GO:0044364	disruption of cells of other organism	0.0176267	0.75557	0.75557	213/2208/57817/85236/3151/4057/6156/6283/6406/11334	10
GO:1901381	positive regulation of potassium ion transmembrane transport	0.0176267	0.75557	0.75557	6833/287/482/8811/3746/3753/3759/219527/65267/65266	10
GO:0001676	long-chain fatty acid metabolic process	0.0179365	0.75557	0.75557	134526/51/2181/84830/239/246/247/1544/1545/1562/1572/54898/2879/2938/2946/3248/5595/5730/9536/80142/10728/5740/6342/11000	24
GO:0050796	regulation of insulin secretion	0.0179628	0.75557	0.75557	6833/130399/152/408/8938/640/353500/776/9575/8447/8655/2029/2044/2281/2852/2850/3625/3708/3790/91942/8620/5019/8864/5208/29085/8398/5906/10411/5978/5991/222546/133308/6755/9515/9066/7021/7351/84300	38
GO:1901019	regulation of calcium ion transmembrane transporter activity	0.0185618	0.75557	0.75557	287/781/784/801/808/1193/2280/2281/2946/9992/4842/5142/8398/5566/161253/9104/6769/342667/7531	19
GO:0001958	endochondral ossification	0.0187315	0.75557	0.75557	652/1280/1749/8817/2261/54928/4664/4665/162466	9
GO:0030049	muscle filament sliding	0.0187315	0.75557	0.75557	58/4606/4634/4635/140465/7139/7140/7168/7169	9
GO:0033275	actin-myosin filament sliding	0.0187315	0.75557	0.75557	58/4606/4634/4635/140465/7139/7140/7168/7169	9
GO:0036075	replacement ossification	0.0187315	0.75557	0.75557	652/1280/1749/8817/2261/54928/4664/4665/162466	9
GO:0099623	regulation of cardiac muscle cell membrane repolarization	0.0187315	0.75557	0.75557	287/776/781/3753/9992/23704/6324/6330/6331	9
GO:0099625	ventricular cardiac muscle cell membrane repolarization	0.0187315	0.75557	0.75557	287/781/3753/9992/23704/3760/6324/6330/6331	9
GO:0051280	negative regulation of release of sequestered calcium ion into cytosol	0.0187699	0.75557	0.75557	801/808/1193/2281/2946/4923	6
GO:0051284	positive regulation of sequestering of calcium ion	0.0187699	0.75557	0.75557	801/808/1193/2281/2946/4923	6
GO:0070933	histone H4 deacetylation	0.0187699	0.75557	0.75557	8841/55869/9734/5978/22933/51547	6
GO:0007193	adenylate cyclase-inhibiting G protein-coupled receptor signaling pathway	0.0190139	0.75557	0.75557	134/9495/1128/1909/2771/9283/2899/2914/11255/3354/4883/4886/4985/5064/122042	15
GO:1903779	regulation of cardiac conduction	0.0190139	0.75557	0.75557	287/491/801/808/857/10699/2281/3708/1482/4842/4881/5566/6546/51086/7220	15
GO:0010882	regulation of cardiac muscle contraction by calcium ion signaling	0.0195177	0.75557	0.75557	287/801/808/1193/2281/2946/5566/6546	8
GO:0060314	regulation of ryanodine-sensitive calcium-release channel activity	0.0195177	0.75557	0.75557	801/808/1193/2280/2281/2946/4842/5566	8
GO:0070286	axonemal dynein complex assembly	0.0195177	0.75557	0.75557	55130/115948/85478/123872/56171/83544/92749/51364	8
GO:0010523	negative regulation of calcium ion transport into cytosol	0.0196957	0.75557	0.75557	801/808/1193/2281/2946/4842/4923	7
GO:0034368	protein-lipid complex remodeling	0.0196957	0.75557	0.75557	9619/213/341/348/55937/5320/7941	7
GO:0034369	plasma lipoprotein particle remodeling	0.0196957	0.75557	0.75557	9619/213/341/348/55937/5320/7941	7
GO:1904706	negative regulation of vascular smooth muscle cell proliferation	0.0196957	0.75557	0.75557	1027/1264/2852/3162/5592/7043/7168	7
GO:0071804	cellular potassium ion transport	0.0203976	0.770364	0.770364	6833/287/479/482/776/857/53828/8811/3746/3753/9992/23704/3756/30819/3770/3759/3760/3763/56660/3776/10089/27345/3785/3790/54800/219527/9107/5978/6507/6549/6550/6553/284525/84286/55151/65267/65266/7531	38
GO:0071805	potassium ion transmembrane transport	0.0203976	0.770364	0.770364	6833/287/479/482/776/857/53828/8811/3746/3753/9992/23704/3756/30819/3770/3759/3760/3763/56660/3776/10089/27345/3785/3790/54800/219527/9107/5978/6507/6549/6550/6553/284525/84286/55151/65267/65266/7531	38
GO:0009581	detection of external stimulus	0.0209055	0.783474	0.783474	134/408/784/801/79823/55584/1259/1301/6785/2868/8195/9397/50508/4923/23596/27039/92840/6121	18
GO:0006942	regulation of striated muscle contraction	0.0214957	0.796316	0.796316	134/287/113246/801/808/857/1193/2258/2281/2946/3759/4608/4634/1482/4842/5142/5566/6331/6546/51086/7140	21
GO:0008016	regulation of heart contraction	0.0215751	0.796316	0.796316	134/153/287/482/491/776/781/801/808/857/1193/10699/2258/2281/2775/2946/23493/3708/3753/9992/23704/30819/3759/3760/4634/4635/1482/4842/8620/4881/5142/5566/6324/6330/6331/6546/7067/7068/51086/7139/7168/7220/7531	43
GO:0055078	sodium ion homeostasis	0.022248	0.808897	0.808897	134/479/482/10699/2771/4302/4881/6337/6340/6546/7021	11
GO:0071827	plasma lipoprotein particle organization	0.022248	0.808897	0.808897	9619/2181/213/341/348/55937/375/5320/7941/5566/5567	11
GO:0043486	histone exchange	0.0240268	0.867102	0.867102	81611/64946/55839/8366/8367/8361/8294/8363/55355/54107/5757/5928/8467/144108/10467	15
GO:0043270	positive regulation of ion transport	0.0246039	0.874964	0.874964	6833/134/287/348/375/482/776/781/784/799/801/808/857/11261/1128/2257/8811/2852/2946/9456/3596/3746/3753/9992/3759/219527/4302/4638/1482/4842/4923/22953/5170/5174/8398/22925/9104/8787/6324/6330/6331/6769/342667/7114/7220/65267/65266	47
GO:0060047	heart contraction	0.0246039	0.874964	0.874964	1636/134/153/287/491/776/781/801/808/857/1193/10699/2257/2281/2775/2876/2946/23493/3708/3753/9992/23704/30819/3759/3760/4634/4635/1482/4842/8620/4881/5142/5290/5566/6324/6330/6331/6546/7067/7068/51086/7139/7140/7168/7220/7423/7531	47
GO:0043462	regulation of ATPase activity	0.0257288	0.908339	0.908339	10598/482/131118/10126/8655/11345/150274/4057/4634/4635/51025/54899/5867/9104/6419/7114/7139/7140/7168/7169/203547	21
GO:0009584	detection of visible light	0.0265032	0.919237	0.919237	801/79823/1259/6785/2868/9397/23596/92840/6121	9
GO:0030073	insulin secretion	0.0270022	0.919237	0.919237	6833/130399/152/408/8938/640/353500/776/9575/594855/51167/8447/8655/2029/2044/2281/2852/2850/3625/3708/3790/91942/8620/5019/8864/5208/29085/8398/5798/5906/10411/5978/5991/222546/9699/133308/6755/6814/9515/9066/7021/7351/84300	43
GO:0006334	nucleosome assembly	0.0271807	0.919237	0.919237	64946/55839/1616/8520/3024/3007/3008/3018/8345/8346/85236/8340/8350/8351/8353/8968/8357/8354/8356/8366/8367/8361/8294/8363/128312/55355/4675/54107/5928/6418/8467/144108	32
GO:0009799	specification of symmetry	0.0278503	0.919237	0.919237	54806/162/200894/55130/129880/80114/652/138162/115948/123872/25911/92749/2253/2348/2302/63917/55081/57534/8195/4681/1482/579/4838/5991/25928/6926/10959	27
GO:0060078	regulation of postsynaptic membrane potential	0.0282999	0.919237	0.919237	134/153/784/1128/1139/55584/1145/23316/1742/2563/2564/2565/2742/8898/22871/8620/4923/22953/401190/9699/9294/6546/66000	23
GO:0009074	aromatic amino acid family catabolic process	0.0284793	0.919237	0.919237	125061/2184/2954/3034/3081/5053/5092/5860	8
GO:0014808	release of sequestered calcium ion into cytosol by sarcoplasmic reticulum	0.0284793	0.919237	0.919237	287/801/808/1193/2281/2946/5566/6546	8
GO:0042572	retinol metabolic process	0.0284793	0.919237	0.919237	216/1545/10901/8228/157506/145226/5959/6121	8
GO:0050482	arachidonic acid secretion	0.0284793	0.919237	0.919237	1636/4923/81579/5320/50487/255189/8398/22925	8
GO:0060307	regulation of ventricular cardiac muscle cell membrane repolarization	0.0284793	0.919237	0.919237	287/781/3753/9992/23704/6324/6330/6331	8
GO:1903514	release of sequestered calcium ion into cytosol by endoplasmic reticulum	0.0284793	0.919237	0.919237	287/801/808/1193/2281/2946/5566/6546	8
GO:1903963	arachidonate transport	0.0284793	0.919237	0.919237	1636/4923/81579/5320/50487/255189/8398/22925	8
GO:1903169	regulation of calcium ion transmembrane transport	0.0286052	0.919237	0.919237	287/781/784/799/801/808/1193/2280/2281/2852/2946/3596/9992/4067/4842/4923/5142/5170/8398/5566/5777/161253/9104/6546/6769/342667/7220/7531	28
GO:0001523	retinoid metabolic process	0.0288676	0.919237	0.919237	216/64577/348/55937/1381/1382/1545/1592/56603/10901/2719/8228/157506/145226/5959/6121/64220	17
GO:0051279	regulation of release of sequestered calcium ion into cytosol	0.0288676	0.919237	0.919237	287/801/808/1193/2280/2281/2852/2946/3596/4067/4842/4923/5170/5566/5777/6546/7220	17
GO:0043268	positive regulation of potassium ion transport	0.0295242	0.92731	0.92731	6833/134/287/482/8811/3746/3753/3759/219527/65267/65266	11
GO:0036092	phosphatidylinositol-3-phosphate biosynthetic process	0.0299651	0.92731	0.92731	8817/2249/2250/2252/2253/2254/2260/2261/10818/9365/5286/5290/5295/5296/8867	15
GO:0034367	protein-containing complex remodeling	0.0300304	0.92731	0.92731	9619/213/341/348/55937/5320/7941	7
GO:1901016	regulation of potassium ion transmembrane transporter activity	0.0303647	0.92731	0.92731	6833/287/482/776/857/8811/3746/3753/9992/23704/54800/219527/7531	13
GO:0036148	phosphatidylglycerol acyl-chain remodeling	0.0306439	0.92731	0.92731	9926/81579/5320/50487/283748/255189	6
GO:0042573	retinoic acid metabolic process	0.0306439	0.92731	0.92731	64577/1381/1382/1592/56603/157506	6
GO:0045653	negative regulation of megakaryocyte differentiation	0.0306439	0.92731	0.92731	10519/8366/8367/8361/8294/8363	6
GO:1901841	regulation of high voltage-gated calcium channel activity	0.0306439	0.92731	0.92731	781/784/801/808/5142/161253	6
GO:0060538	skeletal muscle organ development	0.0323969	0.974306	0.974306	58/26287/51676/445/7832/857/858/56603/1958/1959/8320/10211/2353/93986/2876/9734/3131/10362/9456/3236/10324/2660/4634/140465/8736/9172/9148/22953/5081/64208/30812/26576/64220/84300/245806/8531	36
GO:1904427	positive regulation of calcium ion transmembrane transport	0.0326289	0.974398	0.974398	287/781/784/799/801/808/2852/2946/3596/9992/4923/5170/9104/6769/342667/7220	16
GO:0009620	response to fungus	0.0327999	0.974398	0.974398	8915/23406/1398/60343/57817/23765/4057/84659/6283/10417	10
GO:0051924	regulation of calcium ion transport	0.0333018	0.978173	0.978173	287/776/781/784/799/801/808/857/1193/2280/2281/2771/2775/2852/2946/9456/9455/9454/3596/9992/4067/4638/4842/4923/4985/22953/5142/5170/8398/5566/5777/161253/9104/8787/6406/6546/6769/342667/7220/65267/7531	41
GO:0003015	heart process	0.0334049	0.978173	0.978173	1636/134/153/287/491/776/781/801/808/857/1193/10699/2257/2281/2771/2775/2876/2946/23493/3708/3753/9992/23704/30819/3759/3760/4634/4635/1482/4842/8620/4881/5142/5290/5566/6324/6330/6331/6546/7067/7068/51086/7139/7140/7168/7220/7423/7531	48
GO:0006749	glutathione metabolic process	0.0338271	0.978173	0.978173	79017/2876/2879/2938/2939/2941/373156/2946/2952/2954/3029/4257/4258/9536	14
GO:0030326	embryonic limb morphogenesis	0.0341232	0.978173	0.978173	257/27077/652/1382/56603/1749/2019/2201/2249/2253/2254/2260/8323/2719/3206/3207/3236/54928/51176/4154/4487/130497/5089/157506/6299/6926/9496/84314/7289/140467	30
GO:0035113	embryonic appendage morphogenesis	0.0341232	0.978173	0.978173	257/27077/652/1382/56603/1749/2019/2201/2249/2253/2254/2260/8323/2719/3206/3207/3236/54928/51176/4154/4487/130497/5089/157506/6299/6926/9496/84314/7289/140467	30
GO:0009994	oocyte differentiation	0.0341316	0.978173	0.978173	6790/6795/1618/3625/80336/122042/22933/54937/163589/51087/51441/7784	12
GO:0010522	regulation of calcium ion transport into cytosol	0.0345384	0.981182	0.981182	287/799/801/808/857/1193/2280/2281/2852/2946/3596/4067/4842/4923/22953/5170/5566/5777/6546/7220	20
GO:0007188	adenylate cyclase-modulating G protein-coupled receptor signaling pathway	0.0346394	0.981182	0.981182	134/152/153/9495/776/799/1128/1909/8811/2771/2775/2852/2827/9283/2899/2914/11255/3354/55366/112609/4842/4883/4886/4985/5064/5567/5732/5737/122042/6915/90226	31
GO:0048477	oogenesis	0.0350187	0.982386	0.982386	268/6790/6795/658/1618/2067/3625/157777/80336/6194/122042/22933/54937/163589/51087/51441/7784	17
GO:0035107	appendage morphogenesis	0.0358328	0.982386	0.982386	257/27077/652/658/1280/1382/56603/1749/2019/2201/2249/2253/2254/2260/8323/2719/3206/3207/3236/54928/51176/4154/4487/130497/5089/157506/6299/6926/9496/7021/84314/7289/51222/140467	34
GO:0035108	limb morphogenesis	0.0358328	0.982386	0.982386	257/27077/652/658/1280/1382/56603/1749/2019/2201/2249/2253/2254/2260/8323/2719/3206/3207/3236/54928/51176/4154/4487/130497/5089/157506/6299/6926/9496/7021/84314/7289/51222/140467	34
GO:0051262	protein tetramerization	0.0358328	0.982386	0.982386	25776/978/51181/1666/10901/51466/8350/8351/8353/8968/8357/8354/8356/8366/8367/8361/8294/8363/9456/3615/3746/3759/3848/8898/22871/53371/5092/57107/6256/6281/7053/140803/54822/56302	34
GO:0021772	olfactory bulb development	0.0362951	0.982386	0.982386	1746/1749/1943/8320/3398/9928/9355/7101/6299	9
GO:0050849	negative regulation of calcium-mediated signaling	0.0362951	0.982386	0.982386	801/808/11261/1193/2281/2946/9455/9454/3708	9
GO:0070911	global genome nucleotide-excision repair	0.0362951	0.982386	0.982386	1069/8450/2067/2072/404672/5887/9978/6233/7311	9
GO:1901385	regulation of voltage-gated calcium channel activity	0.0362951	0.982386	0.982386	781/784/801/808/9992/5142/161253/6769/342667	9
GO:1903828	negative regulation of cellular protein localization	0.0369338	0.991499	0.991499	81926/284/9478/11261/51208/2621/9270/3753/54741/23484/131578/116372/10434/4130/29969/112609/56957/11142/5525/23433/258010/30851/9528/58476/337867/51465/137886	27
GO:0007281	germ cell development	0.0370388	0.991499	0.991499	268/6790/6795/652/658/83990/57820/10519/1618/8655/64100/2067/171484/29999/130026/3625/157777/150365/8195/9148/80336/135138/54760/50487/5566/56163/6045/6194/89765/122042/6406/22933/147912/65010/54937/79582/163589/51465/51087/51441/7784	41
GO:0048599	oocyte development	0.0383528	0.999996	0.999996	6790/6795/1618/3625/80336/122042/22933/163589/51087/51441/7784	11
GO:0097756	negative regulation of blood vessel diameter	0.0396529	0.999996	0.999996	1636/134/152/553/857/1311/1909/3269/3274/27345/8195/8864/5286/6546/6915/57539	16
GO:0006903	vesicle targeting	0.0397056	0.999996	0.999996	23243/84984/10175/8452/2348/4033/22871/10016/5537/22870/5861/81876/23256/6396/10802/10948/83930/55773/10972/10959/58485/6399/51693/10652	24
GO:0002385	mucosal immune response	0.0399165	0.999996	0.999996	51297/92747/8346/85236/4057/56957/64284/6170	8
GO:0045745	positive regulation of G protein-coupled receptor signaling pathway	0.0399165	0.999996	0.999996	858/2852/2850/25818/5653/112609/4842/29767	8
GO:0009855	determination of bilateral symmetry	0.0414968	0.999996	0.999996	54806/162/200894/55130/129880/80114/138162/115948/123872/25911/92749/2253/2348/2302/63917/55081/57534/8195/4681/1482/579/4838/5991/25928/6926/10959	26
GO:0086001	cardiac muscle cell action potential	0.0420753	0.999996	0.999996	287/776/781/857/2257/2258/3753/9992/23704/30819/3759/3760/6324/6330/6331/6546/7531	17
GO:0035767	endothelial cell chemotaxis	0.0430658	0.999996	0.999996	1960/8817/2249/2260/3146/3315/3164/5872/9037/7114	10
GO:0038111	interleukin-7-mediated signaling pathway	0.0430658	0.999996	0.999996	8350/8351/8353/8968/8357/8354/8356/3561/3574/3718	10
GO:0098760	response to interleukin-7	0.0430658	0.999996	0.999996	8350/8351/8353/8968/8357/8354/8356/3561/3574/3718	10
GO:0098761	cellular response to interleukin-7	0.0430658	0.999996	0.999996	8350/8351/8353/8968/8357/8354/8356/3561/3574/3718	10
GO:0044743	protein transmembrane import into intracellular organelle	0.0431956	0.999996	0.999996	131118/51079/51025/5189/5193/51555/26517/10245/29090/26520/9804/54543	12
GO:0055067	monovalent inorganic cation homeostasis	0.0434277	0.999996	0.999996	134/479/482/9114/8992/11261/10699/23312/2771/3759/154881/5595/4302/27035/4881/51458/6337/6340/5172/65010/9498/6546/6549/6550/6553/150159/284525/7021/84286	29
GO:0051000	positive regulation of nitric-oxide synthase activity	0.0434638	0.999996	0.999996	348/801/808/1719/2208/4883/116150	7
GO:1900151	regulation of nuclear-transcribed mRNA catabolic process, deadenylation-dependent decay	0.0434638	0.999996	0.999996	7832/26986/5436/27327/23112/57690/10140	7
GO:1900153	positive regulation of nuclear-transcribed mRNA catabolic process, deadenylation-dependent decay	0.0434638	0.999996	0.999996	7832/26986/5436/27327/23112/57690/10140	7
GO:2000678	negative regulation of transcription regulatory region DNA binding	0.0434638	0.999996	0.999996	23462/23493/9355/4487/8864/6872/7114	7
GO:0051928	positive regulation of calcium ion transport	0.0435694	0.999996	0.999996	287/776/781/784/799/801/808/857/2852/2946/9456/3596/9992/4638/4923/22953/5170/9104/6769/342667/7220/65267	22
GO:0032781	positive regulation of ATPase activity	0.0449508	0.999996	0.999996	10598/482/131118/10126/8655/11345/150274/4634/4635/5867/9104/6419/7114/7139/7168	15
GO:0007519	skeletal muscle tissue development	0.0451384	0.999996	0.999996	58/26287/51676/7832/857/858/56603/1958/1959/8320/10211/2353/93986/2876/9734/3131/10362/9456/3236/10324/2660/4634/140465/8736/9172/9148/22953/5081/64208/30812/26576/84300/245806/8531	34
GO:0051224	negative regulation of protein transport	0.0454298	0.999996	0.999996	6833/130399/84830/284/384/353500/9478/11261/10961/2281/2621/3418/7850/3625/9270/3753/55366/10434/29969/91942/8620/11142/26191/5978/28984/26297/29934/80725/5552/284297/9515/258010/7114/337867/51465/7351	36
GO:0051048	negative regulation of secretion	0.0454631	0.999996	0.999996	6833/130399/134/152/84830/284/384/353500/1407/10961/2281/2621/2771/3162/11255/3418/7850/11141/3623/3625/8997/55366/91942/8620/4889/22925/26191/5906/5978/28984/26297/80725/5552/284297/6814/9515/7032/7114/7351/65267/65266	41
GO:0035282	segmentation	0.045752	0.999996	0.999996	8313/648/652/1044/286204/10683/1959/27023/10818/55502/51176/9935/4222/57534/85407/130497/5075/56983/6926/6911/6939/163589/10959/7516	24
GO:0098754	detoxification	0.045752	0.999996	0.999996	213/241/348/55937/1193/1719/50506/2876/2879/493869/2938/373156/2946/119391/2952/2954/4025/4257/4258/64359/5446/10935/9104/94241	24
GO:0042273	ribosomal large subunit biogenesis	0.0460893	0.999996	0.999996	65003/55052/55651/4931/140801/6135/6136/6154/51121/6122/6169/6125/6128/6129/6130/285855/6175/26156/84231	19
GO:0010996	response to auditory stimulus	0.0465183	0.999996	0.999996	26047/1161/93986/3746/6507/64220	6
GO:0030150	protein import into mitochondrial matrix	0.0465183	0.999996	0.999996	131118/51025/10245/29090/9804/54543	6
GO:0035809	regulation of urine volume	0.0465183	0.999996	0.999996	2771/4302/4881/4883/7021/56302	6
GO:0042308	negative regulation of protein import into nucleus	0.0465183	0.999996	0.999996	284/9478/11261/2621/29969/11142	6
GO:0051350	negative regulation of lyase activity	0.0465183	0.999996	0.999996	8811/2771/4883/5064/79849/29085	6
GO:0095500	acetylcholine receptor signaling pathway	0.0465183	0.999996	0.999996	1128/1139/2771/11255/116372/6001	6
GO:1901018	positive regulation of potassium ion transmembrane transporter activity	0.0465183	0.999996	0.999996	6833/287/482/8811/3746/219527	6
GO:1903831	signal transduction involved in cellular response to ammonium ion	0.0465183	0.999996	0.999996	1128/1139/2771/11255/116372/6001	6
GO:1904590	negative regulation of protein import	0.0465183	0.999996	0.999996	284/9478/11261/2621/29969/11142	6
GO:1905144	response to acetylcholine	0.0465183	0.999996	0.999996	1128/1139/2771/11255/116372/6001	6
GO:1905145	cellular response to acetylcholine	0.0465183	0.999996	0.999996	1128/1139/2771/11255/116372/6001	6
GO:0060349	bone morphogenesis	0.0466404	0.999996	0.999996	8313/652/658/1044/81578/1280/1311/56603/1749/8817/2249/2261/1112/158326/3207/54928/4057/8785/4487/4664/4665/5075/162466/7043/5212	25
GO:0061844	antimicrobial humoral immune response mediated by antimicrobial peptide	0.0473941	0.999996	0.999996	51297/60343/8346/85236/3151/25818/4057/84659/6156/6170/6283/6278/6406	13
GO:0086002	cardiac muscle cell action potential involved in contraction	0.0473941	0.999996	0.999996	287/776/781/857/2257/3753/9992/23704/3759/3760/6324/6330/6331	13
GO:0003352	regulation of cilium movement	0.0481824	0.999996	0.999996	55130/85478/123872/92749/8195	5
GO:0016056	rhodopsin mediated signaling pathway	0.0481824	0.999996	0.999996	801/79823/1259/2868/9397	5
GO:0040034	regulation of development, heterochronic	0.0481824	0.999996	0.999996	429/2254/3150/4838/7101	5
GO:0045019	negative regulation of nitric oxide biosynthetic process	0.0481824	0.999996	0.999996	857/5740/9104/140885/57539	5
GO:0045603	positive regulation of endothelial cell differentiation	0.0481824	0.999996	0.999996	84913/652/5624/9294/7716	5
GO:0060272	embryonic skeletal joint morphogenesis	0.0481824	0.999996	0.999996	652/1280/3207/3373/130497	5
GO:1904406	negative regulation of nitric oxide metabolic process	0.0481824	0.999996	0.999996	857/5740/9104/140885/57539	5
GO:2000291	regulation of myoblast proliferation	0.0481824	0.999996	0.999996	26287/10324/4212/2660/5081	5
GO:0010659	cardiac muscle cell apoptotic process	0.0482962	0.999996	0.999996	317/3579/1984/23493/4058/1482/5170/5514/5863	9
GO:0021988	olfactory lobe development	0.0482962	0.999996	0.999996	1746/1749/1943/8320/3398/9928/9355/7101/6299	9
GO:0042311	vasodilation	0.0482962	0.999996	0.999996	134/153/348/2876/3672/3827/8195/4842/5592	9
GO:0051491	positive regulation of filopodium assembly	0.0482962	0.999996	0.999996	54828/998/83715/9148/22871/5064/23433/10178/7043	9
GO:0050775	positive regulation of dendrite morphogenesis	0.0488631	0.999996	0.999996	10097/80823/51265/6792/9820/1523/23316/2043/11141/8997/51188	11
GO:0071825	protein-lipid complex subunit organization	0.0488631	0.999996	0.999996	9619/2181/213/341/348/55937/375/5320/7941/5566/5567	11
GO:0009953	dorsal/ventral pattern formation	0.0491737	0.999996	0.999996	64853/200894/429/652/658/54567/2019/2253/23770/2735/3207/9355/4681/5081/5566/5567/5992/6496/25928/7289/25806	21
GO:0031333	negative regulation of protein complex assembly	0.0495076	0.999996	0.999996	829/830/832/998/23493/3146/256949/9928/753/8543/8195/136319/4985/375189/112476/8780/23521/22933/50964/6710/11075/51657/258010/7067/29767/9168/11013/7114/5756/7417	30
GO:0006625	protein targeting to peroxisome	0.0500966	0.999996	0.999996	51/1384/10901/1962/8443/373156/4358/5189/5193/51555/51762/6233/6342/7311/7322/7323/54469	17
GO:0072662	protein localization to peroxisome	0.0500966	0.999996	0.999996	51/1384/10901/1962/8443/373156/4358/5189/5193/51555/51762/6233/6342/7311/7322/7323/54469	17
GO:0072663	establishment of protein localization to peroxisome	0.0500966	0.999996	0.999996	51/1384/10901/1962/8443/373156/4358/5189/5193/51555/51762/6233/6342/7311/7322/7323/54469	17
GO:0035637	multicellular organismal signaling	0.0502768	0.999996	0.999996	287/482/491/776/781/801/808/857/149461/8506/26047/10699/2257/2281/2852/3708/3753/9992/23704/3759/3760/27345/1482/4842/4881/5566/6324/6330/6331/6546/51086/7220/7531	33
GO:0090276	regulation of peptide hormone secretion	0.0503159	0.999996	0.999996	6833/130399/152/408/8938/640/353500/776/9575/8447/8655/2029/2044/2281/2852/2850/3625/3708/8997/3790/91942/8620/5019/8864/5208/29085/8398/51762/5906/10411/5978/5991/222546/133308/6755/9515/9066/7021/7351/84300	40
GO:1903531	negative regulation of secretion by cell	0.0505402	0.999996	0.999996	6833/130399/134/152/84830/284/384/353500/1407/10961/2281/2621/2771/3162/11255/3418/7850/11141/3623/3625/8997/55366/91942/8620/4889/26191/5906/5978/28984/26297/80725/5552/284297/6814/9515/7114/7351	37
GO:1902369	negative regulation of RNA catabolic process	0.0510209	0.999996	0.999996	90806/8313/1153/9704/1994/10642/9261/26986/5317/8241/79048/10140/4904/8531	14
GO:0031644	regulation of neurological system process	0.0515089	0.999996	0.999996	134/152/784/1139/23316/1742/9451/151647/2257/9456/11202/8898/22871/8620/4884/4923/4985/9699/9921/9294/729993/66000/10810	23
GO:0007368	determination of left/right symmetry	0.0524419	0.999996	0.999996	54806/162/200894/55130/129880/80114/138162/115948/123872/25911/92749/2253/2348/2302/63917/55081/57534/8195/1482/579/4838/5991/6926/10959	24
GO:0002040	sprouting angiogenesis	0.0532394	0.999996	0.999996	84830/10000/284/652/998/10519/90993/54567/1960/11082/9734/3146/3162/9270/339123/51176/7101/3164/55742/5170/5286/9037/57556/6915/7423	25
GO:0002792	negative regulation of peptide secretion	0.0539149	0.999996	0.999996	6833/130399/84830/284/384/353500/10961/2281/2621/3418/7850/3625/8997/55366/91942/8620/26191/5978/28984/26297/80725/5552/284297/9515/7114/7351	26
GO:0043266	regulation of potassium ion transport	0.0539823	0.999996	0.999996	6833/134/287/482/776/857/8811/3746/3753/9992/23704/30819/3759/54800/219527/4842/65267/65266/7531	19
GO:0090314	positive regulation of protein targeting to membrane	0.0540398	0.999996	0.999996	784/11261/10519/51024/3265/9270/54471/5174	8
GO:1901021	positive regulation of calcium ion transmembrane transporter activity	0.0553115	0.999996	0.999996	287/781/784/801/808/2946/9992/9104/6769/342667	10
GO:0065004	protein-DNA complex assembly	0.0555022	0.999996	0.999996	11176/64946/55839/1069/8450/1602/1616/2958/404672/8520/23493/3024/3007/3008/3018/8345/8346/85236/8340/8350/8351/8353/8968/8357/8354/8356/8366/8367/8361/8294/8363/128312/55355/3146/157777/4675/55011/54107/5705/5887/5928/9978/6233/6418/8467/144108/6872/6883/6880/51616/6925/7067/7311	53
GO:0043044	ATP-dependent chromatin remodeling	0.0555391	0.999996	0.999996	81611/8289/27443/64946/55839/8366/8367/8361/8294/8363/55355/53615/54107/5757/5928/8467/6603/6605/144108/10467	20
GO:0045652	regulation of megakaryocyte differentiation	0.0555391	0.999996	0.999996	10519/84661/8350/8351/8353/8968/8357/8354/8356/8366/8367/8361/8294/8363/58508/55904/7066/27327/23112/57690	20
GO:0048736	appendage development	0.0556697	0.999996	0.999996	257/27077/652/658/1280/1311/1382/56603/1749/2019/2201/2249/2253/2254/2260/8456/8323/2719/3206/3207/3229/3236/54928/51176/4154/4487/130497/5089/30062/54542/157506/6299/6926/9496/7021/84314/7289/51222/140467	39
GO:0060173	limb development	0.0556697	0.999996	0.999996	257/27077/652/658/1280/1311/1382/56603/1749/2019/2201/2249/2253/2254/2260/8456/8323/2719/3206/3207/3229/3236/54928/51176/4154/4487/130497/5089/30062/54542/157506/6299/6926/9496/7021/84314/7289/51222/140467	39
GO:0017156	calcium ion regulated exocytosis	0.0558396	0.999996	0.999996	375/8938/776/801/808/11261/594855/339302/8447/2771/22871/9381/8541/9581/5582/112476/5906/5978/9699/140730/192683/9751/8676/6814/9515/9900/8867/127833/9066/6843/7784	31
GO:0048469	cell maturation	0.0560896	0.999996	0.999996	429/6790/631/26047/1618/64100/2260/10220/3202/3398/3600/30819/9928/163175/26468/80336/54760/5452/5566/5991/122042/132320/6406/22933/6496/65010/30812/6911/163589/25893/11334/51441/51341	33
GO:0007204	positive regulation of cytosolic calcium ion concentration	0.0583163	0.999996	0.999996	57007/287/553/776/781/784/799/801/808/857/56477/55584/1193/3579/1742/1909/1984/2151/51024/2280/2281/8811/2852/2828/2946/3146/3596/3708/3827/3932/4067/4842/8620/4923/22953/5170/8398/5566/5732/5737/5777/6546/121665/6869/6915/7220/56302	47
GO:0042274	ribosomal small subunit biogenesis	0.0591346	0.999996	0.999996	29777/9790/11157/64963/8780/6169/6204/6208/6209/6229/51065/6234/6193/6194/90121/84294/9277	17
GO:0043574	peroxisomal transport	0.0591346	0.999996	0.999996	51/1384/10901/1962/8443/373156/4358/5189/5193/51555/51762/6233/6342/7311/7322/7323/54469	17
GO:1901379	regulation of potassium ion transmembrane transport	0.0591346	0.999996	0.999996	6833/287/482/776/857/8811/3746/3753/9992/23704/30819/3759/54800/219527/65267/65266/7531	17
GO:0016226	iron-sulfur cluster assembly	0.0602261	0.999996	0.999996	57019/150274/81689/23479/9054/27247/10101	7
GO:0031163	metallo-sulfur cluster assembly	0.0602261	0.999996	0.999996	57019/150274/81689/23479/9054/27247/10101	7
GO:0034377	plasma lipoprotein particle assembly	0.0602261	0.999996	0.999996	2181/341/348/55937/375/5566/5567	7
GO:0036152	phosphatidylethanolamine acyl-chain remodeling	0.0602261	0.999996	0.999996	63874/81579/5320/50487/283748/255189/8398	7
GO:0042474	middle ear morphogenesis	0.0602261	0.999996	0.999996	2260/4487/579/130497/8575/6169/10194	7
GO:0086013	membrane repolarization during cardiac muscle cell action potential	0.0602261	0.999996	0.999996	3753/9992/23704/30819/3759/3760/7531	7
GO:0090025	regulation of monocyte chemotaxis	0.0602261	0.999996	0.999996	10488/284340/3146/4067/4681/7941/6278	7
GO:1901798	positive regulation of signal transduction by p53 class mediator	0.0602261	0.999996	0.999996	9521/3090/4487/22925/149628/6135/6154	7
GO:0050709	negative regulation of protein secretion	0.0604821	0.999996	0.999996	6833/130399/84830/284/384/353500/10961/2281/2621/3418/7850/3625/55366/91942/8620/26191/5978/28984/26297/80725/5552/284297/9515/7114/7351	25
GO:0008277	regulation of G protein-coupled receptor signaling pathway	0.0610359	0.999996	0.999996	408/799/801/79823/858/1259/1407/6993/2771/2786/2852/2850/2868/9455/57528/386617/25818/5653/112609/9397/4842/5064/6001/8787/29767/7289	26
GO:0045746	negative regulation of Notch signaling pathway	0.0611596	0.999996	0.999996	408/604/221336/54567/1745/1746/23462/23493/9148/51441/51341	11
GO:0051489	regulation of filopodium assembly	0.0611596	0.999996	0.999996	54828/832/998/83715/9148/22871/5064/64284/23433/10178/7043	11
GO:0090278	negative regulation of peptide hormone secretion	0.0611596	0.999996	0.999996	6833/130399/353500/2281/3625/8997/91942/8620/5978/9515/7351	11
GO:0030178	negative regulation of Wnt signaling pathway	0.0618116	0.999996	0.999996	10297/348/8313/56033/80114/857/25776/4435/1452/115908/8452/27120/1958/2254/8323/2735/2719/3090/26524/4776/85407/1482/64359/10076/27303/9978/54894/10856/6425/6496/50964/25928/30851/79816/11197/7481/81029	37
GO:1904950	negative regulation of establishment of protein localization	0.0620148	0.999996	0.999996	6833/130399/84830/284/384/353500/9478/11261/10961/2281/2621/3418/7850/3625/9270/3753/55366/10434/29969/91942/8620/11142/26191/5978/28984/26297/29934/80725/5552/284297/9515/258010/7114/337867/51465/7351	36
GO:0048706	embryonic skeletal system development	0.0620785	0.999996	0.999996	257/652/1301/1280/1745/1746/2254/3207/3202/3204/3215/3217/3219/3221/3223/3225/3236/3373/54799/579/4838/130497/5081/157506/23314/29072/7043/7289/7481	29
GO:0009072	aromatic amino acid family metabolic process	0.062648	0.999996	0.999996	125061/2184/2954/3034/3081/5053/5092/5860/121278	9
GO:0031279	regulation of cyclase activity	0.062648	0.999996	0.999996	9495/8811/2771/2980/5595/4842/4883/5064/79849	9
GO:0090313	regulation of protein targeting to membrane	0.062648	0.999996	0.999996	784/11261/10519/51024/3265/9270/3753/54471/5174	9
GO:0032482	Rab protein signal transduction	0.0627783	0.999996	0.999996	8567/5872/51552/64284/5861/81876/57403/57111/25837/9364/5862/11031/9363/83871/10966/5867/53916/5878/51762	19
GO:0042773	ATP synthesis coupled electron transport	0.0627783	0.999996	0.999996	1329/55967/4695/4696/4697/4698/4700/4701/4704/4716/4709/4710/4711/4717/4718/374291/6391/6392/7381	19
GO:0042775	mitochondrial ATP synthesis coupled electron transport	0.0627783	0.999996	0.999996	1329/55967/4695/4696/4697/4698/4700/4701/4704/4716/4709/4710/4711/4717/4718/374291/6391/6392/7381	19
GO:0006879	cellular iron ion homeostasis	0.0645571	0.999996	0.999996	9429/9114/9550/79901/2495/53940/2512/57817/3162/23479/4057/8031/4738/286133/6500	15
GO:0046888	negative regulation of hormone secretion	0.0645571	0.999996	0.999996	6833/130399/134/152/353500/1407/2281/3623/3625/8997/91942/8620/5978/9515/7351	15
GO:0086003	cardiac muscle cell contraction	0.0645571	0.999996	0.999996	134/287/776/781/857/2257/3753/9992/23704/3759/3760/5142/6324/6330/6331	15
GO:0050906	detection of stimulus involved in sensory perception	0.0660278	0.999996	0.999996	134/765/784/55584/1301/1469/4025/8195/4923/5304/92840/6121	12
GO:0001502	cartilage condensation	0.0666352	0.999996	0.999996	658/1301/1280/2249/4256/7067	6
GO:0001710	mesodermal cell fate commitment	0.0666352	0.999996	0.999996	652/2260/3207/4838/5076/89870	6
GO:0021756	striatum development	0.0666352	0.999996	0.999996	64919/26047/93986/152789/8195/79048	6
GO:0032717	negative regulation of interleukin-8 production	0.0666352	0.999996	0.999996	408/58509/56957/26191/284297/7114	6
GO:0043517	positive regulation of DNA damage response, signal transduction by p53 class mediator	0.0666352	0.999996	0.999996	9521/3090/4487/22925/149628/6154	6
GO:0090151	establishment of protein localization to mitochondrial membrane	0.0666352	0.999996	0.999996	801/808/51079/26517/26520/56993	6
GO:0098743	cell aggregation	0.0666352	0.999996	0.999996	658/1301/1280/2249/4256/7067	6
GO:0006626	protein targeting to mitochondrion	0.0672032	0.999996	0.999996	131118/25793/51024/54332/3305/196294/83943/54741/51079/51025/55486/26517/10245/29090/26520/9804/56993/401505/54543/7323/118424/7332/59286	23
GO:0019722	calcium-mediated signaling	0.0680795	0.999996	0.999996	57007/287/801/808/91860/163688/23261/1069/1070/11261/63928/10519/1193/3579/9451/51024/2280/2281/2946/9455/9454/3708/27040/83988/10725/4775/4776/4842/22953/5170/5566/5737/10231/9104/201191/6546/121665	37
GO:0060402	calcium ion transport into cytosol	0.0683926	0.999996	0.999996	287/781/784/799/801/808/857/1193/2280/2281/2852/2946/3596/3708/3932/4067/4842/4923/22953/5170/5566/5777/6546/7220/56302	25
GO:0060041	retina development in camera-type eye	0.0690908	0.999996	0.999996	54806/658/1545/54567/1745/1746/1826/3615/9355/84465/4693/4867/7101/5076/6094/94137/6121/57096/5176/6496/6604/30812/7021/7068/23093/25806/130557	27
GO:0016101	diterpenoid metabolic process	0.0692334	0.999996	0.999996	216/64577/348/55937/1381/1382/1545/1592/56603/10901/2719/8228/157506/145226/5959/6121/64220	17
GO:0048207	vesicle targeting, rough ER to cis-Golgi	0.0692334	0.999996	0.999996	23243/10175/8452/2348/10016/5537/22870/5861/81876/23256/6396/10802/10972/10959/58485/6399/51693	17
GO:0048208	COPII vesicle coating	0.0692334	0.999996	0.999996	23243/10175/8452/2348/10016/5537/22870/5861/81876/23256/6396/10802/10972/10959/58485/6399/51693	17
GO:0035304	regulation of protein dephosphorylation	0.0693966	0.999996	0.999996	134/26229/801/808/23261/255919/2029/2280/2281/2771/3476/3672/22853/221692/5300/5514/81706/151242/145376/5525/5527/5528/5529/9989/22870/10231/9104/6418/121665/51657/7531	31
GO:0035194	posttranscriptional gene silencing by RNA	0.0693992	0.999996	0.999996	652/1994/8087/9931/113802/8350/8351/8353/8968/8357/8354/8356/8366/8367/8361/8294/8363/84944/5432/5436/5437/5439/5440/8575/27327/23112/57690/84872/29066	29
GO:0009583	detection of light stimulus	0.0696378	0.999996	0.999996	408/801/79823/1259/6785/2868/9397/23596/92840/6121	10
GO:0045214	sarcomere organization	0.0696378	0.999996	0.999996	10324/4606/91807/8736/9172/1482/84033/7139/7140/7168	10
GO:0046676	negative regulation of insulin secretion	0.0696378	0.999996	0.999996	6833/130399/353500/2281/3625/91942/8620/5978/9515/7351	10
GO:0030239	myofibril assembly	0.0700772	0.999996	0.999996	58/10324/4606/91807/8736/9172/58529/1482/84033/29767/7139/7140/7168	13
GO:0030837	negative regulation of actin filament polymerization	0.0700772	0.999996	0.999996	829/830/832/256949/8195/136319/375189/6710/29767/9168/11013/7114/5756	13
GO:0002251	organ or tissue specific immune response	0.0709854	0.999996	0.999996	51297/92747/8346/85236/4057/56957/64284/6170	8
GO:0010226	response to lithium ion	0.0709854	0.999996	0.999996	58/200894/429/1027/3398/4776/7021/121278	8
GO:0010665	regulation of cardiac muscle cell apoptotic process	0.0709854	0.999996	0.999996	3579/1984/23493/4058/1482/5170/5514/5863	8
GO:0021846	cell proliferation in forebrain	0.0709854	0.999996	0.999996	85458/2173/2253/2260/10642/9928/9253/6496	8
GO:0050909	sensory perception of taste	0.0709854	0.999996	0.999996	765/1469/51176/4025/22953/5304/6337/6340	8
GO:0070296	sarcoplasmic reticulum calcium ion transport	0.0709854	0.999996	0.999996	287/801/808/1193/2281/2946/5566/6546	8
GO:0086010	membrane depolarization during action potential	0.0709854	0.999996	0.999996	287/776/781/3759/6324/6330/6331/6546	8
GO:1901020	negative regulation of calcium ion transmembrane transporter activity	0.0709854	0.999996	0.999996	784/801/808/1193/2281/2946/161253/7531	8
GO:0001578	microtubule bundle formation	0.0710229	0.999996	0.999996	55130/115948/85478/11261/123872/56171/83544/92749/54768/344148/9148/50487/94137/89765/345895/79582/26140/51364	18
GO:0007603	phototransduction, visible light	0.0726928	0.999996	0.999996	801/79823/1259/2868/9397	5
GO:0031280	negative regulation of cyclase activity	0.0726928	0.999996	0.999996	8811/2771/4883/5064/79849	5
GO:0034312	diol biosynthetic process	0.0726928	0.999996	0.999996	55331/1719/5092/5860/56848	5
GO:0034375	high-density lipoprotein particle remodeling	0.0726928	0.999996	0.999996	9619/213/341/348/55937	5
GO:0042738	exogenous drug catabolic process	0.0726928	0.999996	0.999996	1544/1562/1572/1580/4842	5
GO:0006333	chromatin assembly or disassembly	0.0732443	0.999996	0.999996	8289/64946/55839/10664/1616/8520/55869/3024/3007/3008/3018/8345/8346/85236/8340/8350/8351/8353/8968/8357/8354/8356/8366/8367/8361/8294/8363/92815/128312/55355/3146/4675/54107/5928/6418/8467/6603/6604/6605/144108	40
GO:0050890	cognition	0.073402	0.999996	0.999996	6833/10097/134/177/267/348/590/80823/1620/7832/113246/25978/1128/1139/26047/23316/1742/1959/2019/2258/2353/27023/93986/8811/2764/3269/3274/11255/90410/152789/8997/3776/11202/4130/4212/4900/123803/4923/8398/5582/139411/5176/57477/64220/8831/8867/7067/29767/28983	49
GO:0032413	negative regulation of ion transmembrane transporter activity	0.0734416	0.999996	0.999996	784/801/808/857/1193/2257/2281/2946/3753/9992/23704/130497/161253/7531	14
GO:0042310	vasoconstriction	0.0734416	0.999996	0.999996	1636/152/553/857/1311/1909/3269/3274/27345/8195/8864/5286/6546/6915	14
GO:0046530	photoreceptor cell differentiation	0.0734416	0.999996	0.999996	54806/403/23418/1745/1746/1826/90410/85407/6094/94137/6121/57096/30812/7068	14
GO:0034754	cellular hormone metabolic process	0.0737405	0.999996	0.999996	216/64577/1381/1382/1545/1592/56603/10901/1958/3293/8228/157506/145226/5959/5978/6121/8879/10948/83930/6817	20
GO:0050848	regulation of calcium-mediated signaling	0.0737405	0.999996	0.999996	801/808/23261/11261/63928/10519/1193/2280/2281/2946/9455/9454/3708/10725/4842/22953/5566/10231/9104/121665	20
GO:0051216	cartilage development	0.0737815	0.999996	0.999996	8313/651/652/353500/658/1301/1302/81578/1280/1311/3491/1746/9451/8817/2249/2254/2260/2261/3207/3202/3221/3373/54928/5595/8785/4256/8195/4487/579/130497/5081/23314/6615/7067/5212/7481/7482/81029/51222	39
GO:0031295	T cell costimulation	0.0753171	0.999996	0.999996	857/998/1949/11148/3932/3956/4067/5170/5290/5295/5777	11
GO:0034080	CENP-A containing nucleosome assembly	0.0753171	0.999996	0.999996	64946/55839/8366/8367/8361/8294/8363/55355/54107/5928/8467	11
GO:0061641	CENP-A containing chromatin organization	0.0753171	0.999996	0.999996	64946/55839/8366/8367/8361/8294/8363/55355/54107/5928/8467	11
GO:0033559	unsaturated fatty acid metabolic process	0.0755447	0.999996	0.999996	51/239/246/247/1544/1545/1562/1572/54898/6785/2938/2946/3248/5595/255189/5730/9536/80142/10728/5740/22949/6342	22
GO:0032387	negative regulation of intracellular transport	0.0762309	0.999996	0.999996	284/9478/11261/2621/3162/9270/3753/29969/9972/11142/5906/29934/258010/337867/51465	15
GO:0060968	regulation of gene silencing	0.0772151	0.999996	0.999996	652/1994/8087/3024/3007/3008/8350/8351/8353/8968/8357/8354/8356/8366/8367/8361/8294/8363/84944/5432/5436/5437/5439/5440/27327/84872	26
GO:0016441	posttranscriptional gene silencing	0.0773013	0.999996	0.999996	652/1994/8087/9931/113802/8350/8351/8353/8968/8357/8354/8356/8366/8367/8361/8294/8363/84944/5432/5436/5437/5439/5440/8575/27327/23112/57690/84872/29066	29
GO:0035195	gene silencing by miRNA	0.0773333	0.999996	0.999996	652/1994/8087/8350/8351/8353/8968/8357/8354/8356/8366/8367/8361/8294/8363/84944/5432/5436/5437/5439/5440/8575/27327/23112/57690/84872/29066	27
GO:0043271	negative regulation of ion transport	0.0773333	0.999996	0.999996	134/784/801/808/857/1193/2257/2281/2564/2775/2946/57817/11255/3753/9992/23704/4842/4889/4923/130497/22925/54899/161253/6406/65267/65266/7531	27
GO:0051291	protein heterooligomerization	0.0773333	0.999996	0.999996	8915/2644/8350/8351/8353/8968/8357/8354/8356/8366/8367/8361/8294/8363/3265/64375/64376/3848/22871/53371/5092/57107/6281/6406/6814/7139/58525	27
GO:0010658	striated muscle cell apoptotic process	0.0794375	0.999996	0.999996	317/3579/1984/23493/4058/1482/5170/5514/5863	9
GO:0051339	regulation of lyase activity	0.0794375	0.999996	0.999996	9495/8811/2771/2980/4842/4883/5064/79849/29085	9
GO:0072210	metanephric nephron development	0.0794375	0.999996	0.999996	652/4435/1958/55366/130497/5076/6299/30812/7021	9
GO:0098815	modulation of excitatory postsynaptic potential	0.0794375	0.999996	0.999996	784/1139/23316/1742/8898/22871/9699/9294/66000	9
GO:1903170	negative regulation of calcium ion transmembrane transport	0.0794375	0.999996	0.999996	784/801/808/1193/2281/2946/4923/161253/7531	9
GO:0002021	response to dietary excess	0.0804287	0.999996	0.999996	130399/153/348/353500/115209/27344/114789	7
GO:0021871	forebrain regionalization	0.0804287	0.999996	0.999996	652/2016/8320/2253/9355/6496/7482	7
GO:0021895	cerebral cortex neuron differentiation	0.0804287	0.999996	0.999996	429/1745/1746/2016/8320/26468/7101	7
GO:0045671	negative regulation of osteoclast differentiation	0.0804287	0.999996	0.999996	51208/3635/10234/4057/9935/5295/6988	7
GO:0045956	positive regulation of calcium ion-dependent exocytosis	0.0804287	0.999996	0.999996	375/776/8447/22871/192683/9066/7784	7
GO:0031497	chromatin assembly	0.0836853	0.999996	0.999996	64946/55839/10664/1616/8520/3024/3007/3008/3018/8345/8346/85236/8340/8350/8351/8353/8968/8357/8354/8356/8366/8367/8361/8294/8363/128312/55355/3146/4675/54107/5928/6418/8467/144108	34
GO:0031952	regulation of protein autophosphorylation	0.0836904	0.999996	0.999996	1636/801/808/857/11261/2045/10457/152110/5525/5527/5528/5529/57826	13
GO:0048747	muscle fiber development	0.0836904	0.999996	0.999996	58/652/858/2876/9734/9456/10324/4606/8736/9172/22953/7345/117166	13
GO:0006661	phosphatidylinositol biosynthetic process	0.0846762	0.999996	0.999996	375/10423/54344/8817/2249/2250/2252/2253/2254/2260/2261/10818/3635/9365/8898/9107/27315/5281/5283/51227/94005/80235/5286/5290/5295/5296/8395/5783/51552/5867/8867/7784	32
GO:0031047	gene silencing by RNA	0.0846762	0.999996	0.999996	652/1994/83989/8087/9931/113802/8350/8351/8353/8968/8357/8354/8356/8366/8367/8361/8294/8363/84944/26986/5432/5436/5437/5439/5440/8575/91646/27327/23112/57690/84872/29066	32
GO:0007286	spermatid development	0.0859207	0.999996	0.999996	83990/57820/10519/8655/64100/171484/29999/130026/150365/8195/9148/135138/54760/50487/5566/56163/89765/6406/147912/65010/79582/163589/51465	23
GO:0048515	spermatid differentiation	0.0861731	0.999996	0.999996	83990/57820/10519/8655/64100/171484/29999/130026/150365/8195/9148/4867/135138/54760/50487/5566/56163/89765/6406/147912/65010/79582/163589/51465	24
GO:0043392	negative regulation of DNA binding	0.0867373	0.999996	0.999996	2072/23462/23493/3162/3398/51176/9355/4487/8864/6612/6872/7114/117166/58499	14
GO:0030072	peptide hormone secretion	0.0886773	0.999996	0.999996	6833/130399/152/408/8938/640/353500/776/9575/594855/51167/8447/8655/2029/2044/2281/2852/2850/3625/3708/8997/3790/91942/8620/5019/8864/5208/29085/8398/5798/5861/51762/5906/10411/5978/5991/222546/9699/133308/6755/6814/9515/9066/7021/7351/84300	46
GO:0051865	protein autoubiquitination	0.0891992	0.999996	0.999996	267/51666/1161/54800/9921/26994/50862/727800/23328/6872/25893/7319/7322/7323/7337	15
GO:1902305	regulation of sodium ion transmembrane transport	0.0891992	0.999996	0.999996	375/482/51297/11261/2257/5349/53828/54800/4842/130497/6324/6330/6331/65267/65266	15
GO:0006525	arginine metabolic process	0.0910384	0.999996	0.999996	384/435/445/2184/4842/4942	6
GO:0007190	activation of adenylate cyclase activity	0.0910384	0.999996	0.999996	153/801/808/1909/55366/122042	6
GO:0048339	paraxial mesoderm development	0.0910384	0.999996	0.999996	10683/2260/51176/56983/6939/7481	6
GO:1903429	regulation of cell maturation	0.0910384	0.999996	0.999996	6790/9928/22933/6911/25893/51441	6
GO:0060350	endochondral bone morphogenesis	0.0911742	0.999996	0.999996	8313/652/658/81578/1280/1311/1749/8817/2261/3207/54928/8785/4664/4665/162466/5212	16
GO:0009948	anterior/posterior axis specification	0.0913779	0.999996	0.999996	6790/652/10818/2719/23493/4838/6045/6926/6911/163589/10959	11
GO:0010524	positive regulation of calcium ion transport into cytosol	0.0913779	0.999996	0.999996	799/801/808/857/2852/2946/3596/4923/22953/5170/7220	11
GO:0031294	lymphocyte costimulation	0.0913779	0.999996	0.999996	857/998/1949/11148/3932/3956/4067/5170/5290/5295/5777	11
GO:0033173	calcineurin-NFAT signaling cascade	0.0913779	0.999996	0.999996	23261/11261/63928/10519/9455/9454/10725/4775/4776/10231/121665	11
GO:0046456	icosanoid biosynthetic process	0.0913779	0.999996	0.999996	239/246/241/3248/4258/255189/5730/9536/80142/10728/5740	11
GO:0090317	negative regulation of intracellular protein transport	0.0913779	0.999996	0.999996	284/9478/11261/2621/9270/3753/29969/11142/258010/337867/51465	11
GO:0055117	regulation of cardiac muscle contraction	0.0927411	0.999996	0.999996	134/287/801/808/857/1193/2258/2281/2946/3759/1482/4842/5142/5566/6331/6546/51086	17
GO:0098659	inorganic cation import across plasma membrane	0.0927411	0.999996	0.999996	479/482/781/799/9992/3770/3759/3760/3763/1317/55630/6546/6549/6550/6553/284525/56302	17
GO:0099587	inorganic ion import across plasma membrane	0.0927411	0.999996	0.999996	479/482/781/799/9992/3770/3759/3760/3763/1317/55630/6546/6549/6550/6553/284525/56302	17
GO:0002028	regulation of sodium ion transport	0.0948947	0.999996	0.999996	375/482/51297/11261/2257/5349/53828/54800/4302/1482/4842/130497/5187/6324/6330/6331/6546/65267/65266	19
GO:0055072	iron ion homeostasis	0.0948947	0.999996	0.999996	9429/9114/9550/56898/79901/2495/53940/2512/57817/3162/23479/4057/8031/4738/286133/94081/119559/6500/79689	19
GO:0035725	sodium ion transmembrane transport	0.0960905	0.999996	0.999996	375/479/482/51297/11261/2257/5349/53828/54800/4842/130497/6324/6330/6331/6337/6340/10568/6546/6549/6550/6553/150159/133308/284525/65267/65266	26
GO:0022904	respiratory electron transport chain	0.0963312	0.999996	0.999996	1329/83943/55967/4695/4696/4697/4698/4700/4701/4704/91942/4716/4709/4710/4711/4717/4718/374291/11232/6391/6392/7381	22
GO:0030282	bone mineralization	0.0963312	0.999996	0.999996	246/8313/652/658/4921/50506/9451/2201/2261/2719/10457/9365/55366/4057/4256/4745/130497/162466/6546/5552/7043/7481	22
GO:0097553	calcium ion transmembrane import into cytosol	0.0963312	0.999996	0.999996	287/781/799/801/808/1193/2280/2281/2852/2946/3596/3708/3932/4067/4842/4923/5170/5566/5777/6546/7220/56302	22
GO:0001508	action potential	0.0964495	0.999996	0.999996	287/776/781/784/857/149461/8506/2257/2258/2281/2852/3753/9992/23704/30819/3759/3760/27345/4923/6324/6330/6331/6546/7531	24
GO:0051480	regulation of cytosolic calcium ion concentration	0.0968058	0.999996	0.999996	57007/134/287/491/553/776/781/784/799/801/808/857/56477/64072/55584/1193/3579/1742/1909/1984/2151/51024/2280/2281/8811/2852/2828/2946/3146/3596/3708/3827/3932/4067/4842/8620/4923/22953/5170/8398/5566/5732/5737/5777/6546/121665/6869/6915/7220/56302/7531	51
GO:0006475	internal protein amino acid acetylation	0.0976274	0.999996	0.999996	322/408/26053/9575/10664/8193/1962/23741/80314/8520/54556/84289/151050/51176/5595/53615/55257/10943/8260/80218/4842/5187/55011/54107/56655/10856/6418/55209/10474/6872/6881/6883/10629/6880/51616/23326/23558	37
GO:0010092	specification of animal organ identity	0.0986932	0.999996	0.999996	8313/652/2253/2260/10818/3207/5076/6604/7482	9
GO:0031128	developmental induction	0.0986932	0.999996	0.999996	652/2253/2260/10818/3207/6299/6496/30812/7482	9
GO:0050856	regulation of T cell receptor signaling pathway	0.0986932	0.999996	0.999996	8915/10666/56940/3932/29085/26191/5777/6188/53347	9
GO:0051150	regulation of smooth muscle cell differentiation	0.0986932	0.999996	0.999996	652/2254/4303/2852/23493/80306/4775/93145/6604	9
GO:0070884	regulation of calcineurin-NFAT signaling cascade	0.0986932	0.999996	0.999996	23261/11261/63928/10519/9455/9454/10725/10231/121665	9
GO:0106056	regulation of calcineurin-mediated signaling	0.0986932	0.999996	0.999996	23261/11261/63928/10519/9455/9454/10725/10231/121665	9
GO:1905476	negative regulation of protein localization to membrane	0.0986932	0.999996	0.999996	9270/3753/131578/116372/10434/112609/5525/23433/9528	9
GO:0046847	filopodium assembly	0.0988584	0.999996	0.999996	54828/832/998/83715/9148/22871/5064/64284/23433/9294/23616/10178/7043	13
GO:0048844	artery morphogenesis	0.0988584	0.999996	0.999996	10000/348/652/54567/2253/2348/23462/23493/3248/4638/64220/7021/7481	13
GO:0015909	long-chain fatty acid transport	0.101456	0.999996	0.999996	1636/2181/348/1376/2170/4923/81579/5320/50487/255189/8398/22925/11000/7069	14
GO:0060393	regulation of pathway-restricted SMAD protein phosphorylation	0.101456	0.999996	0.999996	91/651/652/353500/2662/10220/3623/3625/753/2660/4838/64081/5300/7043	14
GO:0043542	endothelial cell migration	0.101523	0.999996	0.999996	84830/10000/284/348/84913/54828/652/10519/1545/54567/1960/8817/2249/2260/2876/9734/3146/3162/3315/9270/889/7101/3164/116150/10016/5170/5286/5290/5646/11156/5872/28984/6273/23328/64218/9037/5176/23616/6915/7114/8742	41
GO:0002043	blood vessel endothelial cell proliferation involved in sprouting angiogenesis	0.102728	0.999996	0.999996	652/54567/3162/9270/9037	5
GO:0002227	innate immune response in mucosa	0.102728	0.999996	0.999996	92747/8346/85236/4057/6170	5
GO:0006577	amino-acid betaine metabolic process	0.102728	0.999996	0.999996	34/501/8424/55349/1384	5
GO:0007567	parturition	0.102728	0.999996	0.999996	3248/8997/23641/4838/5737	5
GO:0009162	deoxyribonucleoside monophosphate metabolic process	0.102728	0.999996	0.999996	1635/1716/10591/51020/56953	5
GO:0016584	nucleosome positioning	0.102728	0.999996	0.999996	10664/3024/3007/3008/8467	5
GO:0033540	fatty acid beta-oxidation using acyl-CoA oxidase	0.102728	0.999996	0.999996	51/55289/1384/1962/6342	5
GO:0035358	regulation of peroxisome proliferator activated receptor signaling pathway	0.102728	0.999996	0.999996	246/247/2874/5740/10809	5
GO:0035584	calcium-mediated signaling using intracellular calcium source	0.102728	0.999996	0.999996	51024/2281/9455/5566/5737	5
GO:0042074	cell migration involved in gastrulation	0.102728	0.999996	0.999996	286204/2253/2719/4838/7481	5
GO:0055003	cardiac myofibril assembly	0.102728	0.999996	0.999996	4606/91807/8736/9172/1482	5
GO:0072498	embryonic skeletal joint development	0.102728	0.999996	0.999996	652/1280/3207/3373/130497	5
GO:0001678	cellular glucose homeostasis	0.103058	0.999996	0.999996	6833/177/408/8938/8655/2044/51024/2281/2621/2852/2850/3956/91942/64710/5019/5076/5165/29085/55011/5290/5295/5296/8398/5566/5798/5906/222546/5176/133308/7351/57539	31
GO:0016338	calcium-independent cell-cell adhesion via plasma membrane cell-adhesion molecules	0.104061	0.999996	0.999996	5010/23562/24146/10686/51208/149461/9080	7
GO:0035357	peroxisome proliferator activated receptor signaling pathway	0.104061	0.999996	0.999996	246/247/2874/5165/5740/6256/10809	7
GO:0042759	long-chain fatty acid biosynthetic process	0.104061	0.999996	0.999996	134526/239/246/247/1544/2879/3248	7
GO:0046823	negative regulation of nucleocytoplasmic transport	0.104061	0.999996	0.999996	284/9478/11261/2621/29969/9972/11142	7
GO:0060632	regulation of microtubule-based movement	0.104061	0.999996	0.999996	55130/85478/123872/92749/3476/8195/25893	7
GO:0086019	cell-cell signaling involved in cardiac conduction	0.104061	0.999996	0.999996	287/776/781/3760/6324/6330/6331	7
GO:0086064	cell communication by electrical coupling involved in cardiac conduction	0.104061	0.999996	0.999996	482/801/808/857/2281/5566/6546	7
GO:0070588	calcium ion transmembrane transport	0.104463	0.999996	0.999996	287/491/776/781/784/799/801/808/1139/55584/1193/8065/2280/2281/2621/2852/2946/3596/11141/3708/9992/3932/4067/63933/4842/4923/80228/5142/5170/27039/8398/5566/5777/161253/9104/114789/6546/6769/342667/140738/7220/140803/54822/56302/7531	45
GO:0048255	mRNA stabilization	0.104724	0.999996	0.999996	90806/8313/1153/1994/10642/9261/26986/8241/4904/8531	10
GO:0071806	protein transmembrane transport	0.105029	0.999996	0.999996	131118/51079/51025/5189/5193/51555/6253/23480/6726/26517/10245/29090/26520/9804/56993/54543	16
GO:1904063	negative regulation of cation transmembrane transport	0.105029	0.999996	0.999996	784/801/808/857/1193/2257/2281/2946/57817/3753/9992/23704/4923/130497/161253/7531	16
GO:0006721	terpenoid metabolic process	0.107018	0.999996	0.999996	216/64577/348/55937/1381/1382/1544/1545/1592/56603/10901/2719/8228/157506/145226/5959/6121/64220	18
GO:0043666	regulation of phosphoprotein phosphatase activity	0.107074	0.999996	0.999996	26229/801/808/2029/2280/2281/2771/3476/3672/22853/221692/5514/81706/151242/145376/5525/5527/5528/5529/9989/22870/10231/9104/6418/51657	25
GO:0017158	regulation of calcium ion-dependent exocytosis	0.108024	0.999996	0.999996	375/8938/776/801/808/594855/8447/2771/22871/9581/5582/5906/5978/9699/140730/192683/6814/9515/9066/6843/7784	21
GO:0016573	histone acetylation	0.10847	0.999996	0.999996	322/408/26053/9575/10664/8193/23741/80314/8520/54556/84289/151050/51176/5595/53615/55257/10943/80218/4842/5187/55011/54107/56655/10856/6418/55209/10474/6872/6881/6883/10629/6880/51616/23326/23558	35
GO:0035136	forelimb morphogenesis	0.10935	0.999996	0.999996	257/1382/2019/3207/3236/4487/130497/157506/6926/7021/140467	11
GO:0048662	negative regulation of smooth muscle cell proliferation	0.10935	0.999996	0.999996	1027/1264/2852/3162/3600/57447/4881/4883/5592/7043/7168	11
GO:0097720	calcineurin-mediated signaling	0.10935	0.999996	0.999996	23261/11261/63928/10519/9455/9454/10725/4775/4776/10231/121665	11
GO:0000002	mitochondrial genome maintenance	0.113482	0.999996	0.999996	10000/3980/92667/4358/11232/50484/84275/55186	8
GO:0002686	negative regulation of leukocyte migration	0.113482	0.999996	0.999996	134/84830/56477/257144/3162/3204/79148/4681	8
GO:0010662	regulation of striated muscle cell apoptotic process	0.113482	0.999996	0.999996	3579/1984/23493/4058/1482/5170/5514/5863	8
GO:0006937	regulation of muscle contraction	0.113944	0.999996	0.999996	134/152/287/113246/801/808/857/1193/1264/2258/2281/2852/2946/3759/4608/4634/4636/1482/4842/5142/5566/5592/6331/6546/6869/6915/51086/7139/7140/7168	30
GO:1901568	fatty acid derivative metabolic process	0.114961	0.999996	0.999996	51/2181/239/246/247/241/56898/1544/1545/1562/1572/54898/6785/2876/2879/3248/5595/9261/4258/5019/50487/255189/5446/5730/9536/80142/10728/5740/22949	29
GO:0050854	regulation of antigen receptor-mediated signaling pathway	0.115583	0.999996	0.999996	8915/640/10666/56940/257144/2874/3932/4067/29085/26191/5777/6188/53347	13
GO:0015718	monocarboxylic acid transport	0.11687	0.999996	0.999996	1636/2181/348/1376/2170/51660/4923/81579/5320/50487/255189/8398/22925/6256/162515/9122/9120/220963/65010/11000/140679/6539/6578/10809/64220/9900/7069	27
GO:0030048	actin filament-based movement	0.117746	0.999996	0.999996	58/134/287/776/781/857/2257/3753/9992/23704/3759/3760/4606/4634/4635/140465/55742/5142/10630/6324/6330/6331/7139/7140/7168/7169	26
GO:0001556	oocyte maturation	0.119583	0.999996	0.999996	6790/1618/80336/122042/22933/51441	6
GO:0006337	nucleosome disassembly	0.119583	0.999996	0.999996	8289/92815/6418/6603/6604/6605	6
GO:0019433	triglyceride catabolic process	0.119583	0.999996	0.999996	51099/348/2170/2172/2173/8228	6
GO:0030277	maintenance of gastrointestinal epithelium	0.119583	0.999996	0.999996	4583/64081/7031/7032/7033/340547	6
GO:0031958	corticosteroid receptor signaling pathway	0.119583	0.999996	0.999996	8289/9575/1407/2852/2908/5187	6
GO:0033688	regulation of osteoblast proliferation	0.119583	0.999996	0.999996	115908/3491/4057/4745/4883/30812	6
GO:0035459	cargo loading into vesicle	0.119583	0.999996	0.999996	63971/5861/6396/10802/10972/10959	6
GO:0043950	positive regulation of cAMP-mediated signaling	0.119583	0.999996	0.999996	153/801/808/112609/4842/122042	6
GO:0072202	cell differentiation involved in metanephros development	0.119583	0.999996	0.999996	652/4435/55366/130497/5076/6299	6
GO:2000463	positive regulation of excitatory postsynaptic potential	0.119583	0.999996	0.999996	784/1139/23316/1742/22871/9699	6
GO:0001756	somitogenesis	0.120101	0.999996	0.999996	8313/1044/286204/10683/27023/55502/51176/4222/57534/85407/5075/56983/6911/6939/10959/7516	16
GO:0060395	SMAD protein signal transduction	0.120101	0.999996	0.999996	84913/651/652/353500/8483/4435/2353/2662/10220/3623/3625/2660/4838/64081/7043/10140	16
GO:0033144	negative regulation of intracellular steroid hormone receptor signaling pathway	0.120384	0.999996	0.999996	9575/1407/9420/81606/4838/5187/9063/29966/51341	9
GO:0051123	RNA polymerase II preinitiation complex assembly	0.120384	0.999996	0.999996	1602/2958/3146/5705/6872/6883/6880/51616/7067	9
GO:0060795	cell fate commitment involved in formation of primary germ layer	0.120384	0.999996	0.999996	652/2001/8320/2260/3207/4838/5076/23168/89870	9
GO:0098739	import across plasma membrane	0.120479	0.999996	0.999996	479/482/781/799/2348/9992/3770/3759/3760/3763/4923/8864/6507/1317/120103/55630/6546/6549/6550/6553/284525/56302	22
GO:0061013	regulation of mRNA catabolic process	0.120632	0.999996	0.999996	90806/8125/8313/7832/1153/167227/9704/22894/1994/8087/9513/3315/10642/9261/26986/8761/5317/5436/8241/6233/79048/6418/27327/23112/57690/10140/7311/7514/54464/4904/8531/51441/56829	33
GO:0006901	vesicle coating	0.120768	0.999996	0.999996	23243/10175/8452/2348/10016/5537/22870/5861/81876/23256/6396/10802/10972/10959/58485/6399/51693	17
GO:0090114	COPII-coated vesicle budding	0.120768	0.999996	0.999996	23243/10175/8452/2348/10016/5537/22870/5861/81876/23256/6396/10802/10972/10959/58485/6399/51693	17
GO:0006720	isoprenoid metabolic process	0.120893	0.999996	0.999996	216/64577/348/55937/1381/1382/1544/1545/1592/56603/10901/2719/116150/57107/10654/8228/157506/145226/5959/6121/64220	21
GO:0048199	vesicle targeting, to, from or within Golgi	0.121135	0.999996	0.999996	23243/84984/10175/8452/2348/10016/5537/22870/5861/81876/23256/6396/10802/10972/10959/58485/6399/51693	18
GO:0033157	regulation of intracellular protein transport	0.12237	0.999996	0.999996	284/26229/54828/652/9478/784/998/11261/63928/1128/10519/51024/2621/160622/51512/3059/8841/3265/3305/3843/9270/3753/54741/29969/54471/53371/4947/55486/5116/5174/5295/5296/11142/5566/10411/29072/258010/10178/54543/337867/7323/51465/118424/7332/59286/127933/7514/7531/79752	49
GO:0035137	hindlimb morphogenesis	0.125469	0.999996	0.999996	257/652/2249/2253/2719/3236/4487/130497/6926/7021	10
GO:0044331	cell-cell adhesion mediated by cadherin	0.125469	0.999996	0.999996	1008/1015/1016/64405/60437/1002/201627/10211/10076/28984	10
GO:0060428	lung epithelium development	0.125469	0.999996	0.999996	429/652/2252/2302/93986/3202/3596/64220/7067/7068	10
GO:0030509	BMP signaling pathway	0.127191	0.999996	0.999996	268/269/652/353500/658/286204/3491/1745/1749/1958/2253/23770/2719/51176/5595/4487/4681/1482/4838/6425/50964/25928/7021/10140/51592/7323/331/170261	28
GO:0007588	excretion	0.129206	0.999996	0.999996	134/359/10686/10699/2771/3162/4302/10725/4867/4881/6340	11
GO:0021532	neural tube patterning	0.129206	0.999996	0.999996	200894/652/2019/2253/23770/5081/5566/5567/23648/84314/7289	11
GO:2000242	negative regulation of reproductive process	0.129206	0.999996	0.999996	130399/268/652/1027/4838/5567/5176/6615/153218/7783/7784	11
GO:0007498	mesoderm development	0.129625	0.999996	0.999996	268/652/286204/23399/10683/8320/2253/2260/10220/3207/51176/9355/4232/4838/130497/5076/56983/5566/6169/29072/6615/6926/6911/6939/89870/7481	26
GO:0060401	cytosolic calcium ion transport	0.129625	0.999996	0.999996	287/781/784/799/801/808/857/1193/2280/2281/2852/2946/3596/3708/3932/4067/63933/4842/4923/22953/5170/5566/5777/6546/7220/56302	26
GO:0090596	sensory organ morphogenesis	0.130761	0.999996	0.999996	54806/8289/652/113246/55584/1301/1280/1289/1290/23418/115908/56603/1749/1826/2201/2253/2254/2260/2299/10818/8323/10220/57822/3150/3229/9935/5595/84465/4487/85407/579/130497/5076/8575/6094/6121/57096/6169/6299/6496/30812/64220/7021/7068/10194/124590/25806/7482/7528	49
GO:0007602	phototransduction	0.130995	0.999996	0.999996	408/801/79823/1259/2868/9397/23596	7
GO:0008334	histone mRNA metabolic process	0.130995	0.999996	0.999996	167227/27257/6628/6635/6636/6637/54464	7
GO:0030878	thyroid gland development	0.130995	0.999996	0.999996	50506/2253/3202/5595/1482/7067/7068	7
GO:0035902	response to immobilization stress	0.130995	0.999996	0.999996	10097/1544/2067/2353/4303/6546/7031	7
GO:0065005	protein-lipid complex assembly	0.130995	0.999996	0.999996	2181/341/348/55937/375/5566/5567	7
GO:0140115	export across plasma membrane	0.130995	0.999996	0.999996	479/482/3753/9992/23704/30819/6546	7
GO:1902991	regulation of amyloid precursor protein catabolic process	0.130995	0.999996	0.999996	348/1139/1944/2043/2280/4067/10972	7
GO:1903077	negative regulation of protein localization to plasma membrane	0.130995	0.999996	0.999996	131578/116372/10434/112609/5525/23433/9528	7
GO:0006636	unsaturated fatty acid biosynthetic process	0.13192	0.999996	0.999996	239/246/247/54898/6785/3248/255189/5730/9536/80142/10728/5740	12
GO:0051926	negative regulation of calcium ion transport	0.13192	0.999996	0.999996	784/801/808/1193/2281/2775/2946/4842/4923/161253/6406/7531	12
GO:0046916	cellular transition metal ion homeostasis	0.132882	0.999996	0.999996	9429/375/9114/9550/90639/79901/2495/53940/2512/57817/3162/23479/3932/4057/8031/4738/286133/6500/7780/7782/64924/1317/55630	23
GO:0001947	heart looping	0.133845	0.999996	0.999996	54806/200894/129880/123872/2253/2348/55081/57534/8195/1482/4838/6926/10959	13
GO:0021872	forebrain generation of neurons	0.133845	0.999996	0.999996	429/64919/1745/1746/1749/2253/2260/51176/26468/7101/9253/6299/23314	13
GO:0048016	inositol phosphate-mediated signaling	0.133845	0.999996	0.999996	23261/11261/63928/10519/9455/9454/3269/3708/10725/4775/4776/10231/121665	13
GO:0071349	cellular response to interleukin-12	0.133845	0.999996	0.999996	375/759/829/998/1072/2939/9987/3595/5306/6175/140885/6627/6950	13
GO:0030004	cellular monovalent inorganic cation homeostasis	0.13592	0.999996	0.999996	479/482/9114/8992/11261/23312/3759/154881/5595/27035/65010/9498/6546/6549/6550/6553/150159/284525/84286	19
GO:1902106	negative regulation of leukocyte differentiation	0.13592	0.999996	0.999996	604/652/51208/25793/2302/3146/3204/3398/3623/3635/3718/10234/4057/4067/9935/84807/5295/54542/6988	19
GO:0032272	negative regulation of protein polymerization	0.135962	0.999996	0.999996	829/830/832/256949/8195/136319/375189/6710/11075/29767/9168/11013/7114/5756/7417	15
GO:0035914	skeletal muscle cell differentiation	0.135962	0.999996	0.999996	26287/51676/7832/56603/1958/1959/8320/2353/3131/10362/10324/2660/5081/30812/84300	15
GO:0007031	peroxisome organization	0.136304	0.999996	0.999996	51/1384/10901/1962/51024/8443/373156/4358/5189/5193/51555/51762/6233/6342/7311/7322/7323/54469	18
GO:0051781	positive regulation of cell division	0.136304	0.999996	0.999996	6795/998/79848/8452/2249/2250/2252/2253/2254/56287/9270/9928/81606/22933/6755/7043/7423/4904	18
GO:0000288	nuclear-transcribed mRNA catabolic process, deadenylation-dependent decay	0.136472	0.999996	0.999996	7832/167227/22894/27257/27258/25804/23658/11157/51690/115024/26986/9924/5436/27327/23112/57690/10140	17
GO:0014829	vascular smooth muscle contraction	0.137859	0.999996	0.999996	1311/1909/8195/5286/6546	5
GO:0014850	response to muscle activity	0.137859	0.999996	0.999996	122622/51024/252995/2660/9804	5
GO:0017085	response to insecticide	0.137859	0.999996	0.999996	1616/1644/5603/6324/7311	5
GO:0031645	negative regulation of neurological system process	0.137859	0.999996	0.999996	784/9451/11202/8898/9294	5
GO:0034311	diol metabolic process	0.137859	0.999996	0.999996	55331/1719/5092/5860/56848	5
GO:0048745	smooth muscle tissue development	0.137859	0.999996	0.999996	652/93986/4638/130497/64220	5
GO:0050982	detection of mechanical stimulus	0.137859	0.999996	0.999996	784/55584/1301/8195/27039	5
GO:0085029	extracellular matrix assembly	0.137859	0.999996	0.999996	84168/30008/2621/28984/7148	5
GO:0090026	positive regulation of monocyte chemotaxis	0.137859	0.999996	0.999996	10488/284340/3146/7941/6278	5
GO:0098719	sodium ion import across plasma membrane	0.137859	0.999996	0.999996	6546/6549/6550/6553/284525	5
GO:1900115	extracellular regulation of signal transduction	0.137859	0.999996	0.999996	27120/2100/2201/4681/117166	5
GO:1900116	extracellular negative regulation of signal transduction	0.137859	0.999996	0.999996	27120/2100/2201/4681/117166	5
GO:0018393	internal peptidyl-lysine acetylation	0.138338	0.999996	0.999996	322/408/26053/9575/10664/8193/23741/80314/8520/54556/84289/151050/51176/5595/53615/55257/10943/80218/4842/5187/55011/54107/56655/10856/6418/55209/10474/6872/6881/6883/10629/6880/51616/23326/23558	35
GO:0031641	regulation of myelination	0.138898	0.999996	0.999996	9451/9928/11202/163175/8898/9921/22933/10810	8
GO:0035116	embryonic hindlimb morphogenesis	0.138898	0.999996	0.999996	257/652/2249/2253/2719/4487/130497/6926	8
GO:1900181	negative regulation of protein localization to nucleus	0.138898	0.999996	0.999996	284/9478/11261/51208/2621/29969/56957/11142	8
GO:1902253	regulation of intrinsic apoptotic signaling pathway by p53 class mediator	0.138898	0.999996	0.999996	26287/79915/4487/6135/6154/50484/6880/51616	8
GO:0055076	transition metal ion homeostasis	0.139086	0.999996	0.999996	9429/375/9114/9550/56898/90639/79901/2495/53940/2512/57817/3162/23479/3932/4057/8031/4738/286133/94081/119559/6500/7780/7782/64924/1317/55630/79689/331	28
GO:0071326	cellular response to monosaccharide stimulus	0.139086	0.999996	0.999996	177/408/8938/8655/2044/51024/2281/2621/2852/2850/3956/91942/5019/5076/5165/29085/55011/5290/8398/5566/5798/5906/222546/5176/65010/133308/7351/57539	28
GO:0071331	cellular response to hexose stimulus	0.139086	0.999996	0.999996	177/408/8938/8655/2044/51024/2281/2621/2852/2850/3956/91942/5019/5076/5165/29085/55011/5290/8398/5566/5798/5906/222546/5176/65010/133308/7351/57539	28
GO:0031214	biomineral tissue development	0.140654	0.999996	0.999996	246/258/8313/652/658/4921/50506/9451/54757/2201/2261/2621/2719/10457/9270/9365/9622/55366/4057/4256/4745/130497/162466/6546/5552/7043/7481	27
GO:0046474	glycerophospholipid biosynthetic process	0.141607	0.999996	0.999996	51099/2181/10554/55326/246/248/375/10423/54344/2170/8817/2249/2250/2252/2253/2254/2260/2261/10818/8443/3635/9365/8898/9107/58488/9468/27315/162466/5281/5283/51227/94005/80235/5286/5290/5295/5296/8395/81579/5320/283748/8398/5783/51552/5867/10809/8867/7784	48
GO:0000413	protein peptidyl-prolyl isomerization	0.144422	0.999996	0.999996	60681/2280/2281/23770/5300/9360/10465/53938/285755	9
GO:0014014	negative regulation of gliogenesis	0.144422	0.999996	0.999996	6833/1745/1746/9283/3398/3418/7101/9921/22933	9
GO:0035115	embryonic forelimb morphogenesis	0.144422	0.999996	0.999996	257/1382/2019/3207/4487/130497/157506/6926/140467	9
GO:0071715	icosanoid transport	0.144422	0.999996	0.999996	1636/4923/81579/5320/50487/255189/8398/22925/6578	9
GO:1901571	fatty acid derivative transport	0.144422	0.999996	0.999996	1636/4923/81579/5320/50487/255189/8398/22925/6578	9
GO:0006473	protein acetylation	0.144891	0.999996	0.999996	322/408/26053/2647/9575/10664/8193/1962/23741/80314/8520/54556/84289/151050/51176/5595/53615/55257/10943/8260/79612/51126/60560/80218/4842/5187/55011/54107/56655/10411/10856/6418/55209/10474/6872/6881/6883/10629/6880/51616/23326/23558	42
GO:0071482	cellular response to light stimulus	0.146619	0.999996	0.999996	138162/801/79823/1259/1407/8450/2067/2072/2868/92815/3373/5603/4776/9397/23596/5295/6154/10856/6872/94241/55031/7528/22890	23
GO:0031032	actomyosin structure organization	0.147196	0.999996	0.999996	58/79822/395/9639/408/998/1264/8452/51466/85462/257019/9270/10324/541468/8195/4606/91807/8736/9172/58529/1482/84033/221692/5295/10411/28984/389/6281/10174/7043/29767/7139/7140/7168/54822/7481	36
GO:0016458	gene silencing	0.148141	0.999996	0.999996	8289/11176/648/652/1994/83989/8087/8520/9931/113802/3024/3007/3008/8350/8351/8353/8968/8357/8354/8356/8366/8367/8361/8294/8363/3146/84944/53615/10943/26986/54107/5432/5436/5437/5439/5440/8575/22933/8467/91646/27327/23112/57690/84872/29066	45
GO:0000291	nuclear-transcribed mRNA catabolic process, exonucleolytic	0.148265	0.999996	0.999996	167227/22894/27257/27258/25804/23658/11157/51690/115024/5436	10
GO:0021762	substantia nigra development	0.148265	0.999996	0.999996	801/808/998/1340/8655/2254/57447/22933/9143/7531	10
GO:0030199	collagen fibril organization	0.148265	0.999996	0.999996	165/1301/1302/1280/1289/1290/1545/4921/4320/7148	10
GO:0035307	positive regulation of protein dephosphorylation	0.148265	0.999996	0.999996	134/801/808/23261/255919/3672/5300/5525/5528/121665	10
GO:2000107	negative regulation of leukocyte apoptotic process	0.148265	0.999996	0.999996	384/8915/604/652/3579/2621/3059/3718/5304/1831	10
GO:0030219	megakaryocyte differentiation	0.149279	0.999996	0.999996	10519/84661/8350/8351/8353/8968/8357/8354/8356/8366/8367/8361/8294/8363/58508/55904/5777/7066/27327/23112/57690	21
GO:0048704	embryonic skeletal system morphogenesis	0.149279	0.999996	0.999996	257/652/1301/1280/1746/3207/3202/3204/3215/3217/3221/3225/3236/3373/4838/130497/157506/23314/29072/7043/7289	21
GO:0055001	muscle cell development	0.149695	0.999996	0.999996	58/287/652/858/2876/57817/9734/23493/9456/10324/4606/91807/8736/9172/58529/4776/1482/84033/22953/5300/6546/6926/29767/7139/7140/7168/57159/7345/117166	29
GO:0010862	positive regulation of pathway-restricted SMAD protein phosphorylation	0.150884	0.999996	0.999996	91/651/652/353500/2662/10220/3623/3625/2660/4838/7043	11
GO:0030834	regulation of actin filament depolymerization	0.150884	0.999996	0.999996	829/830/832/1072/51474/136319/9037/23616/6710/29767/5756	11
GO:0031055	chromatin remodeling at centromere	0.150884	0.999996	0.999996	64946/55839/8366/8367/8361/8294/8363/55355/54107/5928/8467	11
GO:0090316	positive regulation of intracellular protein transport	0.151435	0.999996	0.999996	26229/54828/784/998/11261/63928/1128/10519/51024/2621/51512/3059/8841/3265/3305/3843/9270/54741/54471/4947/5116/5174/5295/5296/5566/10411/10178/54543/7323/118424/7332/59286/7531/79752	34
GO:0043583	ear development	0.151467	0.999996	0.999996	54806/652/83605/64072/1027/55584/1301/1280/115908/1749/50506/2253/2254/2260/2299/8323/57822/23493/90410/3776/220074/9935/5595/9261/4358/4487/579/50508/130497/5076/8575/157506/6169/6299/64220/6939/7043/10194/124590	39
GO:0051209	release of sequestered calcium ion into cytosol	0.151564	0.999996	0.999996	287/801/808/1193/2280/2281/2852/2946/3596/3708/3932/4067/4842/4923/5170/5566/5777/6546/7220	19
GO:0051897	positive regulation of protein kinase B signaling	0.151618	0.999996	0.999996	284/799/2155/8817/2249/2250/2252/2253/2254/2260/2261/10818/2621/2876/3059/9270/6453/9365/3932/56917/92140/114882/5290/5295/5296/23551/9037/7066	28
GO:0001539	cilium or flagellum-dependent cell motility	0.15196	0.999996	0.999996	85478/56171/92749/8195/5991/150483	6
GO:0001759	organ induction	0.15196	0.999996	0.999996	652/2253/2260/10818/3207/7482	6
GO:0006691	leukotriene metabolic process	0.15196	0.999996	0.999996	239/246/241/9261/4258/22949	6
GO:0036151	phosphatidylcholine acyl-chain remodeling	0.15196	0.999996	0.999996	81579/5320/50487/283748/255189/8398	6
GO:0044346	fibroblast apoptotic process	0.15196	0.999996	0.999996	10428/8452/2621/51124/5290/7516	6
GO:0044458	motile cilium assembly	0.15196	0.999996	0.999996	129880/123872/8655/2302/55081/51364	6
GO:0060285	cilium-dependent cell motility	0.15196	0.999996	0.999996	85478/56171/92749/8195/5991/150483	6
GO:0072087	renal vesicle development	0.15196	0.999996	0.999996	652/4435/130497/5076/6299/30812	6
GO:0010927	cellular component assembly involved in morphogenesis	0.152507	0.999996	0.999996	58/287/8506/8443/10324/8898/4606/91807/8736/9172/58529/1482/84033/50487/29767/7139/7140/7168	18
GO:0097755	positive regulation of blood vessel diameter	0.15259	0.999996	0.999996	134/153/348/2852/2876/3162/3672/3827/8195/4842/8398/5592	12
GO:0006888	ER to Golgi vesicle-mediated transport	0.152698	0.999996	0.999996	287/23243/375/829/830/832/10175/51226/8452/1639/11258/10671/8655/57222/51614/2155/2348/2621/127845/51124/11014/10016/5537/22870/5624/5861/81876/9363/60561/23256/6396/10802/6710/113419/10972/10959/58485/6399/51693/100128327/22878/81555/10652	43
GO:1903533	regulation of protein targeting	0.153277	0.999996	0.999996	784/11261/10519/51024/3265/3305/9270/3753/54741/54471/55486/5174/54543/7323/118424/7332/59286	17
GO:1990542	mitochondrial transmembrane transport	0.153277	0.999996	0.999996	1329/1376/131118/63933/51660/51079/51025/84275/55186/7069/26517/10245/29090/26520/9804/54543/7351	17
GO:0051145	smooth muscle cell differentiation	0.1536	0.999996	0.999996	652/80314/2254/4303/2852/23462/23493/80306/4775/4776/93145/6604/79652	13
GO:0061371	determination of heart left/right asymmetry	0.1536	0.999996	0.999996	54806/200894/129880/123872/2253/2348/55081/57534/8195/1482/4838/6926/10959	13
GO:0070671	response to interleukin-12	0.1536	0.999996	0.999996	375/759/829/998/1072/2939/9987/3595/5306/6175/140885/6627/6950	13
GO:0060389	pathway-restricted SMAD protein phosphorylation	0.154071	0.999996	0.999996	91/651/652/353500/2662/10220/3623/3625/753/2660/4838/64081/5300/7043	14
GO:0065002	intracellular protein transmembrane transport	0.154071	0.999996	0.999996	131118/51079/51025/5189/5193/51555/6253/6726/26517/10245/29090/26520/9804/54543	14
GO:0045665	negative regulation of neuron differentiation	0.155039	0.999996	0.999996	348/429/51265/10519/1630/1716/85458/1745/1746/1949/2043/2045/2258/23105/282969/10220/2670/9283/3398/9856/11202/3956/27257/57534/4776/22871/7101/7025/5978/349667/64218/9037/57556/80031/6496/30812/6695/11075/8831/6911/7068/66008	42
GO:0002115	store-operated calcium entry	0.159456	0.999996	0.999996	9456/9455/9454/80228	4
GO:0002438	acute inflammatory response to antigenic stimulus	0.159456	0.999996	0.999996	3579/8620/4889/7784	4
GO:0003337	mesenchymal to epithelial transition involved in metanephros morphogenesis	0.159456	0.999996	0.999996	652/4435/5076/6299	4
GO:0007194	negative regulation of adenylate cyclase activity	0.159456	0.999996	0.999996	8811/2771/4883/5064	4
GO:0007501	mesodermal cell fate specification	0.159456	0.999996	0.999996	2260/3207/4838/5076	4
GO:0008272	sulfate transport	0.159456	0.999996	0.999996	9016/5172/65010/115111	4
GO:0010649	regulation of cell communication by electrical coupling	0.159456	0.999996	0.999996	801/808/857/6546	4
GO:0016254	preassembly of GPI anchor in ER membrane	0.159456	0.999996	0.999996	5281/5283/51227/80235	4
GO:0030007	cellular potassium ion homeostasis	0.159456	0.999996	0.999996	479/482/3759/154881	4
GO:0032095	regulation of response to food	0.159456	0.999996	0.999996	8195/29937/8620/5582	4
GO:0034380	high-density lipoprotein particle assembly	0.159456	0.999996	0.999996	348/55937/5566/5567	4
GO:0043046	DNA methylation involved in gamete generation	0.159456	0.999996	0.999996	140690/84944/91646/163589	4
GO:0044062	regulation of excretion	0.159456	0.999996	0.999996	134/10699/2771/4881	4
GO:0050974	detection of mechanical stimulus involved in sensory perception	0.159456	0.999996	0.999996	784/55584/1301/8195	4
GO:0060900	embryonic camera-type eye formation	0.159456	0.999996	0.999996	8289/10818/5076/64220	4
GO:0072189	ureter development	0.159456	0.999996	0.999996	652/130497/5076/30812	4
GO:0097154	GABAergic neuron differentiation	0.159456	0.999996	0.999996	429/1745/1746/26468	4
GO:0098915	membrane repolarization during ventricular cardiac muscle cell action potential	0.159456	0.999996	0.999996	3753/9992/23704/3760	4
GO:1902993	positive regulation of amyloid precursor protein catabolic process	0.159456	0.999996	0.999996	1139/1944/2043/4067	4
GO:0007611	learning or memory	0.159854	0.999996	0.999996	6833/10097/177/267/348/590/80823/1620/7832/1139/26047/23316/1742/1959/2019/2258/2353/27023/93986/8811/2764/3269/3274/90410/8997/3776/11202/4130/4212/4900/123803/4923/8398/5582/5176/64220/8831/8867/7067/29767	40
GO:0000715	nucleotide-excision repair, DNA damage recognition	0.161	0.999996	0.999996	1069/8533/8450/5887/9978/6233/7311	7
GO:0007339	binding of sperm to zona pellucida	0.161	0.999996	0.999996	26998/3305/54760/6950/7417/7783/7784	7
GO:0008299	isoprenoid biosynthetic process	0.161	0.999996	0.999996	64577/1382/116150/57107/10654/157506/6121	7
[truncated: 4,294 more rows]

## Sheet: GO_M3
ID	Description	pvalue	p.adjust	qvalue	geneID	Count
[truncated: 4,910 more rows]

[truncated: 4 more sheets: GO_M4, GO_M5, GO_M6, GO_M7]
