# Supplementary material for: DeltaNeTS+: elucidating the mechanism of drugs and diseases using gene expression and transcriptional regulatory networks
Source: BMC Bioinformatics. 2021 Mar 4;22:108. doi: 10.1186/s12859-021-04046-2 (PMC7934467; doi:10.1186/s12859-021-04046-2)
Supplement: Supplementary file 7 — Additional file 7. Reactome pathway enrichment analysis of WGCNA modules derived from DeltaNeTS+ analysis of influenza-A infection in Calu-3 (pathway with q-value < 0.1 are highlighted in red) [file 12859_2021_4046_MOESM7_ESM.xlsx]

## Sheet: RP_M1
ID	Description	pvalue	p.adjust	qvalue	geneID	Count
R-HSA-69190	DNA strand elongation	1.02788e-07	0.000148735	0.000144336	8318/64785/3978/4172/4173/4174/4175/4176/5111/5422/23649/5424/10714/5557/5558/5981/5983/5984/5985/6117/6118	21
R-HSA-69186	Lagging Strand Synthesis	5.86572e-06	0.00424385	0.00411835	3978/5111/5422/23649/5424/10714/5557/5558/5981/5983/5984/5985/6117/6118	14
R-HSA-68962	Activation of the pre-replicative complex	2.28653e-05	0.00559277	0.00542739	8318/990/8317/4172/4173/4174/4175/4176/4998/5000/5001/5422/23649/5427/5557/5558/6117/6118	18
R-HSA-174411	Polymerase switching on the C-strand of the telomere	2.31905e-05	0.00559277	0.00542739	5111/5422/23649/5424/10714/5557/5558/5981/5983/5984/5985	11
R-HSA-69091	Polymerase switching	2.31905e-05	0.00559277	0.00542739	5111/5422/23649/5424/10714/5557/5558/5981/5983/5984/5985	11
R-HSA-69109	Leading Strand Synthesis	2.31905e-05	0.00559277	0.00542739	5111/5422/23649/5424/10714/5557/5558/5981/5983/5984/5985	11
R-HSA-174417	Telomere C-strand (Lagging Strand) Synthesis	2.75617e-05	0.00569739	0.00552891	3978/5111/5422/23649/5424/10714/5427/5557/5558/5981/5983/5984/5985/6117/6118	15
R-HSA-191273	Cholesterol biosynthesis	0.000209872	0.0343374	0.033322	1595/1718/1717/10682/2222/2224/9453/3157/3930/4047/6307/4598/50814	13
R-HSA-69183	Processive synthesis on the lagging strand	0.000213571	0.0343374	0.033322	3978/5111/5422/23649/5424/10714/5557/5558/6117/6118	10
R-HSA-180786	Extension of Telomeres	0.000258011	0.0364984	0.0354191	3978/5111/5422/23649/5424/10714/5427/5557/5558/5981/5983/5984/5985/6117/6118/55135	16
R-HSA-69306	DNA Replication	0.000277459	0.0364984	0.0354191	29945/8881/8318/990/8317/8454/1870/64785/3978/4172/4173/4174/4175/4176/4998/5000/5001/5111/5422/23649/5424/10714/5427/5557/5558/5683/5686/5689/5691/5692/5693/5707/5709/5710/9861/23198/5981/5983/5984/5985/6117/6118/6502	43
R-HSA-69239	Synthesis of DNA	0.000313418	0.037793	0.0366755	29945/8881/8318/990/8454/64785/3978/4172/4173/4174/4175/4176/4998/5000/5001/5111/5422/23649/5424/10714/5427/5557/5558/5683/5686/5689/5691/5692/5693/5707/5709/5710/9861/23198/5981/5983/5984/5985/6117/6118/6502	41
R-HSA-73884	Base Excision Repair	0.000378803	0.039152	0.0379943	54936/3978/8930/4595/79661/4913/142/5111/5424/10714/5427/5981/5983/5984/5985/6117/6118/23583/7515	19
R-HSA-73933	Resolution of Abasic Sites (AP sites)	0.000378803	0.039152	0.0379943	54936/3978/8930/4595/79661/4913/142/5111/5424/10714/5427/5981/5983/5984/5985/6117/6118/23583/7515	19
R-HSA-1483257	Phospholipid metabolism	0.000468313	0.0451766	0.0438407	171586/51205/55750/56894/56895/377/1040/8760/10390/1120/54675/1457/1459/84649/55500/9896/81544/23171/2820/3032/3631/56623/3636/253558/10162/154141/4534/64419/9110/55613/114884/114879/5130/10400/5297/5298/5288/5291/30849/57605/11145/5321/5337/23646/59339/65977/54477/22874/57104/10908/81490/80230/81846/23446/57153/56910/25816/55697	58
R-HSA-446353	Cell-extracellular matrix interactions	0.000504252	0.0456033	0.0442548	60/71/87/54751/3611/3688/5829/6251/7016/7408	10
R-HSA-379724	tRNA Aminoacylation	0.000575898	0.0490191	0.0475695	16/9255/1615/55157/2058/10667/2193/10056/2617/3376/55699/3735/51520/4677/79731/5464/54938/80222/7407	19
R-HSA-69166	Removal of the Flap Intermediate	0.000652135	0.0524244	0.0508742	5111/5422/23649/5424/10714/5557/5558/6117/6118	9
R-HSA-379716	Cytosolic tRNA aminoacylation	0.000724415	0.0551699	0.0535385	16/9255/1615/2058/2193/10056/2617/3376/3735/51520/4677/5464/7407	13
R-HSA-6811440	Retrograde transport at the Trans-Golgi-Network	0.000879902	0.0594391	0.0576814	23647/9382/22796/25839/10466/57511/91949/3482/8774/10226/339122/51209/8675/10228/90196/10618/8674/6293/55275/51542	20
R-HSA-5696399	Global Genome Nucleotide Excision Repair (GG-NER)	0.000898576	0.0594391	0.0576814	60/86/93973/902/9557/9318/51138/10980/50813/64708/2068/2873/2968/3978/10445/4331/142/5111/10401/5424/10714/5427/5981/5983/5984/5985/6117/6118/7341/7508/7515	31
R-HSA-6811442	Intra-Golgi and retrograde Golgi-to-ER traffic	0.000931681	0.0594391	0.0576814	10121/56894/377/23647/1062/9382/22796/25839/10466/57511/91949/1314/1315/9276/22820/9265/51164/84516/1780/1781/2590/9950/3482/3832/23303/56992/10112/9585/3835/11004/3797/24137/22920/3833/90990/4121/4124/4122/8774/51594/5321/10226/22931/339122/51209/8675/53407/6811/10228/90196/10618/23423/10376/347733/8674/11311/6293/55275/51542/9183	60
R-HSA-69002	DNA Replication Pre-Initiation	0.000944781	0.0594391	0.0576814	8318/990/8317/1870/4172/4173/4174/4175/4176/4998/5000/5001/5422/23649/5427/5557/5558/5683/5686/5689/5691/5692/5693/5707/5709/5710/9861/23198/6117/6118	30
R-HSA-176187	Activation of ATR in response to replication stress	0.00116278	0.0686184	0.0665893	8318/990/8317/4172/4173/4174/4175/4176/4998/5000/5001/5883/5983/5984/5985/6117/6118	17
R-HSA-68877	Mitotic Prometaphase	0.00118553	0.0686184	0.0665893	10121/10142/7840/699/9184/9133/983/55755/1062/1063/2491/79172/80152/55125/80184/95681/9702/84131/9793/1453/1457/1459/1780/1781/11116/23354/3619/11004/9735/4085/80097/64151/29922/83540/57122/55746/79023/348995/79902/4957/5108/23047/5501/5518/55920/81929/9814/8243/10592/147841/57405/10376/203068/347733/10844/27229/85378/9183/11130	59
R-HSA-8957322	Metabolism of steroids	0.0012587	0.0700515	0.06798	8714/231/23600/80205/1591/120227/1595/1718/1717/10682/79071/2222/2224/2232/9453/3157/3294/3295/80270/3837/3930/4047/6307/4598/10499/4802/50814/9885/114880/114883/5465/22937/6319/10484/6667/6715/79644/6720/6721/79718	40
R-HSA-5358565	Mismatch repair (MMR) directed by MSH2:MSH6 (MutSalpha)	0.00144155	0.0772565	0.0749719	9156/3978/4436/2956/5111/5424/10714/6117/6118	9
R-HSA-8856828	Clathrin-mediated endocytosis	0.00161353	0.0833848	0.080919	60/71/10096/3267/160/163/10552/10109/274/867/1080/9318/51138/10980/50813/64708/1601/26052/1856/2060/58513/54874/26130/2873/3092/9026/3312/3482/3949/26119/5869/85021/6455/6456/112574/10254/85439/23208/10618/29978/8674/7474	42
R-HSA-2426168	Activation of gene expression by SREBF (SREBP)	0.00175917	0.0851958	0.0826765	80205/1595/1717/79071/2222/2224/9453/3157/4047/4598/10499/4802/5465/6319/6667/6720/6721/79718	18
R-HSA-69242	S Phase	0.00176633	0.0851958	0.0826765	208/29945/91768/902/8881/994/8318/990/8454/157570/64785/3978/4172/4173/4174/4175/4176/4331/4998/5000/5001/5111/23047/5422/23649/5424/10714/5427/5557/5558/5683/5686/5689/5691/5692/5693/5707/5709/5710/9861/23198/5934/5981/5983/5984/5985/6117/6118/6502/8243	50
R-HSA-110373	Resolution of AP sites via the multiple-nucleotide patch replacement pathway	0.00202567	0.0945529	0.0917569	54936/3978/142/5111/5424/10714/5427/5981/5983/5984/5985/6117/6118	13
R-HSA-69206	G1/S Transition	0.00281328	0.124859	0.121166	208/91768/902/8318/990/8317/983/8454/4172/4173/4174/4175/4176/4331/4998/5000/5001/5111/5422/23649/5427/5518/28227/5557/5558/5683/5686/5689/5691/5692/5693/5707/5709/5710/9861/5933/5934/6117/6118/6241/6502/7083	42
R-HSA-5358508	Mismatch Repair	0.0028475	0.124859	0.121166	9156/3978/4436/2956/5111/5424/10714/6117/6118	9
R-HSA-5685942	HDR through Homologous Recombination (HRR)	0.00294053	0.125146	0.121445	672/675/146956/9156/348654/10524/80198/5111/5424/10714/5427/5888/10635/5892/5883/5981/5983/5984/5985/6117/6118/11073/7486	23
R-HSA-912694	Regulation of IFNA signaling	0.00398553	0.164773	0.159901	3454/3455/3716/5770/5781/8651/6773/7297	8
R-HSA-5651801	PCNA-Dependent Long Patch Base Excision Repair	0.004164	0.165876	0.160971	3978/5111/5424/10714/5427/5981/5983/5984/5985/6117/6118	11
R-HSA-1655829	Regulation of cholesterol biosynthesis by SREBP (SREBF)	0.00424148	0.165876	0.160971	80205/1595/1717/79071/2222/2224/9453/3157/3837/4047/4598/10499/4802/5465/22937/6319/10484/6667/6720/6721/79718	21
R-HSA-5696397	Gap-filling DNA repair synthesis and ligation in GG-NER	0.00456237	0.17373	0.168593	3978/5111/5424/10714/5427/5981/5983/5984/5985/6117/6118/7515	12
R-HSA-176974	Unwinding of DNA	0.00554175	0.205613	0.199533	8318/64785/4172/4173/4174/4175/4176	7
R-HSA-5663220	RHO GTPases Activate Formins	0.00654493	0.234748	0.227806	60/71/699/9184/1062/1063/2491/79172/80152/9793/1729/1730/81624/1856/1857/1780/1781/91010/3619/3688/11004/9735/4085/83540/57122/55746/79023/348995/79902/5501/5518/5879/55920/81929/147841/57405/10376/347733/9183/11130	40
R-HSA-437239	Recycling pathway of L1	0.00665146	0.234748	0.227806	60/71/160/163/26052/7430/24137/3897/5594/4478/8650/5962/9252/27330/6456/10376/347733	17
R-HSA-425397	Transport of vitamins, nucleosides, and related molecules	0.00690393	0.237857	0.230823	347/376497/10999/3177/55315/9197/7355/23443/84912/55343/11046/28232	12
R-HSA-5358606	Mismatch repair (MMR) directed by MSH2:MSH3 (MutSbeta)	0.00737751	0.248262	0.24092	9156/3978/4436/5111/5424/10714/6117/6118	8
R-HSA-453279	Mitotic G1-G1/S phases	0.00800664	0.263309	0.255523	208/91768/894/902/8318/990/8317/983/1021/8454/1870/4172/4173/4174/4175/4176/4331/4998/5000/5001/5111/5422/23649/5427/5518/28227/5557/5558/5683/5686/5689/5691/5692/5693/5707/5709/5710/9861/5933/5934/6117/6118/6241/6502/7083	45
R-HSA-8957275	Post-translational protein phosphorylation	0.00848206	0.27232	0.264267	102/57719/334/8542/351/718/813/1000/10970/56975/2200/11167/10272/2519/51280/3486/3895/4052/4221/4240/10232/255738/57104/5954/5265/10618/1462/64856	28
R-HSA-3296482	Defects in vitamin and cofactor metabolism	0.00865702	0.27232	0.264267	5826/51293/55788/56922/326625/4548/5091/5095/5096	9
R-HSA-1793185	Chondroitin sulfate/dermatan sulfate metabolism	0.00928648	0.285905	0.277451	79586/54480/50515/113189/56548/83539/337876/55790/2817/221914/3074/3339/3425/6382/10090/1462	16
R-HSA-1483206	Glycerophospholipid biosynthesis	0.0107484	0.32402	0.314439	171586/51205/55750/56894/56895/1040/8760/10390/1120/54675/1457/1459/84649/55500/23171/2820/3032/253558/10162/154141/114884/114879/5130/10400/57605/11145/5321/5337/23646/57104/81490/23446/57153/56910	34
R-HSA-6811438	Intra-Golgi traffic	0.0123474	0.356208	0.345674	9382/22796/25839/10466/57511/91949/9265/9950/4121/4124/4122/8774/8675/6811/10228/11311	16
R-HSA-1660514	Synthesis of PIPs at the Golgi membrane	0.0125547	0.356208	0.345674	377/9896/56623/5297/5298/5288/30849/55697	8
R-HSA-2022870	Chondroitin sulfate biosynthesis	0.0125547	0.356208	0.345674	79586/54480/50515/56548/83539/337876/55790/1462	8
R-HSA-9032759	NTRK2 activates RAC1	0.0128566	0.357758	0.347179	1795/2534/4915/5879	4
R-HSA-77289	Mitochondrial Fatty Acid Beta-Oxidation	0.0139841	0.379653	0.368426	10449/37/84320/641371/55856/80221/1892/1632/3032/27349/4706/5095/5096	13
R-HSA-1483255	PI Metabolism	0.0141681	0.379653	0.368426	377/9896/81544/3631/56623/3636/4534/64419/9110/55613/5297/5298/5288/5291/30849/59339/65977/54477/22874/10908/80230/81846/25816/55697	24
R-HSA-8856825	Cargo recognition for clathrin-mediated endocytosis	0.0149025	0.386552	0.375121	3267/160/163/867/1080/9318/51138/10980/50813/64708/1601/1856/2060/58513/2873/3482/3949/26119/85021/6455/6456/10254/85439/23208/10618/29978/8674/7474	28
R-HSA-174414	Processive synthesis on the C-strand of the telomere	0.015227	0.386552	0.375121	3978/5111/5424/10714/6117/6118	6
R-HSA-8849932	Synaptic adhesion-like molecules	0.015227	0.386552	0.375121	1739/1741/2319/79414/5792/5802	6
R-HSA-177929	Signaling by EGFR	0.0161446	0.397148	0.385404	102/6868/867/1445/2060/58513/2549/3845/26018/5781/5796/5829/6455/6456/6464/10254	16
R-HSA-5668914	Diseases of metabolism	0.0161933	0.397148	0.385404	21/5826/191/51293/1591/120227/113612/2232/2328/2548/2588/2632/2729/2720/2937/3417/3425/55788/56922/326625/4548/4669/5091/5095/5096/2542/6888	27
R-HSA-5693579	Homologous DNA Pairing and Strand Exchange	0.0171144	0.412742	0.400537	672/675/9156/10524/5888/10635/5892/5883/5983/5984/5985/6117/6118/11073/7486	15
R-HSA-141424	Amplification of signal from the kinetochores	0.0177499	0.41426	0.402009	699/9184/1062/1063/2491/79172/80152/9793/1780/1781/3619/11004/9735/4085/83540/57122/55746/79023/348995/79902/5501/5518/55920/81929/147841/57405/9183/11130	28
R-HSA-141444	Amplification of signal from unattached kinetochores via a MAD2 inhibitory signal	0.0177499	0.41426	0.402009	699/9184/1062/1063/2491/79172/80152/9793/1780/1781/3619/11004/9735/4085/83540/57122/55746/79023/348995/79902/5501/5518/55920/81929/147841/57405/9183/11130	28
R-HSA-5693616	Presynaptic phase of homologous DNA pairing and strand exchange	0.0180647	0.414914	0.402644	672/675/9156/10524/5888/5892/5883/5983/5984/5985/6117/6118/11073/7486	14
R-HSA-2029480	Fcgamma receptor (FCGR) dependent phagocytosis	0.0191283	0.432479	0.41969	60/71/10096/10768/10552/10109/23191/1793/2534/3709/5594/10787/4771/5058/5291/5336/5337/23646/5580/5747/5879/6850/10163/7456/7525	25
R-HSA-5656121	Translesion synthesis by POLI	0.0199623	0.444392	0.431251	5111/11201/5981/5983/5984/5985/6117/6118	8
R-HSA-68949	Orc1 removal from chromatin	0.0202865	0.444767	0.431615	990/8454/4172/4173/4174/4175/4176/4998/5000/5001/5683/5686/5689/5691/5692/5693/5707/5709/5710/9861/23198/6502	22
R-HSA-113510	E2F mediated regulation of DNA replication	0.0207355	0.447825	0.434582	983/4998/5000/5001/5422/23649/5518/28227/5557/5558	10
R-HSA-174430	Telomere C-strand synthesis initiation	0.0218871	0.452439	0.439059	5422/23649/5427/5557/5558	5
R-HSA-68952	DNA replication initiation	0.0218871	0.452439	0.439059	5422/23649/5427/5557/5558	5
R-HSA-977347	Serine biosynthesis	0.0218871	0.452439	0.439059	26227/347735/10955/256987/63826	5
R-HSA-381426	Regulation of Insulin-like Growth Factor (IGF) transport and uptake by Insulin-like Growth Factor Binding Proteins (IGFBPs)	0.0226944	0.462517	0.44884	102/57719/334/8542/351/718/813/1000/10970/56975/2200/11167/10272/2519/51280/3486/3816/3895/4052/4221/4240/10232/255738/57104/5954/5265/10618/1462/64856	29
R-HSA-936837	Ion transport by P-type ATPases	0.024455	0.491477	0.476944	286410/23400/476/478/480/489/27032/540/5205/57198/10079/374868/805/817/818/51076/6717	17
R-HSA-112043	PLC beta mediated events	0.0251613	0.492807	0.478234	113/10768/805/2770/2773/3709/5594/5321/23236/5330/5332/5573/5580	13
R-HSA-68867	Assembly of the pre-replicative complex	0.0267389	0.492807	0.478234	990/1870/4172/4173/4174/4175/4176/4998/5000/5001/5683/5686/5689/5691/5692/5693/5707/5709/5710/9861/23198	21
R-HSA-2500257	Resolution of Sister Chromatid Cohesion	0.0267808	0.492807	0.478234	699/9184/9133/983/1062/1063/2491/79172/80152/9793/1780/1781/3619/11004/9735/4085/83540/57122/55746/79023/348995/79902/23047/5501/5518/55920/81929/8243/147841/57405/10376/347733/9183/11130	34
R-HSA-1369062	ABC transporters in lipid homeostasis	0.0268493	0.492807	0.478234	20/21/23461/10347/5824/8504	6
R-HSA-2408517	SeMet incorporation into proteins	0.0268493	0.492807	0.478234	9255/1615/2058/3376/3735/51520	6
R-HSA-2514853	Condensation of Prometaphase Chromosomes	0.0268493	0.492807	0.478234	9133/983/1457/1459/64151/10592	6
R-HSA-446728	Cell junction organization	0.0271647	0.492807	0.478234	60/71/87/999/1000/1001/1365/1495/1500/667/50848/54751/3611/3688/3691/3728/3861/56288/84612/5584/5829/6251/221935/7016/7408	25
R-HSA-8978868	Fatty acid metabolism	0.0273446	0.492807	0.478234	30/10449/37/84320/47/641371/55856/8310/80221/2180/2182/23305/224/240/23600/1374/113612/4051/1892/1632/60481/79071/2053/2166/3992/26061/3032/3295/4048/27349/23417/4706/5095/5096/5321/5538/5563/6319/79966/788	40
R-HSA-5693537	Resolution of D-Loop Structures	0.0279269	0.492807	0.478234	672/675/146956/9156/348654/10524/80198/5888/10635/5892/7486	11
R-HSA-5693568	Resolution of D-loop Structures through Holliday Junction Intermediates	0.0279269	0.492807	0.478234	672/675/146956/9156/348654/10524/80198/5888/10635/5892/7486	11
R-HSA-1630316	Glycosaminoglycan metabolism	0.0283176	0.493682	0.479084	79586/54480/8534/50515/113189/56548/83539/337876/55790/2132/2588/2720/26035/2817/221914/3074/3161/222537/90161/3339/3425/4669/9061/6382/11046/6548/6483/10402/10090/1462	30
R-HSA-1855204	Synthesis of IP3 and IP4 in the cytosol	0.0290556	0.497476	0.482765	805/3633/3636/3707/23236/5330/5332/113026/84812/5336	10
R-HSA-110320	Translesion Synthesis by POLH	0.0292229	0.497476	0.482765	5111/5981/5983/5984/5985/6117/6118	7
R-HSA-2029485	Role of phospholipids in phagocytosis	0.0300115	0.504961	0.490029	10768/3709/5291/5336/5337/23646/5580/6850	8
R-HSA-70370	Galactose catabolism	0.031325	0.509295	0.494235	2584/2592/5236/283209	4
R-HSA-71384	Ethanol oxidation	0.031325	0.509295	0.494235	55902/128/219/217	4
R-HSA-9032500	Activated NTRK2 signals through FYN	0.031325	0.509295	0.494235	1795/2534/4915/5879	4
R-HSA-112040	G-protein mediated events	0.0327318	0.526255	0.510693	113/10768/805/2770/2773/3709/5594/5321/23236/5330/5332/5573/5580	13
R-HSA-6784531	tRNA processing in the nucleus	0.0344277	0.547438	0.531249	8086/29894/10898/1653/57122/55746/9631/79023/348995/79902/10775/10556/10799/51493/81929/80746/79042/11260	18
R-HSA-380972	Energy dependent regulation of mTOR by LKB1-AMPK	0.0372825	0.563657	0.546989	8649/5494/5563/5564/10670/10325/153129/92335/55437/7248/7249	11
R-HSA-380270	Recruitment of mitotic centrosome proteins and complexes	0.0375609	0.563657	0.546989	10121/10142/7840/983/55755/55125/80184/95681/9702/84131/9793/1453/1781/11116/23354/80097/29922/4957/5108/5518/9814/203068/10844/27229/85378	25
R-HSA-380287	Centrosome maturation	0.0375609	0.563657	0.546989	10121/10142/7840/983/55755/55125/80184/95681/9702/84131/9793/1453/1781/11116/23354/80097/29922/4957/5108/5518/9814/203068/10844/27229/85378	25
R-HSA-68882	Mitotic Anaphase	0.0375853	0.563657	0.546989	29945/699/9184/8881/1062/1063/2491/79172/80152/9793/1780/1781/9700/3619/11004/9735/221496/4001/4085/83540/57122/55746/79023/348995/79902/23047/5501/5518/5683/5686/5689/5691/5692/5693/5707/5709/5710/9861/23198/9232/55920/81929/8243/147841/57405/10376/347733/7443/9183/11130	50
R-HSA-165159	mTOR signalling	0.0386755	0.563657	0.546989	208/29904/8649/5494/5563/5564/10670/10325/153129/92335/55437/7248/7249/7529	14
R-HSA-5696400	Dual Incision in GG-NER	0.0386755	0.563657	0.546989	9557/2068/2968/142/5111/5424/10714/5427/5981/5983/5984/5985/6117/6118	14
R-HSA-112411	MAPK1 (ERK2) activation	0.0397325	0.563657	0.546989	3570/3716/5594/5781/7297	5
R-HSA-174437	Removal of the Flap Intermediate from the C-strand	0.0397325	0.563657	0.546989	5111/5424/10714/6117/6118	5
R-HSA-3296469	Defects in cobalamin (B12) metabolism	0.0397325	0.563657	0.546989	5826/51293/55788/326625/4548	5
R-HSA-6803207	TP53 Regulates Transcription of Caspase Activators and Caspases	0.0397325	0.563657	0.546989	834/843/835/8738/7157	5
R-HSA-727802	Transport of nucleotide sugars	0.0397325	0.563657	0.546989	7355/23443/84912/55343/11046	5
R-HSA-1500931	Cell-Cell communication	0.0415336	0.572246	0.555324	60/71/87/81/23607/999/1000/1001/1365/1495/1500/667/50848/54751/2534/3611/3688/3691/3728/3861/9863/56288/84612/5291/5584/5747/5781/5829/6251/221935/7016/7408	32
R-HSA-5696398	Nucleotide Excision Repair	0.0415336	0.572246	0.555324	60/86/93973/902/9557/9318/51138/10980/50813/64708/2068/2873/2968/3978/10445/4331/142/5111/10401/5424/10714/5427/10450/5981/5983/5984/5985/6117/6118/7341/7508/7515	32
R-HSA-2555396	Mitotic Metaphase and Anaphase	0.0415528	0.572246	0.555324	29945/699/9184/8881/1062/1063/2491/79172/80152/9793/1780/1781/9700/3619/11004/9735/221496/4001/4085/83540/57122/55746/79023/348995/79902/23047/5501/5518/5683/5686/5689/5691/5692/5693/5707/5709/5710/9861/23198/9232/55920/81929/8243/147841/57405/10376/347733/7443/9183/11130	50
R-HSA-380320	Recruitment of NuMA to mitotic centrosomes	0.0425015	0.572246	0.555324	10121/10142/7840/983/55755/55125/80184/95681/9702/84131/9793/1453/1781/11116/23354/80097/29922/4957/5108/5518/9814/10376/203068/347733/10844/27229/85378	27
R-HSA-445144	Signal transduction by L1	0.0430471	0.572246	0.555324	1457/1459/3685/3688/3897/5594/5058/5879	8
R-HSA-6807004	Negative regulation of MET activity	0.0430471	0.572246	0.555324	867/2060/26018/5770/5795/6455/6456/10254	8
R-HSA-388844	Receptor-type tyrosine-protein phosphatases	0.0431063	0.572246	0.555324	3556/8496/8495/5792/5802/84189	6
R-HSA-110312	Translesion synthesis by REV1	0.0438075	0.576268	0.559227	5111/5981/5983/5984/5985/6117/6118	7
R-HSA-5663213	RHO GTPases Activate WASPs and WAVEs	0.0451351	0.588383	0.570983	60/71/10096/10552/10109/23191/5594/10787/5747/5879/10163/7456	12
R-HSA-71406	Pyruvate metabolism and Citric Acid (TCA) cycle	0.04558	0.588878	0.571464	50/682/728294/2271/3420/3421/79944/3939/3945/4200/4967/5160/5162/8050/5164/8803/7416	17
R-HSA-69618	Mitotic Spindle Checkpoint	0.0492826	0.631079	0.612417	29945/699/9184/8881/1062/1063/2491/79172/80152/9793/1780/1781/3619/11004/9735/4085/83540/57122/55746/79023/348995/79902/5501/5518/55920/81929/147841/57405/9183/11130	30
R-HSA-539107	Activation of E2F1 target genes at G1/S	0.0522224	0.644045	0.625	8318/990/983/4998/5111/5422/5933/5934/6241/7083	10
R-HSA-6806667	Metabolism of fat-soluble vitamins	0.0522224	0.644045	0.625	2817/221914/3339/3949/4023/9227/26020/51109/6382/79001	10
R-HSA-69205	G1/S-Specific Transcription	0.0522224	0.644045	0.625	8318/990/983/4998/5111/5422/5933/5934/6241/7083	10
R-HSA-2467813	Separation of Sister Chromatids	0.052301	0.644045	0.625	29945/699/9184/8881/1062/1063/2491/79172/80152/9793/1780/1781/9700/3619/11004/9735/4085/83540/57122/55746/79023/348995/79902/23047/5501/5518/5683/5686/5689/5691/5692/5693/5707/5709/5710/9861/23198/9232/55920/81929/8243/147841/57405/10376/347733/9183/11130	47
R-HSA-1660662	Glycosphingolipid metabolism	0.0525206	0.644045	0.625	22901/153642/2583/5476/83850/2629/57704/2720/2760/3074/5660/6609/7368	13
R-HSA-373760	L1CAM interactions	0.0537089	0.653082	0.633769	60/71/160/163/1457/1459/1739/1741/26052/7430/3312/3685/3688/24137/3897/11313/5594/4478/8828/8650/5058/5879/5962/9252/27330/6335/6456/10376/347733	29
R-HSA-975634	Retinoid metabolism and transport	0.0558449	0.673397	0.653484	2817/221914/3339/3949/4023/9227/26020/51109/6382	9
R-HSA-5685938	HDR through Single Strand Annealing (SSA)	0.0571194	0.683072	0.662873	672/9156/10524/5888/5883/5983/5984/5985/6117/6118/11073/7486	12
R-HSA-379726	Mitochondrial tRNA aminoacylation	0.059323	0.684864	0.664612	55157/10667/2617/55699/3735/79731/54938/80222	8
R-HSA-901032	ER Quality Control Compartment (ERQC)	0.059323	0.684864	0.664612	80267/11253/10299/10956/91445/6048/56886/55757	8
R-HSA-3371599	Defective HLCS causes multiple carboxylase deficiency	0.0595025	0.684864	0.664612	56922/5091/5095/5096	4
R-HSA-446388	Regulation of cytoskeletal remodeling and cell spreading by IPP complex components	0.0595025	0.684864	0.664612	87/5829/6251/7016	4
R-HSA-6781827	Transcription-Coupled Nucleotide Excision Repair (TC-NER)	0.060517	0.684864	0.664612	902/9318/51138/10980/50813/64708/2068/2873/2968/3978/4331/5111/5424/10714/5427/10450/5981/5983/5984/5985/6117/6118/7515	23
R-HSA-69275	G2/M Transition	0.0606643	0.684864	0.664612	10121/10142/7840/9133/902/994/983/55755/1063/55125/80184/95681/9702/84131/9793/1453/8454/1781/11116/23354/3161/4331/80097/29922/4957/5108/9088/4660/5518/28227/5683/5686/5689/5691/5692/5693/5707/5709/5710/9861/23198/9814/7157/22974/10376/203068/347733/10844/27229/85378	50
R-HSA-5655862	Translesion synthesis by POLK	0.0623538	0.684864	0.664612	5111/5981/5983/5984/5985/6117/6118	7
R-HSA-110056	MAPK3 (ERK1) activation	0.0642381	0.684864	0.664612	983/3570/3716/5781/7297	5
R-HSA-2564830	Cytosolic iron-sulfur cluster assembly	0.0642381	0.684864	0.664612	22/2068/64210/4682/5424	5
R-HSA-73929	Base-Excision Repair, AP Site Formation	0.0642381	0.684864	0.664612	8930/4595/79661/4913/23583	5
R-HSA-113501	Inhibition of replication initiation of damaged DNA by RB1/E2F1	0.0643687	0.684864	0.664612	5422/23649/5518/28227/5557/5558	6
R-HSA-162658	Golgi Cisternae Pericentriolar Stack Reorganization	0.0643687	0.684864	0.664612	9133/983/2801/26003/5594/8615	6
R-HSA-162710	Synthesis of glycosylphosphatidylinositol (GPI)	0.0643687	0.684864	0.664612	9488/5279/93183/84720/9091/55650	6
R-HSA-442982	Ras activation upon Ca2+ influx through NMDA receptor	0.0643687	0.684864	0.664612	805/817/818/1739/1741/5924	6
R-HSA-5609975	Diseases associated with glycosylation precursor biosynthesis	0.0643687	0.684864	0.664612	8813/2584/2592/10020/5236/79644	6
R-HSA-1638091	Heparan sulfate/heparin (HS-GAG) metabolism	0.0649573	0.686082	0.665793	2132/2720/26035/2817/221914/222537/90161/3339/3425/4669/6382/11046/1462	13
R-HSA-211945	Phase I - Functionalization of compounds	0.0661989	0.694129	0.673603	55902/128/9049/219/217/405/874/8824/1727/1591/120227/29785/113612/66002/4051/285440/1595/2232/2328/64757/10499/196743	22
R-HSA-1483191	Synthesis of PC	0.0674071	0.701713	0.680963	171586/10390/1120/1457/1459/5130/10400/23446/57153/56910	10
R-HSA-453274	Mitotic G2-G2/M phases	0.0723328	0.744559	0.722542	10121/10142/7840/9133/902/994/983/55755/1063/55125/80184/95681/9702/84131/9793/1453/8454/1781/11116/23354/3161/4331/80097/29922/4957/5108/9088/4660/5518/28227/5683/5686/5689/5691/5692/5693/5707/5709/5710/9861/23198/9814/7157/22974/10376/203068/347733/10844/27229/85378	50
R-HSA-2022928	HS-GAG biosynthesis	0.0730666	0.744559	0.722542	2132/26035/2817/221914/222537/90161/3339/6382/11046	9
R-HSA-75105	Fatty acyl-CoA biosynthesis	0.0730666	0.744559	0.722542	47/2180/2182/23305/60481/79071/5538/6319/79966	9
R-HSA-8854518	AURKA Activation by TPX2	0.0762129	0.75962	0.737157	10121/10142/7840/983/55755/55125/80184/95681/9702/84131/9793/1453/1781/11116/23354/3161/4957/5108/5518/9814/22974/203068	22
R-HSA-5656169	Termination of translesion DNA synthesis	0.0777594	0.75962	0.737157	5111/5424/10714/5427/11201/5981/5983/5984/5985/6117/6118	11
R-HSA-1483249	Inositol phosphate metabolism	0.0787622	0.75962	0.737157	805/3631/3633/3636/51447/51477/3707/9562/23236/5330/5332/113026/84812/5336/23262	15
R-HSA-389661	Glyoxylate metabolism and glycine degradation	0.0789852	0.75962	0.737157	594/55526/112817/4706/4967/5160/5162/8050	8
R-HSA-399719	Trafficking of AMPA receptors	0.0789852	0.75962	0.737157	160/163/817/818/1739/2036/4646/7102	8
R-HSA-399721	Glutamate binding, activation of AMPA receptors and synaptic plasticity	0.0789852	0.75962	0.737157	160/163/817/818/1739/2036/4646/7102	8
R-HSA-8856688	Golgi-to-ER retrograde transport	0.0794543	0.75962	0.737157	10121/56894/377/1062/1314/1315/9276/22820/51164/84516/1780/1781/2590/3832/23303/56992/10112/9585/3835/11004/3797/24137/22920/3833/90990/8774/51594/5321/22931/53407/23423/10376/347733/9183	34
R-HSA-6802957	Oncogenic MAPK signaling	0.0834224	0.75962	0.737157	60/71/55109/55750/10142/8546/54518/369/1445/3845/283455/5594/4763/9061/5037/8437/9462/27044/200734/8805/7529	21
R-HSA-5223345	Miscellaneous transport and binding events	0.0849934	0.75962	0.737157	120/563/1497/56262/55144/84061/57380	7
R-HSA-5696394	DNA Damage Recognition in GG-NER	0.0870063	0.75962	0.737157	60/86/93973/9318/51138/10980/50813/64708/2873/10445/142/7508	12
R-HSA-196854	Metabolism of vitamins and cofactors	0.0891792	0.75962	0.737157	5826/160428/805/51293/1727/2817/221914/3339/3417/3949/55788/4023/9227/26020/56922/326625/55034/4337/4522/10588/4548/133686/10135/349565/53354/80025/143/5091/5095/5096/8566/55163/51109/55328/6382/6470/6472/9962/79178/79001	40
R-HSA-1482798	Acyl chain remodeling of CL	0.0907009	0.75962	0.737157	3032/253558/5321	3
R-HSA-2022923	Dermatan sulfate biosynthesis	0.0907009	0.75962	0.737157	113189/10090/1462	3
R-HSA-400451	Free fatty acids regulate insulin secretion	0.0907009	0.75962	0.737157	2767/23236/5330	3
R-HSA-434316	Fatty Acids bound to GPR40 (FFAR1) regulate insulin secretion	0.0907009	0.75962	0.737157	2767/23236/5330	3
R-HSA-549127	Organic cation transport	0.0907009	0.75962	0.737157	861/85413/5002	3
R-HSA-549132	Organic cation/anion/zwitterion transport	0.0907009	0.75962	0.737157	861/85413/5002	3
R-HSA-69478	G2/M DNA replication checkpoint	0.0907009	0.75962	0.737157	9133/983/9088	3
R-HSA-5607764	CLEC7A (Dectin-1) signaling	0.0918205	0.75962	0.737157	10768/805/84433/8454/3551/8517/3709/6885/5336/5530/5532/5580/5683/5686/5689/5691/5692/5693/5707/5709/5710/9861/23198/29108/6850/23118/9040	27
R-HSA-382556	ABC-family proteins mediated transport	0.0940273	0.75962	0.737157	20/21/23461/10347/22/8714/10257/1080/10956/5824/8504/5683/5686/5689/5691/5692/5693/5707/5709/5710/9861/23198/91445/6048	24
R-HSA-69052	Switching of origins to a post-replicative state	0.0940273	0.75962	0.737157	29945/8881/990/8454/4172/4173/4174/4175/4176/4998/5000/5001/5683/5686/5689/5691/5692/5693/5707/5709/5710/9861/23198/6502	24
R-HSA-159231	Transport of Mature mRNA Derived from an Intronless Transcript	0.0952709	0.75962	0.737157	8086/29894/51692/10898/4686/22916/57122/55746/9631/79023/348995/79902/81929	13
R-HSA-159234	Transport of Mature mRNAs Derived from Intronless Transcripts	0.0952709	0.75962	0.737157	8086/29894/51692/10898/4686/22916/57122/55746/9631/79023/348995/79902/81929	13
R-HSA-3928662	EPHB-mediated forward signaling	0.0952709	0.75962	0.737157	60/71/10096/10552/10109/2050/2051/2534/5058/5747/5879/9475/7525	13
R-HSA-2454202	Fc epsilon receptor (FCERI) signaling	0.0953794	0.75962	0.737157	10768/805/84433/8454/2534/9846/3551/8517/3709/3845/5609/6885/5594/5058/5291/5336/5530/5532/5683/5686/5689/5691/5692/5693/5707/5709/5710/9861/23198/5879/6464/6850/23118	33
R-HSA-1059683	Interleukin-6 signaling	0.0953954	0.75962	0.737157	867/3570/3716/5781/7297	5
R-HSA-1660517	Synthesis of PIPs at the late endosome membrane	0.0953954	0.75962	0.737157	9896/4534/9110/30849/55697	5
R-HSA-2046104	alpha-linolenic (omega3) and linoleic (omega6) acid metabolism	0.0953954	0.75962	0.737157	30/2180/60481/3992/3295	5
R-HSA-2046106	alpha-linolenic acid (ALA) metabolism	0.0953954	0.75962	0.737157	30/2180/60481/3992/3295	5
R-HSA-68689	CDC6 association with the ORC:origin complex	0.0953954	0.75962	0.737157	990/1870/4998/5000/5001	5
R-HSA-71064	Lysine catabolism	0.0953954	0.75962	0.737157	51166/10157/2639/4967/89874	5
R-HSA-933543	NF-kB activation through FADD/RIP-1 pathway mediated by caspase-8 and -10	0.0953954	0.75962	0.737157	843/3551/8517/57506/84282	5
R-HSA-446193	Biosynthesis of the N-glycan precursor (dolichol lipid-linked oligosaccharide, LLO) and transfer to a nascent protein	0.0954248	0.75962	0.737157	84920/144245/29880/29929/79053/79796/5476/1798/8813/8790/2720/29926/10020/140838/91869/26503/55343/79644/6483/10402/256435	21
R-HSA-1989781	PPARA activates gene expression	0.0968394	0.75962	0.737157	2180/405/80205/1374/3992/2222/3157/3158/400569/9968/9282/9412/9862/81857/55588/9443/10499/4802/7376/8800/5465/5468/10891/376497/6667/6720/6721/79718/27242	29
R-HSA-72306	tRNA processing	0.0968394	0.75962	0.737157	8086/29894/10898/1653/2058/9692/9836/57122/55746/9631/79023/348995/79902/10775/10556/10799/51493/81929/1787/54802/55621/93587/55039/54482/55006/55687/80746/79042/11260	29
R-HSA-6811434	COPI-dependent Golgi-to-ER retrograde traffic	0.0971121	0.75962	0.737157	377/1062/1314/1315/9276/22820/3832/23303/56992/10112/9585/3835/11004/3797/24137/22920/3833/90990/8774/51594/53407/23423/10376/347733/9183	25
R-HSA-110328	Recognition and association of DNA glycosylase with site containing an affected pyrimidine	0.0971179	0.75962	0.737157	8930/79661/4913/23583	4
R-HSA-110329	Cleavage of the damaged pyrimidine	0.0971179	0.75962	0.737157	8930/79661/4913/23583	4
R-HSA-201688	WNT mediated activation of DVL	0.0971179	0.75962	0.737157	1457/1459/1856/1857	4
R-HSA-3323169	Defects in biotin (Btn) metabolism	0.0971179	0.75962	0.737157	56922/5091/5095/5096	4
R-HSA-438066	Unblocking of NMDA receptors, glutamate binding and activation	0.0971179	0.75962	0.737157	817/818/1739/1741	4
R-HSA-73928	Depyrimidination	0.0971179	0.75962	0.737157	8930/79661/4913/23583	4
R-HSA-975578	Reactions specific to the complex N-glycan synthesis pathway	0.0971179	0.75962	0.737157	9486/2530/4124/4122	4
R-HSA-5617833	Cilium Assembly	0.099401	0.773297	0.75043	10121/10142/7840/79969/166379/583/26005/57545/10575/983/55755/55125/80184/95681/9702/84131/9793/23059/1453/1781/79659/51626/55770/23265/11116/23354/10013/56912/28981/8100/56623/3797/22920/54903/261734/4957/5108/5518/8766/23322/9814/91147/26146/92104/150737/123016/10376/203068/347733	49
R-HSA-8939243	RUNX1 interacts with co-factors whose precise effect on RUNX1 targets is not known	0.104999	0.811309	0.787317	86/57492/1457/1459/55193/1911/6015/861/6597/6598/6601/6602	12
R-HSA-168271	Transport of Ribonucleoproteins into the Host Nucleus	0.105408	0.811309	0.787317	8086/3836/3837/57122/55746/9631/79023/348995/79902/81929	10
R-HSA-2024096	HS-GAG degradation	0.111686	0.846127	0.821106	2720/2817/221914/3339/3425/4669/6382	7
R-HSA-71403	Citric acid cycle (TCA cycle)	0.111686	0.846127	0.821106	50/2271/3420/3421/4200/4967/8803	7
R-HSA-8876384	Listeria monocytogenes entry into host cells	0.111686	0.846127	0.821106	867/999/1500/2060/6455/6456/10254	7
R-HSA-5620912	Anchoring of the basal body to the plasma membrane	0.114385	0.858401	0.833017	10121/10142/7840/26005/57545/983/55755/55125/80184/95681/9702/84131/9793/1453/1781/11116/23354/54903/261734/4957/5108/5518/8766/23322/9814/91147/203068	27
R-HSA-193648	NRAGE signals death through JNK	0.115304	0.858401	0.833017	26574/55160/9828/128272/26084/50650/389337/84904/55701/1894/89846/9500/23263/64857/5879/5924	16
R-HSA-2029482	Regulation of actin dynamics for phagocytic cup formation	0.115304	0.858401	0.833017	60/71/10096/10552/10109/23191/1793/5594/10787/4771/5058/5747/5879/6850/10163/7456	16
R-HSA-3301854	Nuclear Pore Complex (NPC) Disassembly	0.115913	0.858401	0.833017	8086/9133/983/10783/57122/55746/9631/79023/348995/79902/81929	11
R-HSA-70614	Amino acid synthesis and interconversion (transamination)	0.116273	0.858401	0.833017	5832/2746/2747/2752/26227/347735/10955/256987/63826	9
R-HSA-400206	Regulation of lipid metabolism by Peroxisome proliferator-activated receptor alpha (PPARalpha)	0.119129	0.875026	0.849151	2180/405/80205/1374/3992/2222/3157/3158/400569/9968/9282/9412/9862/81857/55588/9443/10499/4802/7376/8800/5465/5468/10891/376497/6667/6720/6721/79718/27242	29
R-HSA-6802952	Signaling by BRAF and RAF fusions	0.120709	0.879194	0.853196	60/71/55109/55750/10142/8546/54518/369/1445/3845/283455/5594/9061/5037/27044/8805/7529	17
R-HSA-1482801	Acyl chain remodelling of PS	0.122008	0.879194	0.853196	10162/154141/114884/114879/11145/5321	6
R-HSA-114608	Platelet degranulation	0.12435	0.879194	0.853196	10257/87/81/226/308/334/351/805/813/135228/967/928/1675/10447/3920/10916/374354/78991/5660/5874/5265/6813/94121/51368/54495/9948	26
R-HSA-4420097	VEGFA-VEGFR2 Pathway	0.12435	0.879194	0.853196	60/71/10768/208/805/1495/1500/23191/1793/2534/3685/3709/3728/3845/6300/7867/10787/5058/5291/5580/5590/5747/5829/5879/9475/10163	26
R-HSA-5621481	C-type lectin receptors (CLRs)	0.12515	0.879194	0.853196	10768/805/84433/8454/2534/3551/8517/3709/3845/6885/200958/5058/5336/5530/5532/5580/5683/5686/5689/5691/5692/5693/5707/5709/5710/9861/23198/29108/9252/6850/23118/9040	32
R-HSA-70326	Glucose metabolism	0.126154	0.879194	0.853196	8086/226/2026/2821/3098/57122/55746/9631/79023/348995/79902/5091/5106/5207/5213/5230/283209/283871/5518/81929/219855/2542	22
R-HSA-9033241	Peroxisomal protein import	0.126935	0.879194	0.853196	30/8310/8540/23600/1891/2053/26061/3295/3416/3417/83752/23417/196743/5195/5190	15
R-HSA-983189	Kinesins	0.126935	0.879194	0.853196	1062/3832/23303/56992/10112/9585/3835/11004/3797/24137/22920/3833/90990/10376/347733	15
R-HSA-5693554	Resolution of D-loop Structures through Synthesis-Dependent Strand Annealing (SDSA)	0.128475	0.879194	0.853196	672/675/9156/10524/5888/10635/5892/7486	8
R-HSA-9006115	Signaling by NTRK2 (TRKB)	0.128475	0.879194	0.853196	1795/2534/2549/3845/4915/5781/5879/6464	8
R-HSA-5619115	Disorders of transmembrane transporters	0.131384	0.879194	0.853196	21/5826/552/1080/3098/10956/5683/5686/5689/5691/5692/5693/5707/5709/5710/9861/23198/91445/6048/26503/6575/5002/10999/55315/9197/7355/23443/55343/30061	29
R-HSA-2187338	Visual phototransduction	0.13271	0.879194	0.853196	805/285440/2342/10681/2817/221914/3339/3949/4023/9227/26020/4647/222236/51109/388531/6382	16
R-HSA-162594	Early Phase of HIV Life Cycle	0.132745	0.879194	0.853196	3836/3978/3981/11168/7520	5
R-HSA-2453902	The canonical retinoid cycle in rods (twilight vision)	0.132745	0.879194	0.853196	285440/9227/4647/222236/51109	5
R-HSA-2730905	Role of LAT2/NTAL/LAB on calcium mobilization	0.132745	0.879194	0.853196	2534/9846/5291/6464/6850	5
R-HSA-3560783	Defective B4GALT7 causes EDS, progeroid type	0.132745	0.879194	0.853196	2817/221914/3339/6382/1462	5
R-HSA-3656237	Defective EXT2 causes exostoses 2	0.132745	0.879194	0.853196	2132/2817/221914/3339/6382	5
R-HSA-3656253	Defective EXT1 causes exostoses 1, TRPS2 and CHDS	0.132745	0.879194	0.853196	2132/2817/221914/3339/6382	5
R-HSA-442729	CREB phosphorylation through the activation of CaMKII	0.132745	0.879194	0.853196	805/817/818/1739/1741	5
R-HSA-380259	Loss of Nlp from mitotic centrosomes	0.134088	0.879194	0.853196	10121/10142/7840/983/55755/55125/80184/95681/9702/84131/9793/1453/1781/11116/23354/4957/5108/5518/9814/203068	20
R-HSA-380284	Loss of proteins required for interphase microtubule organization from the centrosome	0.134088	0.879194	0.853196	10121/10142/7840/983/55755/55125/80184/95681/9702/84131/9793/1453/1781/11116/23354/4957/5108/5518/9814/203068	20
R-HSA-69481	G2/M Checkpoints	0.136463	0.879194	0.853196	672/9133/8318/990/8317/983/9156/10524/4172/4173/4174/4175/4176/4998/5000/5001/9088/5683/5686/5689/5691/5692/5693/5707/5709/5710/9861/23198/5883/5983/5984/5985/6117/6118/7341/11073/7157/7486/7529/10971	40
R-HSA-6806834	Signaling by MET	0.137773	0.879194	0.853196	867/50509/85440/2060/2549/3688/3845/3910/26018/200958/5747/5770/5781/5795/5879/6455/6456/6464/6692/10254/64759	21
R-HSA-110313	Translesion synthesis by Y family DNA polymerases bypasses lesions on DNA template	0.138342	0.879194	0.853196	5111/5424/10714/5427/11201/5981/5983/5984/5985/6117/6118	11
R-HSA-8986944	Transcriptional Regulation by MECP2	0.139932	0.879194	0.853196	26523/192670/805/817/818/54487/2289/3066/3930/4208/5468/5770/6657/79718	14
R-HSA-194138	Signaling by VEGF	0.140147	0.879194	0.853196	60/71/10768/208/805/1495/1500/23191/1793/2534/3685/3709/3728/3845/6300/7867/10787/8828/5058/5291/5580/5590/5747/5829/5879/9475/10163	27
R-HSA-72202	Transport of Mature Transcript to Cytoplasm	0.141141	0.879194	0.853196	8086/22794/26097/29894/51692/10898/10212/9775/4686/22916/57122/55746/9631/79023/348995/79902/81929/6426/6428/6431/9984/57187	22
R-HSA-70895	Branched-chain amino acid catabolism	0.142232	0.879194	0.853196	38/594/10295/11112/56922/6470/55217	7
R-HSA-70171	Glycolysis	0.142543	0.879194	0.853196	8086/226/2026/2821/3098/57122/55746/9631/79023/348995/79902/5207/5213/5230/283209/283871/5518/81929	18
R-HSA-1428517	The citric acid (TCA) cycle and respiratory electron transport	0.14299	0.879194	0.853196	28976/50/682/93058/285521/1537/728294/2108/2110/2271/3420/3421/79944/3939/3945/4200/4702/4706/25915/55471/4715/4719/4720/4722/4724/80224/4967/5160/5162/8050/5164/8803/10131/7384/7386/7416	36
R-HSA-110357	Displacement of DNA glycosylase by APEX1	0.143026	0.879194	0.853196	8930/4595/4913/23583	4
R-HSA-113507	E2F-enabled inhibition of pre-replication complex formation	0.143026	0.879194	0.853196	983/4998/5000/5001	4
R-HSA-162592	Integration of provirus	0.143026	0.879194	0.853196	3836/3981/11168/7520	4
R-HSA-1679131	Trafficking and processing of endosomal TLR	0.143026	0.879194	0.853196	10695/1514/1515/7098	4
R-HSA-2151209	Activation of PPARGC1A (PGC-1alpha) by phosphorylation	0.143026	0.879194	0.853196	6300/10891/5563/5564	4
R-HSA-426486	Small interfering RNA (siRNA) biogenesis	0.143026	0.879194	0.853196	26523/192670/6895/7247	4
R-HSA-6787450	tRNA modification in the mitochondrion	0.143026	0.879194	0.853196	9692/54802/55006/55687	4
R-HSA-1483148	Synthesis of PG	0.150077	0.879194	0.853196	8760/5337/23646	3
R-HSA-162791	Attachment of GPI anchor to uPAR	0.150077	0.879194	0.853196	8733/80055/51604	3
R-HSA-170670	Adenylate cyclase inhibitory pathway	0.150077	0.879194	0.853196	113/2770/2773	3
R-HSA-182218	Nef Mediated CD8 Down-regulation	0.150077	0.879194	0.853196	160/163/51606	3
R-HSA-2029481	FCGR activation	0.150077	0.879194	0.853196	2534/6850/7525	3
R-HSA-2046105	Linoleic acid (LA) metabolism	0.150077	0.879194	0.853196	2180/60481/3992	3
R-HSA-2660825	Signaling by NOTCH1 t(7;9)(NOTCH1:M1580_K2555) Translocation Mutant	0.150077	0.879194	0.853196	102/6868/3714	3
R-HSA-2660826	Constitutive Signaling by NOTCH1 t(7;9)(NOTCH1:M1580_K2555) Translocation Mutant	0.150077	0.879194	0.853196	102/6868/3714	3
R-HSA-447038	NrCAM interactions	0.150077	0.879194	0.853196	1739/1741/8828	3
R-HSA-68616	Assembly of the ORC complex at the origin of replication	0.150077	0.879194	0.853196	4998/5000/5001	3
R-HSA-77111	Synthesis of Ketone Bodies	0.150077	0.879194	0.853196	38/622/3158	3
R-HSA-9033500	TYSND1 cleaves peroxisomal proteins	0.150077	0.879194	0.853196	30/8540/3295	3
R-HSA-997269	Inhibition of adenylate cyclase pathway	0.150077	0.879194	0.853196	113/2770/2773	3
R-HSA-110314	Recognition of DNA damage by PCNA-containing replication complex	0.153438	0.888098	0.861836	5111/5424/10714/5427/5981/5983/5984/5985/6117/6118	10
R-HSA-180746	Nuclear import of Rev protein	0.153438	0.888098	0.861836	8086/3837/4869/57122/55746/9631/79023/348995/79902/81929	10
R-HSA-180910	Vpr-mediated nuclear import of PICs	0.153438	0.888098	0.861836	8086/3836/57122/55746/9631/79023/348995/79902/11168/81929	10
R-HSA-76002	Platelet activation, signaling and aggregation	0.154866	0.892795	0.866394	10257/57406/87/81/226/308/54518/334/351/805/813/135228/967/928/1675/1445/221955/1606/160851/10447/2534/2767/2770/2773/10681/3709/3920/10916/5594/374354/78991/5291/5321/5336/5580/5583/5590/5660/5747/5770/5781/5874/5879/5265/6464/6813/6850/94121/51368/54495/9948	51
R-HSA-1368082	RORA activates gene expression	0.157801	0.896722	0.870205	80205/1374/10499/5465/6720/79718	6
R-HSA-1660516	Synthesis of PIPs at the early endosome membrane	0.157801	0.896722	0.870205	9896/3631/4534/9110/30849/55697	6
R-HSA-3781860	Diseases associated with N-glycosylation of proteins	0.157801	0.896722	0.870205	29929/79053/79796/1798/11253/91869	6
R-HSA-442742	CREB phosphorylation through the activation of Ras	0.158026	0.896722	0.870205	805/817/818/1739/1741/5594/5924/27330	8
R-HSA-6802949	Signaling by RAS mutants	0.16101	0.910082	0.88317	60/71/54518/369/1445/3845/283455/5594/4763/5037/8437/9462/200734/7529	14
R-HSA-1445148	Translocation of SLC2A4 (GLUT4) to the plasma membrane	0.164579	0.926637	0.899235	60/71/208/79058/9847/805/55770/23265/22920/5563/5564/10890/8766/5879/57186/10376/347733/7529/10971	19
R-HSA-6807070	PTEN Regulation	0.166573	0.934228	0.906602	26523/192670/208/1822/1457/1459/2146/2444/3066/23028/8649/84232/5594/57504/1911/5468/5683/5686/5689/5691/5692/5693/5707/5709/5710/9861/23198/5931/6015/10670/10325/57167/153129/10273/7157	35
R-HSA-5626467	RHO GTPases activate IQGAPs	0.17065	0.943486	0.915586	60/71/805/999/1495/4221/5879/10376/347733	9
R-HSA-196849	Metabolism of water-soluble vitamins and cofactors	0.170865	0.943486	0.915586	5826/160428/51293/1727/55788/56922/326625/55034/4337/4522/10588/4548/133686/10135/349565/53354/80025/143/5091/5095/5096/8566/55163/55328/6470/6472/9962/79178	28
R-HSA-9007101	Rab regulation of trafficking	0.174039	0.943486	0.915586	208/259173/1121/57706/10260/26130/2665/26088/23062/89781/10890/8766/22931/5874/10981/5866/5869/51209/23637/81846/6764/54662/55357/57465/51256/60684/51112/83696/7248/7249	30
R-HSA-194840	Rho GTPase cycle	0.175428	0.943486	0.915586	116985/116984/392/9824/57584/9743/158763/9912/23779/55160/9828/128272/26084/50650/389337/84904/55701/55789/1894/89846/2665/51291/3633/23263/4983/64857/5879/10928/5924/23221/58480	31
R-HSA-3560801	Defective B3GAT3 causes JDSSDHD	0.17548	0.943486	0.915586	2817/221914/3339/6382/1462	5
R-HSA-4420332	Defective B3GALT6 causes EDSP2 and SEMDJL1	0.17548	0.943486	0.915586	2817/221914/3339/6382/1462	5
R-HSA-5607763	CLEC7A (Dectin-1) induces NFAT activation	0.17548	0.943486	0.915586	10768/805/3709/5530/5532	5
R-HSA-877312	Regulation of IFNG signaling	0.17548	0.943486	0.915586	3716/5770/5781/8651/7341	5
R-HSA-8875360	InlB-mediated entry of Listeria monocytogenes into host cell	0.17548	0.943486	0.915586	867/2060/6455/6456/10254	5
R-HSA-390918	Peroxisomal lipid metabolism	0.176288	0.943486	0.915586	30/8310/224/23600/26061/3295/23417	7
R-HSA-8862803	Deregulated CDK5 triggers multiple neurodegenerative pathways in Alzheimer's disease models	0.176288	0.943486	0.915586	351/823/824/994/2801/4001/5052	7
R-HSA-8863678	Neurodegenerative Diseases	0.176288	0.943486	0.915586	351/823/824/994/2801/4001/5052	7
R-HSA-73887	Death Receptor Signalling	0.1767	0.943486	0.915586	26574/6868/55160/9828/128272/26084/50650/389337/84904/55701/843/835/25999/1894/89846/3066/3551/8517/9500/6885/23263/4615/64857/5584/5879/5924/57142/84888/23118/7132/8743/8717	32
R-HSA-111885	Opioid Signalling	0.180033	0.948575	0.920525	113/10768/805/2770/2773/10681/3709/5594/5141/5321/23236/5330/5332/5518/5530/5532/5573/5580	18
R-HSA-1632852	Macroautophagy	0.180033	0.948575	0.920525	9776/22863/84938/92421/23710/8649/64419/30849/5563/5564/10670/10325/153129/7248/7249/11152/56270/55062	18
R-HSA-159227	Transport of the SLBP independent Mature mRNA	0.180931	0.948575	0.920525	8086/4686/22916/57122/55746/9631/79023/348995/79902/81929	10
R-HSA-159230	Transport of the SLBP Dependant Mature mRNA	0.180931	0.948575	0.920525	8086/4686/22916/57122/55746/9631/79023/348995/79902/81929	10
R-HSA-176033	Interactions of Vpr with host cellular proteins	0.180931	0.948575	0.920525	8086/3836/57122/55746/9631/79023/348995/79902/11168/81929	10
R-HSA-73886	Chromosome Maintenance	0.182919	0.955538	0.927282	65057/2491/79172/80152/3978/4869/11339/5111/5422/23649/5424/10714/5427/25913/5557/5558/5931/5981/5983/5984/5985/6117/6118/7014/26277/55135	26
R-HSA-428157	Sphingolipid metabolism	0.186619	0.962301	0.933845	224/22901/153642/2583/29956/5476/83850/2629/57704/2720/2760/3074/94103/5587/25865/5660/6609/9517/7368/9218	20
R-HSA-68827	CDT1 association with the CDC6:ORC:origin complex	0.188726	0.962301	0.933845	990/4998/5000/5001/5683/5686/5689/5691/5692/5693/5707/5709/5710/9861/23198	15
R-HSA-162909	Host Interactions of HIV factors	0.188939	0.962301	0.933845	8086/8907/160/163/51606/2534/3836/3837/4869/57122/55746/9631/79023/348995/79902/55690/11168/5683/5686/5689/5691/5692/5693/5707/5709/5710/9861/23198/5879/81929	30
R-HSA-168276	NS1 Mediated Effects on Host Pathways	0.18943	0.962301	0.933845	8086/10898/3836/3837/57122/55746/9631/79023/348995/79902/81929	11
R-HSA-418990	Adherens junctions interactions	0.190432	0.962301	0.933845	60/71/999/1000/1001/1495/1500/3728	8
R-HSA-69273	Cyclin A/B1/B2 associated events during G2/M transition	0.190432	0.962301	0.933845	9133/902/994/983/4331/9088/5518/28227	8
R-HSA-70263	Gluconeogenesis	0.190432	0.962301	0.933845	226/2026/2821/5091/5106/5230/219855/2542	8
R-HSA-901042	Calnexin/calreticulin cycle	0.190432	0.962301	0.933845	80267/11253/10299/10956/91445/6048/56886/55757	8
R-HSA-983231	Factors involved in megakaryocyte development and platelet production	0.193009	0.962301	0.933845	60/91768/1062/1793/55619/1795/9732/80005/57572/85440/23348/30846/3066/23028/3832/23303/56992/10112/9585/3835/11004/3797/24137/22920/3833/90990/55669/4602/5573/5879/7157/10376/347733/11311	34
R-HSA-180292	GAB1 signalosome	0.195552	0.962301	0.933845	1445/2549/5781/5829	4
R-HSA-210990	PECAM1 interactions	0.195552	0.962301	0.933845	2534/3685/5781/7525	4
R-HSA-264870	Caspase-mediated cleavage of cytoskeletal proteins	0.195552	0.962301	0.933845	840/28988/2934/7431	4
R-HSA-2995383	Initiation of Nuclear Envelope Reformation	0.195552	0.962301	0.933845	221496/4001/5518/7443	4
R-HSA-2995410	Nuclear Envelope Reassembly	0.195552	0.962301	0.933845	221496/4001/5518/7443	4
R-HSA-5693532	DNA Double-Strand Break Repair	0.195698	0.962301	0.933845	8314/672/675/146956/9156/2138/2140/2070/348654/10524/3981/80198/79840/142/5111/5424/10714/5427/5591/5888/10635/5892/5883/5981/5983/5984/5985/55183/6117/6118/7341/55775/8914/11073/7157/7486/7515/7520	38
R-HSA-1236978	Cross-presentation of soluble exogenous antigens (endosomes)	0.196542	0.962301	0.933845	9902/5683/5686/5689/5691/5692/5693/5707/5709/5710/9861/23198	12
R-HSA-6782210	Gap-filling DNA repair synthesis and ligation in TC-NER	0.197064	0.962301	0.933845	902/2068/2968/3978/4331/5111/5424/10714/5427/10450/5981/5983/5984/5985/6117/6118/7515	17
R-HSA-8943724	Regulation of PTEN gene transcription	0.197064	0.962301	0.933845	1822/2146/3066/23028/8649/84232/5594/57504/1911/5468/5931/6015/10670/10325/57167/153129/7157	17
R-HSA-8934593	Regulation of RUNX1 Expression and Activity	0.197515	0.962301	0.933845	26523/192670/894/1021/5781/861	6
R-HSA-8949215	Mitochondrial calcium ion transport	0.197515	0.962301	0.933845	10367/23203/9512/6687/7416/7419	6
R-HSA-76005	Response to elevated platelet cytosolic Ca2+	0.199517	0.968797	0.940149	10257/87/81/226/308/334/351/805/813/135228/967/928/1675/10447/3920/10916/374354/78991/5660/5874/5265/6813/94121/51368/54495/9948	26
R-HSA-1227986	Signaling by ERBB2	0.202553	0.970636	0.941933	208/11140/1729/2064/2065/2534/2549/3845/5580/26469/6464/10273/7525	13
R-HSA-1660499	Synthesis of PIPs at the plasma membrane	0.202553	0.970636	0.941933	3631/3636/4534/64419/55613/5288/5291/59339/65977/54477/22874/80230/81846	13
R-HSA-1592230	Mitochondrial biogenesis	0.203496	0.970636	0.941933	55902/805/54927/80205/64784/2551/2746/2747/10989/6300/4208/10651/10499/5465/10891/5563/5564/23408/79718	19
R-HSA-159236	Transport of Mature mRNA derived from an Intron-Containing Transcript	0.203496	0.970636	0.941933	8086/22794/26097/10212/9775/4686/22916/57122/55746/9631/79023/348995/79902/81929/6426/6428/6431/9984/57187	19
R-HSA-2980766	Nuclear Envelope Breakdown	0.207674	0.970636	0.941933	8086/9133/983/221496/4001/10783/57122/55746/9631/79023/348995/79902/81929/7443	14
R-HSA-6802948	Signaling by high-kinase activity BRAF mutants	0.210484	0.970636	0.941933	60/71/54518/369/1445/3845/283455/5594/5037/7529	10
R-HSA-112382	Formation of RNA Pol II elongation complex	0.212067	0.970636	0.941933	902/79577/55840/2068/2962/2968/4298/4300/4331/4686/22916/7469/51497/6749/6830	15
R-HSA-75955	RNA Polymerase II Transcription Elongation	0.212067	0.970636	0.941933	902/79577/55840/2068/2962/2968/4298/4300/4331/4686/22916/7469/51497/6749/6830	15
R-HSA-114508	Effects of PIP2 hydrolysis	0.213399	0.970636	0.941933	57406/221955/1606/160851/3709/5580/5583	7
R-HSA-168253	Host Interactions with Influenza Factors	0.21777	0.970636	0.941933	8086/10898/3836/3837/57122/55746/9631/79023/348995/79902/81929	11
R-HSA-5674135	MAP2K and MAPK activation	0.21777	0.970636	0.941933	60/71/54518/369/1445/3845/283455/8649/5594/5037/7529	11
R-HSA-164843	2-LTR circle formation	0.218007	0.970636	0.941933	3981/11168/7520	3
R-HSA-166663	Initial triggering of complement	0.218007	0.970636	0.941933	718/629/1675	3
R-HSA-190377	FGFR2b ligand binding and activation	0.218007	0.970636	0.941933	9982/143282/2263	3
R-HSA-2022857	Keratan sulfate degradation	0.218007	0.970636	0.941933	2588/2720/3074	3
R-HSA-211958	Miscellaneous substrates	0.218007	0.970636	0.941933	29785/113612/4051	3
R-HSA-2980767	Activation of NIMA Kinases NEK9, NEK6, NEK7	0.218007	0.970636	0.941933	9133/983/10783	3
R-HSA-2993913	Clearance of Nuclear Envelope Membranes from Chromatin	0.218007	0.970636	0.941933	221496/4001/7443	3
R-HSA-389887	Beta-oxidation of pristanoyl-CoA	0.218007	0.970636	0.941933	8310/23600/3295	3
R-HSA-399997	Acetylcholine regulates insulin secretion	0.218007	0.970636	0.941933	2767/23236/5330	3
R-HSA-5576890	Phase 3 - rapid repolarisation	0.218007	0.970636	0.941933	10142/10008/3757	3
R-HSA-73942	DNA Damage Reversal	0.218007	0.970636	0.941933	121642/51008/79068	3
R-HSA-73943	Reversal of alkylation damage by DNA dioxygenases	0.218007	0.970636	0.941933	121642/51008/79068	3
R-HSA-74182	Ketone body metabolism	0.218007	0.970636	0.941933	38/622/3158	3
R-HSA-77286	mitochondrial fatty acid beta-oxidation of saturated fatty acids	0.218007	0.970636	0.941933	37/1892/3032	3
R-HSA-8939242	RUNX1 regulates transcription of genes involved in differentiation of keratinocytes	0.218007	0.970636	0.941933	1514/1515/861	3
R-HSA-8941855	RUNX3 regulates CDKN1A transcription	0.218007	0.970636	0.941933	4089/7157/463	3
R-HSA-5619084	ABC transporter disorders	0.219132	0.972648	0.943886	21/5826/1080/10956/5683/5686/5689/5691/5692/5693/5707/5709/5710/9861/23198/91445/6048	17
R-HSA-196741	Cobalamin (Cbl, vitamin B12) transport and metabolism	0.222564	0.972962	0.94419	5826/51293/55788/326625/4548	5
R-HSA-196757	Metabolism of folate and pterines	0.222564	0.972962	0.94419	160428/4522/10588/6470/6472	5
R-HSA-418885	DCC mediated attractive signaling	0.222564	0.972962	0.94419	1793/2534/9423/5747/5879	5
R-HSA-5637810	Constitutive Signaling by EGFRvIII	0.222564	0.972962	0.94419	867/11140/2549/3845/6464	5
R-HSA-5637812	Signaling by EGFRvIII in Cancer	0.222564	0.972962	0.94419	867/11140/2549/3845/6464	5
R-HSA-5579029	Metabolic disorders of biological oxidation enzymes	0.225331	0.982089	0.953048	191/1591/120227/113612/2232/2328/2729/2937	8
R-HSA-193704	p75 NTR receptor-mediated signalling	0.231582	1	0.970429	26574/6868/55160/9828/128272/26084/50650/389337/84904/55701/835/1894/89846/3066/3551/9500/23263/4615/64857/5584/5879/5924/57142	23
R-HSA-2565942	Regulation of PLK1 Activity at G2/M Transition	0.231582	1	0.970429	10121/10142/7840/9133/983/55755/55125/80184/95681/9702/84131/9793/1453/8454/1781/11116/23354/4957/5108/4660/5518/9814/203068	23
R-HSA-6807878	COPI-mediated anterograde transport	0.232828	1	0.970429	10121/377/9382/22796/25839/10466/57511/91949/1314/1315/9276/22820/51164/84516/1780/1781/2801/2804/8774/6811/23423/10376/347733/8615	24
R-HSA-6794362	Protein-protein interactions at synapses	0.233037	1	0.970429	28988/1739/1741/22839/2036/57669/2319/3556/79414/8496/8495/5792/5802/84189	14
R-HSA-432722	Golgi Associated Vesicle Biogenesis	0.23661	1	0.970429	8907/8546/10717/55330/9685/84062/2804/9026/3312/3482/152503/6456/23557/6272/10618	15
R-HSA-5678895	Defective CFTR causes cystic fibrosis	0.23661	1	0.970429	1080/10956/5683/5686/5689/5691/5692/5693/5707/5709/5710/9861/23198/91445/6048	15
R-HSA-5658442	Regulation of RAS by GAPs	0.239646	1	0.970429	3845/4763/5683/5686/5689/5691/5692/5693/5707/5709/5710/9861/23198/8437/9462/200734	16
R-HSA-373753	Nephrin family interactions	0.240429	1	0.970429	87/81/23607/2534/9863/5291	6
R-HSA-177243	Interactions of Rev with host cellular proteins	0.24185	1	0.970429	8086/3837/4869/57122/55746/9631/79023/348995/79902/81929	10
R-HSA-157579	Telomere Maintenance	0.247933	1	0.970429	65057/3978/5111/5422/23649/5424/10714/5427/25913/5557/5558/5981/5983/5984/5985/6117/6118/7014/26277/55135	20
R-HSA-162906	HIV Infection	0.248308	1	0.970429	8086/8907/160/163/51606/902/92421/2068/2534/2962/2968/3836/3837/3978/3981/4331/93343/4686/22916/7469/51497/4869/57122/55746/9631/79023/348995/79902/55690/10015/11168/5683/5686/5689/5691/5692/5693/5707/5709/5710/9861/23198/5879/81929/6749/6882/8148/7251/51160/79720/7520	51
R-HSA-5368287	Mitochondrial translation	0.25144	1	0.970429	84340/28998/64928/54948/63875/29074/51264/11222/51263/51318/26589/740/128308/65005/55168/28973/64951/28957/65993/64968/64965/4528/7284	23
R-HSA-4615885	SUMOylation of DNA replication proteins	0.252461	1	0.970429	8086/3619/57122/55746/9631/79023/348995/79902/5111/10401/81929/7341	12
R-HSA-5619102	SLC transporter disorders	0.252461	1	0.970429	552/3098/26503/6575/5002/10999/55315/9197/7355/23443/55343/30061	12
R-HSA-196780	Biotin transport and metabolism	0.252784	1	0.970429	56922/5091/5095/5096	4
R-HSA-2206281	Mucopolysaccharidoses	0.252784	1	0.970429	2588/2720/3425/4669	4
R-HSA-376172	DSCAM interactions	0.252784	1	0.970429	6300/9423/5058/5879	4
R-HSA-5621480	Dectin-2 family	0.252784	1	0.970429	2534/200958/5336/6850	4
R-HSA-73817	Purine ribonucleoside monophosphate biosynthesis	0.252784	1	0.970429	158/159/471/8833	4
R-HSA-8949664	Processing of SMDT1	0.252784	1	0.970429	10367/23203/9512/6687	4
R-HSA-164952	The role of Nef in HIV-1 replication and disease pathogenesis	0.253031	1	0.970429	8907/160/163/51606/2534/55690/5879	7
R-HSA-182971	EGFR downregulation	0.253031	1	0.970429	867/2060/58513/5796/6455/6456/10254	7
R-HSA-3781865	Diseases of glycosylation	0.253488	1	0.970429	29929/79053/79796/29071/113189/1605/1798/8813/2132/2584/79695/2592/10020/2817/221914/3074/3339/11253/200958/4854/5236/91869/6382/79644/221981/1462	26
R-HSA-2151201	Transcriptional activation of mitochondrial biogenesis	0.256359	1	0.970429	55902/805/80205/64784/2551/2746/2747/4208/10499/5465/10891/23408/79718	13
R-HSA-3928665	EPH-ephrin mediated repulsion of cells	0.259572	1	0.970429	60/71/102/160/163/1946/2041/284656/2042/2050/2051/2534/5879/7525	14
R-HSA-1483166	Synthesis of PA	0.262303	1	0.970429	51205/56894/56895/23171/2820/253558/5321/5337	8
R-HSA-2871796	FCERI mediated MAPK activation	0.262303	1	0.970429	3845/5609/5594/5058/5336/5879/6464/6850	8
R-HSA-2871809	FCERI mediated Ca+2 mobilization	0.262303	1	0.970429	10768/805/3709/5336/5530/5532/6464/6850	8
R-HSA-4085001	Sialic acid metabolism	0.262303	1	0.970429	5476/2720/10020/140838/26503/6483/10402/256435	8
R-HSA-5663084	Diseases of carbohydrate metabolism	0.262303	1	0.970429	2548/2588/2632/2720/3425/4669/2542/6888	8
R-HSA-917977	Transferrin endocytosis and recycling	0.262303	1	0.970429	535/50617/527/528/51606/3077/261729/10312	8
R-HSA-113418	Formation of the Early Elongation Complex	0.269325	1	0.970429	902/2068/2962/2968/4331/4686/22916/7469/51497	9
R-HSA-167158	Formation of the HIV-1 Early Elongation Complex	0.269325	1	0.970429	902/2068/2962/2968/4331/4686/22916/7469/51497	9
R-HSA-532668	N-glycan trimming in the ER and Calnexin/Calreticulin cycle	0.269325	1	0.970429	80267/11253/10299/10956/91445/6048/51035/56886/55757	9
R-HSA-1971475	A tetrasaccharide linker sequence is required for GAG synthesis	0.272842	1	0.970429	2817/221914/3339/6382/1462	5
R-HSA-210993	Tie2 Signaling	0.272842	1	0.970429	2888/3845/5291/5781/6464	5
R-HSA-75876	Synthesis of very long-chain fatty acyl-CoAs	0.272842	1	0.970429	2180/2182/23305/60481/79071	5
R-HSA-111465	Apoptotic cleavage of cellular proteins	0.274748	1	0.970429	840/999/28988/1829/2934/4001/5580/5747/8428/7431	10
R-HSA-390471	Association of TriC/CCT with target proteins during biosynthesis	0.274748	1	0.970429	26985/10575/10574/10238/11328/2629/83752/7157/55135/22803	10
R-HSA-8953750	Transcriptional Regulation by E2F6	0.274748	1	0.970429	672/8317/79813/10919/2146/1911/5888/5931/6015/6241	10
R-HSA-425407	SLC-mediated transmembrane transport	0.282529	1	0.970429	347/682/805/1497/861/6558/57468/117247/26503/6575/85413/5002/123096/115019/376497/10999/3177/55315/154091/114134/11182/9197/7355/23443/84912/55343/11046/81539/57181/7922/30061/8501/23446/57153/6508/6533/6536/6541/6548/84679/28232/6717	42
R-HSA-191859	snRNP Assembly	0.285011	1	0.970429	8086/79833/4686/22916/57122/55746/9631/79023/348995/79902/10419/81929/10073	13
R-HSA-194441	Metabolism of non-coding RNA	0.285011	1	0.970429	8086/79833/4686/22916/57122/55746/9631/79023/348995/79902/10419/81929/10073	13
R-HSA-111996	Ca-dependent events	0.28575	1	0.970429	113/805/5594/5321/5573/5580	6
R-HSA-421270	Cell-cell junction organization	0.287124	1	0.970429	60/71/999/1000/1001/1365/1495/1500/50848/3728/56288/84612/5584/221935	14
R-HSA-4608870	Asymmetric localization of PCP proteins	0.288794	1	0.970429	1856/8321/144165/5683/5686/5689/5691/5692/5693/5707/5709/5710/9861/23198/7474	15
R-HSA-110362	POLB-Dependent Long Patch Base Excision Repair	0.290541	1	0.970429	54936/3978/142	3
R-HSA-167590	Nef Mediated CD4 Down-regulation	0.290541	1	0.970429	160/163/51606	3
R-HSA-1834941	STING mediated induction of host immune responses	0.290541	1	0.970429	5591/6778/7520	3
R-HSA-2892247	POU5F1 (OCT4), SOX2, NANOG activate genes related to proliferation	0.290541	1	0.970429	2041/57167/6657	3
R-HSA-390247	Beta-oxidation of very long chain fatty acids	0.290541	1	0.970429	30/3295/23417	3
R-HSA-199992	trans-Golgi Network Vesicle Budding	0.291877	1	0.970429	8906/8907/8546/10717/351/55330/9685/1777/84062/2804/9026/3312/3482/152503/6456/23557/6272/10618	18
R-HSA-421837	Clathrin derived vesicle budding	0.291877	1	0.970429	8906/8907/8546/10717/351/55330/9685/1777/84062/2804/9026/3312/3482/152503/6456/23557/6272/10618	18
R-HSA-1236975	Antigen processing-Cross presentation	0.292804	1	0.970429	1514/1515/3551/8517/3685/3693/9902/4615/5683/5686/5689/5691/5692/5693/5707/5709/5710/9861/23198/55176	20
R-HSA-5368286	Mitochondrial translation initiation	0.293026	1	0.970429	28998/64928/54948/63875/29074/51264/11222/51263/51318/26589/740/128308/65005/55168/28973/64951/28957/65993/64968/64965/4528	21
R-HSA-5389840	Mitochondrial translation elongation	0.293026	1	0.970429	28998/64928/54948/63875/29074/51264/11222/51263/51318/26589/740/128308/65005/55168/28973/64951/28957/65993/64968/64965/7284	21
R-HSA-5419276	Mitochondrial translation termination	0.293026	1	0.970429	84340/28998/64928/54948/63875/29074/51264/11222/51263/51318/26589/740/128308/65005/55168/28973/64951/28957/65993/64968/64965	21
R-HSA-1368108	BMAL1:CLOCK,NPAS2 activates circadian gene expression	0.294595	1	0.970429	80205/1628/28999/10135/10499/5465/79718	7
R-HSA-192105	Synthesis of bile acids and bile salts	0.294595	1	0.970429	23600/3295/80270/10499/9885/114880/114883	7
R-HSA-2424491	DAP12 signaling	0.294595	1	0.970429	2534/3845/5291/5336/5879/6464/6850	7
R-HSA-3000170	Syndecan interactions	0.294595	1	0.970429	87/50509/3685/3688/3691/3693/6382	7
R-HSA-8982491	Glycogen metabolism	0.294595	1	0.970429	805/2548/2632/5236/283209/5836/7360	7
R-HSA-170822	Regulation of Glucokinase by Glucokinase Regulatory Protein	0.300894	1	0.970429	8086/57122/55746/9631/79023/348995/79902/81929	8
R-HSA-194068	Bile acid and bile salt metabolism	0.300894	1	0.970429	8714/23600/3295/80270/10499/9885/114880/114883	8
R-HSA-3560782	Diseases associated with glycosaminoglycan metabolism	0.300894	1	0.970429	113189/2132/2817/221914/3074/3339/6382/1462	8
R-HSA-438064	Post NMDA receptor activation events	0.300894	1	0.970429	805/817/818/1739/1741/5594/5924/27330	8
R-HSA-442755	Activation of NMDA receptors and postsynaptic events	0.300894	1	0.970429	805/817/818/1739/1741/5594/5924/27330	8
R-HSA-70268	Pyruvate metabolism	0.300894	1	0.970429	682/3939/3945/5160/5162/8050/5164/7416	8
R-HSA-9022692	Regulation of MECP2 expression and activity	0.300894	1	0.970429	26523/192670/805/817/818/3066/3930/79718	8
R-HSA-4085377	SUMOylation of SUMOylation proteins	0.305486	1	0.970429	8086/57122/55746/9631/79023/348995/79902/81929/7341	9
R-HSA-199977	ER to Golgi Anterograde Transport	0.306769	1	0.970429	10121/377/9382/22796/25839/10466/57511/91949/1314/1315/9276/22820/1453/51164/84516/1780/1781/2801/2804/81562/8774/89866/26984/9117/10484/22872/5265/6811/23423/83696/10376/347733/8615	33
R-HSA-211897	Cytochrome P450 - arranged by substrate type	0.311388	1	0.970429	405/1591/120227/29785/113612/66002/4051/285440/1595/2232/10499	11
R-HSA-5696395	Formation of Incision Complex in GG-NER	0.311388	1	0.970429	902/9557/2068/2968/4331/142/10401/6117/6118/7341/7508	11
R-HSA-8854214	TBC/RABGAPs	0.311388	1	0.970429	26088/23062/8766/5869/23637/54662/55357/57465/51256/7248/7249	11
R-HSA-2132295	MHC class II antigen presentation	0.311968	1	0.970429	10121/8907/160/163/1062/5476/1514/1515/51164/84516/26052/1780/1781/3109/3832/56992/10112/3835/11004/3797/24137/22920/10484/22872/6456/10376/347733	27
R-HSA-190873	Gap junction degradation	0.312803	1	0.970429	60/71/1601/4646	4
R-HSA-3322077	Glycogen synthesis	0.312803	1	0.970429	2632/5236/283209/7360	4
R-HSA-8866427	VLDLR internalisation and degradation	0.312803	1	0.970429	160/163/7376/255738	4
R-HSA-349425	Autodegradation of the E3 ubiquitin ligase COP1	0.313239	1	0.970429	5683/5686/5689/5691/5692/5693/5707/5709/5710/9861/23198/7157	12
R-HSA-4570464	SUMOylation of RNA binding proteins	0.313239	1	0.970429	8086/3183/57122/55746/9631/79023/348995/79902/1911/6015/81929/7341	12
R-HSA-5620924	Intraflagellar transport	0.314581	1	0.970429	23059/79659/51626/56912/28981/8100/3797/22920/26146/92104/150737/10376/347733	13
R-HSA-75153	Apoptotic execution phase	0.314581	1	0.970429	840/999/28988/1829/2934/3148/3836/3837/4001/5580/5747/8428/7431	13
R-HSA-1168372	Downstream signaling events of B Cell Receptor (BCR)	0.316185	1	0.970429	805/84433/8454/3551/8517/3845/6885/5530/5532/5683/5686/5689/5691/5692/5693/5707/5709/5710/9861/23198	20
R-HSA-1169091	Activation of NF-kappaB in B cells	0.316511	1	0.970429	84433/8454/3551/8517/6885/5683/5686/5689/5691/5692/5693/5707/5709/5710/9861/23198	16
R-HSA-8948751	Regulation of PTEN stability and activity	0.316511	1	0.970429	208/1457/1459/2444/5683/5686/5689/5691/5692/5693/5707/5709/5710/9861/23198/10273	16
R-HSA-74752	Signaling by Insulin receptor	0.316643	1	0.970429	208/535/50617/527/528/51606/2263/2264/2549/9846/3845/5594/5140/5291/30849/5781/6464/10312	18
R-HSA-204998	Cell death signalling via NRAGE, NRIF and NADE	0.316664	1	0.970429	26574/55160/9828/128272/26084/50650/389337/84904/55701/835/1894/89846/9500/23263/64857/5879/5924	17
R-HSA-948021	Transport to the Golgi and subsequent modification	0.31744	1	0.970429	10121/377/9486/9382/22796/25839/10466/57511/91949/1314/1315/9276/22820/1453/51164/84516/1780/1781/2530/2801/2804/81562/4121/4124/4122/4249/8774/89866/26984/9117/10484/22872/5265/6811/23423/83696/10376/347733/8615	39
R-HSA-4655427	SUMOylation of DNA methylation proteins	0.325133	1	0.970429	1786/1789/1911/6015/7341	5
R-HSA-70221	Glycogen breakdown (glycogenolysis)	0.325133	1	0.970429	805/2548/5236/283209/5836	5
R-HSA-74259	Purine catabolism	0.325133	1	0.970429	9615/30833/22978/79873/11164	5
R-HSA-9008059	Interleukin-37 signaling	0.325133	1	0.970429	834/5781/26469/5780/59307	5
R-HSA-354192	Integrin alphaIIb beta3 signaling	0.332663	1	0.970429	54518/1445/5747/5770/6464/6850	6
R-HSA-429947	Deadenylation of mRNA	0.332663	1	0.970429	25904/4849/29883/9775/10605/5073	6
R-HSA-8854691	Interleukin-20 family signaling	0.332663	1	0.970429	3588/53832/3716/5781/6773/7297	6
R-HSA-9006921	Integrin signaling	0.332663	1	0.970429	54518/1445/5747/5770/6464/6850	6
R-HSA-983705	Signaling by the B Cell Receptor (BCR)	0.333395	1	0.970429	10768/805/84433/8454/2534/3551/8517/3709/3845/6885/5336/5530/5532/5683/5686/5689/5691/5692/5693/5707/5709/5710/9861/23198/6786/6850	26
R-HSA-168333	NEP/NS2 Interacts with the Cellular Export Machinery	0.34063	1	0.970429	8086/57122/55746/9631/79023/348995/79902/81929	8
R-HSA-1306955	GRB7 events in ERBB2 signaling	0.340824	1	0.970429	2064/2065	2
R-HSA-1482883	Acyl chain remodeling of DAG and TAG	0.340824	1	0.970429	84649/57104	2
R-HSA-1483226	Synthesis of PI	0.340824	1	0.970429	1040/57605	2
R-HSA-1912399	Pre-NOTCH Processing in the Endoplasmic Reticulum	0.340824	1	0.970429	4854/23509	2
R-HSA-193048	Androgen biosynthesis	0.340824	1	0.970429	6715/79644	2
R-HSA-209968	Thyroxine biosynthesis	0.340824	1	0.970429	1734/53905	2
R-HSA-211916	Vitamins	0.340824	1	0.970429	1591/120227	2
R-HSA-3065676	SUMO is conjugated to E1 (UBA2:SAE1)	0.340824	1	0.970429	10055/7341	2
R-HSA-389599	Alpha-oxidation of phytanate	0.340824	1	0.970429	224/26061	2
R-HSA-426048	Arachidonate production from DAG	0.340824	1	0.970429	57406/221955	2
R-HSA-5423599	Diseases of Mismatch Repair (MMR)	0.340824	1	0.970429	4436/2956	2
R-HSA-5661270	Formation of xylulose-5-phosphate	0.340824	1	0.970429	10327/9942	2
R-HSA-6782861	Synthesis of wybutosine at G37 of tRNA(Phe)	0.340824	1	0.970429	9836/55039	2
R-HSA-6787639	GDP-fucose biosynthesis	0.340824	1	0.970429	8790/55343	2
R-HSA-75158	TRAIL signaling	0.340824	1	0.970429	843/8743	2
R-HSA-77288	mitochondrial fatty acid beta-oxidation of unsaturated fatty acids	0.340824	1	0.970429	1632/3032	2
R-HSA-77346	Beta oxidation of decanoyl-CoA to octanoyl-CoA-CoA	0.340824	1	0.970429	1892/3032	2
R-HSA-9018896	Biosynthesis of E-series 18(S)-resolvins	0.340824	1	0.970429	240/4048	2
R-HSA-381340	Transcriptional regulation of white adipocyte differentiation	0.341047	1	0.970429	80205/4023/400569/9968/9282/9412/9862/81857/55588/9443/10499/7026/5465/5468/10891/6720/6721/79718/27332	19
R-HSA-176409	APC/C:Cdc20 mediated degradation of mitotic proteins	0.342788	1	0.970429	29945/9184/8881/983/4085/5683/5686/5689/5691/5692/5693/5707/5709/5710/9861/23198/9232	17
R-HSA-167169	HIV Transcription Elongation	0.343917	1	0.970429	902/2068/2962/2968/4331/4686/22916/7469/51497/6749	10
R-HSA-167200	Formation of HIV-1 elongation complex containing HIV-1 Tat	0.343917	1	0.970429	902/2068/2962/2968/4331/4686/22916/7469/51497/6749	10
R-HSA-167246	Tat-mediated elongation of the HIV-1 transcript	0.343917	1	0.970429	902/2068/2962/2968/4331/4686/22916/7469/51497/6749	10
R-HSA-6802946	Signaling by moderate kinase activity BRAF mutants	0.343917	1	0.970429	60/71/54518/369/1445/3845/283455/5594/5037/7529	10
R-HSA-6802955	Paradoxical activation of RAF signaling by kinase inactive BRAF	0.343917	1	0.970429	60/71/54518/369/1445/3845/283455/5594/5037/7529	10
R-HSA-446219	Synthesis of substrates in N-glycan biosythesis	0.344597	1	0.970429	29880/5476/8813/8790/2720/29926/10020/140838/26503/55343/79644/6483/10402/256435	14
R-HSA-3000171	Non-integrin membrane-ECM interactions	0.344869	1	0.970429	87/50509/1605/780/1756/3339/3685/3688/3691/3693/3910/59277/6382	13
R-HSA-4641258	Degradation of DVL	0.344869	1	0.970429	1856/1857/5683/5686/5689/5691/5692/5693/5707/5709/5710/9861/23198	13
R-HSA-189451	Heme biosynthesis	0.364298	1	0.970429	210/1355/3145	3
R-HSA-2024101	CS/DS degradation	0.364298	1	0.970429	3074/3425/1462	3
R-HSA-2465910	MASTL Facilitates Mitotic Progression	0.364298	1	0.970429	983/84930/5518	3
R-HSA-389359	CD28 dependent Vav1 pathway	0.364298	1	0.970429	2534/5058/5879	3
R-HSA-418889	Caspase activation via Dependence Receptors in the absence of ligand	0.364298	1	0.970429	26060/1612/9500	3
R-HSA-451306	Ionotropic activity of kainate receptors	0.364298	1	0.970429	805/1739/1741	3
R-HSA-451308	Activation of Ca-permeable Kainate Receptor	0.364298	1	0.970429	805/1739/1741	3
R-HSA-75109	Triglyceride biosynthesis	0.364298	1	0.970429	392636/84649/2710	3
R-HSA-9020558	Interleukin-2 signaling	0.364298	1	0.970429	3716/6464/6850	3
R-HSA-9022699	MECP2 regulates neuronal receptors and channels	0.364298	1	0.970429	2289/3066/5770	3
R-HSA-9026519	Activated NTRK2 signals through RAS	0.364298	1	0.970429	3845/4915/6464	3
R-HSA-3858494	Beta-catenin independent WNT signaling	0.3657	1	0.970429	26523/192670/160/163/805/1856/1857/8321/10681/3709/6885/23236/5330/5530/5532/144165/5683/5686/5689/5691/5692/5693/5707/5709/5710/9861/23198/5879/4919/6934/7474	31
R-HSA-5628897	TP53 Regulates Metabolic Genes	0.366037	1	0.970429	26523/192670/208/285521/2821/2936/8649/5052/5563/5564/10670/10325/27244/153129/7157/7248/7249/7529/10971	19
R-HSA-176814	Activation of APC/C and APC/C:Cdc20 mediated degradation of mitotic proteins	0.369356	1	0.970429	29945/9184/8881/983/4085/5683/5686/5689/5691/5692/5693/5707/5709/5710/9861/23198/9232	17
R-HSA-174184	Cdc20:Phospho-APC/C mediated degradation of Cyclin A	0.370991	1	0.970429	29945/9184/8881/983/4085/5683/5686/5689/5691/5692/5693/5707/5709/5710/9861/23198	16
R-HSA-1433559	Regulation of KIT signaling	0.373836	1	0.970429	867/2534/8651/7525	4
R-HSA-174490	Membrane binding and targetting of GAG proteins	0.373836	1	0.970429	93343/7251/51160/79720	4
R-HSA-174495	Synthesis And Processing Of GAG, GAGPOL Polyproteins	0.373836	1	0.970429	93343/7251/51160/79720	4
R-HSA-177504	Retrograde neurotrophin signalling	0.373836	1	0.970429	160/163/26052/6456	4
R-HSA-1810476	RIP-mediated NFkB activation via ZBP1	0.373836	1	0.970429	3551/8517/4615/7098	4
R-HSA-189445	Metabolism of porphyrins	0.373836	1	0.970429	210/644/1355/3145	4
R-HSA-193368	Synthesis of bile acids and bile salts via 7alpha-hydroxycholesterol	0.373836	1	0.970429	23600/3295/80270/10499	4
R-HSA-5140745	WNT5A-dependent internalization of FZD2, FZD5 and ROR2	0.373836	1	0.970429	160/163/4919/7474	4
R-HSA-6803205	TP53 regulates transcription of several additional cell death genes whose specific roles in p53-dependent apoptosis remain uncertain	0.373836	1	0.970429	1121/64065/5875/7157	4
R-HSA-8849471	PTK6 Regulates RHO GTPases, RAS GTPase and MAP kinases	0.373836	1	0.970429	1793/3845/5829/5879	4
R-HSA-5676590	NIK-->noncanonical NF-kB signaling	0.375671	1	0.970429	8454/5683/5686/5689/5691/5692/5693/5707/5709/5710/9861/23198/9040	13
R-HSA-917937	Iron uptake and transport	0.375671	1	0.970429	48/535/50617/527/528/51606/55832/8454/28982/3077/30061/261729/10312	13
R-HSA-169911	Regulation of Apoptosis	0.377096	1	0.970429	4976/5683/5686/5689/5691/5692/5693/5707/5709/5710/9861/23198	12
R-HSA-74751	Insulin receptor signalling cascade	0.377096	1	0.970429	208/2263/2264/2549/9846/3845/5594/5140/5291/30849/5781/6464	12
R-HSA-8854050	FBXL7 down-regulates AURKA during mitotic entry and in early mitosis	0.377096	1	0.970429	8454/5683/5686/5689/5691/5692/5693/5707/5709/5710/9861/23198	12
R-HSA-1236382	Constitutive Signaling by Ligand-Responsive EGFR Cancer Variants	0.378308	1	0.970429	867/11140/2549/3845/6464	5
R-HSA-1643713	Signaling by EGFR in Cancer	0.378308	1	0.970429	867/11140/2549/3845/6464	5
R-HSA-164938	Nef-mediates down modulation of cell surface receptors by recruiting them to clathrin adapters	0.378308	1	0.970429	8907/160/163/51606/55690	5
R-HSA-196071	Metabolism of steroid hormones	0.378308	1	0.970429	231/2232/3294/6715/79644	5
R-HSA-389513	CTLA4 inhibitory signaling	0.378308	1	0.970429	208/2534/5518/5781/7525	5
R-HSA-5637815	Signaling by Ligand-Responsive EGFR Variants in Cancer	0.378308	1	0.970429	867/11140/2549/3845/6464	5
R-HSA-6804114	TP53 Regulates Transcription of Genes Involved in G2 Cell Cycle Arrest	0.378308	1	0.970429	983/5111/5933/5934/7157	5
R-HSA-6804760	Regulation of TP53 Activity through Methylation	0.378308	1	0.970429	79813/10919/26013/10419/7157	5
R-HSA-8964038	LDL clearance	0.378308	1	0.970429	160/163/3949/26119/255738	5
R-HSA-512988	Interleukin-3, Interleukin-5 and GM-CSF signaling	0.379551	1	0.970429	867/2534/9846/3636/3716/5291/5781/6464/6850/7525	10
R-HSA-449836	Other interleukin signaling	0.380368	1	0.970429	1436/3588/3716/6382/6813/7297	6
R-HSA-5218921	VEGFR2 mediated cell proliferation	0.380368	1	0.970429	10768/805/3709/3845/5580/5590	6
R-HSA-168274	Export of Viral Ribonucleoproteins from Nucleus	0.381038	1	0.970429	8086/57122/55746/9631/79023/348995/79902/81929	8
R-HSA-6783310	Fanconi Anemia Pathway	0.381038	1	0.970429	146956/2178/2189/55215/55120/80198/6117/6118	8
R-HSA-6804756	Regulation of TP53 Activity through Phosphorylation	0.388967	1	0.970429	672/1457/1459/9156/10524/5563/5564/5883/5983/5984/5985/6117/6118/6749/6882/8148/11073/7157/22974/7486	20
R-HSA-179419	APC:Cdc20 mediated degradation of cell cycle proteins prior to satisfation of the cell cycle checkpoint	0.398775	1	0.970429	29945/9184/8881/983/4085/5683/5686/5689/5691/5692/5693/5707/5709/5710/9861/23198	16
R-HSA-400253	Circadian Clock	0.398775	1	0.970429	80205/1374/64784/1453/8454/1628/28999/4208/10135/10499/5465/10891/5501/5936/6720/79718	16
R-HSA-163125	Post-translational modification: synthesis of GPI-anchored proteins	0.404043	1	0.970429	135228/8813/8733/266727/10232/22854/80055/9488/5279/93183/84720/9091/51604/55650	14
R-HSA-72187	mRNA 3'-end processing	0.404043	1	0.970429	22794/26097/29894/51692/10898/10212/9775/4686/22916/6426/6428/6431/9984/57187	14
R-HSA-5607761	Dectin-1 mediated noncanonical NF-kB signaling	0.406782	1	0.970429	8454/5683/5686/5689/5691/5692/5693/5707/5709/5710/9861/23198/9040	13
R-HSA-112314	Neurotransmitter receptors and postsynaptic signal transmission	0.407939	1	0.970429	113/160/163/805/817/818/1739/1741/2036/2550/2743/2770/2773/10681/3772/5594/4646/23236/5330/5924/27330/7102	22
R-HSA-5689603	UCH proteinases	0.407939	1	0.970429	60/86/93973/171023/8314/221937/55777/114785/10445/8473/5683/5686/5689/5691/5692/5693/5707/5709/5710/9861/23198/123228	22
R-HSA-211733	Regulation of activated PAK-2p34 by proteasome mediated degradation	0.412489	1	0.970429	5683/5686/5689/5691/5692/5693/5707/5709/5710/9861/23198	11
R-HSA-373752	Netrin-1 signaling	0.412489	1	0.970429	1793/7430/2534/6300/4756/9423/59277/5058/5747/5781/5879	11
R-HSA-69231	Cyclin D associated events in G1	0.412489	1	0.970429	894/902/1021/8454/1870/4331/5518/28227/5933/5934/6502	11
R-HSA-69236	G1 Phase	0.412489	1	0.970429	894/902/1021/8454/1870/4331/5518/28227/5933/5934/6502	11
R-HSA-8876198	RAB GEFs exchange GTP for GDP on RABs	0.413772	1	0.970429	208/259173/1121/57706/10260/26130/2665/89781/10890/22931/5874/10981/5866/5869/51209/81846/6764/60684/51112/83696	20
R-HSA-418594	G alpha (i) signalling events	0.414455	1	0.970429	113/10768/301/351/623/624/718/805/1230/285440/2342/2550/2770/2773/10681/2817/221914/2861/26086/3339/3709/3949/1902/57121/4023/9227/26020/5594/4647/222236/56923/5141/5321/23236/5330/5332/5518/5530/5532/5573/5580/5660/51109/10636/8601/388531/6382/6752	48
R-HSA-167152	Formation of HIV elongation complex in the absence of HIV Tat	0.415464	1	0.970429	902/2068/2962/2968/4331/4686/22916/7469/51497/6749	10
R-HSA-174143	APC/C-mediated degradation of cell cycle proteins	0.416834	1	0.970429	29945/9184/8881/983/8454/4085/5683/5686/5689/5691/5692/5693/5707/5709/5710/9861/23198/9232/6502	19
R-HSA-390466	Chaperonin-mediated protein folding	0.416834	1	0.970429	60/26985/10575/10574/1457/1459/10238/11328/2629/2770/2773/10681/83752/10471/7157/10376/347733/55135/22803	19
R-HSA-453276	Regulation of mitotic cell cycle	0.416834	1	0.970429	29945/9184/8881/983/8454/4085/5683/5686/5689/5691/5692/5693/5707/5709/5710/9861/23198/9232/6502	19
R-HSA-5633008	TP53 Regulates Transcription of Cell Death Genes	0.418522	1	0.970429	834/843/835/1121/8738/3486/64065/5875/7157	9
R-HSA-75893	TNF signaling	0.418522	1	0.970429	6868/25999/3551/8517/6885/84888/23118/7132/8717	9
R-HSA-445355	Smooth Muscle Contraction	0.421661	1	0.970429	301/302/805/8291/3693/5058/5829/10580	8
R-HSA-2871837	FCERI mediated NF-kB activation	0.423299	1	0.970429	84433/8454/3551/8517/6885/5683/5686/5689/5691/5692/5693/5707/5709/5710/9861/23198/23118	17
R-HSA-1638074	Keratan sulfate/keratin metabolism	0.42487	1	0.970429	8534/2588/2720/3074/11046/6483/10402	7
R-HSA-2172127	DAP12 interactions	0.42487	1	0.970429	2534/3845/5291/5336/5879/6464/6850	7
R-HSA-72086	mRNA Capping	0.42487	1	0.970429	902/2068/2962/2968/4331/4686/22916	7
R-HSA-166208	mTORC1-mediated signalling	0.428119	1	0.970429	29904/8649/10670/10325/153129/7529	6
R-HSA-375170	CDO in myogenesis	0.428119	1	0.970429	1000/1495/6300/4208/4756/6929	6
R-HSA-525793	Myogenesis	0.428119	1	0.970429	1000/1495/6300/4208/4756/6929	6
R-HSA-77387	Insulin receptor recycling	0.428119	1	0.970429	535/50617/527/528/51606/10312	6
R-HSA-6782135	Dual incision in TC-NER	0.430306	1	0.970429	902/2068/2968/4331/5111/5424/10714/5427/10450/5981/5983/5984/5985/6117/6118	15
R-HSA-1839117	Signaling by cytosolic FGFR1 fusion mutants	0.431338	1	0.970429	11052/11116/9846/399687/8805	5
R-HSA-211976	Endogenous sterols	0.431338	1	0.970429	405/285440/1595/2232/10499	5
R-HSA-3238698	WNT ligand biogenesis and trafficking	0.431338	1	0.970429	8724/55737/51384/7474/7483	5
R-HSA-3928664	Ephrin signaling	0.431338	1	0.970429	2050/2051/2534/5058/5879	5
R-HSA-622312	Inflammasomes	0.431338	1	0.970429	351/596/834/29108/10910	5
R-HSA-912526	Interleukin receptor SHC signaling	0.431338	1	0.970429	9846/3636/3716/5291/6464	5
R-HSA-111447	Activation of BAD and translocation to mitochondria	0.434345	1	0.970429	208/596/7529/10971	4
R-HSA-156581	Methylation	0.434345	1	0.970429	191/1312/27430/4548	4
R-HSA-392154	Nitric oxide stimulates guanylate cyclase	0.434345	1	0.970429	2977/50940/5140/8654	4
R-HSA-844456	The NLRP3 inflammasome	0.434345	1	0.970429	351/834/29108/10910	4
R-HSA-8956320	Nucleobase biosynthesis	0.434345	1	0.970429	158/159/471/8833	4
R-HSA-112311	Neurotransmitter clearance	0.436198	1	0.970429	217/1312	2
R-HSA-1236977	Endosomal/Vacuolar pathway	0.436198	1	0.970429	1514/1515	2
R-HSA-164944	Nef and signal transduction	0.436198	1	0.970429	2534/5879	2
R-HSA-211935	Fatty acids	0.436198	1	0.970429	66002/4051	2
R-HSA-2393930	Phosphate bond hydrolysis by NUDT proteins	0.436198	1	0.970429	79873/11164	2
R-HSA-2408508	Metabolism of ingested SeMet, Sec, MeSec into H2Se	0.436198	1	0.970429	191/51540	2
R-HSA-2453864	Retinoid cycle disease events	0.436198	1	0.970429	9227/222236	2
R-HSA-2474795	Diseases associated with visual transduction	0.436198	1	0.970429	9227/222236	2
R-HSA-3065678	SUMO is transferred from E1 to E2 (UBE2I, UBC9)	0.436198	1	0.970429	10055/7341	2
R-HSA-416550	Sema4D mediated inhibition of cell attachment and migration	0.436198	1	0.970429	5364/5879	2
R-HSA-426117	Cation-coupled Chloride cotransporters	0.436198	1	0.970429	6558/57468	2
R-HSA-444257	RSK activation	0.436198	1	0.970429	5594/27330	2
R-HSA-5603029	IkBA variant leads to EDA-ID	0.436198	1	0.970429	3551/8517	2
R-HSA-8849469	PTK6 Regulates RTKs and Their Effectors AKT1 and DOK1	0.436198	1	0.970429	116985/867	2
R-HSA-8937144	Aryl hydrocarbon receptor signalling	0.436198	1	0.970429	9049/405	2
R-HSA-9018679	Biosynthesis of EPA-derived SPMs	0.436198	1	0.970429	240/4048	2
R-HSA-947581	Molybdenum cofactor biosynthesis	0.436198	1	0.970429	55034/4337	2
R-HSA-163615	PKA activation	0.436619	1	0.970429	113/805/5573	3
R-HSA-210745	Regulation of gene expression in beta cells	0.436619	1	0.970429	208/3170/4825	3
R-HSA-2160916	Hyaluronan uptake and degradation	0.436619	1	0.970429	3074/3161/6548	3
R-HSA-2468052	Establishment of Sister Chromatid Cohesion	0.436619	1	0.970429	157570/23047/8243	3
R-HSA-390450	Folding of actin by CCT/TriC	0.436619	1	0.970429	60/10575/10574	3
R-HSA-416993	Trafficking of GluR2-containing AMPA receptors	0.436619	1	0.970429	160/163/7102	3
R-HSA-446107	Type I hemidesmosome assembly	0.436619	1	0.970429	667/3691/3861	3
R-HSA-4755510	SUMOylation of immune response proteins	0.436619	1	0.970429	8517/10401/7341	3
R-HSA-5668599	RHO GTPases Activate NADPH Oxidases	0.436619	1	0.970429	10811/30849/5879	3
R-HSA-8851805	MET activates RAS signaling	0.436619	1	0.970429	3845/200958/6464	3
R-HSA-8875555	MET activates RAP1 and RAC1	0.436619	1	0.970429	85440/2549/5879	3
R-HSA-9020956	Interleukin-27 signaling	0.436619	1	0.970429	9466/3716/7297	3
R-HSA-5610780	Degradation of GLI1 by the proteasome	0.438002	1	0.970429	8454/8650/5683/5686/5689/5691/5692/5693/5707/5709/5710/9861/23198	13
R-HSA-391251	Protein folding	0.438681	1	0.970429	60/26985/10575/10574/1457/1459/10238/11328/2629/2770/2773/10681/83752/10471/6904/7157/10376/347733/55135/22803	20
R-HSA-4086400	PCP/CE pathway	0.438681	1	0.970429	160/163/1856/1857/8321/144165/5683/5686/5689/5691/5692/5693/5707/5709/5710/9861/23198/5879/4919/7474	20
R-HSA-983712	Ion channel transport	0.441471	1	0.970429	196527/57719/41/286410/23400/476/478/480/489/27032/535/50617/527/528/51606/540/5205/57198/10079/374868/805/817/818/1182/1184/51076/6717/10312/53373/26133/80727/11059	32
R-HSA-174113	SCF-beta-TrCP mediated degradation of Emi1	0.442172	1	0.970429	8454/5683/5686/5689/5691/5692/5693/5707/5709/5710/9861/23198	12
R-HSA-3000178	ECM proteoglycans	0.442172	1	0.970429	351/50509/1605/1404/3339/3685/3688/3693/3910/4038/5802/1462	12
R-HSA-450408	AUF1 (hnRNP D0) binds and destabilizes mRNA	0.442172	1	0.970429	3312/5683/5686/5689/5691/5692/5693/5707/5709/5710/9861/23198	12
R-HSA-5362768	Hh mutants that don't undergo autocatalytic processing are degraded by ERAD	0.442172	1	0.970429	10956/5683/5686/5689/5691/5692/5693/5707/5709/5710/9861/23198	12
R-HSA-190236	Signaling by FGFR	0.442421	1	0.970429	867/9982/143282/2263/2264/53834/2549/2962/4670/3845/5594/4686/22916/5518/5725/5781/23543/6464/200734	19
R-HSA-180534	Vpu mediated degradation of CD4	0.446606	1	0.970429	5683/5686/5689/5691/5692/5693/5707/5709/5710/9861/23198	11
R-HSA-180585	Vif-mediated degradation of APOBEC3G	0.446606	1	0.970429	5683/5686/5689/5691/5692/5693/5707/5709/5710/9861/23198	11
R-HSA-2022090	Assembly of collagen fibrils and other multimeric structures	0.446606	1	0.970429	1303/80781/50509/1295/1296/1514/1515/667/3691/4016/4017	11
R-HSA-2428924	IGF1R signaling cascade	0.446606	1	0.970429	208/2263/2264/2549/9846/3845/5140/5291/30849/5781/6464	11
R-HSA-5578775	Ion homeostasis	0.446606	1	0.970429	10768/476/478/480/489/805/817/818/3709/6717/6786	11
R-HSA-73893	DNA Damage Bypass	0.446606	1	0.970429	5111/5424/10714/5427/11201/5981/5983/5984/5985/6117/6118	11
R-HSA-913709	O-linked glycosylation of mucins	0.446606	1	0.970429	84752/146712/29071/79695/2590/11226/51809/2650/200958/6483/256435	11
R-HSA-202403	TCR signaling	0.451487	1	0.970429	84433/1445/8454/55740/3551/8517/6885/5058/5291/5683/5686/5689/5691/5692/5693/5707/5709/5710/9861/23198/5795/23118/7408	23
R-HSA-416482	G alpha (12/13) signalling events	0.454707	1	0.970429	55160/9828/128272/26084/50650/389337/84904/55701/1894/89846/10681/23263/64857/5364/5924/9475	16
R-HSA-8852276	The role of GTSE1 in G2/M progression after G2 checkpoint	0.454707	1	0.970429	9133/983/5683/5686/5689/5691/5692/5693/5707/5709/5710/9861/23198/7157/10376/347733	16
R-HSA-3232142	SUMOylation of ubiquitinylation proteins	0.456476	1	0.970429	8086/57122/55746/9631/79023/348995/79902/81929/7341	9
R-HSA-165054	Rev-mediated nuclear export of HIV RNA	0.46207	1	0.970429	8086/57122/55746/9631/79023/348995/79902/81929	8
R-HSA-114604	GPVI-mediated activation cascade	0.468261	1	0.970429	2534/5291/5336/5590/5781/5879/6850	7
R-HSA-5218920	VEGFR2 mediated vascular permeability	0.468261	1	0.970429	208/805/1495/1500/3728/5058/5879	7
R-HSA-9609507	Protein localization	0.47044	1	0.970429	30/50/8310/8540/23600/51142/54927/1537/1891/2053/26061/3295/3416/3417/3421/83752/23417/10651/196743/5195/5190/23203/9512/7416	24
R-HSA-69541	Stabilization of p53	0.474607	1	0.970429	5683/5686/5689/5691/5692/5693/5707/5709/5710/9861/23198/7157	12
R-HSA-112409	RAF-independent MAPK1/3 activation	0.475245	1	0.970429	983/3570/3716/5594/5781/7297	6
R-HSA-1489509	DAG and IP3 signaling	0.475245	1	0.970429	113/10768/805/3709/5573/5580	6
R-HSA-180024	DARPP-32 events	0.475245	1	0.970429	805/5141/5518/5530/5532/5573	6
R-HSA-8863795	Downregulation of ERBB2 signaling	0.475245	1	0.970429	208/11140/2064/2065/26469/10273	6
R-HSA-211859	Biological oxidations	0.476923	1	0.970429	55902/128/191/9049/10327/219/217/405/874/8824/1312/1727/1591/120227/29785/113612/66002/4051/285440/1595/2232/2328/2729/2937/2950/64757/27430/4548/10499/196743/9061/7358/7360	33
R-HSA-176408	Regulation of APC/C activators between G1/S and early anaphase	0.477453	1	0.970429	29945/9184/8881/983/8454/4085/5683/5686/5689/5691/5692/5693/5707/5709/5710/9861/23198	17
R-HSA-674695	RNA Polymerase II Pre-transcription Events	0.477453	1	0.970429	902/79577/55840/2068/2962/2968/4298/4300/4331/4686/22916/7469/51497/6749/6830/6882/8148	17
R-HSA-2404192	Signaling by Type 1 Insulin-like Growth Factor 1 Receptor (IGF1R)	0.480508	1	0.970429	208/2263/2264/2549/9846/3845/5140/5291/30849/5781/6464	11
R-HSA-350562	Regulation of ornithine decarboxylase (ODC)	0.480508	1	0.970429	5683/5686/5689/5691/5692/5693/5707/5709/5710/9861/23198	11
R-HSA-6811436	COPI-independent Golgi-to-ER retrograde traffic	0.480508	1	0.970429	10121/56894/51164/84516/1780/1781/2590/5321/22931/10376/347733	11
R-HSA-69229	Ubiquitin-dependent degradation of Cyclin D1	0.480508	1	0.970429	5683/5686/5689/5691/5692/5693/5707/5709/5710/9861/23198	11
R-HSA-75815	Ubiquitin-dependent degradation of Cyclin D	0.480508	1	0.970429	5683/5686/5689/5691/5692/5693/5707/5709/5710/9861/23198	11
R-HSA-5654738	Signaling by FGFR2	0.482576	1	0.970429	867/9982/143282/2263/2549/2962/4670/3845/5594/4686/22916/5518/5725/5781/23543/6464	16
R-HSA-8939902	Regulation of RUNX2 expression and activity	0.482576	1	0.970429	8454/10891/5683/5686/5689/5691/5692/5693/5707/5709/5710/9861/23198/6502/10273/11059	16
R-HSA-6783589	Interleukin-6 family signaling	0.483334	1	0.970429	867/3570/3716/5781/7297	5
R-HSA-6804115	TP53 regulates transcription of additional cell cycle genes whose exact role in the p53 pathway remain uncertain	0.483334	1	0.970429	25904/4849/29883/4869/7157	5
R-HSA-77595	Processing of Intronless Pre-mRNAs	0.483334	1	0.970429	29894/51692/10898/4686/22916	5
R-HSA-912631	Regulation of signaling by CBL	0.483334	1	0.970429	867/2534/5291/6850/7525	5
R-HSA-8878166	Transcriptional regulation by RUNX2	0.488543	1	0.970429	208/983/8454/10013/4094/5594/10891/5683/5686/5689/5691/5692/5693/5707/5709/5710/9861/23198/861/6502/4089/6662/10273/11059/7525	25
R-HSA-1295596	Spry regulation of FGF signaling	0.493073	1	0.970429	867/5594/5518/5781	4
R-HSA-1606322	ZBP1(DAI) mediated induction of type I IFNs	0.493073	1	0.970429	3551/8517/4615/7098	4
R-HSA-175474	Assembly Of The HIV Virion	0.493073	1	0.970429	93343/7251/51160/79720	4
R-HSA-204174	Regulation of pyruvate dehydrogenase (PDH) complex	0.493073	1	0.970429	5160/5162/8050/5164	4
R-HSA-5099900	WNT5A-dependent internalization of FZD4	0.493073	1	0.970429	160/163/1856/7474	4
R-HSA-174154	APC/C:Cdc20 mediated degradation of Securin	0.493799	1	0.970429	29945/8881/5683/5686/5689/5691/5692/5693/5707/5709/5710/9861/23198/9232	14
R-HSA-2559585	Oncogene Induced Senescence	0.501873	1	0.970429	26523/192670/1021/1870/3397/5594/6667/7157	8
R-HSA-418597	G alpha (z) signalling events	0.501873	1	0.970429	113/2770/2773/10681/5580/5583/26575/8601	8
R-HSA-5610787	Hedgehog 'off' state	0.502606	1	0.970429	113/8454/79659/8100/27152/54903/8650/5573/5683/5686/5689/5691/5692/5693/5707/5709/5710/9861/23198/23322/10376/347733	22
R-HSA-3108214	SUMOylation of DNA damage response and repair proteins	0.504298	1	0.970429	8086/672/57122/55746/9631/79023/348995/79902/142/1911/6015/6117/81929/8243/7341/7486/7508	17
R-HSA-162587	HIV Life Cycle	0.504365	1	0.970429	8086/902/92421/2068/2962/2968/3836/3978/3981/4331/93343/4686/22916/7469/51497/57122/55746/9631/79023/348995/79902/10015/11168/81929/6749/6882/8148/7251/51160/79720/7520	31
R-HSA-111931	PKA-mediated phosphorylation of CREB	0.505556	1	0.970429	113/805/5573	3
R-HSA-1358803	Downregulation of ERBB2:ERBB3 signaling	0.505556	1	0.970429	208/2064/2065	3
R-HSA-1483213	Synthesis of PE	0.505556	1	0.970429	10390/1120/55500	3
R-HSA-196025	Formation of annular gap junctions	0.505556	1	0.970429	60/71/1601	3
R-HSA-2025928	Calcineurin activates NFAT	0.505556	1	0.970429	805/5530/5532	3
R-HSA-3229121	Glycogen storage diseases	0.505556	1	0.970429	2548/2632/2542	3
R-HSA-3371511	HSF1 activation	0.505556	1	0.970429	10013/6117/6118	3
R-HSA-350054	Notch-HLH transcription pathway	0.505556	1	0.970429	2648/84441/4854	3
R-HSA-3772470	Negative regulation of TCF-dependent signaling by WNT ligand antagonists	0.505556	1	0.970429	4040/7474/7483	3
R-HSA-418457	cGMP effects	0.505556	1	0.970429	50940/5140/8654	3
R-HSA-5655291	Signaling by FGFR4 in disease	0.505556	1	0.970429	2264/2549/3845	3
R-HSA-9028731	Activated NTRK2 signals through FRS2 and FRS3	0.505556	1	0.970429	3845/4915/5781	3
R-HSA-5387390	Hh mutants abrogate ligand secretion	0.506694	1	0.970429	10956/5683/5686/5689/5691/5692/5693/5707/5709/5710/9861/23198	12
R-HSA-166520	Signaling by NTRKs	0.507708	1	0.970429	160/163/26052/1795/2534/2549/3845/5594/6300/7867/4208/4915/5291/5518/5781/5802/5879/9252/6456/6464/7529	21
R-HSA-3928663	EPHA-mediated growth cone collapse	0.510805	1	0.970429	1946/2041/284656/2042/2534/9475/7525	7
R-HSA-917729	Endosomal Sorting Complex Required For Transport (ESCRT)	0.510805	1	0.970429	92421/93343/10254/7251/84313/51160/79720	7
R-HSA-983695	Antigen activates B Cell Receptor (BCR) leading to generation of second messengers	0.510805	1	0.970429	10768/805/2534/3709/5336/6786/6850	7
R-HSA-6799198	Complex I biogenesis	0.513965	1	0.970429	28976/4702/4706/25915/55471/4715/4719/4720/4722/4724/80224	11
R-HSA-69601	Ubiquitin Mediated Degradation of Phosphorylated Cdc25A	0.513965	1	0.970429	5683/5686/5689/5691/5692/5693/5707/5709/5710/9861/23198	11
R-HSA-69610	p53-Independent DNA Damage Response	0.513965	1	0.970429	5683/5686/5689/5691/5692/5693/5707/5709/5710/9861/23198	11
R-HSA-69613	p53-Independent G1/S DNA damage checkpoint	0.513965	1	0.970429	5683/5686/5689/5691/5692/5693/5707/5709/5710/9861/23198	11
R-HSA-8848021	Signaling by PTK6	0.513965	1	0.970429	116985/867/1793/2064/2065/10657/3845/5770/5829/5879/55620	11
R-HSA-9006927	Signaling by Non-Receptor Tyrosine Kinases	0.513965	1	0.970429	116985/867/1793/2064/2065/10657/3845/5770/5829/5879/55620	11
R-HSA-174178	APC/C:Cdh1 mediated degradation of Cdc20 and other APC/C:Cdh1 targeted proteins in late mitosis/early G1	0.516489	1	0.970429	29945/8881/5683/5686/5689/5691/5692/5693/5707/5709/5710/9861/23198/9232/6502	15
R-HSA-203927	MicroRNA (miRNA) biogenesis	0.521165	1	0.970429	26523/192670/144233/54487/29102/6895	6
R-HSA-451326	Activation of kainate receptors upon glutamate binding	0.521165	1	0.970429	805/1739/1741/10681/23236/5330	6
R-HSA-76009	Platelet Aggregation (Plug Formation)	0.521165	1	0.970429	54518/1445/5747/5770/6464/6850	6
R-HSA-112399	IRS-mediated signalling	0.521939	1	0.970429	208/2263/2264/2549/9846/3845/5140/5291/30849/5781	10
R-HSA-73762	RNA Polymerase I Transcription Initiation	0.521939	1	0.970429	902/10919/2068/2968/3066/2648/4331/57504/5931/9013	10
R-HSA-446652	Interleukin-1 family signaling	0.522401	1	0.970429	240/351/834/8454/3551/8517/3556/11213/6885/4615/5683/5686/5689/5691/5692/5693/5707/5709/5710/9861/23198/5781/26469/5780/59307/23118/54472	27
R-HSA-5693538	Homology Directed Repair	0.522401	1	0.970429	672/675/146956/9156/348654/10524/80198/142/5111/5424/10714/5427/5888/10635/5892/5883/5981/5983/5984/5985/6117/6118/7341/8914/11073/7486/7515	27
R-HSA-163767	PP2A-mediated dephosphorylation of key metabolic factors	0.523474	1	0.970429	5207/5518	2
R-HSA-180336	SHC1 events in EGFR signaling	0.523474	1	0.970429	3845/6464	2
R-HSA-193775	Synthesis of bile acids and bile salts via 24-hydroxycholesterol	0.523474	1	0.970429	23600/80270	2
R-HSA-193807	Synthesis of bile acids and bile salts via 27-hydroxycholesterol	0.523474	1	0.970429	80270/10499	2
R-HSA-196836	Vitamin C (ascorbate) metabolism	0.523474	1	0.970429	1727/9962	2
R-HSA-211979	Eicosanoids	0.523474	1	0.970429	66002/4051	2
R-HSA-2428933	SHC-related events triggered by IGF1R	0.523474	1	0.970429	3845/6464	2
R-HSA-3270619	IRF3-mediated induction of type I IFN	0.523474	1	0.970429	5591/7520	2
R-HSA-3371378	Regulation by c-FLIP	0.523474	1	0.970429	8743/8717	2
R-HSA-418886	Netrin mediated repulsion signals	0.523474	1	0.970429	9423/5781	2
R-HSA-419408	Lysosphingolipid and LPA receptors	0.523474	1	0.970429	1902/57121	2
R-HSA-425561	Sodium/Calcium exchangers	0.523474	1	0.970429	805/6717	2
R-HSA-426496	Post-transcriptional silencing by small RNAs	0.523474	1	0.970429	26523/192670	2
R-HSA-5218900	CASP8 activity is inhibited	0.523474	1	0.970429	8743/8717	2
R-HSA-5649702	APEX1-Independent Resolution of AP Sites via the Single Nucleotide Replacement Pathway	0.523474	1	0.970429	79661/7515	2
R-HSA-69416	Dimerization of procaspase-8	0.523474	1	0.970429	8743/8717	2
R-HSA-75892	Platelet Adhesion to exposed collagen	0.523474	1	0.970429	2534/3688	2
R-HSA-9028335	Activated NTRK2 signals through PI3K	0.523474	1	0.970429	2549/4915	2
R-HSA-9034864	Activated NTRK3 signals through RAS	0.523474	1	0.970429	3845/6464	2
R-HSA-109581	Apoptosis	0.525614	1	0.970429	208/26060/596/840/999/1612/28988/1829/2934/3148/3836/3837/4001/9500/4976/5580/5683/5686/5689/5691/5692/5693/5707/5709/5710/9861/23198/5747/8428/8743/7157/8717/7431/7529/10971	35
R-HSA-5684996	MAPK1/MAPK3 signaling	0.529829	1	0.970429	60/71/54518/369/805/817/818/983/1445/1739/1741/2064/2065/2263/2264/2534/2674/3570/3716/3845/283455/8649/5594/4763/152559/5037/5518/5683/5686/5689/5691/5692/5693/5707/5709/5710/9861/23198/5747/5781/8437/9462/5924/6464/200734/7297/7529	47
R-HSA-109704	PI3K Cascade	0.530782	1	0.970429	208/2263/2264/2549/9846/5140/5291/30849/5781	9
R-HSA-1250196	SHC1 events in ERBB2 signaling	0.533558	1	0.970429	2064/2065/3845/5580/6464	5
R-HSA-5357769	Caspase activation via extrinsic apoptotic signalling pathway	0.533558	1	0.970429	26060/1612/9500/8743/8717	5
R-HSA-933542	TRAF6 mediated NF-kB activation	0.533558	1	0.970429	351/3551/8517/57506/84282	5
R-HSA-4086398	Ca2+ pathway	0.538245	1	0.970429	26523/192670/805/10681/3709/6885/23236/5330/5530/5532/6934/7474	12
R-HSA-5610783	Degradation of GLI2 by the proteasome	0.538245	1	0.970429	8454/5683/5686/5689/5691/5692/5693/5707/5709/5710/9861/23198	12
R-HSA-611105	Respiratory electron transport	0.54358	1	0.970429	28976/93058/285521/1537/2108/2110/4702/4706/25915/55471/4715/4719/4720/4722/4724/80224/10131/7384/7386	19
R-HSA-6781823	Formation of TC-NER Pre-Incision Complex	0.546767	1	0.970429	902/9318/51138/10980/50813/64708/2068/2873/2968/4331/10450	11
R-HSA-9604323	Negative regulation of NOTCH4 signaling	0.546767	1	0.970429	8454/5683/5686/5689/5691/5692/5693/5707/5709/5710/9861	11
R-HSA-69656	Cyclin A:Cdk2-associated events at S phase entry	0.55008	1	0.970429	208/91768/902/994/8454/4331/5683/5686/5689/5691/5692/5693/5707/5709/5710/9861/5934/6502	18
R-HSA-9020702	Interleukin-1 signaling	0.555084	1	0.970429	351/8454/3551/8517/3556/11213/6885/4615/5683/5686/5689/5691/5692/5693/5707/5709/5710/9861/23198/23118/54472	21
R-HSA-1442490	Collagen degradation	0.556142	1	0.970429	102/6868/8754/1303/80781/50509/1295/1296/1514/4324	10
R-HSA-2428928	IRS-related events triggered by IGF1R	0.556142	1	0.970429	208/2263/2264/2549/9846/3845/5140/5291/30849/5781	10
R-HSA-6809371	Formation of the cornified envelope	0.556956	1	0.970429	823/1824/1825/1829/3728/23254/3861/3872/3875/3883/3855/64065/5318/5493/11005/6706/7051	17
R-HSA-204005	COPII-mediated vesicle transport	0.560259	1	0.970429	1453/2801/81562/8774/89866/26984/9117/10484/22872/5265/6811/83696/8615	13
R-HSA-5358346	Hedgehog ligand biogenesis	0.560259	1	0.970429	6868/10956/5683/5686/5689/5691/5692/5693/5707/5709/5710/9861/23198	13
R-HSA-6796648	TP53 Regulates Transcription of DNA Repair Genes	0.560259	1	0.970429	672/902/2068/55215/2962/2968/4331/4436/7469/51497/5892/6749/7157	13
R-HSA-8873719	RAB geranylgeranylation	0.560259	1	0.970429	1121/10890/8766/22931/55647/51715/5874/10981/57799/339122/5869/51209/5875	13
R-HSA-1222556	ROS, RNS production in phagocytes	0.565396	1	0.970429	535/50617/527/528/51606/10312	6
R-HSA-3000157	Laminin interactions	0.565396	1	0.970429	80781/3339/3685/3688/3691/3910	6
R-HSA-499943	Interconversion of nucleotide di- and triphosphates	0.565396	1	0.970429	205/221264/2936/4831/6240/6241	6
R-HSA-5357956	TNFR1-induced NFkappaB signaling pathway	0.565396	1	0.970429	3551/8517/6885/23118/7132/8717	6
R-HSA-8979227	Triglyceride metabolism	0.565396	1	0.970429	392636/84649/2710/2820/10226/5501	6
R-HSA-1566948	Elastic fibre formation	0.56657	1	0.970429	2192/2200/3685/3688/3693/4016/4017/4052/4054	9
R-HSA-425366	Transport of bile salts and organic acids, metal ions and amine compounds	0.569089	1	0.970429	682/861/85413/5002/114134/57181/7922/30061/23446/57153/6533/6536	12
R-HSA-5610785	GLI3 is processed to GLI3R by the proteasome	0.569089	1	0.970429	8454/5683/5686/5689/5691/5692/5693/5707/5709/5710/9861/23198	12
R-HSA-140342	Apoptosis induced DNA fragmentation	0.569808	1	0.970429	3148/3836/3837	3
R-HSA-1855183	Synthesis of IP2, IP, and Ins in the cytosol	0.569808	1	0.970429	3631/3633/51477	3
R-HSA-203615	eNOS activation	0.569808	1	0.970429	805/23564/340481	3
R-HSA-209543	p75NTR recruits signalling complexes	0.569808	1	0.970429	3551/4615/5584	3
R-HSA-211227	Activation of DNA fragmentation factor	0.569808	1	0.970429	3148/3836/3837	3
R-HSA-2142845	Hyaluronan metabolism	0.569808	1	0.970429	3074/3161/6548	3
R-HSA-399955	SEMA3A-Plexin repulsion signaling by inhibiting Integrin adhesion	0.569808	1	0.970429	9855/2534/5879	3
R-HSA-418359	Reduction of cytosolic Ca++ levels	0.569808	1	0.970429	489/805/6717	3
R-HSA-5210891	Uptake and function of anthrax toxins	0.569808	1	0.970429	805/5609/10015	3
R-HSA-6785631	ERBB2 Regulates Cell Motility	0.569808	1	0.970429	1729/2064/2065	3
R-HSA-6804759	Regulation of TP53 Activity through Association with Co-factors	0.569808	1	0.970429	208/10848/7157	3
R-HSA-68884	Mitotic Telophase/Cytokinesis	0.569808	1	0.970429	10112/23047/8243	3
R-HSA-8983432	Interleukin-15 signaling	0.569808	1	0.970429	9846/3716/6464	3
R-HSA-8984722	Interleukin-35 Signalling	0.569808	1	0.970429	9466/3716/7297	3
R-HSA-9018677	Biosynthesis of DHA-derived SPMs	0.569808	1	0.970429	240/2053/4048	3
R-HSA-1474290	Collagen formation	0.572039	1	0.970429	1303/80781/50509/1295/1296/79709/23127/1514/1515/667/3691/4016/4017/26577/5351	15
R-HSA-5693567	HDR through Homologous Recombination (HRR) or Single Strand Annealing (SSA)	0.575291	1	0.970429	672/675/146956/9156/348654/10524/80198/5111/5424/10714/5427/5888/10635/5892/5883/5981/5983/5984/5985/6117/6118/7341/8914/11073/7486	25
R-HSA-5362517	Signaling by Retinoic Acid	0.578324	1	0.970429	8854/1374/5160/5162/8050/5164/5915/51109	8
R-HSA-4641257	Degradation of AXIN	0.578726	1	0.970429	5683/5686/5689/5691/5692/5693/5707/5709/5710/9861/23198	11
R-HSA-5357801	Programmed Cell Death	0.580174	1	0.970429	208/26060/596/840/999/1612/28988/1829/2934/3148/3836/3837/4001/9500/4976/5580/5683/5686/5689/5691/5692/5693/5707/5709/5710/9861/23198/5747/8428/8743/7157/8717/7431/7529/10971	35
R-HSA-196807	Nicotinate metabolism	0.581429	1	0.970429	133686/10135/349565/143/55328	5
R-HSA-9006335	Signaling by Erythropoietin	0.581429	1	0.970429	2549/3845/5291/5336/6464	5
R-HSA-975576	N-glycan antennae elongation in the medial/trans-Golgi	0.581429	1	0.970429	9486/2530/4124/4122/4249	5
R-HSA-2682334	EPH-Ephrin signaling	0.585	1	0.970429	60/71/10096/102/160/163/10552/10109/1946/2041/284656/2042/2050/2051/2534/5058/5747/5879/9475/7525	20
R-HSA-8853659	RET signaling	0.591792	1	0.970429	2549/9846/2674/9260/5291/5781/6464	7
R-HSA-202424	Downstream TCR signaling	0.59963	1	0.970429	84433/8454/3551/8517/6885/5291/5683/5686/5689/5691/5692/5693/5707/5709/5710/9861/23198/23118	18
R-HSA-112315	Transmission across Chemical Synapses	0.600692	1	0.970429	18/113/217/7915/160/163/782/805/817/818/1312/1739/1741/2036/2550/2743/2752/2770/2773/10681/3312/3772/5594/4646/23236/5330/5924/27330/81539/7102/10497	31
R-HSA-156588	Glucuronidation	0.601119	1	0.970429	7358/7360	2
R-HSA-159418	Recycling of bile acids and salts	0.601119	1	0.970429	8714/10499	2
R-HSA-163765	ChREBP activates metabolic gene expression	0.601119	1	0.970429	47/6945	2
R-HSA-164378	PKA activation in glucagon signalling	0.601119	1	0.970429	113/5573	2
R-HSA-1663150	The activation of arylsulfatases	0.601119	1	0.970429	22901/153642	2
R-HSA-196108	Pregnenolone biosynthesis	0.601119	1	0.970429	231/2232	2
R-HSA-196783	Coenzyme A biosynthesis	0.601119	1	0.970429	53354/80025	2
R-HSA-3215018	Processing and activation of SUMO	0.601119	1	0.970429	10055/7341	2
R-HSA-425986	Sodium/Proton exchangers	0.601119	1	0.970429	6548/84679	2
R-HSA-447041	CHL1 interactions	0.601119	1	0.970429	3312/3688	2
R-HSA-5083632	Defective C1GALT1C1 causes Tn polyagglutination syndrome (TNPS)	0.601119	1	0.970429	29071/200958	2
R-HSA-5083636	Defective GALNT12 causes colorectal cancer 1 (CRCS1)	0.601119	1	0.970429	79695/200958	2
R-HSA-6803211	TP53 Regulates Transcription of Death Receptors and Ligands	0.601119	1	0.970429	3486/7157	2
R-HSA-74749	Signal attenuation	0.601119	1	0.970429	5594/6464	2
R-HSA-8876493	InlA-mediated entry of Listeria monocytogenes into host cells	0.601119	1	0.970429	999/1500	2
R-HSA-8943723	Regulation of PTEN mRNA translation	0.601119	1	0.970429	26523/192670	2
R-HSA-8948700	Competing endogenous RNAs (ceRNAs) regulate PTEN translation	0.601119	1	0.970429	26523/192670	2
R-HSA-8951671	RUNX3 regulates YAP1-mediated transcription	0.601119	1	0.970429	8463/7004	2
R-HSA-9027276	Erythropoietin activates Phosphoinositide-3-kinase (PI3K)	0.601119	1	0.970429	2549/5291	2
R-HSA-937042	IRAK2 mediated activation of TAK1 complex	0.601119	1	0.970429	6885/23118	2
R-HSA-111933	Calmodulin induced events	0.60159	1	0.970429	113/805/5573/5580	4
R-HSA-111997	CaM pathway	0.60159	1	0.970429	113/805/5573/5580	4
R-HSA-162588	Budding and maturation of HIV virion	0.607554	1	0.970429	92421/93343/10015/7251/51160/79720	6
R-HSA-4090294	SUMOylation of intracellular receptors	0.607554	1	0.970429	7376/7181/10401/5465/5468/7341	6
R-HSA-5357905	Regulation of TNFR1 signaling	0.607554	1	0.970429	25999/3551/8517/84888/7132/8717	6
R-HSA-6803529	FGFR2 alternative splicing	0.607554	1	0.970429	2962/4670/4686/22916/5725/23543	6
R-HSA-69202	Cyclin E associated events during G1/S transition	0.607568	1	0.970429	208/91768/902/8454/4331/5683/5686/5689/5691/5692/5693/5707/5709/5710/9861/5934/6502	17
R-HSA-69017	CDK-mediated phosphorylation and removal of Cdc6	0.607889	1	0.970429	29945/8881/990/5683/5686/5689/5691/5692/5693/5707/5709/5710/9861/23198	14
R-HSA-381038	XBP1(S) activates chaperone genes	0.60968	1	0.970429	37/10106/2137/22872/55176/11231/6464/58477/1200/55062/10897	11
R-HSA-5633007	Regulation of TP53 Activity	0.61358	1	0.970429	208/672/29117/900/983/1457/1459/79813/10919/9156/3066/10524/26013/10848/5518/5563/5564/10419/5883/5931/5983/5984/5985/6117/6118/6749/6882/8148/11073/7157/22974/7486	32
R-HSA-5654743	Signaling by FGFR4	0.614427	1	0.970429	867/2264/2549/3845/5594/5518/5781/6464	8
R-HSA-8875878	MET promotes cell motility	0.614427	1	0.970429	50509/85440/2549/3688/3910/5747/5879/64759	8
R-HSA-1236974	ER-Phagosome pathway	0.624959	1	0.970429	3551/8517/4615/5683/5686/5689/5691/5692/5693/5707/5709/5710/9861/23198/55176	15
R-HSA-5576892	Phase 0 - rapid depolarisation	0.62652	1	0.970429	782/805/817/818/6335	5
R-HSA-5654716	Downstream signaling of activated FGFR4	0.62652	1	0.970429	2264/2549/3845/5781/6464	5
R-HSA-9013508	NOTCH3 Intracellular Domain Regulates Transcription	0.62652	1	0.970429	9787/2648/84441/4854/23129	5
R-HSA-977444	GABA B receptor activation	0.62652	1	0.970429	113/2550/2770/2773/3772	5
R-HSA-991365	Activation of GABAB receptors	0.62652	1	0.970429	113/2550/2770/2773/3772	5
R-HSA-187577	SCF(Skp2)-mediated degradation of p27/p21	0.628071	1	0.970429	8454/5683/5686/5689/5691/5692/5693/5707/5709/5710/9861/6502	12
R-HSA-171007	p38MAPK events	0.628599	1	0.970429	3845/6300/7867	3
R-HSA-190241	FGFR2 ligand binding and activation	0.628599	1	0.970429	9982/143282/2263	3
R-HSA-197264	Nicotinamide salvaging	0.628599	1	0.970429	10135/143/55328	3
R-HSA-200425	Import of palmitoyl-CoA into the mitochondrial matrix	0.628599	1	0.970429	1374/5563/788	3
R-HSA-2142691	Synthesis of Leukotrienes (LT) and Eoxins (EX)	0.628599	1	0.970429	240/4051/4048	3
R-HSA-2691230	Signaling by NOTCH1 HD Domain Mutants in Cancer	0.628599	1	0.970429	102/6868/3714	3
R-HSA-2691232	Constitutive Signaling by NOTCH1 HD Domain Mutants	0.628599	1	0.970429	102/6868/3714	3
R-HSA-75035	Chk1/Chk2(Cds1) mediated inactivation of Cyclin B:Cdk1 complex	0.628599	1	0.970429	983/7529/10971	3
R-HSA-8949613	Cristae formation	0.628599	1	0.970429	54927/10989/10651	3
R-HSA-9014325	TICAM1,TRAF6-dependent induction of TAK1 complex	0.628599	1	0.970429	6885/23118/7098	3
R-HSA-937072	TRAF6-mediated induction of TAK1 complex within TLR4 complex	0.628599	1	0.970429	6885/23118/7098	3
R-HSA-975163	IRAK2 mediated activation of TAK1 complex upon TLR7/8 or 9 stimulation	0.628599	1	0.970429	6885/23118/7098	3
R-HSA-2129379	Molecules associated with elastic fibres	0.629627	1	0.970429	2192/2200/3685/3688/3693/4052/4054	7
R-HSA-2173789	TGF-beta receptor signaling activates SMADs	0.629627	1	0.970429	867/9110/5501/4089/11171/10273/9040	7
R-HSA-8878159	Transcriptional regulation by RUNX3	0.630578	1	0.970429	2648/3845/84441/5683/5686/5689/5691/5692/5693/5707/5709/5710/9861/861/4089/6934/8463/7004/7157/463	20
R-HSA-168325	Viral Messenger RNA Synthesis	0.634293	1	0.970429	8086/2962/57122/55746/9631/79023/348995/79902/81929	9
R-HSA-3899300	SUMOylation of transcription cofactors	0.634293	1	0.970429	1487/10521/10499/4869/1911/10401/10891/6015/7341	9
R-HSA-109688	Cleavage of Growing Transcript in the Termination Region	0.634547	1	0.970429	22794/26097/29894/51692/10898/10212/9775/4686/22916/6426/6428/6431/9984/57187	14
R-HSA-73856	RNA Polymerase II Transcription Termination	0.634547	1	0.970429	22794/26097/29894/51692/10898/10212/9775/4686/22916/6426/6428/6431/9984/57187	14
R-HSA-163200	Respiratory electron transport, ATP synthesis by chemiosmotic coupling, and heat production by uncoupling proteins.	0.638448	1	0.970429	28976/93058/285521/1537/2108/2110/4702/4706/25915/55471/4715/4719/4720/4722/4724/80224/10131/7384/7386	19
R-HSA-2990846	SUMOylation	0.638684	1	0.970429	8086/672/1487/10521/1786/1789/3066/3183/8517/3619/10499/4869/7376/7181/57122/55746/9631/79023/348995/79902/142/5111/1911/10401/5465/5468/10891/6015/6117/10055/81929/8243/6670/7341/7157/7486/7508	37
R-HSA-168643	Nucleotide-binding domain, leucine rich repeat containing receptor (NLR) signaling pathways	0.639492	1	0.970429	351/596/834/835/3551/8517/6885/6300/29108/10910/23118	11
R-HSA-3108232	SUMO E3 ligases SUMOylate target proteins	0.643899	1	0.970429	8086/672/1487/10521/1786/1789/3066/3183/8517/3619/10499/4869/7376/7181/57122/55746/9631/79023/348995/79902/142/5111/1911/10401/5465/5468/10891/6015/6117/81929/8243/6670/7341/7157/7486/7508	36
R-HSA-163841	Gamma carboxylation, hypusine formation and arylsulfatase activation	0.647351	1	0.970429	22901/153642/120526/79672/2677/23463	6
R-HSA-352230	Amino acid transport across the plasma membrane	0.647351	1	0.970429	117247/123096/81539/8501/6533/6541	6
R-HSA-389958	Cooperation of Prefoldin and TriC/CCT in actin and tubulin folding	0.647351	1	0.970429	60/10575/10574/10471/10376/347733	6
R-HSA-8964043	Plasma lipoprotein clearance	0.647351	1	0.970429	160/163/3949/26119/7376/255738	6
R-HSA-170834	Signaling by TGF-beta Receptor Complex	0.650196	1	0.970429	867/50848/4221/9110/56288/142/5494/5501/5590/5933/4089/6667/11171/10273/9040	15
R-HSA-1362277	Transcription of E2F targets under negative control by DREAM complex	0.650234	1	0.970429	990/5111/5933/5934	4
R-HSA-141405	Inhibition of the proteolytic activity of APC/C required for the onset of anaphase by mitotic spindle checkpoint components	0.650234	1	0.970429	29945/9184/8881/4085	4
R-HSA-141430	Inactivation of APC/C via direct inhibition of the APC/C complex	0.650234	1	0.970429	29945/9184/8881/4085	4
R-HSA-167044	Signalling to RAS	0.650234	1	0.970429	3845/6300/7867/6464	4
R-HSA-2514856	The phototransduction cascade	0.650234	1	0.970429	805/2342/10681/388531	4
R-HSA-2514859	Inactivation, recovery and regulation of the phototransduction cascade	0.650234	1	0.970429	805/2342/10681/388531	4
R-HSA-5260271	Diseases of Immune System	0.650234	1	0.970429	3551/8517/4615/7098	4
R-HSA-5602358	Diseases associated with the TLR signaling cascade	0.650234	1	0.970429	3551/8517/4615/7098	4
R-HSA-5621575	CD209 (DC-SIGN) signaling	0.650234	1	0.970429	2534/3845/5058/9252	4
R-HSA-5683826	Surfactant metabolism	0.650234	1	0.970429	21/10970/29995/51201	4
R-HSA-1234176	Oxygen-dependent proline hydroxylation of Hypoxia-inducible Factor Alpha	0.655969	1	0.970429	8994/5683/5686/5689/5691/5692/5693/5707/5709/5710/9861/23198	12
R-HSA-5358351	Signaling by Hedgehog	0.661758	1	0.970429	6868/113/79577/8454/79659/22873/2622/8100/27152/54903/8650/10956/5573/5683/5686/5689/5691/5692/5693/5707/5709/5710/9861/23198/23322/10376/347733	27
R-HSA-168638	NOD1/2 Signaling Pathway	0.665399	1	0.970429	834/835/3551/8517/6885/6300/23118	7
R-HSA-432720	Lysosome Vesicle Biogenesis	0.665399	1	0.970429	8906/8907/10717/351/1777/3312/6456	7
R-HSA-6814122	Cooperation of PDCL (PhLP1) and TRiC/CCT in G-protein beta folding	0.665399	1	0.970429	10575/10574/1457/1459/2770/2773/10681	7
R-HSA-381070	IRE1alpha activates chaperones	0.668049	1	0.970429	37/10106/2137/22872/55176/11231/6464/58477/1200/55062/10897	11
R-HSA-167242	Abortive elongation of HIV-1 transcript in the absence of Tat	0.668541	1	0.970429	2962/4686/22916/7469/51497	5
R-HSA-392518	Signal amplification	0.668541	1	0.970429	2767/2770/2773/10681/5321	5
R-HSA-5627123	RHO GTPases activate PAKs	0.668541	1	0.970429	805/4771/5058/4660/5879	5
R-HSA-1482922	Acyl chain remodelling of PI	0.668782	1	0.970429	11145/5321	2
R-HSA-164940	Nef mediated downregulation of MHC class I complex cell surface expression	0.668782	1	0.970429	8907/55690	2
R-HSA-196791	Vitamin D (calciferol) metabolism	0.668782	1	0.970429	1591/120227	2
R-HSA-209776	Amine-derived hormones	0.668782	1	0.970429	1734/53905	2
R-HSA-2470946	Cohesin Loading onto Chromatin	0.668782	1	0.970429	23047/8243	2
R-HSA-442380	Zinc influx into cells by the SLC39 gene family	0.668782	1	0.970429	57181/7922	2
R-HSA-5658623	FGFRL1 modulation of FGFR1 signaling	0.668782	1	0.970429	53834/200734	2
R-HSA-5685939	HDR through MMEJ (alt-NHEJ)	0.668782	1	0.970429	142/7515	2
R-HSA-8951936	RUNX3 regulates p14-ARF	0.668782	1	0.970429	3845/861	2
R-HSA-163685	Integration of energy metabolism	0.678228	1	0.970429	47/113/10768/2740/2767/2770/10681/3709/6945/5207/23236/5330/5518/5563/5573/6888/7086	17
R-HSA-3371497	HSP90 chaperone cycle for steroid hormone receptors (SHR)	0.681261	1	0.970429	10121/51164/84516/1780/1781/2289/3312/10963/10376/347733	10
R-HSA-1963642	PI3K events in ERBB2 signaling	0.681577	1	0.970429	2064/2065/2549	3
R-HSA-432142	Platelet sensitization by LDL	0.681577	1	0.970429	5321/5518/5781	3
R-HSA-4419969	Depolymerisation of the Nuclear Lamina	0.681577	1	0.970429	983/221496/4001	3
R-HSA-5576893	Phase 2 - plateau phase	0.681577	1	0.970429	10142/782/10008	3
R-HSA-5684264	MAP3K8 (TPL2)-dependent MAPK1/3 activation	0.681577	1	0.970429	8454/3551/8517	3
R-HSA-71336	Pentose phosphate pathway	0.681577	1	0.970429	5631/6888/7086	3
R-HSA-9018678	Biosynthesis of specialized proresolving mediators (SPMs)	0.681577	1	0.970429	240/2053/4048	3
R-HSA-174084	Autodegradation of Cdh1 by Cdh1:APC/C	0.682678	1	0.970429	29945/8881/5683/5686/5689/5691/5692/5693/5707/5709/5710/9861	12
R-HSA-445717	Aquaporin-mediated transport	0.684591	1	0.970429	113/282679/10681/4645/5573/8766	6
R-HSA-1482839	Acyl chain remodelling of PE	0.694741	1	0.970429	10162/154141/11145/5321	4
R-HSA-1614635	Sulfur amino acid metabolism	0.694741	1	0.970429	191/58478/4548/7263	4
R-HSA-3232118	SUMOylation of transcription factors	0.694741	1	0.970429	10401/6670/7341/7157	4
R-HSA-450321	JNK (c-Jun kinases) phosphorylation and activation mediated by activated human TAK1	0.694741	1	0.970429	8517/5609/6885/23118	4
R-HSA-8851708	Signaling by FGFR2 IIIa TM	0.694741	1	0.970429	2263/2962/4686/22916	4
R-HSA-982772	Growth hormone receptor signaling	0.694741	1	0.970429	6868/5594/5770/8651	4
R-HSA-5654736	Signaling by FGFR1	0.695824	1	0.970429	867/53834/2549/3845/5594/5518/5781/6464/200734	9
R-HSA-9020591	Interleukin-12 signaling	0.695824	1	0.970429	9049/302/3716/3936/4001/4282/4478/6888/7297	9
R-HSA-351202	Metabolism of polyamines	0.697868	1	0.970429	1373/58478/2628/196743/5683/5686/5689/5691/5692/5693/5707/5709/5710/9861/23198	15
R-HSA-5689896	Ovarian tumor domain proteases	0.698965	1	0.970429	983/8517/57506/55593/79589/84282/7157	7
R-HSA-5673001	RAF/MAP kinase cascade	0.699273	1	0.970429	60/71/54518/369/805/817/818/1445/1739/1741/2064/2065/2263/2264/2534/2674/3716/3845/283455/8649/5594/4763/152559/5037/5518/5683/5686/5689/5691/5692/5693/5707/5709/5710/9861/23198/5747/8437/9462/5924/6464/200734/7529	43
R-HSA-162599	Late Phase of HIV Life Cycle	0.704495	1	0.970429	8086/902/92421/2068/2962/2968/4331/93343/4686/22916/7469/51497/57122/55746/9631/79023/348995/79902/10015/81929/6749/6882/8148/7251/51160/79720	26
R-HSA-167160	RNA Pol II CTD phosphorylation and interaction with CE during HIV infection	0.707325	1	0.970429	902/2068/2962/2968/4331	5
R-HSA-389957	Prefoldin mediated transfer of substrate to CCT/TriC	0.707325	1	0.970429	60/10575/10574/10471/347733	5
R-HSA-418360	Platelet calcium homeostasis	0.707325	1	0.970429	489/805/3709/6717/6786	5
R-HSA-5205647	Mitophagy	0.707325	1	0.970429	1457/1459/55669/65018/7416	5
R-HSA-5654696	Downstream signaling of activated FGFR2	0.707325	1	0.970429	2263/2549/3845/5781/6464	5
R-HSA-77075	RNA Pol II CTD phosphorylation and interaction with CE	0.707325	1	0.970429	902/2068/2962/2968/4331	5
R-HSA-69563	p53-Dependent G1 DNA Damage Response	0.708131	1	0.970429	5683/5686/5689/5691/5692/5693/5707/5709/5710/9861/23198/7157	12
R-HSA-69580	p53-Dependent G1/S DNA damage checkpoint	0.708131	1	0.970429	5683/5686/5689/5691/5692/5693/5707/5709/5710/9861/23198/7157	12
R-HSA-1169408	ISG15 antiviral mechanism	0.708599	1	0.970429	8086/9775/317649/51191/3716/3836/3837/57122/55746/9631/79023/348995/79902/81929	14
R-HSA-418346	Platelet homeostasis	0.708599	1	0.970429	489/805/10681/2977/3709/5051/50940/5140/8654/5321/5518/5781/6717/6786	14
R-HSA-1433557	Signaling by SCF-KIT	0.712024	1	0.970429	867/2534/9846/3845/5781/5879/8651/7525	8
R-HSA-451927	Interleukin-2 family signaling	0.719156	1	0.970429	9846/3636/3716/5291/6464/6850	6
R-HSA-3371453	Regulation of HSF1-mediated heat shock response	0.720038	1	0.970429	8086/573/3312/5594/57122/55746/9631/79023/348995/79902/6117/6118/81929	13
R-HSA-5632684	Hedgehog 'on' state	0.720198	1	0.970429	79577/22873/2622/8650/5683/5686/5689/5691/5692/5693/5707/5709/5710/9861/23198	15
R-HSA-425393	Transport of inorganic cations/anions and amino acids/oligopeptides	0.721139	1	0.970429	805/1497/6558/57468/117247/26503/6575/123096/115019/81539/8501/6508/6533/6541/6548/84679/6717	17
R-HSA-111367	SLBP independent Processing of Histone Pre-mRNAs	0.726823	1	0.970429	4686/22916	2
R-HSA-1170546	Prolactin receptor signaling	0.726823	1	0.970429	8454/5781	2
R-HSA-174403	Glutathione synthesis and recycling	0.726823	1	0.970429	2729/2937	2
R-HSA-2022377	Metabolism of Angiotensinogen to Angiotensins	0.726823	1	0.970429	59272/10159	2
R-HSA-351906	Apoptotic cleavage of cell adhesion proteins	0.726823	1	0.970429	999/1829	2
R-HSA-428540	Activation of RAC1	0.726823	1	0.970429	5058/5879	2
R-HSA-442660	Na+/Cl- dependent neurotransmitter transporters	0.726823	1	0.970429	6533/6536	2
R-HSA-5625970	RHO GTPases activate KTN1	0.726823	1	0.970429	3895/5879	2
R-HSA-77588	SLBP Dependent Processing of Replication-Dependent Histone Pre-mRNAs	0.726823	1	0.970429	4686/22916	2
R-HSA-8853334	Signaling by FGFR3 fusions in cancer	0.726823	1	0.970429	2549/3845	2
R-HSA-8866910	TFAP2 (AP-2) family regulates transcription of growth factors and their receptors	0.726823	1	0.970429	29028/2064	2
R-HSA-1362300	Transcription of E2F targets under negative control by p107 (RBL1) and p130 (RBL2) in complex with HDAC1	0.728703	1	0.970429	983/5933/5934	3
R-HSA-156711	Polo-like kinase mediated events	0.728703	1	0.970429	9133/1063/9088	3
R-HSA-193639	p75NTR signals via NF-kB	0.728703	1	0.970429	3551/4615/5584	3
R-HSA-2173791	TGF-beta receptor signaling in EMT (epithelial to mesenchymal transition)	0.728703	1	0.970429	50848/56288/5590	3
R-HSA-392170	ADP signalling through P2Y purinoceptor 12	0.728703	1	0.970429	2770/2773/10681	3
R-HSA-399954	Sema3A PAK dependent Axon repulsion	0.728703	1	0.970429	2534/5058/5879	3
R-HSA-418217	G beta:gamma signalling through PLC beta	0.728703	1	0.970429	10681/23236/5330	3
R-HSA-5620916	VxPx cargo-targeting to cilium	0.728703	1	0.970429	55770/23265/8766	3
R-HSA-5654719	SHC-mediated cascade:FGFR4	0.728703	1	0.970429	2264/3845/6464	3
R-HSA-5654720	PI-3K cascade:FGFR4	0.728703	1	0.970429	2264/2549/5781	3
R-HSA-888590	GABA synthesis, release, reuptake and degradation	0.728703	1	0.970429	18/7915/3312	3
R-HSA-9034015	Signaling by NTRK3 (TRKC)	0.728703	1	0.970429	3845/5802/6464	3
R-HSA-977068	Termination of O-glycan biosynthesis	0.728703	1	0.970429	200958/6483/256435	3
R-HSA-1660661	Sphingolipid de novo biosynthesis	0.730243	1	0.970429	224/29956/94103/5587/25865/9517/9218	7
R-HSA-1226099	Signaling by FGFR in disease	0.732277	1	0.970429	11052/11116/2263/2264/2549/9846/2962/3845/399687/4686/22916/8805	12
R-HSA-216083	Integrin cell surface interactions	0.732277	1	0.970429	682/999/80781/50509/1295/1296/50848/2200/3339/3685/3688/3693	12
R-HSA-397014	Muscle contraction	0.733762	1	0.970429	10768/10142/301/302/476/478/480/489/782/805/817/818/1756/8291/3693/3709/3750/3751/10008/3757/89822/5058/5829/6335/10580/6717/6786/7136/7431	29
R-HSA-2022854	Keratan sulfate biosynthesis	0.735036	1	0.970429	8534/11046/6483/10402	4
R-HSA-264876	Insulin processing	0.735036	1	0.970429	55770/23265/3800/25924	4
R-HSA-397795	G-protein beta:gamma signalling	0.735036	1	0.970429	208/10681/23236/5330	4
R-HSA-445095	Interaction between L1 and Ankyrins	0.735036	1	0.970429	60/71/3897/6335	4
R-HSA-8940973	RUNX2 regulates osteoblast differentiation	0.735036	1	0.970429	10013/4094/5594/7525	4
R-HSA-1834949	Cytosolic sensors of pathogen-associated DNA	0.735102	1	0.970429	3551/8517/4615/84265/171568/5591/6778/7098/81844/7520	10
R-HSA-187037	Signaling by NTRK1 (TRKA)	0.741475	1	0.970429	160/163/26052/3845/5594/6300/7867/4208/4915/5291/5518/9252/6456/6464/7529	15
R-HSA-111448	Activation of NOXA and translocation to mitochondria	0.742357	1	0.970429	7157	1
R-HSA-111471	Apoptotic factor-mediated response	0.742357	1	0.970429	840	1
R-HSA-111932	CaMK IV-mediated phosphorylation of CREB	0.742357	1	0.970429	805	1
R-HSA-111957	Cam-PDE 1 activation	0.742357	1	0.970429	805	1
R-HSA-1169092	Activation of RAS in B cells	0.742357	1	0.970429	3845	1
R-HSA-1237112	Methionine salvage pathway	0.742357	1	0.970429	58478	1
R-HSA-1483115	Hydrolysis of LPC	0.742357	1	0.970429	5321	1
R-HSA-159740	Gamma-carboxylation of protein precursors	0.742357	1	0.970429	2677	1
R-HSA-196819	Vitamin B1 (thiamin) metabolism	0.742357	1	0.970429	79178	1
R-HSA-2142700	Synthesis of Lipoxins (LX)	0.742357	1	0.970429	240	1
R-HSA-2142816	Synthesis of (16-20)-hydroxyeicosatetraenoic acids (HETE)	0.742357	1	0.970429	113612	1
R-HSA-2168880	Scavenging of heme from plasma	0.742357	1	0.970429	8542	1
R-HSA-2644605	FBXW7 Mutants and NOTCH1 in Cancer	0.742357	1	0.970429	8454	1
R-HSA-2644607	Loss of Function of FBXW7 in Cancer and NOTCH1 Signaling	0.742357	1	0.970429	8454	1
R-HSA-3065679	SUMO is proteolytically processed	0.742357	1	0.970429	7341	1
R-HSA-432047	Passive transport by Aquaporins	0.742357	1	0.970429	282679	1
R-HSA-433692	Proton-coupled monocarboxylate transport	0.742357	1	0.970429	682	1
R-HSA-5652084	Fructose metabolism	0.742357	1	0.970429	231	1
R-HSA-5693548	Sensing of DNA Double Strand Breaks	0.742357	1	0.970429	10524	1
R-HSA-6785470	tRNA processing in the mitochondrion	0.742357	1	0.970429	9692	1
R-HSA-8851907	MET activates PI3K/AKT signaling	0.742357	1	0.970429	2549	1
R-HSA-8869496	TFAP2A acts as a transcriptional repressor during retinoic acid induced cell differentiation	0.742357	1	0.970429	4869	1
R-HSA-8939256	RUNX1 regulates transcription of genes involved in WNT signaling	0.742357	1	0.970429	861	1
R-HSA-8952158	RUNX3 regulates BCL2L11 (BIM) transcription	0.742357	1	0.970429	4089	1
R-HSA-8963743	Digestion and absorption	0.742357	1	0.970429	8544	1
R-HSA-9010642	ROBO receptors bind AKAP5	0.742357	1	0.970429	5532	1
R-HSA-9022535	Loss of phosphorylation of MECP2 at T308	0.742357	1	0.970429	805	1
R-HSA-9027277	Erythropoietin activates Phospholipase C gamma (PLCG)	0.742357	1	0.970429	5336	1
R-HSA-1234174	Regulation of Hypoxia-inducible Factor (HIF) by oxygen	0.742719	1	0.970429	405/8994/5683/5686/5689/5691/5692/5693/5707/5709/5710/9861/23198	13
R-HSA-2262749	Cellular response to hypoxia	0.742719	1	0.970429	405/8994/5683/5686/5689/5691/5692/5693/5707/5709/5710/9861/23198	13
R-HSA-1538133	G0 and Early G1	0.742807	1	0.970429	990/983/5111/5933/5934	5
R-HSA-186712	Regulation of beta-cell development	0.742807	1	0.970429	208/3170/2648/84441/4825	5
R-HSA-420029	Tight junction interactions	0.742807	1	0.970429	1365/50848/56288/84612/5584	5
R-HSA-432040	Vasopressin regulates renal water homeostasis via Aquaporins	0.742807	1	0.970429	113/10681/4645/5573/8766	5
R-HSA-5654733	Negative regulation of FGFR4 signaling	0.742807	1	0.970429	867/2264/5594/5518/5781	5
R-HSA-73772	RNA Polymerase I Promoter Escape	0.742807	1	0.970429	902/2068/2968/4331/9013	5
R-HSA-8941326	RUNX2 regulates bone development	0.742807	1	0.970429	10013/4094/5594/4089/7525	5
R-HSA-909733	Interferon alpha/beta signaling	0.750412	1	0.970429	3454/3455/51447/3716/5770/5781/8651/6773/7297	9
R-HSA-8956319	Nucleobase catabolism	0.750997	1	0.970429	9583/9615/30833/22978/79873/11164	6
R-HSA-450531	Regulation of mRNA stability by proteins that bind AU-rich elements	0.751196	1	0.970429	23016/3312/5073/5580/5683/5686/5689/5691/5692/5693/5707/5709/5710/9861/23198/7529	16
R-HSA-5687128	MAPK6/MAPK4 signaling	0.751196	1	0.970429	26523/192670/983/5058/5683/5686/5689/5691/5692/5693/5707/5709/5710/9861/23198/5879	16
R-HSA-167172	Transcription of the HIV genome	0.755085	1	0.970429	902/2068/2962/2968/4331/4686/22916/7469/51497/6749/6882/8148	12
R-HSA-69615	G1/S DNA Damage Checkpoints	0.755085	1	0.970429	5683/5686/5689/5691/5692/5693/5707/5709/5710/9861/23198/7157	12
R-HSA-5655302	Signaling by FGFR1 in disease	0.759196	1	0.970429	11052/11116/2549/9846/3845/399687/8805	7
R-HSA-8950505	Gene and protein expression by JAK-STAT signaling after Interleukin-12 stimulation	0.759196	1	0.970429	9049/302/3936/4001/4282/4478/6888	7
R-HSA-8941858	Regulation of RUNX3 expression and activity	0.759618	1	0.970429	5683/5686/5689/5691/5692/5693/5707/5709/5710/9861	10
R-HSA-9006936	Signaling by TGF-beta family members	0.759845	1	0.970429	659/867/50848/11167/10272/4221/9110/56288/142/5494/5501/5590/5933/4089/4093/6667/11171/10273/9040	19
R-HSA-877300	Interferon gamma signaling	0.764157	1	0.970429	817/818/2635/3716/4281/5580/5770/5781/8651/7341/10475/80263/117854	13
R-HSA-5620920	Cargo trafficking to the periciliary membrane	0.767227	1	0.970429	166379/583/10575/55770/23265/56623/8766/123016	8
R-HSA-6782315	tRNA modification in the nucleus and cytosol	0.767227	1	0.970429	2058/9836/1787/54802/55621/93587/55039/54482	8
R-HSA-15869	Metabolism of nucleotides	0.768994	1	0.970429	158/159/205/221264/471/9583/9615/2766/8833/2936/4831/30833/22978/79873/11164/6240/6241/7083	18
R-HSA-8951664	Neddylation	0.769468	1	0.970429	140461/55832/28952/899/51397/9318/51138/10980/50813/64708/8454/80067/10238/54165/55208/26235/115290/150726/93611/55527/2873/84861/8883/23363/5683/5686/5689/5691/5692/5693/5707/5709/5710/9861/23198/5931/123228/6502/9655/90864/56995/9040	42
R-HSA-163560	Triglyceride catabolism	0.770161	1	0.970429	2820/10226/5501	3
R-HSA-168927	TICAM1, RIP1-mediated IKK complex recruitment	0.770161	1	0.970429	3551/8517/7098	3
R-HSA-1912420	Pre-NOTCH Processing in Golgi	0.770161	1	0.970429	489/4854/10402	3
R-HSA-202131	Metabolism of nitric oxide	0.770161	1	0.970429	805/23564/340481	3
R-HSA-203765	eNOS activation and regulation	0.770161	1	0.970429	805/23564/340481	3
R-HSA-2559584	Formation of Senescence-Associated Heterochromatin Foci (SAHF)	0.770161	1	0.970429	57634/4001/7157	3
R-HSA-500657	Presynaptic function of Kainate receptors	0.770161	1	0.970429	10681/23236/5330	3
R-HSA-198753	ERK/MAPK targets	0.771179	1	0.970429	5594/4208/5518/9252	4
R-HSA-389960	Formation of tubulin folding intermediates by CCT/TriC	0.771179	1	0.970429	10575/10574/10376/347733	4
R-HSA-400685	Sema4D in semaphorin signaling	0.771179	1	0.970429	2064/5364/5879/9475	4
R-HSA-450302	activated TAK1 mediates p38 MAPK activation	0.771179	1	0.970429	8517/6885/7867/23118	4
R-HSA-5620922	BBSome-mediated cargo-targeting to cilium	0.771179	1	0.970429	166379/583/10575/123016	4
R-HSA-6791312	TP53 Regulates Transcription of Cell Cycle Genes	0.775009	1	0.970429	983/25904/4849/29883/4869/5111/5933/5934/7157	9
R-HSA-6804758	Regulation of TP53 Activity through Acetylation	0.77501	1	0.970429	208/29117/3066/5931/7157	5
R-HSA-73863	RNA Polymerase I Transcription Termination	0.77501	1	0.970429	902/2068/2968/4331/9013	5
R-HSA-977443	GABA receptor activation	0.77501	1	0.970429	113/2550/2770/2773/3772	5
R-HSA-140534	Caspase activation via Death Receptors in the presence of ligand	0.775993	1	0.970429	8743/8717	2
R-HSA-211981	Xenobiotics	0.775993	1	0.970429	405/29785	2
R-HSA-354194	GRB2:SOS provides linkage to MAPK signaling for Integrins	0.775993	1	0.970429	54518/5747	2
R-HSA-372708	p130Cas linkage to MAPK signaling for integrins	0.775993	1	0.970429	54518/5747	2
R-HSA-381771	Synthesis, secretion, and inactivation of Glucagon-like Peptide-1 (GLP-1)	0.775993	1	0.970429	9789/6934	2
R-HSA-391160	Signal regulatory protein family interactions	0.775993	1	0.970429	5747/5781	2
R-HSA-399956	CRMPs in Sema3A signaling	0.775993	1	0.970429	1809/2534	2
R-HSA-4641265	Repression of WNT target genes	0.775993	1	0.970429	1487/6934	2
R-HSA-5357786	TNFR1-induced proapoptotic signaling	0.775993	1	0.970429	7132/8717	2
R-HSA-5682910	LGI-ADAM interactions	0.775993	1	0.970429	53616/8745	2
R-HSA-8847993	ERBB2 Activates PTK6 Signaling	0.775993	1	0.970429	2064/2065	2
R-HSA-8934903	Receptor Mediated Mitophagy	0.775993	1	0.970429	1457/1459	2
R-HSA-9005891	Loss of function of MECP2 in Rett syndrome	0.775993	1	0.970429	805/79718	2
R-HSA-9005895	Pervasive developmental disorders	0.775993	1	0.970429	805/79718	2
R-HSA-5576891	Cardiac conduction	0.777177	1	0.970429	10768/10142/476/478/480/489/782/805/817/818/3709/3750/3751/10008/3757/89822/6335/6717/6786	19
R-HSA-6805567	Keratinization	0.77852	1	0.970429	823/1824/1825/1829/3728/23254/3861/3872/3875/3883/3855/64065/5318/5493/11005/6706/7051	17
R-HSA-195253	Degradation of beta-catenin by the destruction complex	0.780792	1	0.970429	1487/8454/5518/5683/5686/5689/5691/5692/5693/5707/5709/5710/9861/23198/6934	15
R-HSA-447115	Interleukin-12 family signaling	0.78251	1	0.970429	9049/302/9466/3716/3936/4001/4282/4478/6888/7297	10
R-HSA-3769402	Deactivation of the beta-catenin transactivating complex	0.785835	1	0.970429	208/9070/1487/4221/6657/6662/6934	7
R-HSA-5654741	Signaling by FGFR3	0.785835	1	0.970429	867/2549/3845/5594/5518/5781/6464	7
R-HSA-1169410	Antiviral mechanism by IFN-stimulated genes	0.791759	1	0.970429	8086/9775/317649/51191/3716/3836/3837/57122/55746/9631/79023/348995/79902/81929	14
R-HSA-913531	Interferon Signaling	0.792384	1	0.970429	8086/817/818/9775/317649/2635/51191/3454/3455/51447/3716/3836/3837/4281/57122/55746/9631/79023/348995/79902/5580/5770/5781/81929/8651/6773/7341/10475/80263/117854/7297	31
R-HSA-1650814	Collagen biosynthesis and modifying enzymes	0.797813	1	0.970429	1303/80781/50509/1295/1296/79709/23127/26577/5351	9
R-HSA-179409	APC-Cdc20 mediated degradation of Nek2A	0.803326	1	0.970429	29945/9184/8881/4085	4
R-HSA-201451	Signaling by BMP	0.803326	1	0.970429	659/11167/4089/4093	4
R-HSA-5654708	Downstream signaling of activated FGFR3	0.803326	1	0.970429	2549/3845/5781/6464	4
R-HSA-1296346	Tandem pore domain potassium channels	0.803589	1	0.970429	89822	1
R-HSA-1566977	Fibronectin matrix formation	0.803589	1	0.970429	3688	1
R-HSA-159854	Gamma-carboxylation, transport, and amino-terminal cleavage of proteins	0.803589	1	0.970429	2677	1
R-HSA-170984	ARMS-mediated activation	0.803589	1	0.970429	7529	1
R-HSA-171319	Telomere Extension By Telomerase	0.803589	1	0.970429	55135	1
R-HSA-174362	Transport and synthesis of PAPS	0.803589	1	0.970429	9061	1
R-HSA-176417	Phosphorylation of Emi1	0.803589	1	0.970429	983	1
R-HSA-179812	GRB2 events in EGFR signaling	0.803589	1	0.970429	3845	1
R-HSA-193670	p75NTR negatively regulates cell cycle via SC1	0.803589	1	0.970429	3066	1
R-HSA-3134963	DEx/H-box helicases activate type I IFN and inflammatory cytokines production	0.803589	1	0.970429	4615	1
R-HSA-418038	Nucleotide-like (purinergic) receptors	0.803589	1	0.970429	5031	1
R-HSA-425381	Bicarbonate transporters	0.803589	1	0.970429	6508	1
R-HSA-428542	Regulation of commissural axon pathfinding by SLIT and ROBO	0.803589	1	0.970429	9423	1
R-HSA-428543	Inactivation of CDC42 and RAC1	0.803589	1	0.970429	5879	1
R-HSA-442717	CREB phosphorylation through the activation of CaMKK	0.803589	1	0.970429	805	1
R-HSA-446199	Synthesis of Dolichyl-phosphate	0.803589	1	0.970429	79644	1
R-HSA-448706	Interleukin-1 processing	0.803589	1	0.970429	834	1
R-HSA-5336415	Uptake and function of diphtheria toxin	0.803589	1	0.970429	928	1
R-HSA-5358493	Synthesis of diphthamide-EEF2	0.803589	1	0.970429	120526	1
R-HSA-5660668	CLEC7A/inflammasome pathway	0.803589	1	0.970429	29108	1
R-HSA-5674499	Negative feedback regulation of MAPK pathway	0.803589	1	0.970429	5594	1
R-HSA-70635	Urea cycle	0.803589	1	0.970429	1373	1
R-HSA-879518	Transport of organic anions	0.803589	1	0.970429	28232	1
R-HSA-8868766	rRNA processing in the mitochondrion	0.803589	1	0.970429	9692	1
R-HSA-8931987	RUNX1 regulates estrogen receptor mediated transcription	0.803589	1	0.970429	861	1
R-HSA-8939245	RUNX1 regulates transcription of genes involved in BCR signaling	0.803589	1	0.970429	861	1
R-HSA-8941332	RUNX2 regulates genes involved in cell migration	0.803589	1	0.970429	208	1
R-HSA-8964058	HDL remodeling	0.803589	1	0.970429	5360	1
R-HSA-9020933	Interleukin-23 signaling	0.803589	1	0.970429	7297	1
R-HSA-373755	Semaphorin interactions	0.80379	1	0.970429	1809/2064/9855/2534/3688/5058/5364/23129/5879/9475	10
R-HSA-187687	Signalling to ERKs	0.804023	1	0.970429	3845/6300/7867/6464/7529	5
R-HSA-445989	TAK1 activates NFkB by phosphorylation and activation of IKKs complex	0.804023	1	0.970429	351/3551/8517/6885/23118	5
R-HSA-4641262	Disassembly of the destruction complex and recruitment of AXIN to the membrane	0.804023	1	0.970429	1856/1857/8321/4040/5518	5
R-HSA-5654727	Negative regulation of FGFR2 signaling	0.804023	1	0.970429	867/2263/5594/5518/5781	5
R-HSA-75067	Processing of Capped Intronless Pre-mRNA	0.804023	1	0.970429	29894/51692/10898/4686/22916	5
R-HSA-3371556	Cellular response to heat stress	0.805547	1	0.970429	8086/573/817/818/10013/3312/5594/57122/55746/9631/79023/348995/79902/6117/6118/81929	16
R-HSA-69473	G2/M DNA damage checkpoint	0.805547	1	0.970429	672/983/9156/10524/5883/5983/5984/5985/6117/6118/7341/11073/7157/7486/7529/10971	16
R-HSA-1482788	Acyl chain remodelling of PC	0.806283	1	0.970429	10162/11145/5321	3
R-HSA-176412	Phosphorylation of the APC/C	0.806283	1	0.970429	29945/8881/983	3
R-HSA-389977	Post-chaperonin tubulin folding pathway	0.806283	1	0.970429	6904/10376/347733	3
R-HSA-5205685	Pink/Parkin Mediated Mitophagy	0.806283	1	0.970429	55669/65018/7416	3
R-HSA-5654695	PI-3K cascade:FGFR2	0.806283	1	0.970429	2263/2549/5781	3
R-HSA-5654699	SHC-mediated cascade:FGFR2	0.806283	1	0.970429	2263/3845/6464	3
R-HSA-5654712	FRS-mediated FGFR4 signaling	0.806283	1	0.970429	2264/3845/5781	3
R-HSA-4551638	SUMOylation of chromatin organization proteins	0.8154	1	0.970429	8086/3066/57122/55746/9631/79023/348995/79902/1911/6015/81929/7341	12
R-HSA-139853	Elevation of cytosolic Ca2+ levels	0.81723	1	0.970429	3709/6786	2
R-HSA-1482925	Acyl chain remodelling of PG	0.81723	1	0.970429	54675/5321	2
R-HSA-1502540	Signaling by Activin	0.81723	1	0.970429	10272/4089	2
R-HSA-189200	Cellular hexose transport	0.81723	1	0.970429	154091/11182	2
R-HSA-202427	Phosphorylation of CD3 and TCR zeta chains	0.81723	1	0.970429	1445/5795	2
R-HSA-202670	ERKs are inactivated	0.81723	1	0.970429	5594/5518	2
R-HSA-210744	Regulation of gene expression in late stage (branching morphogenesis) pancreatic bud precursor cells	0.81723	1	0.970429	2648/84441	2
R-HSA-6788467	IL-6-type cytokine receptor ligand interactions	0.81723	1	0.970429	3716/7297	2
R-HSA-879415	Advanced glycosylation endproduct receptor signaling	0.81723	1	0.970429	351/5594	2
R-HSA-8963889	Assembly of active LPL and LIPC lipase complexes	0.81723	1	0.970429	64788/4023	2
R-HSA-9027284	Erythropoietin activates RAS	0.81723	1	0.970429	3845/6464	2
R-HSA-168898	Toll-like Receptor Cascades	0.818576	1	0.970429	351/10695/1514/1515/8454/26052/8411/3551/8517/11213/5609/6885/5594/7867/4208/4615/30849/5336/5518/5781/9252/59307/8651/23118/7098	25
R-HSA-9013694	Signaling by NOTCH4	0.826394	1	0.970429	102/8454/2648/84441/5683/5686/5689/5691/5692/5693/5707/5709/5710/9861	14
R-HSA-1839124	FGFR1 mutant receptor activation	0.829987	1	0.970429	11052/11116/9846/399687/8805	5
R-HSA-3299685	Detoxification of Reactive Oxygen Species	0.829987	1	0.970429	9973/2936/2950/5052/6649	5
R-HSA-389356	CD28 co-stimulation	0.829987	1	0.970429	208/2534/5058/5879/7525	5
R-HSA-166658	Complement cascade	0.831701	1	0.970429	718/4179/629/1675	4
R-HSA-5694530	Cargo concentration in the ER	0.831701	1	0.970429	81562/10484/5265/6811	4
R-HSA-202040	G-protein activation	0.837493	1	0.970429	2770/2773/10681	3
R-HSA-2028269	Signaling by Hippo	0.837493	1	0.970429	1856/261734/7529	3
R-HSA-416572	Sema4D induced cell migration and growth-cone collapse	0.837493	1	0.970429	2064/5364/9475	3
R-HSA-418592	ADP signalling through P2Y purinoceptor 1	0.837493	1	0.970429	2767/10681/5321	3
R-HSA-1474228	Degradation of the extracellular matrix	0.837885	1	0.970429	102/6868/8754/682/823/11132/824/23473/999/1303/80781/50509/1295/1296/1514/1515/2200/3339/4324	19
R-HSA-202733	Cell surface interactions at the vascular wall	0.846364	1	0.970429	682/1525/50848/2534/2734/2817/2888/3685/3688/3845/3897/4282/5291/5781/6382/6464/7102/7525	18
R-HSA-112412	SOS-mediated signalling	0.850275	1	0.970429	3845	1
R-HSA-1187000	Fertilization	0.850275	1	0.970429	928	1
R-HSA-1253288	Downregulation of ERBB4 signaling	0.850275	1	0.970429	11059	1
R-HSA-163680	AMPK inhibits chREBP transcriptional activation activity	0.850275	1	0.970429	5563	1
R-HSA-170968	Frs2-mediated activation	0.850275	1	0.970429	7529	1
R-HSA-199920	CREB phosphorylation	0.850275	1	0.970429	9252	1
R-HSA-2142688	Synthesis of 5-eicosatetraenoic acids	0.850275	1	0.970429	240	1
R-HSA-3304349	Loss of Function of SMAD2/3 in Cancer	0.850275	1	0.970429	4089	1
R-HSA-3315487	SMAD2/3 MH2 Domain Mutants in Cancer	0.850275	1	0.970429	4089	1
R-HSA-418890	Role of second messengers in netrin-1 signaling	0.850275	1	0.970429	9423	1
R-HSA-427601	Multifunctional anion exchangers	0.850275	1	0.970429	115019	1
R-HSA-5340588	RNF mutants show enhanced WNT signaling and proliferation	0.850275	1	0.970429	4040	1
R-HSA-5362798	Release of Hh-Np from the secreting cell	0.850275	1	0.970429	6868	1
R-HSA-5602498	MyD88 deficiency (TLR2/4)	0.850275	1	0.970429	4615	1
R-HSA-5687613	Diseases associated with surfactant metabolism	0.850275	1	0.970429	21	1
R-HSA-6811555	PI5P Regulates TP53 Acetylation	0.850275	1	0.970429	7157	1
R-HSA-71288	Creatine metabolism	0.850275	1	0.970429	2628	1
R-HSA-72731	Recycling of eIF2:GDP	0.850275	1	0.970429	8893	1
R-HSA-8850843	Phosphate bond hydrolysis by NTPDase proteins	0.850275	1	0.970429	9583	1
R-HSA-8939246	RUNX1 regulates transcription of genes involved in differentiation of myeloid cells	0.850275	1	0.970429	861	1
R-HSA-8985947	Interleukin-9 signaling	0.850275	1	0.970429	3716	1
R-HSA-1250347	SHC1 events in ERBB4 signaling	0.851526	1	0.970429	3845/6464	2
R-HSA-190840	Microtubule-dependent trafficking of connexons from Golgi to the plasma membrane	0.851526	1	0.970429	10376/347733	2
R-HSA-198323	AKT phosphorylates targets in the cytosol	0.851526	1	0.970429	208/7249	2
R-HSA-2032785	YAP1- and WWTR1 (TAZ)-stimulated gene expression	0.851526	1	0.970429	8463/7004	2
R-HSA-2243919	Crosslinking of collagen fibrils	0.851526	1	0.970429	4016/4017	2
R-HSA-392517	Rap1 signalling	0.851526	1	0.970429	6494/7529	2
R-HSA-400508	Incretin synthesis, secretion, and inactivation	0.851526	1	0.970429	9789/6934	2
R-HSA-416700	Other semaphorin interactions	0.851526	1	0.970429	3688/23129	2
R-HSA-5675482	Regulation of necroptotic cell death	0.851526	1	0.970429	8743/8717	2
R-HSA-8941856	RUNX3 regulates NOTCH signaling	0.851526	1	0.970429	2648/84441	2
R-HSA-937039	IRAK1 recruits IKK complex	0.851526	1	0.970429	3551/8517	2
R-HSA-975144	IRAK1 recruits IKK complex upon TLR7/8 or 9 stimulation	0.851526	1	0.970429	3551/8517	2
R-HSA-190828	Gap junction trafficking	0.852007	1	0.970429	60/71/1601/4646/10376/347733	6
R-HSA-167161	HIV Transcription Initiation	0.852439	1	0.970429	902/2068/2962/2968/4331/6882/8148	7
R-HSA-167162	RNA Polymerase II HIV Promoter Escape	0.852439	1	0.970429	902/2068/2962/2968/4331/6882/8148	7
R-HSA-5675221	Negative regulation of MAPK pathway	0.852439	1	0.970429	369/3845/5594/152559/5037/5518/7529	7
R-HSA-73776	RNA Polymerase II Promoter Escape	0.852439	1	0.970429	902/2068/2962/2968/4331/6882/8148	7
R-HSA-73779	RNA Polymerase II Transcription Pre-Initiation And Promoter Opening	0.852439	1	0.970429	902/2068/2962/2968/4331/6882/8148	7
R-HSA-75953	RNA Polymerase II Transcription Initiation	0.852439	1	0.970429	902/2068/2962/2968/4331/6882/8148	7
R-HSA-76042	RNA Polymerase II Transcription Initiation And Promoter Clearance	0.852439	1	0.970429	902/2068/2962/2968/4331/6882/8148	7
R-HSA-114452	Activation of BH3-only proteins	0.853076	1	0.970429	208/596/7157/7529/10971	5
R-HSA-375165	NCAM signaling for neurite out-growth	0.853833	1	0.970429	782/50509/2534/2674/3845/5594/5747/9252	8
R-HSA-1296072	Voltage gated Potassium channels	0.856577	1	0.970429	3750/3751/3757/131096	4
R-HSA-198725	Nuclear Events (kinase and transcription factor activation)	0.856577	1	0.970429	5594/4208/5518/9252	4
R-HSA-76061	RNA Polymerase III Transcription Initiation From Type 1 Promoter	0.856577	1	0.970429	2976/9330/84265/171568	4
R-HSA-76066	RNA Polymerase III Transcription Initiation From Type 2 Promoter	0.856577	1	0.970429	2976/9330/84265/171568	4
R-HSA-8874081	MET activates PTK2 signaling	0.856577	1	0.970429	50509/3688/3910/5747	4
R-HSA-3214841	PKMTs methylate histone lysines	0.858303	1	0.970429	9070/55729/79813/10919/2146/5931/84193/83852/64754/79723	10
R-HSA-199418	Negative regulation of the PI3K/AKT network	0.860284	1	0.970429	208/2064/2065/2263/2264/2534/2549/3556/5594/4615/23239/5291/5518/5781/5879	15
R-HSA-450294	MAP kinase activation	0.861025	1	0.970429	8454/3551/8517/5609/6885/5594/7867/4208/5518/9252/23118	11
R-HSA-448424	Interleukin-17 signaling	0.863926	1	0.970429	8454/3551/8517/55540/5609/6885/5594/7867/4208/5518/9252/23118	12
R-HSA-166058	MyD88:MAL(TIRAP) cascade initiated on plasma membrane	0.863977	1	0.970429	351/8454/3551/8517/11213/5609/6885/5594/7867/4208/4615/5518/9252/59307/8651/23118	16
R-HSA-168188	Toll Like Receptor TLR6:TLR2 Cascade	0.863977	1	0.970429	351/8454/3551/8517/11213/5609/6885/5594/7867/4208/4615/5518/9252/59307/8651/23118	16
R-HSA-6785807	Interleukin-4 and Interleukin-13 signaling	0.863977	1	0.970429	240/301/596/3312/3570/3688/3716/5451/58480/8651/9655/6657/6778/7157/7297/7431	16
R-HSA-202433	Generation of second messenger molecules	0.864259	1	0.970429	55740/5058/7408	3
R-HSA-2173795	Downregulation of SMAD2/3:SMAD4 transcriptional activity	0.864259	1	0.970429	142/5494/4089	3
R-HSA-5625900	RHO GTPases activate CIT	0.864259	1	0.970429	11113/4660/5879	3
R-HSA-5627117	RHO GTPases Activate ROCKs	0.864259	1	0.970429	5058/4660/9475	3
R-HSA-5654700	FRS-mediated FGFR2 signaling	0.864259	1	0.970429	2263/3845/5781	3
R-HSA-8963899	Plasma lipoprotein remodeling	0.864259	1	0.970429	64788/4023/5360	3
R-HSA-5173105	O-linked glycosylation	0.870012	1	0.970429	84752/146712/29071/1605/79695/2590/11226/51809/2650/200958/23275/6483/256435/221981	14
R-HSA-174824	Plasma lipoprotein assembly, remodeling, and clearance	0.871959	1	0.970429	160/163/3949/26119/64788/4023/7376/255738/5360	9
R-HSA-72165	mRNA Splicing - Minor Pathway	0.871959	1	0.970429	9416/9343/2962/4686/22916/23450/11066/6426/6431	9
R-HSA-8948216	Collagen chain trimerization	0.873492	1	0.970429	1303/80781/50509/1295/1296	5
R-HSA-168138	Toll Like Receptor 9 (TLR9) Cascade	0.876214	1	0.970429	351/8454/8411/3551/8517/5609/6885/5594/7867/4208/4615/30849/5518/9252/23118/7098	16
R-HSA-168179	Toll Like Receptor TLR1:TLR2 Cascade	0.876214	1	0.970429	351/8454/3551/8517/11213/5609/6885/5594/7867/4208/4615/5518/9252/59307/8651/23118	16
R-HSA-181438	Toll Like Receptor 2 (TLR2) Cascade	0.876214	1	0.970429	351/8454/3551/8517/11213/5609/6885/5594/7867/4208/4615/5518/9252/59307/8651/23118	16
R-HSA-2122948	Activated NOTCH1 Transmits Signal to the Nucleus	0.878247	1	0.970429	102/6868/3714/8650	4
R-HSA-2173788	Downregulation of TGF-beta receptor signaling	0.878247	1	0.970429	9110/5501/11171/10273	4
R-HSA-5654687	Downstream signaling of activated FGFR1	0.878247	1	0.970429	2549/3845/5781/6464	4
R-HSA-5654732	Negative regulation of FGFR3 signaling	0.878247	1	0.970429	867/5594/5518/5781	4
R-HSA-5673000	RAF activation	0.878247	1	0.970429	369/3845/5518/7529	4
R-HSA-190872	Transport of connexons to the plasma membrane	0.879851	1	0.970429	10376/347733	2
R-HSA-1963640	GRB2 events in ERBB2 signaling	0.879851	1	0.970429	2064/3845	2
R-HSA-389948	PD-1 signaling	0.879851	1	0.970429	1445/5781	2
R-HSA-435354	Zinc transporters	0.879851	1	0.970429	57181/7922	2
R-HSA-450385	Butyrate Response Factor 1 (BRF1) binds and destabilizes mRNA	0.879851	1	0.970429	23016/7529	2
R-HSA-450604	KSRP (KHSRP) binds and destabilizes mRNA	0.879851	1	0.970429	23016/5073	2
R-HSA-8876725	Protein methylation	0.879851	1	0.970429	805/3312	2
R-HSA-918233	TRAF3-dependent IRF activation pathway	0.879851	1	0.970429	57506/84282	2
R-HSA-5668541	TNFR2 non-canonical NF-kB pathway	0.882463	1	0.970429	8454/5683/5686/5689/5691/5692/5693/5707/5709/5710/9861/23198/7132/9040	14
R-HSA-112308	Presynaptic depolarization and calcium channel opening	0.885869	1	0.970429	782	1
R-HSA-193634	Axonal growth inhibition (RHOA activation)	0.885869	1	0.970429	57142	1
R-HSA-198203	PI3K/AKT activation	0.885869	1	0.970429	5291	1
R-HSA-198693	AKT phosphorylates targets in the nucleus	0.885869	1	0.970429	208	1
R-HSA-3304351	Signaling by TGF-beta Receptor Complex in Cancer	0.885869	1	0.970429	4089	1
R-HSA-381753	Olfactory Signaling Pathway	0.885869	1	0.970429	80346	1
R-HSA-4411364	Binding of TCF/LEF:CTNNB1 to target gene promoters	0.885869	1	0.970429	6934	1
R-HSA-450520	HuR (ELAVL1) binds and stabilizes mRNA	0.885869	1	0.970429	5580	1
R-HSA-5083625	Defective GALNT3 causes familial hyperphosphatemic tumoral calcinosis (HFTC)	0.885869	1	0.970429	200958	1
R-HSA-5603041	IRAK4 deficiency (TLR2/4)	0.885869	1	0.970429	4615	1
R-HSA-5666185	RHO GTPases Activate Rhotekin and Rhophilins	0.885869	1	0.970429	114822	1
R-HSA-73614	Pyrimidine salvage	0.885869	1	0.970429	7083	1
R-HSA-8866904	Negative regulation of activity of TFAP2 (AP-2) family transcription factors	0.885869	1	0.970429	7341	1
R-HSA-8874211	CREB3 factors activate genes	0.885869	1	0.970429	64764	1
R-HSA-8951430	RUNX3 regulates WNT signaling	0.885869	1	0.970429	6934	1
R-HSA-9017802	Noncanonical activation of NOTCH3	0.885869	1	0.970429	4854	1
R-HSA-9020958	Interleukin-21 signaling	0.885869	1	0.970429	3716	1
R-HSA-1268020	Mitochondrial protein import	0.886567	1	0.970429	50/51142/54927/1537/3421/10651/23203/9512/7416	9
R-HSA-2219530	Constitutive Signaling by Aberrant PI3K in Cancer	0.886567	1	0.970429	2064/2065/2263/2264/2534/2549/5291/5781/5879	9
R-HSA-2142753	Arachidonic acid metabolism	0.886721	1	0.970429	240/113612/4051/2053/2166/4048/5321	7
R-HSA-174048	APC/C:Cdc20 mediated degradation of Cyclin B	0.887063	1	0.970429	29945/8881/983	3
R-HSA-380994	ATF4 activates genes	0.887063	1	0.970429	23016/4802/5073	3
R-HSA-390522	Striated Muscle Contraction	0.887063	1	0.970429	1756/7136/7431	3
R-HSA-425410	Metal ion SLC transporters	0.887063	1	0.970429	57181/7922/30061	3
R-HSA-157858	Gap junction trafficking and regulation	0.888284	1	0.970429	60/71/1601/4646/10376/347733	6
R-HSA-6794361	Neurexins and neuroligins	0.891448	1	0.970429	28988/1741/22839/2036/57669	5
R-HSA-76046	RNA Polymerase III Transcription Initiation	0.891448	1	0.970429	2976/9330/84265/171568/5451	5
R-HSA-8864260	Transcriptional regulation by the AP-2 (TFAP2) family of transcription factors	0.891448	1	0.970429	29028/163732/2064/4869/7341	5
R-HSA-5654726	Negative regulation of FGFR1 signaling	0.897018	1	0.970429	867/5594/5518/5781	4
R-HSA-2644602	Signaling by NOTCH1 PEST Domain Mutants in Cancer	0.89977	1	0.970429	102/6868/8454/3066/10013/3714/2648/84441/79718	9
R-HSA-2644603	Signaling by NOTCH1 in Cancer	0.89977	1	0.970429	102/6868/8454/3066/10013/3714/2648/84441/79718	9
R-HSA-2644606	Constitutive Signaling by NOTCH1 PEST Domain Mutants	0.89977	1	0.970429	102/6868/8454/3066/10013/3714/2648/84441/79718	9
R-HSA-2894858	Signaling by NOTCH1 HD+PEST Domain Mutants in Cancer	0.89977	1	0.970429	102/6868/8454/3066/10013/3714/2648/84441/79718	9
R-HSA-2894862	Constitutive Signaling by NOTCH1 HD+PEST Domain Mutants	0.89977	1	0.970429	102/6868/8454/3066/10013/3714/2648/84441/79718	9
R-HSA-450513	Tristetraprolin (TTP, ZFP36) binds and destabilizes mRNA	0.903105	1	0.970429	23016/7529	2
R-HSA-5213460	RIPK1-mediated regulated necrosis	0.903105	1	0.970429	8743/8717	2
R-HSA-5218859	Regulated Necrosis	0.903105	1	0.970429	8743/8717	2
R-HSA-5365859	RA biosynthesis pathway	0.903105	1	0.970429	8854/51109	2
R-HSA-5654704	SHC-mediated cascade:FGFR3	0.903105	1	0.970429	3845/6464	2
R-HSA-5654710	PI-3K cascade:FGFR3	0.903105	1	0.970429	2549/5781	2
R-HSA-8978934	Metabolism of cofactors	0.903105	1	0.970429	805/3417	2
R-HSA-1236394	Signaling by ERBB4	0.903397	1	0.970429	6868/2065/3845/6464/23118/11059	6
R-HSA-5655253	Signaling by FGFR2 in disease	0.903397	1	0.970429	2263/2549/2962/3845/4686/22916	6
R-HSA-381119	Unfolded Protein Response (UPR)	0.906073	1	0.970429	37/64764/10106/23016/2137/4802/5073/22872/55176/11231/6464/58477/1200/55062/10897	15
R-HSA-1592389	Activation of Matrix Metalloproteinases	0.906377	1	0.970429	80781/1515/4324	3
R-HSA-210991	Basigin interactions	0.906377	1	0.970429	682/3688/3897	3
R-HSA-977606	Regulation of Complement cascade	0.906377	1	0.970429	718/4179/629	3
R-HSA-6783783	Interleukin-10 signaling	0.90716	1	0.970429	1230/3588/3716/7132/7297	5
R-HSA-6804757	Regulation of TP53 Degradation	0.90716	1	0.970429	208/900/983/5518/7157	5
R-HSA-936440	Negative regulators of DDX58/IFIH1 signaling	0.90716	1	0.970429	51191/57506/79671/55593/84282	5
R-HSA-416476	G alpha (q) signalling events	0.910084	1	0.970429	57406/301/351/552/623/624/221955/1606/160851/2767/10681/3709/3845/1902/57121/5594/56923/5031/23236/5330/5332/5580/5583/84109/6870	25
R-HSA-429914	Deadenylation-dependent mRNA decay	0.912464	1	0.970429	25904/4849/29883/196513/9775/23016/10605/5073	8
R-HSA-111453	BH3-only proteins associate with and inactivate anti-apoptotic BCL-2 members	0.913005	1	0.970429	596	1
R-HSA-139915	Activation of PUMA and translocation to mitochondria	0.913005	1	0.970429	7157	1
R-HSA-1474151	Tetrahydrobiopterin (BH4) synthesis, recycling, salvage and regulation	0.913005	1	0.970429	805	1
R-HSA-169893	Prolonged ERK activation events	0.913005	1	0.970429	7529	1
R-HSA-1855167	Synthesis of pyrophosphates in the cytosol	0.913005	1	0.970429	23262	1
R-HSA-190322	FGFR4 ligand binding and activation	0.913005	1	0.970429	2264	1
R-HSA-190375	FGFR2c ligand binding and activation	0.913005	1	0.970429	2263	1
R-HSA-193697	p75NTR regulates axonogenesis	0.913005	1	0.970429	57142	1
R-HSA-2179392	EGFR Transactivation by Gastrin	0.913005	1	0.970429	3845	1
R-HSA-381183	ATF6 (ATF6-alpha) activates chaperone genes	0.913005	1	0.970429	4802	1
R-HSA-400511	Synthesis, secretion, and inactivation of Glucose-dependent Insulinotropic Polypeptide (GIP)	0.913005	1	0.970429	9789	1
R-HSA-71240	Tryptophan catabolism	0.913005	1	0.970429	51166	1
R-HSA-73621	Pyrimidine catabolism	0.913005	1	0.970429	30833	1
R-HSA-75205	Dissolution of Fibrin Clot	0.913005	1	0.970429	302	1
R-HSA-8875656	MET receptor recycling	0.913005	1	0.970429	2549	1
R-HSA-6811558	PI5P, PP2A and IER3 Regulate PI3K/AKT Signaling	0.913111	1	0.970429	2064/2065/2263/2264/2534/2549/3556/5594/4615/5291/5518/5781/5879	13
R-HSA-167238	Pausing and recovery of Tat-mediated HIV elongation	0.913191	1	0.970429	2962/7469/51497/6749	4
R-HSA-167243	Tat-mediated HIV elongation arrest and recovery	0.913191	1	0.970429	2962/7469/51497/6749	4
R-HSA-1839126	FGFR2 mutant receptor activation	0.913191	1	0.970429	2263/2962/4686/22916	4
R-HSA-186763	Downstream signal transduction	0.913191	1	0.970429	3845/5291/5781/6778	4
R-HSA-452723	Transcriptional regulation of pluripotent stem cells	0.913191	1	0.970429	2041/57167/4089/6657	4
R-HSA-9012852	Signaling by NOTCH3	0.914055	1	0.970429	102/9787/3714/2648/84441/4854/23129	7
R-HSA-72163	mRNA Splicing - Major Pathway	0.914985	1	0.970429	22794/10421/29894/51692/10898/56259/10283/9416/9879/9343/9775/27238/2962/10949/3183/3188/4670/3312/4686/22916/5093/5356/10450/26121/5725/10291/23450/6426/6428/6431/6434/10713/51729	33
R-HSA-166016	Toll Like Receptor 4 (TLR4) Cascade	0.915011	1	0.970429	351/8454/26052/3551/8517/11213/5609/6885/5594/7867/4208/4615/5336/5518/5781/9252/59307/8651/23118/7098	20
R-HSA-2173793	Transcriptional activity of SMAD2/SMAD3:SMAD4 heterotrimer	0.916714	1	0.970429	4221/142/5494/5933/4089/6667	6
R-HSA-68875	Mitotic Prophase	0.920586	1	0.970429	8086/9133/983/2801/26003/221496/4001/5594/84930/23310/54892/10783/57122/55746/9631/79023/348995/79902/5518/81929/10592/8615/7443	23
R-HSA-6788656	Histidine, lysine, phenylalanine, tyrosine, proline and tryptophan catabolism	0.920846	1	0.970429	51166/10157/2639/4967/89874	5
R-HSA-6806003	Regulation of TP53 Expression and Degradation	0.920846	1	0.970429	208/900/983/5518/7157	5
R-HSA-3214858	RMTs methylate histone arginines	0.9216	1	0.970429	86/57492/55193/10419/55170/54496/5931/6597/6598/6601/6602	11
R-HSA-1296041	Activation of G protein gated Potassium channels	0.922097	1	0.970429	2550/3772	2
R-HSA-1296059	G protein gated Potassium channels	0.922097	1	0.970429	2550/3772	2
R-HSA-199220	Vitamin B5 (pantothenate) metabolism	0.922097	1	0.970429	53354/80025	2
R-HSA-420092	Glucagon-type ligand receptors	0.922097	1	0.970429	2740/10681	2
R-HSA-428930	Thromboxane signalling through TP receptor	0.922097	1	0.970429	2767/10681	2
R-HSA-5654688	SHC-mediated cascade:FGFR1	0.922097	1	0.970429	3845/6464	2
R-HSA-5654689	PI-3K cascade:FGFR1	0.922097	1	0.970429	2549/5781	2
R-HSA-73780	RNA Polymerase III Chain Elongation	0.922097	1	0.970429	84265/171568	2
R-HSA-9013695	NOTCH4 Intracellular Domain Regulates Transcription	0.922097	1	0.970429	2648/84441	2
R-HSA-933541	TRAF6 mediated IRF7 activation	0.922097	1	0.970429	57506/84282	2
R-HSA-997272	Inhibition of voltage gated Ca2+ channels via Gbeta/gamma subunits	0.922097	1	0.970429	2550/3772	2
R-HSA-418555	G alpha (s) signalling events	0.922297	1	0.970429	113/2740/2770/2773/10681/2870/3363/50940/5140/5141/5151/80346/6019	13
R-HSA-422356	Regulation of insulin secretion	0.922333	1	0.970429	10768/2740/2767/2770/10681/3709/23236/5330/5573	9
R-HSA-3371571	HSF1-dependent transactivation	0.922649	1	0.970429	817/818/3312	3
R-HSA-9013507	NOTCH3 Activation and Transmission of Signal to the Nucleus	0.922649	1	0.970429	102/3714/4854	3
R-HSA-156590	Glutathione conjugation	0.927058	1	0.970429	10327/2729/2937/2950	4
R-HSA-381676	Glucagon-like Peptide-1 (GLP1) regulates insulin secretion	0.927058	1	0.970429	2740/10681/3709/5573	4
R-HSA-8955332	Carboxyterminal post-translational modifications of tubulin	0.927058	1	0.970429	84276/79739/10376/347733	4
R-HSA-156580	Phase II - Conjugation of compounds	0.930552	1	0.970429	191/10327/1312/2729/2937/2950/27430/4548/9061/7358/7360	11
R-HSA-168142	Toll Like Receptor 10 (TLR10) Cascade	0.930649	1	0.970429	351/8454/3551/8517/5609/6885/5594/7867/4208/4615/5518/9252/23118	13
R-HSA-168176	Toll Like Receptor 5 (TLR5) Cascade	0.930649	1	0.970429	351/8454/3551/8517/5609/6885/5594/7867/4208/4615/5518/9252/23118	13
R-HSA-975871	MyD88 cascade initiated on plasma membrane	0.930649	1	0.970429	351/8454/3551/8517/5609/6885/5594/7867/4208/4615/5518/9252/23118	13
R-HSA-975138	TRAF6 mediated induction of NFkB and MAP kinases upon TLR7/8 or 9 activation	0.931059	1	0.970429	351/8454/3551/8517/5609/6885/5594/7867/4208/4615/5518/9252/23118/7098	14
R-HSA-1234158	Regulation of gene expression by Hypoxia-inducible Factor	0.933692	1	0.970429	405	1
R-HSA-1614558	Degradation of cysteine and homocysteine	0.933692	1	0.970429	7263	1
R-HSA-2197563	NOTCH2 intracellular domain regulates transcription	0.933692	1	0.970429	84441	1
R-HSA-2586552	Signaling by Leptin	0.933692	1	0.970429	5781	1
R-HSA-264642	Acetylcholine Neurotransmitter Release Cycle	0.933692	1	0.970429	10497	1
R-HSA-3134975	Regulation of innate immune responses to cytosolic DNA	0.933692	1	0.970429	81844	1
R-HSA-422085	Synthesis, secretion, and deacylation of Ghrelin	0.933692	1	0.970429	9789	1
R-HSA-450341	Activation of the AP-1 family of transcription factors	0.933692	1	0.970429	5594	1
R-HSA-5654228	Phospholipase C-mediated cascade; FGFR4	0.933692	1	0.970429	2264	1
R-HSA-8866907	Activation of the TFAP2 (AP-2) family of transcription factors	0.933692	1	0.970429	163732	1
R-HSA-9013700	NOTCH4 Activation and Transmission of Signal to the Nucleus	0.933692	1	0.970429	102	1
R-HSA-9013973	TICAM1-dependent activation of IRF3/IRF7	0.933692	1	0.970429	7098	1
R-HSA-72172	mRNA Splicing	0.934353	1	0.970429	22794/10421/29894/51692/10898/56259/10283/9416/9879/9343/9775/27238/2962/10949/3183/3188/4670/3312/4686/22916/5093/5356/10450/26121/5725/10291/23450/11066/6426/6428/6431/6434/10713/51729	34
R-HSA-381042	PERK regulates gene expression	0.936291	1	0.970429	23016/4802/5073	3
R-HSA-456926	Thrombin signalling through proteinase activated receptors (PARs)	0.936291	1	0.970429	2767/10681/5594	3
R-HSA-176407	Conversion from APC/C:Cdc20 to APC/C:Cdh1 in late anaphase	0.937539	1	0.970429	29945/8881	2
R-HSA-389357	CD28 dependent PI3K/Akt signaling	0.937539	1	0.970429	208/2534	2
R-HSA-392451	G beta:gamma signalling through PI3Kgamma	0.937539	1	0.970429	208/10681	2
R-HSA-5654706	FRS-mediated FGFR3 signaling	0.937539	1	0.970429	3845/5781	2
R-HSA-881907	Gastrin-CREB signalling pathway via PKC and MAPK	0.937539	1	0.970429	3845/5594	2
R-HSA-168181	Toll Like Receptor 7/8 (TLR7/8) Cascade	0.938392	1	0.970429	351/8454/3551/8517/5609/6885/5594/7867/4208/4615/5518/9252/23118/7098	14
R-HSA-975155	MyD88 dependent cascade initiated on endosome	0.938392	1	0.970429	351/8454/3551/8517/5609/6885/5594/7867/4208/4615/5518/9252/23118/7098	14
R-HSA-109606	Intrinsic Pathway for Apoptosis	0.938616	1	0.970429	208/596/840/7157/7529/10971	6
R-HSA-167287	HIV elongation arrest and recovery	0.938895	1	0.970429	2962/7469/51497/6749	4
R-HSA-167290	Pausing and recovery of HIV elongation	0.938895	1	0.970429	2962/7469/51497/6749	4
R-HSA-2173796	SMAD2/SMAD3:SMAD4 heterotrimer regulates transcription	0.938895	1	0.970429	4221/5933/4089/6667	4
R-HSA-5339562	Uptake and actions of bacterial toxins	0.938895	1	0.970429	805/928/5609/10015	4
R-HSA-5693571	Nonhomologous End-Joining (NHEJ)	0.940389	1	0.970429	672/10524/3981/79840/5591/55183/7341/55775/7520	9
R-HSA-388841	Costimulation by the CD28 family	0.942027	1	0.970429	208/1445/2534/5058/5518/5781/5879/7525	8
R-HSA-2672351	Stimuli-sensing channels	0.945849	1	0.970429	196527/57719/41/805/1182/1184/6717/53373/26133/80727/11059	11
R-HSA-3906995	Diseases associated with O-glycosylation of proteins	0.947512	1	0.970429	29071/1605/79695/200958/4854/221981	6
R-HSA-419037	NCAM1 interactions	0.947678	1	0.970429	782/50509/2674	3
R-HSA-168928	DDX58/IFIH1-mediated induction of interferon-alpha/beta	0.947955	1	0.970429	351/843/51191/3551/8517/57506/79671/55593/84282	9
R-HSA-450282	MAPK targets/ Nuclear events mediated by MAP kinases	0.948957	1	0.970429	5594/4208/5518/9252	4
R-HSA-193692	Regulated proteolysis of p75NTR	0.949461	1	0.970429	6868	1
R-HSA-2033519	Activated point mutants of FGFR2	0.949461	1	0.970429	2263	1
R-HSA-381033	ATF6 (ATF6-alpha) activates chaperones	0.949461	1	0.970429	4802	1
R-HSA-975110	TRAF6 mediated IRF7 activation in TLR7/8 or 9 signaling	0.949461	1	0.970429	4615	1
R-HSA-163359	Glucagon signaling in metabolic regulation	0.950044	1	0.970429	113/5573	2
R-HSA-5654693	FRS-mediated FGFR1 signaling	0.950044	1	0.970429	3845/5781	2
R-HSA-74158	RNA Polymerase III Transcription	0.951785	1	0.970429	2976/9330/84265/171568/5451	5
R-HSA-749476	RNA Polymerase III Abortive And Retractive Initiation	0.951785	1	0.970429	2976/9330/84265/171568/5451	5
R-HSA-1980143	Signaling by NOTCH1	0.953305	1	0.970429	102/6868/8454/3066/10013/3714/2648/84441/8650/79718	10
R-HSA-2122947	NOTCH1 Intracellular Domain Regulates Transcription	0.955232	1	0.970429	8454/3066/10013/2648/84441/79718	6
R-HSA-375276	Peptide ligand-binding receptors	0.956366	1	0.970429	301/351/552/623/624/718/1230/2861/56923/5660/84109/6019/6752/6870/7504	15
R-HSA-2980736	Peptide hormone metabolism	0.956474	1	0.970429	59272/10159/55770/23265/3800/25924/9789/6934	8
R-HSA-8866654	E3 ubiquitin ligases ubiquitinate target proteins	0.956474	1	0.970429	79577/6596/5111/5195/5591/56254/9810/10670	8
R-HSA-76071	RNA Polymerase III Transcription Initiation From Type 3 Promoter	0.957146	1	0.970429	84265/171568/5451	3
R-HSA-4791275	Signaling by WNT in cancer	0.957477	1	0.970429	1487/4040/5518/6934	4
R-HSA-1296065	Inwardly rectifying K+ channels	0.960137	1	0.970429	2550/3772	2
R-HSA-5655332	Signaling by FGFR3 in disease	0.960137	1	0.970429	2549/3845	2
R-HSA-8853338	Signaling by FGFR3 point mutants in cancer	0.960137	1	0.970429	2549/3845	2
R-HSA-937041	IKK complex recruitment mediated by RIP1	0.960137	1	0.970429	3551/8517	2
R-HSA-1362409	Mitochondrial iron-sulfur cluster biogenesis	0.961482	1	0.970429	2232	1
R-HSA-181429	Serotonin Neurotransmitter Release Cycle	0.961482	1	0.970429	10497	1
R-HSA-181430	Norepinephrine Neurotransmitter Release Cycle	0.961482	1	0.970429	10497	1
R-HSA-209560	NF-kB is activated and signals survival	0.961482	1	0.970429	3551	1
R-HSA-5576886	Phase 4 - resting membrane potential	0.961482	1	0.970429	89822	1
R-HSA-5635838	Activation of SMO	0.961482	1	0.970429	2622	1
R-HSA-5654221	Phospholipase C-mediated cascade; FGFR2	0.961482	1	0.970429	2263	1
R-HSA-975577	N-Glycan antennae elongation	0.961482	1	0.970429	4249	1
R-HSA-5689880	Ub-specific processing proteases	0.961525	1	0.970429	1080/3416/8517/2648/6885/27430/5683/5686/5689/5691/5692/5693/5707/5709/5710/9861/23198/79589/6502/4089/8724/10254/64426/7157/9097/29761/57646/9960/84196/8078/7416/7419	32
R-HSA-5693607	Processing of DNA double-strand break ends	0.961827	1	0.970429	672/9156/10524/5883/5983/5984/5985/6117/6118/7341/8914/11073/7486	13
R-HSA-383280	Nuclear Receptor transcription pathway	0.965805	1	0.970429	7376/7181/5465/5468/5915	5
R-HSA-2979096	NOTCH2 Activation and Transmission of Signal to the Nucleus	0.968256	1	0.970429	102/3714	2
R-HSA-400042	Adrenaline,noradrenaline inhibits insulin secretion	0.968256	1	0.970429	2770/10681	2
R-HSA-8956321	Nucleotide salvage	0.968256	1	0.970429	2766/7083	2
R-HSA-983170	Antigen Presentation: Folding, assembly and peptide loading of class I MHC	0.968256	1	0.970429	10484/22872	2
R-HSA-156584	Cytosolic sulfonation of small molecules	0.970645	1	0.970429	9061	1
R-HSA-3371568	Attenuation phase	0.970645	1	0.970429	3312	1
R-HSA-392851	Prostacyclin signalling through prostacyclin receptor	0.970645	1	0.970429	10681	1
R-HSA-6804116	TP53 Regulates Transcription of Genes Involved in G1 Cell Cycle Arrest	0.970645	1	0.970429	7157	1
R-HSA-74217	Purine salvage	0.970645	1	0.970429	2766	1
R-HSA-112310	Neurotransmitter release cycle	0.970709	1	0.970429	18/7915/3312/10497	4
R-HSA-8878171	Transcriptional regulation by RUNX1	0.970795	1	0.970429	86/26523/192670/57492/9070/894/902/1021/1457/1459/1514/1515/4005/4331/4602/55193/1911/55170/5683/5686/5689/5691/5692/5693/5707/5709/5710/9861/23198/5781/6015/861/6597/6598/6601/6602/6929	37
R-HSA-2408522	Selenoamino acid metabolism	0.972353	1	0.970429	191/9255/1615/60678/2058/2936/3376/3735/51520/9061/118672/6139/6143/11224/6132/6231/51540	17
R-HSA-166166	MyD88-independent TLR4 cascade	0.973317	1	0.970429	351/8454/3551/8517/5609/6885/5594/7867/4208/5518/5781/9252/23118/7098	14
R-HSA-937061	TRIF(TICAM1)-mediated TLR4 signaling	0.973317	1	0.970429	351/8454/3551/8517/5609/6885/5594/7867/4208/5518/5781/9252/23118/7098	14
R-HSA-1221632	Meiotic synapsis	0.974421	1	0.970429	65057/672/4001/25913/8243/23353/10388/7014/26277	9
R-HSA-1251985	Nuclear signaling by ERBB4	0.97477	1	0.970429	6868/23118	2
R-HSA-73980	RNA Polymerase III Transcription Termination	0.97477	1	0.970429	84265/171568	2
R-HSA-1181150	Signaling by NODAL	0.97763	1	0.970429	4089	1
R-HSA-375280	Amine ligand-binding receptors	0.97763	1	0.970429	3363	1
R-HSA-429958	mRNA decay by 3' to 5' exoribonuclease	0.97763	1	0.970429	23016	1
R-HSA-430039	mRNA decay by 5' to 3' exoribonuclease	0.97763	1	0.970429	196513	1
R-HSA-4839735	AXIN mutants destabilize the destruction complex, activating WNT signaling	0.97763	1	0.970429	5518	1
R-HSA-4839744	truncated APC mutants destabilize the destruction complex	0.97763	1	0.970429	5518	1
R-HSA-4839748	AMER1 mutants destabilize the destruction complex	0.97763	1	0.970429	5518	1
R-HSA-5467337	APC truncation mutants have impaired AXIN binding	0.97763	1	0.970429	5518	1
R-HSA-5467340	AXIN missense mutants destabilize the destruction complex	0.97763	1	0.970429	5518	1
R-HSA-5467348	Truncations of AMER1 destabilize the destruction complex	0.97763	1	0.970429	5518	1
R-HSA-936964	Activation of IRF3/IRF7 mediated by TBK1/IKK epsilon	0.97763	1	0.970429	5781	1
R-HSA-6807505	RNA polymerase II transcribes snRNA genes	0.981011	1	0.970429	2962/55174/92105/55656/4686/22916/5451/6667/6882	9
R-HSA-1266695	Interleukin-7 signaling	0.981165	1	0.970429	3716/6597/8651	3
R-HSA-1980145	Signaling by NOTCH2	0.981165	1	0.970429	102/3714/84441	3
R-HSA-2219528	PI3K/AKT Signaling in Cancer	0.981475	1	0.970429	208/2064/2065/2263/2264/2534/2549/5291/5781/5879/7249	11
R-HSA-8939236	RUNX1 regulates transcription of genes involved in differentiation of HSCs	0.982841	1	0.970429	902/4005/4331/4602/5683/5686/5689/5691/5692/5693/5707/5709/5710/9861/23198/861/6929	17
R-HSA-212676	Dopamine Neurotransmitter Release Cycle	0.982953	1	0.970429	10497	1
R-HSA-4641263	Regulation of FZD by ubiquitination	0.982953	1	0.970429	4040	1
R-HSA-4839743	phosphorylation site mutants of CTNNB1 are not targeted to the proteasome by the destruction complex	0.982953	1	0.970429	5518	1
R-HSA-5339716	Misspliced GSK3beta mutants stabilize beta-catenin	0.982953	1	0.970429	5518	1
R-HSA-5358747	S33 mutants of beta-catenin aren't phosphorylated	0.982953	1	0.970429	5518	1
R-HSA-5358749	S37 mutants of beta-catenin aren't phosphorylated	0.982953	1	0.970429	5518	1
R-HSA-5358751	S45 mutants of beta-catenin aren't phosphorylated	0.982953	1	0.970429	5518	1
R-HSA-5358752	T41 mutants of beta-catenin aren't phosphorylated	0.982953	1	0.970429	5518	1
R-HSA-5669034	TNFs bind their physiological receptors	0.982953	1	0.970429	7132	1
R-HSA-186797	Signaling by PDGF	0.983572	1	0.970429	50509/3845/80310/5291/5781/6778	6
R-HSA-190861	Gap junction assembly	0.984143	1	0.970429	10376/347733	2
R-HSA-168164	Toll Like Receptor 3 (TLR3) Cascade	0.984619	1	0.970429	351/8454/3551/8517/5609/6885/5594/7867/4208/5518/9252/23118/7098	13
R-HSA-5693565	Recruitment and ATM-mediated phosphorylation of repair and signaling proteins at DNA double strand breaks	0.985063	1	0.970429	8314/672/2138/2140/2070/10524/7341/7157	8
R-HSA-1500620	Meiosis	0.986023	1	0.970429	65057/672/675/4001/84057/25913/5888/6117/6118/8243/23353/10388/7014/26277	14
R-HSA-198933	Immunoregulatory interactions between a Lymphoid and a non-Lymphoid cell	0.986468	1	0.970429	718/999/1525/3688	4
R-HSA-3295583	TRP channels	0.98701	1	0.970429	26133	1
R-HSA-5693606	DNA Double Strand Break Response	0.987277	1	0.970429	8314/672/2138/2140/2070/10524/7341/7157	8
R-HSA-5173214	O-glycosylation of TSR domain-containing proteins	0.987458	1	0.970429	23275/221981	2
R-HSA-5674400	Constitutive Signaling by AKT1 E17K in Cancer	0.987458	1	0.970429	208/7249	2
R-HSA-1474165	Reproduction	0.988881	1	0.970429	65057/672/675/928/4001/84057/25913/5888/6117/6118/8243/23353/10388/7014/26277	15
R-HSA-196299	Beta-catenin phosphorylation cascade	0.990102	1	0.970429	5518	1
R-HSA-373080	Class B/2 (Secretin family receptors)	0.991909	1	0.970429	8321/2740/10681/51384/7474/7483	6
R-HSA-211000	Gene Silencing by RNA	0.991948	1	0.970429	8086/26523/192670/144233/54487/29102/10526/57122/55746/9631/79023/348995/79902/81929/6895/11022/7247	17
R-HSA-1296071	Potassium Channels	0.991985	1	0.970429	2550/3750/3751/3757/131096/3772/89822	7
R-HSA-6803204	TP53 Regulates Transcription of Genes Involved in Cytochrome C Release	0.992458	1	0.970429	7157	1
R-HSA-8852135	Protein ubiquitination	0.992551	1	0.970429	79577/6596/5111/5195/5591/56254/9810/10670/8078	9
R-HSA-3214847	HATs acetylate histones	0.993367	1	0.970429	60/86/55929/55250/26610/54859/57634/51147/9767/284058/2648/10524/23522/84148/10445/10499/8473/5931/8464	19
R-HSA-5689901	Metalloprotease DUBs	0.993843	1	0.970429	672/10617	2
R-HSA-210500	Glutamate Neurotransmitter Release Cycle	0.994254	1	0.970429	10497	1
R-HSA-3214842	HDMs demethylate histones	0.995842	1	0.970429	23028/23081/79831	3
R-HSA-171306	Packaging Of Telomere Ends	0.995979	1	0.970429	65057/25913/7014/26277	4
R-HSA-72695	Formation of the ternary complex, and subsequently, the 43S complex	0.995979	1	0.970429	8663/8664/10480/6231	4
R-HSA-376176	Signaling by ROBO receptors	0.996127	1	0.970429	22794/1605/9775/55740/2817/2935/4686/22916/9423/5058/5532/5683/5686/5689/5691/5692/5693/5707/5709/5710/9861/23198/5879/6139/6143/11224/6132/6231/7408	29
R-HSA-9010553	Regulation of expression of SLITs and ROBOs	0.996152	1	0.970429	22794/1605/9775/2935/4686/22916/5683/5686/5689/5691/5692/5693/5707/5709/5710/9861/23198/6139/6143/11224/6132/6231	22
R-HSA-5625740	RHO GTPases activate PKNs	0.996267	1	0.970429	23028/23081/10499/5058/5586/4660/94274/5879/7529/10971	10
R-HSA-2173782	Binding and Uptake of Ligands by Scavenger Receptors	0.996665	1	0.970429	8542	1
R-HSA-5601884	PIWI-interacting RNA (piRNA) biogenesis	0.996665	1	0.970429	11022	1
R-HSA-2559586	DNA Damage/Telomere Stress Induced Senescence	0.996676	1	0.970429	65057/57634/10524/4001/25913/7014/26277/7157	8
R-HSA-606279	Deposition of new CENPA-containing nucleosomes at the centromere	0.996785	1	0.970429	2491/79172/80152/4869/11339/5931	6
R-HSA-774815	Nucleosome assembly	0.996785	1	0.970429	2491/79172/80152/4869/11339/5931	6
R-HSA-380108	Chemokine receptors bind chemokines	0.997459	1	0.970429	1230	1
R-HSA-427413	NoRC negatively regulates rRNA expression	0.997792	1	0.970429	902/1786/1789/2068/2968/3066/4331/8819/29115/64426/9013	11
R-HSA-5083635	Defective B3GALTL causes Peters-plus syndrome (PpS)	0.998064	1	0.970429	221981	1
R-HSA-201681	TCF dependent signaling in response to WNT	0.998258	1	0.970429	208/9070/79577/1457/1459/1487/1856/1857/8321/10524/4040/4221/5518/5683/5686/5689/5691/5692/5693/5707/5709/5710/9861/23198/6597/6657/6662/6934/7474/7483	30
R-HSA-2559583	Cellular Senescence	0.998413	1	0.970429	65057/26523/192670/29945/8881/1021/1870/79813/10919/57634/2146/3397/10524/4001/5609/5594/7867/1911/25913/5931/6015/6667/7014/26277/23043/7157	26
R-HSA-157118	Signaling by NOTCH	0.998425	1	0.970429	102/6868/26523/192670/489/8454/9787/3066/10013/3714/2648/84441/4854/8650/23129/23509/5584/5683/5686/5689/5691/5692/5693/5707/5709/5710/9861/861/10402/79718/7157	31
R-HSA-5250941	Negative epigenetic regulation of rRNA expression	0.998647	1	0.970429	902/1786/1789/2068/2968/3066/4331/8819/29115/64426/9013	11
R-HSA-212165	Epigenetic regulation of gene expression	0.998656	1	0.970429	60/902/1786/1789/10919/2068/2146/2968/3066/2648/4331/57504/5931/8819/29115/64426/9013	17
R-HSA-72649	Translation initiation complex formation	0.998866	1	0.970429	8663/8664/10480/6231	4
R-HSA-72702	Ribosomal scanning and start codon recognition	0.998866	1	0.970429	8663/8664/10480/6231	4
R-HSA-1912422	Pre-NOTCH Expression and Processing	0.99903	1	0.970429	26523/192670/489/2648/84441/4854/23509/5584/861/10402/7157	11
R-HSA-72662	Activation of the mRNA upon binding of the cap-binding complex and eIFs, and subsequent binding to 43S	0.999086	1	0.970429	8663/8664/10480/6231	4
R-HSA-8866652	Synthesis of active ubiquitin: roles of E1 and E2 enzymes	0.999145	1	0.970429	8078	1
R-HSA-2559580	Oxidative Stress Induced Senescence	0.999336	1	0.970429	26523/192670/1021/1870/2146/5609/5594/7867/1911/5931/6015/23043/7157	13
R-HSA-5578749	Transcriptional regulation by small RNAs	0.999418	1	0.970429	8086/26523/10526/57122/55746/9631/79023/348995/79902/81929	10
R-HSA-73854	RNA Polymerase I Promoter Clearance	0.999418	1	0.970429	902/10919/2068/2968/3066/2648/4331/57504/5931/9013	10
R-HSA-373076	Class A/1 (Rhodopsin-like receptors)	0.999434	1	0.970429	301/351/552/623/624/718/1230/2861/3363/1902/57121/56923/5031/5660/84109/6019/6752/6870/7504	19
R-HSA-1912408	Pre-NOTCH Transcription and Translation	0.999452	1	0.970429	26523/192670/2648/84441/4854/5584/861/7157	8
R-HSA-1799339	SRP-dependent cotranslational protein targeting to membrane	0.999508	1	0.970429	6139/6143/11224/6132/6185/6231/55176/9789/6727/58477/6746	11
R-HSA-73864	RNA Polymerase I Transcription	0.999512	1	0.970429	902/10919/2068/2968/3066/2648/4331/57504/5931/9013	10
R-HSA-977225	Amyloid fiber formation	0.999546	1	0.970429	102/351/26088/23062/2934/3339/4240/7045	8
R-HSA-168255	Influenza Life Cycle	0.999633	1	0.970429	8086/2962/3836/3837/57122/55746/9631/79023/348995/79902/6139/6143/11224/6132/6231/81929	16
R-HSA-912446	Meiotic recombination	0.999694	1	0.970429	672/675/84057/5888/6117/6118	6
R-HSA-168254	Influenza Infection	0.999743	1	0.970429	8086/10898/2962/3836/3837/57122/55746/9631/79023/348995/79902/6139/6143/11224/6132/6231/81929	17
R-HSA-168273	Influenza Viral RNA Transcription and Replication	0.999758	1	0.970429	8086/2962/57122/55746/9631/79023/348995/79902/6139/6143/11224/6132/6231/81929	14
R-HSA-3214815	HDACs deacetylate histones	0.999808	1	0.970429	3066/23028/57504/5931/8819/64426/79718	7
R-HSA-975956	Nonsense Mediated Decay (NMD) independent of the Exon Junction Complex (EJC)	0.999824	1	0.970429	2935/4686/22916/6139/6143/11224/6132/6231	8
R-HSA-927802	Nonsense-Mediated Decay (NMD)	0.999828	1	0.970429	22794/9775/2935/4686/22916/5518/6139/6143/11224/6132/6231	11
R-HSA-975957	Nonsense Mediated Decay (NMD) enhanced by the Exon Junction Complex (EJC)	0.999828	1	0.970429	22794/9775/2935/4686/22916/5518/6139/6143/11224/6132/6231	11
R-HSA-72689	Formation of a pool of free 40S subunits	0.999902	1	0.970429	8663/8664/10480/6139/6143/11224/6132/6231	8
R-HSA-9006931	Signaling by Nuclear Receptors	0.999907	1	0.970429	26523/192670/8854/596/1374/2289/2962/10524/23028/5594/4602/10499/5160/5162/8050/5164/5451/5915/51109/861/8243/6667	22
R-HSA-2408557	Selenocysteine synthesis	0.999914	1	0.970429	60678/118672/6139/6143/11224/6132/6231	7
R-HSA-5625886	Activated PKN1 stimulates transcription of AR (androgen receptor) regulated genes KLK2 and KLK3	0.999917	1	0.970429	23028/23081/10499	3
R-HSA-212300	PRC2 methylates histones and DNA	0.99992	1	0.970429	1786/1789/2146/5931	4
R-HSA-2299718	Condensation of Prophase Chromosomes	0.99992	1	0.970429	983/23310/54892/10592	4
R-HSA-72764	Eukaryotic Translation Termination	0.99993	1	0.970429	327/2935/6139/6143/11224/6132/6231	7
R-HSA-500792	GPCR ligand binding	0.999946	1	0.970429	301/351/552/623/624/718/1230/8321/2550/2740/10681/2861/3363/1902/57121/56923/5031/5660/84109/6019/6752/6870/51384/7474/7483/7504	26
R-HSA-427389	ERCC6 (CSB) and EHMT2 (G9a) positively regulate rRNA expression	0.999949	1	0.970429	10919/3066/57504/5931	4
R-HSA-201722	Formation of the beta-catenin:TCF transactivating complex	0.999953	1	0.970429	9070/79577/10524/4221/6597/6934	6
R-HSA-6790901	rRNA modification in the nucleus and cytosol	0.999966	1	0.970429	27292/51096	2
R-HSA-73777	RNA Polymerase I Chain Elongation	0.999976	1	0.970429	902/2068/2968/4331/9013	5
R-HSA-156827	L13a-mediated translational silencing of Ceruloplasmin expression	0.999984	1	0.970429	8663/8664/10480/6139/6143/11224/6132/6231	8
R-HSA-5334118	DNA methylation	0.999984	1	0.970429	1786/1789	2
R-HSA-72613	Eukaryotic Translation Initiation	0.999984	1	0.970429	8893/8663/8664/10480/6139/6143/11224/6132/6231	9
R-HSA-72737	Cap-dependent Translation Initiation	0.999984	1	0.970429	8893/8663/8664/10480/6139/6143/11224/6132/6231	9
R-HSA-72706	GTP hydrolysis and joining of the 60S ribosomal subunit	0.999987	1	0.970429	8663/8664/10480/6139/6143/11224/6132/6231	8
R-HSA-5250913	Positive epigenetic regulation of rRNA expression	0.999989	1	0.970429	60/10919/3066/2648/57504/5931/9013	7
R-HSA-8939211	ESR-mediated signaling	0.999989	1	0.970429	26523/192670/596/2289/2962/10524/23028/5594/4602/10499/5451/861/8243/6667	14
R-HSA-192823	Viral mRNA Translation	0.99999	1	0.970429	6139/6143/11224/6132/6231	5
R-HSA-156902	Peptide chain elongation	0.999992	1	0.970429	6139/6143/11224/6132/6231	5
R-HSA-8936459	RUNX1 regulates genes involved in megakaryocyte differentiation and platelet function	0.999994	1	0.970429	26523/192670/9070/55170/861	5
R-HSA-156842	Eukaryotic Translation Elongation	0.999997	1	0.970429	6139/6143/11224/6132/6231	5
R-HSA-9018519	Estrogen-dependent gene expression	0.999997	1	0.970429	26523/192670/596/2962/10524/23028/4602/10499/5451/861/8243/6667	12
R-HSA-2559582	Senescence-Associated Secretory Phenotype (SASP)	0.999998	1	0.970429	29945/8881/1021/79813/10919/5594	6
R-HSA-5617472	Activation of anterior HOX genes in hindbrain development during early embryogenesis	0.999999	1	0.970429	9070/2146/3201/3213/79447/5915/5931	7
R-HSA-5619507	Activation of HOX genes during differentiation	0.999999	1	0.970429	9070/2146/3201/3213/79447/5915/5931	7
R-HSA-6791226	Major pathway of rRNA processing in the nucleolus and cytosol	1	1	0.970429	1453/23016/81887/28987/6139/6143/11224/6132/10556/10799/6231/51096/57418/22803	14
R-HSA-427359	SIRT1 negatively regulates rRNA expression	1	1	0.970429	9013	1
R-HSA-72312	rRNA processing	1	1	0.970429	1453/27292/23016/9692/81887/28987/6139/6143/11224/6132/10556/10799/6231/51096/57418/22803	16
R-HSA-8868773	rRNA processing in the nucleus and cytosol	1	1	0.970429	1453/27292/23016/81887/28987/6139/6143/11224/6132/10556/10799/6231/51096/57418/22803	15
R-HSA-5250924	B-WICH complex positively regulates rRNA expression	1	1	0.970429	60/2648/9013	3

## Sheet: RP_M2
ID	Description	pvalue	p.adjust	qvalue	geneID	Count
R-HSA-192823	Viral mRNA Translation	5.64665e-16	7.77147e-13	7.05095e-13	5611/140801/6135/6136/6137/23521/6138/6141/6144/6146/6154/51121/6157/6158/6159/6122/6156/6161/6164/25873/6169/6170/116832/6125/6128/6129/6130/6133/6175/6181/6204/6206/6207/6208/6209/6224/6228/6229/6230/6233/51065/6234/6235/6188/6189/6193/6194/6203/7311	49
R-HSA-156902	Peptide chain elongation	1.1931e-15	7.77147e-13	7.05095e-13	1915/140801/6135/6136/6137/23521/6138/6141/6144/6146/6154/51121/6157/6158/6159/6122/6156/6161/6164/25873/6169/6170/116832/6125/6128/6129/6130/6133/6175/6181/6204/6206/6207/6208/6209/6224/6228/6229/6230/6233/51065/6234/6235/6188/6189/6193/6194/6203/7311	49
R-HSA-2408557	Selenocysteine synthesis	1.65939e-15	7.77147e-13	7.05095e-13	140801/6135/6136/6137/23521/6138/6141/6144/6146/6154/51121/6157/6158/6159/6122/6156/6161/6164/25873/6169/6170/116832/6125/6128/6129/6130/6133/6175/6181/6204/6206/6207/6208/6209/6224/6228/6229/6230/6233/51065/6234/6235/6188/6189/6193/6194/6203/79048/51091/7311	50
R-HSA-156842	Eukaryotic Translation Elongation	3.34882e-15	1.17627e-12	1.06722e-12	1915/1933/140801/6135/6136/6137/23521/6138/6141/6144/6146/6154/51121/6157/6158/6159/6122/6156/6161/6164/25873/6169/6170/116832/6125/6128/6129/6130/6133/6175/6181/6204/6206/6207/6208/6209/6224/6228/6229/6230/6233/51065/6234/6235/6188/6189/6193/6194/6203/7311	50
R-HSA-72764	Eukaryotic Translation Termination	1.95959e-14	5.50644e-12	4.99592e-12	140801/6135/6136/6137/23521/6138/6141/6144/6146/6154/51121/6157/6158/6159/6122/6156/6161/6164/25873/6169/6170/116832/6125/6128/6129/6130/6133/6175/6181/6204/6206/6207/6208/6209/6224/6228/6229/6230/6233/51065/6234/6235/6188/6189/6193/6194/6203/51504/7311	49
R-HSA-975956	Nonsense Mediated Decay (NMD) independent of the Exon Junction Complex (EJC)	7.14919e-14	1.6741e-11	1.51889e-11	26986/140801/6135/6136/6137/23521/6138/6141/6144/6146/6154/51121/6157/6158/6159/6122/6156/6161/6164/25873/6169/6170/116832/6125/6128/6129/6130/6133/6175/6181/6204/6206/6207/6208/6209/6224/6228/6229/6230/6233/51065/6234/6235/6188/6189/6193/6194/6203/7311	49
R-HSA-156827	L13a-mediated translational silencing of Ceruloplasmin expression	1.37769e-13	2.76522e-11	2.50885e-11	8894/1968/27335/1975/26986/140801/6135/6136/6137/23521/6138/6141/6144/6146/6154/51121/6157/6158/6159/6122/6156/6161/6164/25873/6169/6170/116832/6125/6128/6129/6130/6133/6175/6181/6204/6206/6207/6208/6209/6224/6228/6229/6230/6233/51065/6234/6235/6188/6189/6193/6194/6203/7311	53
R-HSA-72689	Formation of a pool of free 40S subunits	4.43465e-13	7.78835e-11	7.06626e-11	27335/140801/6135/6136/6137/23521/6138/6141/6144/6146/6154/51121/6157/6158/6159/6122/6156/6161/6164/25873/6169/6170/116832/6125/6128/6129/6130/6133/6175/6181/6204/6206/6207/6208/6209/6224/6228/6229/6230/6233/51065/6234/6235/6188/6189/6193/6194/6203/7311	49
R-HSA-1799339	SRP-dependent cotranslational protein targeting to membrane	1.10488e-12	1.55235e-10	1.40843e-10	140801/6135/6136/6137/23521/6138/6141/6144/6146/6154/51121/6157/6158/6159/6122/6156/6161/6164/25873/6169/6170/116832/6125/6128/6129/6130/6133/6175/6181/6204/6206/6207/6208/6209/6224/6228/6229/6230/6233/51065/6234/6235/6188/6189/6193/6194/6203/23480/6726/6745/6747/7311	52
R-HSA-72706	GTP hydrolysis and joining of the 60S ribosomal subunit	1.10488e-12	1.55235e-10	1.40843e-10	8894/1968/27335/1975/140801/6135/6136/6137/23521/6138/6141/6144/6146/6154/51121/6157/6158/6159/6122/6156/6161/6164/25873/6169/6170/116832/6125/6128/6129/6130/6133/6175/6181/6204/6206/6207/6208/6209/6224/6228/6229/6230/6233/51065/6234/6235/6188/6189/6193/6194/6203/7311	52
R-HSA-72613	Eukaryotic Translation Initiation	5.41229e-12	6.33689e-10	5.74937e-10	8894/1968/27335/1975/26986/140801/6135/6136/6137/23521/6138/6141/6144/6146/6154/51121/6157/6158/6159/6122/6156/6161/6164/25873/6169/6170/116832/6125/6128/6129/6130/6133/6175/6181/6204/6206/6207/6208/6209/6224/6228/6229/6230/6233/51065/6234/6235/6188/6189/6193/6194/6203/7311	53
R-HSA-72737	Cap-dependent Translation Initiation	5.41229e-12	6.33689e-10	5.74937e-10	8894/1968/27335/1975/26986/140801/6135/6136/6137/23521/6138/6141/6144/6146/6154/51121/6157/6158/6159/6122/6156/6161/6164/25873/6169/6170/116832/6125/6128/6129/6130/6133/6175/6181/6204/6206/6207/6208/6209/6224/6228/6229/6230/6233/51065/6234/6235/6188/6189/6193/6194/6203/7311	53
R-HSA-168273	Influenza Viral RNA Transcription and Replication	9.22673e-12	9.97196e-10	9.04742e-10	5611/3843/55706/9972/53371/5432/5436/5437/5439/5440/140801/6135/6136/6137/23521/6138/6141/6144/6146/6154/51121/6157/6158/6159/6122/6156/6161/6164/25873/6169/6170/116832/6125/6128/6129/6130/6133/6175/6181/6204/6206/6207/6208/6209/6224/6228/6229/6230/6233/51065/6234/6235/6188/6189/6193/6194/6203/7311	58
R-HSA-2408522	Selenoamino acid metabolism	1.36937e-11	1.37426e-09	1.24685e-09	9521/5859/140801/6135/6136/6137/23521/6138/6141/6144/6146/6154/51121/6157/6158/6159/6122/6156/6161/6164/25873/6169/6170/116832/6125/6128/6129/6130/6133/6175/6181/6204/6206/6207/6208/6209/6224/6228/6229/6230/6233/51065/6234/6235/6188/6189/6193/6194/6203/79048/51091/7311	52
R-HSA-927802	Nonsense-Mediated Decay (NMD)	2.19751e-11	1.92969e-09	1.75078e-09	4116/26986/9939/140801/6135/6136/6137/23521/6138/6141/6144/6146/6154/51121/6157/6158/6159/6122/6156/6161/6164/25873/6169/6170/116832/6125/6128/6129/6130/6133/6175/6181/6204/6206/6207/6208/6209/6224/6228/6229/6230/6233/51065/6234/6235/6188/6189/6193/6194/6203/7311/65110	52
R-HSA-975957	Nonsense Mediated Decay (NMD) enhanced by the Exon Junction Complex (EJC)	2.19751e-11	1.92969e-09	1.75078e-09	4116/26986/9939/140801/6135/6136/6137/23521/6138/6141/6144/6146/6154/51121/6157/6158/6159/6122/6156/6161/6164/25873/6169/6170/116832/6125/6128/6129/6130/6133/6175/6181/6204/6206/6207/6208/6209/6224/6228/6229/6230/6233/51065/6234/6235/6188/6189/6193/6194/6203/7311/65110	52
R-HSA-168255	Influenza Life Cycle	1.0551e-10	8.72006e-09	7.91159e-09	5611/3843/55706/9972/53371/5432/5436/5437/5439/5440/140801/6135/6136/6137/23521/6138/6141/6144/6146/6154/51121/6157/6158/6159/6122/6156/6161/6164/25873/6169/6170/116832/6125/6128/6129/6130/6133/6175/6181/6204/6206/6207/6208/6209/6224/6228/6229/6230/6233/51065/6234/6235/6188/6189/6193/6194/6203/7311/7514	59
R-HSA-168254	Influenza Infection	1.93169e-09	1.50779e-07	1.368e-07	5611/3843/55706/9972/53371/5432/5436/5437/5439/5440/140801/6135/6136/6137/23521/6138/6141/6144/6146/6154/51121/6157/6158/6159/6122/6156/6161/6164/25873/6169/6170/116832/6125/6128/6129/6130/6133/6175/6181/6204/6206/6207/6208/6209/6224/6228/6229/6230/6233/51065/6234/6235/6188/6189/6193/6194/6203/7311/7514	59
R-HSA-9010553	Regulation of expression of SLITs and ROBOs	2.49001e-08	1.8413e-06	1.67058e-06	9355/4116/26986/5695/5705/5716/5714/9939/9978/140801/6135/6136/6137/23521/6138/6141/6144/6146/6154/51121/6157/6158/6159/6122/6156/6161/6164/25873/6169/6170/116832/6125/6128/6129/6130/6133/6175/6181/6204/6206/6207/6208/6209/6224/6228/6229/6230/6233/51065/6234/6235/6188/6189/6193/6194/6203/7311/65110/23053	59
R-HSA-376176	Signaling by ROBO receptors	5.26999e-07	3.70216e-05	3.35892e-05	9495/998/1630/51466/9355/4116/26986/56924/5566/5567/5695/5705/5716/5714/9939/9978/140801/6135/6136/6137/23521/6138/6141/6144/6146/6154/51121/6157/6158/6159/6122/6156/6161/6164/25873/6169/6170/116832/6125/6128/6129/6130/6133/6175/6181/6204/6206/6207/6208/6209/6224/6228/6229/6230/6233/51065/6234/6235/6188/6189/6193/6194/6203/7311/65110/23053	66
R-HSA-397014	Muscle contraction	1.89048e-06	0.000126482	0.000114755	58/72/482/491/776/781/784/801/808/1193/10699/2256/2257/2258/2281/5349/53828/3672/3708/3753/9992/23704/30819/3770/3759/56660/3776/10089/4606/4634/4635/4636/140465/58498/4638/1482/4842/4881/80228/5566/6324/6330/6331/6546/10174/29767/7139/7140/7168/7169/7220	51
R-HSA-6791226	Major pathway of rRNA processing in the nucleolus and cytosol	5.28992e-06	0.000337834	0.000306512	9790/10438/11056/22894/11103/8780/140801/6135/6136/6137/23521/6138/6141/6144/6146/6154/51121/6157/6158/6159/6122/6156/6161/6164/25873/6169/6170/116832/6125/6128/6129/6130/6133/6175/6181/79897/6204/6206/6207/6208/6209/6224/6228/6229/6230/6233/51065/6234/6235/6188/6189/6193/6194/6203/7311/9277	56
R-HSA-8868773	rRNA processing in the nucleus and cytosol	9.57783e-06	0.000585081	0.000530836	9790/10438/11056/22894/11103/55651/8780/140801/6135/6136/6137/23521/6138/6141/6144/6146/6154/51121/6157/6158/6159/6122/6156/6161/6164/25873/6169/6170/116832/6125/6128/6129/6130/6133/6175/6181/79897/6204/6206/6207/6208/6209/6224/6228/6229/6230/6233/51065/6234/6235/6188/6189/6193/6194/6203/51504/7311/9277	58
R-HSA-72312	rRNA processing	3.2214e-05	0.0018686	0.00169535	9790/10438/11056/22894/11103/55651/8780/140801/6135/6136/6137/23521/6138/6141/6144/6146/6154/51121/6157/6158/6159/6122/6156/6161/6164/25873/6169/6170/116832/6125/6128/6129/6130/6133/6175/6181/79897/6204/6206/6207/6208/6209/6224/6228/6229/6230/6233/51065/6234/6235/6188/6189/6193/6194/6203/51504/7311/9277	58
R-HSA-72649	Translation initiation complex formation	3.32491e-05	0.0018686	0.00169535	8894/1968/27335/1975/26986/6204/6206/6207/6208/6209/6224/6228/6229/6230/6233/51065/6234/6235/6188/6189/6193/6194/6203	23
R-HSA-72695	Formation of the ternary complex, and subsequently, the 43S complex	3.4669e-05	0.00187346	0.00169976	8894/1968/27335/6204/6206/6207/6208/6209/6224/6228/6229/6230/6233/51065/6234/6235/6188/6189/6193/6194/6203	21
R-HSA-72662	Activation of the mRNA upon binding of the cap-binding complex and eIFs, and subsequent binding to 43S	4.96413e-05	0.00258319	0.00234369	8894/1968/27335/1975/26986/6204/6206/6207/6208/6209/6224/6228/6229/6230/6233/51065/6234/6235/6188/6189/6193/6194/6203	23
R-HSA-5576891	Cardiac conduction	7.0778e-05	0.00355154	0.00322226	482/491/776/781/784/801/808/1193/10699/2256/2257/2258/2281/5349/53828/3708/3753/9992/23704/30819/3770/3759/56660/3776/10089/1482/4842/4881/80228/5566/6324/6330/6331/6546/7220	35
R-HSA-72702	Ribosomal scanning and start codon recognition	0.000113106	0.00547979	0.00497173	8894/1968/27335/1975/6204/6206/6207/6208/6209/6224/6228/6229/6230/6233/51065/6234/6235/6188/6189/6193/6194/6203	22
R-HSA-73728	RNA Polymerase I Promoter Opening	0.000231295	0.0108323	0.009828	3015/8335/8331/3018/8345/8346/85236/8340/8350/8351/8353/8968/8357/8354/8356/8366/8367/8361/8294/8363/128312/5595	22
R-HSA-6799198	Complex I biogenesis	0.000272127	0.0123335	0.01119	126328/55967/51079/4695/4696/4698/4700/4701/4704/91942/137682/4716/54539/4709/4710/4711/4717/4718/374291/55863	20
R-HSA-5655332	Signaling by FGFR3 in disease	0.000414985	0.0166227	0.0150816	8817/2249/2250/2253/2254/2261/10818/3265/4893/5290/5295	11
R-HSA-8853338	Signaling by FGFR3 point mutants in cancer	0.000414985	0.0166227	0.0150816	8817/2249/2250/2253/2254/2261/10818/3265/4893/5290/5295	11
R-HSA-5617472	Activation of anterior HOX genes in hindbrain development during early embryogenesis	0.000416508	0.0166227	0.0150816	10664/1959/3015/8841/8335/8331/3018/8345/8346/85236/8340/8350/8351/8353/8968/8357/8354/8356/8366/8367/8361/8294/8363/128312/3221/58508/9935/9063/5432/5436/5437/5439/5440/5928/6256/7528	36
R-HSA-5619507	Activation of HOX genes during differentiation	0.000416508	0.0166227	0.0150816	10664/1959/3015/8841/8335/8331/3018/8345/8346/85236/8340/8350/8351/8353/8968/8357/8354/8356/8366/8367/8361/8294/8363/128312/3221/58508/9935/9063/5432/5436/5437/5439/5440/5928/6256/7528	36
R-HSA-163200	Respiratory electron transport, ATP synthesis by chemiosmotic coupling, and heat production by uncoupling proteins.	0.000425921	0.0166227	0.0150816	116228/1329/1340/1345/1351/126328/55967/51079/4695/4696/4697/4698/4700/4701/4704/91942/137682/4716/54539/4709/4710/4711/4717/4718/374291/6391/6392/9016/55863/7351/7381	31
R-HSA-9006931	Signaling by Nuclear Receptors	0.000554991	0.020718	0.0187971	216/64577/4435/1381/1382/51523/1592/56603/10901/2100/2353/2354/2957/2958/3015/8335/8331/3018/8345/8346/85236/8340/8350/8351/8353/8968/8357/8354/8356/8366/8367/8361/8294/8363/128312/5595/5165/5432/5436/5437/5439/5440/10728/157506/5959/6256/6257/7031/7033/27327/23112/57690/7392/7528	54
R-HSA-3214815	HDACs deacetylate histones	0.000560344	0.020718	0.0187971	2874/8841/55869/8335/8331/3018/8345/8346/85236/8340/8350/8351/8353/8968/8357/8354/8356/8366/8367/8361/8294/8363/317772/92815/128312/10362/53615/5928/5978	29
R-HSA-2299718	Condensation of Prophase Chromosomes	0.000641339	0.0229853	0.0208543	3015/8335/8331/3018/8345/8346/85236/8340/8350/8351/8353/8968/8357/8354/8356/8366/8367/8361/8294/8363/128312/29781/6418/10051	24
R-HSA-2142753	Arachidonic acid metabolism	0.000654387	0.0229853	0.0208543	239/246/247/241/1544/1545/1580/2876/2879/3248/9261/5446/5730/9536/80142/10728/5740/22949	18
R-HSA-5334118	DNA methylation	0.000680525	0.0233204	0.0211583	3015/8335/8331/3018/8345/8346/85236/8340/8350/8351/8353/8968/8357/8354/8356/8366/8367/8361/8294/8363/128312	21
R-HSA-611105	Respiratory electron transport	0.000901924	0.0301715	0.0273742	116228/1329/1340/1345/1351/126328/55967/51079/4695/4696/4697/4698/4700/4701/4704/91942/137682/4716/54539/4709/4710/4711/4717/4718/374291/6391/6392/55863/7381	29
R-HSA-5654710	PI-3K cascade:FGFR3	0.0010058	0.0328638	0.0298169	8817/2249/2250/2253/2254/2261/10818/5290/5295	9
R-HSA-73777	RNA Polymerase I Chain Elongation	0.00119537	0.0381702	0.0346313	404672/3015/8335/8331/3018/8345/8346/85236/8340/8350/8351/8353/8968/8357/8354/8356/8366/8367/8361/8294/8363/128312/51082/5437/5440/221830/30834	27
R-HSA-5625886	Activated PKN1 stimulates transcription of AR (androgen receptor) regulated genes KLK2 and KLK3	0.00123448	0.0385433	0.0349698	3015/8335/8331/3018/8345/8346/85236/8340/8350/8351/8353/8968/8357/8354/8356/8366/8367/8361/8294/8363/128312	21
R-HSA-71182	Phenylalanine and tyrosine catabolism	0.00147875	0.0451662	0.0409787	2184/2954/3081/5053/5092/5860	6
R-HSA-5655253	Signaling by FGFR2 in disease	0.00157249	0.0470073	0.042649	8817/2249/2250/2252/2253/2254/10818/3265/4893/5290/5295/5432/5436/5437/5439/5440	16
R-HSA-212300	PRC2 methylates histones and DNA	0.00162987	0.0477078	0.0432846	3015/8335/8331/3018/8345/8346/85236/8340/8350/8351/8353/8968/8357/8354/8356/8366/8367/8361/8294/8363/128312/5252/5928	23
R-HSA-163560	Triglyceride catabolism	0.00187896	0.0527987	0.0479035	51099/857/2170/2172/2173/8228/5499/5566/5567	9
R-HSA-5654689	PI-3K cascade:FGFR1	0.00187896	0.0527987	0.0479035	2249/2250/2253/2254/2260/10818/9365/5290/5295	9
R-HSA-5654687	Downstream signaling of activated FGFR1	0.00205816	0.0554488	0.0503079	2249/2250/2253/2254/2260/23768/10818/3265/9365/4893/5290/5295	12
R-HSA-5576892	Phase 0 - rapid depolarisation	0.00209166	0.0554488	0.0503079	776/781/784/801/808/2256/2257/2258/6324/6330/6331	11
R-HSA-5654708	Downstream signaling of activated FGFR3	0.00209166	0.0554488	0.0503079	8817/2249/2250/2253/2254/2261/10818/3265/4893/5290/5295	11
R-HSA-427359	SIRT1 negatively regulates rRNA expression	0.00213539	0.0555597	0.0504086	3015/8335/8331/3018/8345/8346/85236/8340/8350/8351/8353/8968/8357/8354/8356/8366/8367/8361/8294/8363/128312	21
R-HSA-427389	ERCC6 (CSB) and EHMT2 (G9a) positively regulate rRNA expression	0.00266348	0.0680398	0.0617316	3015/8335/8331/3018/8345/8346/85236/8340/8350/8351/8353/8968/8357/8354/8356/8366/8367/8361/8294/8363/128312/53615/5928	23
R-HSA-2559580	Oxidative Stress Induced Senescence	0.00275299	0.0690706	0.0626668	648/1031/1032/2353/3015/8335/8331/3018/8345/8346/85236/8340/8350/8351/8353/8968/8357/8354/8356/8366/8367/8361/8294/8363/128312/5595/9261/5928/6045/6233/7027/27327/23112/57690/7311	35
R-HSA-5250924	B-WICH complex positively regulates rRNA expression	0.00289047	0.0712476	0.0646419	3015/8335/8331/3018/8345/8346/85236/8340/8350/8351/8353/8968/8357/8354/8356/8366/8367/8361/8294/8363/128312/51082/5437/5440/8467/221830/30834	27
R-HSA-430039	mRNA decay by 5' to 3' exoribonuclease	0.00298153	0.072225	0.0655287	167227/27257/27258/25804/23658/11157/51690/54464	8
R-HSA-5654695	PI-3K cascade:FGFR2	0.00326531	0.0764626	0.0693735	8817/2249/2250/2252/2253/2254/10818/5290/5295	9
R-HSA-5654706	FRS-mediated FGFR3 signaling	0.00326531	0.0764626	0.0693735	8817/2249/2250/2253/2254/2261/10818/3265/4893	9
R-HSA-211000	Gene Silencing by RNA	0.00333581	0.076833	0.0697095	3015/113802/8335/8331/3018/8345/8346/85236/8340/8350/8351/8353/8968/8357/8354/8356/8366/8367/8361/8294/8363/128312/84944/55706/9972/53371/5432/5436/5437/5439/5440/8575/91646/27327/23112/57690	36
R-HSA-1226099	Signaling by FGFR in disease	0.00353812	0.0790891	0.0717564	1523/11160/8817/2249/2250/2252/2253/2254/2260/26127/2261/10818/3265/4893/5290/5295/5432/5436/5437/5439/5440	21
R-HSA-72165	mRNA Splicing - Minor Pathway	0.00363716	0.0790891	0.0717564	10081/5432/5436/5437/5439/5440/55599/10262/79622/154007/6628/6633/6635/6636/6637/10907/4904/85437/8233	19
R-HSA-1839130	Signaling by activated point mutants of FGFR3	0.00365893	0.0790891	0.0717564	8817/2249/2250/2253/2254/2261	6
R-HSA-2033514	FGFR3 mutant receptor activation	0.00365893	0.0790891	0.0717564	8817/2249/2250/2253/2254/2261	6
R-HSA-5578749	Transcriptional regulation by small RNAs	0.00403173	0.0845459	0.0767073	3015/8335/8331/3018/8345/8346/85236/8340/8350/8351/8353/8968/8357/8354/8356/8366/8367/8361/8294/8363/128312/55706/9972/53371/5432/5436/5437/5439/5440/27327	30
R-HSA-73854	RNA Polymerase I Promoter Clearance	0.00403173	0.0845459	0.0767073	404672/3015/8335/8331/3018/8345/8346/85236/8340/8350/8351/8353/8968/8357/8354/8356/8366/8367/8361/8294/8363/128312/5595/53615/51082/5437/5440/5928/221830/30834	30
R-HSA-8939211	ESR-mediated signaling	0.00413753	0.0854887	0.0775627	4435/51523/2100/2353/2354/2957/2958/3015/8335/8331/3018/8345/8346/85236/8340/8350/8351/8353/8968/8357/8354/8356/8366/8367/8361/8294/8363/128312/5595/5432/5436/5437/5439/5440/10728/7031/7033/27327/23112/57690/7392/7528	42
R-HSA-8936459	RUNX1 regulates genes involved in megakaryocyte differentiation and platelet function	0.00431828	0.086674	0.0786381	84661/3015/8335/8331/3018/8345/8346/85236/8340/8350/8351/8353/8968/8357/8354/8356/8366/8367/8361/8294/8363/128312/58508/55904/27327/23112/57690	27
R-HSA-977225	Amyloid fiber formation	0.00431828	0.086674	0.0786381	3015/8335/8331/3018/8345/8346/85236/8340/8350/8351/8353/8968/8357/8354/8356/8366/8367/8361/8294/8363/128312/4057/55851/6233/6406/9627/7311	27
R-HSA-8978868	Fatty acid metabolism	0.00473033	0.0916253	0.0831304	34/134526/51/55289/2181/239/246/247/241/1376/1384/1544/1545/1580/1666/1962/54898/6785/2876/2879/3248/3293/9261/84693/51102/4594/58488/5446/51422/5730/9536/80142/10728/5740/22949/6256/6342/11000/7069	39
R-HSA-1482925	Acyl chain remodelling of PG	0.00474088	0.0916253	0.0831304	9926/81579/5320/50487/283748/255189/22925	7
R-HSA-2404192	Signaling by Type 1 Insulin-like Growth Factor 1 Receptor (IGF1R)	0.00476902	0.0916253	0.0831304	8483/8817/2249/2250/2252/2253/2254/2260/2261/10818/3265/9365/4893/5170/5290/5295/5296	17
R-HSA-73864	RNA Polymerase I Transcription	0.00482582	0.0916253	0.0831304	404672/3015/8335/8331/3018/8345/8346/85236/8340/8350/8351/8353/8968/8357/8354/8356/8366/8367/8361/8294/8363/128312/5595/53615/51082/5437/5440/5928/221830/30834	30
R-HSA-5654696	Downstream signaling of activated FGFR2	0.00491987	0.0921655	0.0836204	8817/2249/2250/2252/2253/2254/10818/3265/4893/5290/5295	11
R-HSA-5365859	RA biosynthesis pathway	0.00523951	0.0952417	0.0864114	216/64577/1381/1592/56603/10901/157506/5959	8
R-HSA-5654704	SHC-mediated cascade:FGFR3	0.00523951	0.0952417	0.0864114	8817/2249/2250/2253/2254/2261/3265/4893	8
R-HSA-5654693	FRS-mediated FGFR1 signaling	0.00534411	0.0952417	0.0864114	2249/2250/2253/2254/2260/10818/3265/9365/4893	9
R-HSA-112399	IRS-mediated signalling	0.00544906	0.0952417	0.0864114	8817/2249/2250/2252/2253/2254/2260/2261/10818/3265/9365/4893/5170/5290/5295/5296	16
R-HSA-1428517	The citric acid (TCA) cycle and respiratory electron transport	0.00547886	0.0952417	0.0864114	137872/116228/1329/1340/1345/1351/2954/3029/3418/51660/126328/55967/51079/4695/4696/4697/4698/4700/4701/4704/91942/137682/4716/54539/4709/4710/4711/4717/4718/374291/5165/55066/6256/6391/6392/9016/55863/7351/7381	39
R-HSA-9018519	Estrogen-dependent gene expression	0.0054908	0.0952417	0.0864114	4435/51523/2353/2354/2957/2958/3015/8335/8331/3018/8345/8346/85236/8340/8350/8351/8353/8968/8357/8354/8356/8366/8367/8361/8294/8363/128312/5432/5436/5437/5439/5440/10728/7031/7033/27327/23112/57690/7392/7528	40
R-HSA-427413	NoRC negatively regulates rRNA expression	0.00559678	0.0958961	0.0870052	11176/404672/3015/8335/8331/3018/8345/8346/85236/8340/8350/8351/8353/8968/8357/8354/8356/8366/8367/8361/8294/8363/128312/51082/5437/5440/8467/221830/30834	29
R-HSA-74751	Insulin receptor signalling cascade	0.00621642	0.10523	0.0954734	8817/2249/2250/2252/2253/2254/2260/2261/10818/3265/9365/5595/4893/5170/5290/5295/5296	17
R-HSA-3214847	HATs acetylate histones	0.00631605	0.105643	0.0958488	56970/9575/80314/8520/8335/8331/3018/8345/8346/85236/8340/8350/8351/8353/8968/8357/8354/8356/8366/8367/8361/8294/8363/317772/92815/128312/54556/84289/55257/10943/5077/10856/10474/6881/6883/10629/6880/23326	38
R-HSA-2428928	IRS-related events triggered by IGF1R	0.00714553	0.114	0.103431	8817/2249/2250/2252/2253/2254/2260/2261/10818/3265/9365/4893/5170/5290/5295/5296	16
R-HSA-5654736	Signaling by FGFR1	0.00714553	0.114	0.103431	8817/2249/2250/2253/2254/2260/23768/10818/3265/9365/5595/4893/5290/5295/6233/7311	16
R-HSA-190239	FGFR3 ligand binding and activation	0.00755211	0.114	0.103431	8817/2249/2250/2253/2254/2261	6
R-HSA-190242	FGFR1 ligand binding and activation	0.00755211	0.114	0.103431	2249/2250/2253/2254/2260/9365	6
R-HSA-190372	FGFR3c ligand binding and activation	0.00755211	0.114	0.103431	8817/2249/2250/2253/2254/2261	6
R-HSA-5654227	Phospholipase C-mediated cascade; FGFR3	0.00755211	0.114	0.103431	8817/2249/2250/2253/2254/2261	6
R-HSA-8853334	Signaling by FGFR3 fusions in cancer	0.00755211	0.114	0.103431	2261/10818/3265/4893/5290/5295	6
R-HSA-2142700	Synthesis of Lipoxins (LX)	0.00762705	0.114	0.103431	239/241/3248/22949	4
R-HSA-5250955	Toxicity of botulinum toxin type D (BoNT/D)	0.00762705	0.114	0.103431	9900/9899/22987/6843	4
R-HSA-5250981	Toxicity of botulinum toxin type F (BoNT/F)	0.00762705	0.114	0.103431	9900/9899/22987/6843	4
R-HSA-1482839	Acyl chain remodelling of PE	0.00831443	0.121685	0.110403	63874/57110/81579/5320/50487/283748/255189/8398/22925	9
R-HSA-5654700	FRS-mediated FGFR2 signaling	0.00831443	0.121685	0.110403	8817/2249/2250/2252/2253/2254/10818/3265/4893	9
R-HSA-5654688	SHC-mediated cascade:FGFR1	0.00860007	0.124568	0.113019	2249/2250/2253/2254/2260/3265/9365/4893	8
R-HSA-1266695	Interleukin-7 signaling	0.00904287	0.127098	0.115314	8350/8351/8353/8968/8357/8354/8356/3561/3574/3718/5295/5296	12
R-HSA-156580	Phase II - Conjugation of compounds	0.00912334	0.127098	0.115314	54988/57412/10380/1544/79017/2938/2939/2941/373156/2946/119391/2952/2954/54928/4257/4258/9/51000/6817/7172/8460/51504	22
R-HSA-2428924	IGF1R signaling cascade	0.00924112	0.127098	0.115314	8817/2249/2250/2252/2253/2254/2260/2261/10818/3265/9365/4893/5170/5290/5295/5296	16
R-HSA-5250913	Positive epigenetic regulation of rRNA expression	0.00930921	0.127098	0.115314	3015/8335/8331/3018/8345/8346/85236/8340/8350/8351/8353/8968/8357/8354/8356/8366/8367/8361/8294/8363/128312/53615/51082/5437/5440/5928/8467/221830/30834	29
R-HSA-5250941	Negative epigenetic regulation of rRNA expression	0.00930921	0.127098	0.115314	11176/404672/3015/8335/8331/3018/8345/8346/85236/8340/8350/8351/8353/8968/8357/8354/8356/8366/8367/8361/8294/8363/128312/51082/5437/5440/8467/221830/30834	29
R-HSA-3214842	HDMs demethylate histones	0.00940797	0.127098	0.115314	8350/8351/8353/8968/8357/8354/8356/8366/8367/8361/8294/8363/55693/5927	14
R-HSA-5654741	Signaling by FGFR3	0.00940797	0.127098	0.115314	8817/2249/2250/2253/2254/2261/10818/3265/5595/4893/5290/5295/6233/7311	14
R-HSA-2559582	Senescence-Associated Secretory Phenotype (SASP)	0.0109232	0.146163	0.132612	25906/1027/1031/1032/2353/3015/8335/8331/3018/8345/8346/85236/8340/8350/8351/8353/8968/8357/8354/8356/8366/8367/8361/8294/8363/128312/5595/6233/7311	29
R-HSA-1839122	Signaling by activated point mutants of FGFR1	0.0120388	0.15808	0.143424	2249/2250/2253/2254/2260	5
R-HSA-190373	FGFR1c ligand binding and activation	0.0120388	0.15808	0.143424	2249/2250/2253/2254/2260	5
R-HSA-109704	PI3K Cascade	0.0123162	0.159667	0.144864	8817/2249/2250/2252/2253/2254/2260/2261/10818/9365/5170/5290/5295/5296	14
R-HSA-390522	Striated Muscle Contraction	0.012387	0.159667	0.144864	58/4606/4634/4635/29767/7139/7140/7168/7169	9
R-HSA-1912422	Pre-NOTCH Expression and Processing	0.0127578	0.162952	0.147844	3015/8335/8331/3018/8345/8346/85236/8340/8350/8351/8353/8968/8357/8354/8356/8366/8367/8361/8294/8363/128312/56983/6400/6487/7027/10959/27327/23112/57690	29
R-HSA-5205685	Pink/Parkin Mediated Mitophagy	0.0133421	0.163698	0.148521	9140/84557/6233/9804/56993/401505/54543/7311	8
R-HSA-5654699	SHC-mediated cascade:FGFR2	0.0133421	0.163698	0.148521	8817/2249/2250/2252/2253/2254/3265/4893	8
R-HSA-2672351	Stimuli-sensing channels	0.0133538	0.163698	0.148521	121601/801/808/9635/1193/2281/6233/6337/6340/23678/150159/133308/284525/161003/7220/140803/54822/56302/1831/7311/65267/65266	22
R-HSA-74752	Signaling by Insulin receptor	0.0133538	0.163698	0.148521	9114/8992/90423/9550/534/8817/2249/2250/2252/2253/2254/2260/2261/10818/3265/9365/5595/4893/5170/5290/5295/5296	22
R-HSA-2033519	Activated point mutants of FGFR2	0.0137316	0.163698	0.148521	8817/2249/2250/2252/2253/2254	6
R-HSA-2162123	Synthesis of Prostaglandins (PG) and Thromboxanes (TX)	0.0137316	0.163698	0.148521	3248/5730/9536/80142/10728/5740	6
R-HSA-5654219	Phospholipase C-mediated cascade: FGFR1	0.0137316	0.163698	0.148521	2249/2250/2253/2254/2260/9365	6
R-HSA-375280	Amine ligand-binding receptors	0.0139241	0.163698	0.148521	152/153/1128/3269/3274/11255/3354	7
R-HSA-9018678	Biosynthesis of specialized proresolving mediators (SPMs)	0.0139241	0.163698	0.148521	239/246/241/1544/2879/3248/22949	7
R-HSA-1839126	FGFR2 mutant receptor activation	0.0139813	0.163698	0.148521	8817/2249/2250/2252/2253/2254/5432/5436/5437/5439/5440	11
R-HSA-1912408	Pre-NOTCH Transcription and Translation	0.0143124	0.166189	0.150781	3015/8335/8331/3018/8345/8346/85236/8340/8350/8351/8353/8968/8357/8354/8356/8366/8367/8361/8294/8363/128312/7027/27327/23112/57690	25
R-HSA-3214858	RMTs methylate histone arginines	0.0155489	0.179067	0.162465	8289/3015/8335/8331/8350/8351/8353/8968/8357/8354/8356/8366/8367/8361/8294/8363/317772/92815/6603/6604/6605	21
R-HSA-606279	Deposition of new CENPA-containing nucleosomes at the centromere	0.0175089	0.198387	0.179994	64946/55839/3015/8335/8331/3018/8345/8346/85236/8340/8366/8367/8361/8294/8363/128312/55355/5928/8467	19
R-HSA-774815	Nucleosome assembly	0.0175089	0.198387	0.179994	64946/55839/3015/8335/8331/3018/8345/8346/85236/8340/8366/8367/8361/8294/8363/128312/55355/5928/8467	19
R-HSA-6803157	Antimicrobial peptides	0.0177747	0.199788	0.181264	417/51297/92747/4057/5320/5646/84659/6278/6406	9
R-HSA-5655302	Signaling by FGFR1 in disease	0.018421	0.205198	0.186173	1523/11160/2249/2250/2253/2254/2260/26127/10818/3265/4893/5290/5295	13
R-HSA-156590	Glutathione conjugation	0.0188202	0.205198	0.186173	79017/2938/2939/2941/373156/2946/119391/2952/2954/4257/4258	11
R-HSA-381676	Glucagon-like Peptide-1 (GLP1) regulates insulin secretion	0.0188202	0.205198	0.186173	9495/2791/55970/2786/2787/3708/3790/5566/5567/5906/10411	11
R-HSA-190371	FGFR3b ligand binding and activation	0.0191323	0.205198	0.186173	8817/2253/2254/2261	4
R-HSA-2142770	Synthesis of 15-eicosatetraenoic acid derivatives	0.0191323	0.205198	0.186173	246/247/2876/2879	4
R-HSA-3065678	SUMO is transferred from E1 to E2 (UBE2I, UBC9)	0.0191323	0.205198	0.186173	6613/6612/10054/7329	4
R-HSA-3214841	PKMTs methylate histone lysines	0.0204294	0.217449	0.197289	84661/8350/8351/8353/8968/8357/8354/8356/8366/8367/8361/8294/8363/58508/55904/5928/29072/56950	18
R-HSA-4641263	Regulation of FZD by ubiquitination	0.021523	0.2217	0.201145	8323/55366/59352/54894/6233/7311/9101	7
R-HSA-5654720	PI-3K cascade:FGFR4	0.021523	0.2217	0.201145	8817/2249/2253/2254/10818/5290/5295	7
R-HSA-5654732	Negative regulation of FGFR3 signaling	0.0215931	0.2217	0.201145	8817/2249/2250/2253/2254/2261/10818/5595/6233/7311	10
R-HSA-373076	Class A/1 (Rhodopsin-like receptors)	0.0220956	0.2217	0.201145	57007/134/152/153/553/56477/1128/3579/1909/2151/8811/2797/2852/9283/2828/3269/3274/11255/3354/3827/8620/4886/4889/4922/4923/23596/4985/5367/5732/5737/122042/9294/6750/6751/6755/56670/6866/6869/6915/10911	40
R-HSA-1482922	Acyl chain remodelling of PI	0.0225137	0.2217	0.201145	81579/5320/283748/255189/22925	5
R-HSA-190375	FGFR2c ligand binding and activation	0.0225137	0.2217	0.201145	8817/2249/2250/2253/2254	5
R-HSA-209776	Amine-derived hormones	0.0225137	0.2217	0.201145	1644/1733/50506/5409/121278	5
R-HSA-451306	Ionotropic activity of kainate receptors	0.0225137	0.2217	0.201145	801/808/1742/2899/83988	5
R-HSA-451308	Activation of Ca-permeable Kainate Receptor	0.0225137	0.2217	0.201145	801/808/1742/2899/83988	5
R-HSA-9609507	Protein localization	0.0227215	0.2217	0.201145	51/84269/79145/90639/1384/10901/131118/1962/8443/373156/150274/4358/51025/5189/5193/6233/6342/26517/10245/29090/26520/9804/56993/401505/54543/7311/7322/7323/54469	29
R-HSA-5654221	Phospholipase C-mediated cascade; FGFR2	0.0227223	0.2217	0.201145	8817/2249/2250/2252/2253/2254	6
R-HSA-879415	Advanced glycosylation endproduct receptor signaling	0.0227223	0.2217	0.201145	177/829/830/3146/5595/6283	6
R-HSA-8873719	RAB geranylgeranylation	0.024665	0.237528	0.215506	8073/5872/51552/64284/5861/81876/57403/57111/25837/5862/11031/9363/83871/10966/5867/53916/5878/51762	18
R-HSA-5654716	Downstream signaling of activated FGFR4	0.0246827	0.237528	0.215506	8817/2249/2253/2254/10818/3265/4893/5290/5295	9
R-HSA-1296065	Inwardly rectifying K+ channels	0.0280503	0.266288	0.241599	6833/55970/2786/2787/3770/3759/3760/3763	8
R-HSA-912631	Regulation of signaling by CBL	0.0280503	0.266288	0.241599	29760/1398/4067/5290/5295/5296/6233/7311	8
R-HSA-5654726	Negative regulation of FGFR1 signaling	0.0287491	0.271091	0.245957	2249/2250/2253/2254/2260/10818/9365/5595/6233/7311	10
R-HSA-512988	Interleukin-3, Interleukin-5 and GM-CSF signaling	0.0295815	0.27708	0.251391	29760/1398/3561/3635/3718/4067/5290/5295/5296/5566/5777/6233/7311	13
R-HSA-5625740	RHO GTPases activate PKNs	0.0307739	0.284989	0.258566	3015/8335/8331/3018/8345/8346/85236/8340/8350/8351/8353/8968/8357/8354/8356/8366/8367/8361/8294/8363/128312/5170/389/7531	24
R-HSA-190236	Signaling by FGFR	0.0308315	0.284989	0.258566	8817/2249/2250/2252/2253/2254/2260/2261/23768/10818/3265/9365/5595/4893/5290/5295/5432/5436/5437/5439/5440/6233/7311	23
R-HSA-445355	Smooth Muscle Contraction	0.0320343	0.294171	0.266897	72/801/808/3672/4636/140465/58498/4638/10174/7168/7169	11
R-HSA-5696398	Nucleotide Excision Repair	0.0335611	0.306191	0.277803	9716/1069/8533/8450/2067/2072/1161/404672/3150/83444/125476/3980/54107/56655/5432/5436/5437/5439/5440/5886/5887/9978/6233/6613/6612/29844/7311/7329/7528	29
R-HSA-68875	Mitotic Prophase	0.0346323	0.308864	0.280228	255919/23399/2029/3015/8335/8331/3018/8345/8346/85236/8340/8350/8351/8353/8968/8357/8354/8356/8366/8367/8361/8294/8363/128312/5595/29781/55706/9972/53371/5861/81876/5862/6418/10051	34
R-HSA-5362517	Signaling by Retinoic Acid	0.0346517	0.308864	0.280228	216/64577/1381/1382/1592/56603/10901/5165/157506/5959/6256/6257	12
R-HSA-5696394	DNA Damage Recognition in GG-NER	0.0346517	0.308864	0.280228	1069/8533/8450/83444/125476/5886/5887/9978/6233/29844/7311/7528	12
R-HSA-190241	FGFR2 ligand binding and activation	0.0349533	0.308864	0.280228	8817/2249/2250/2252/2253/2254	6
R-HSA-392517	Rap1 signalling	0.0349533	0.308864	0.280228	5566/5567/5592/5906/5909/10411	6
R-HSA-418346	Platelet homeostasis	0.0356918	0.310333	0.281561	491/801/808/2268/2791/55970/2786/2787/3708/27345/4842/80228/22953/5525/5527/5528/5529/5592/5777/6546	20
R-HSA-6811558	PI5P, PP2A and IER3 Regulate PI3K/AKT Signaling	0.035758	0.310333	0.281561	2100/8817/2249/2250/2252/2253/2254/2260/2261/10818/3654/9365/3932/5595/5290/5295/5296/8395/5525/5527/5528/5529	22
R-HSA-912446	Meiotic recombination	0.0357822	0.310333	0.281561	3015/8335/8331/3018/8345/8346/85236/8340/8350/8351/8353/8968/8357/8354/8356/8366/8367/8361/8294/8363/128312	21
R-HSA-418594	G alpha (i) signalling events	0.0370751	0.311555	0.28267	57007/134/152/348/55937/801/808/79823/56477/1259/3579/8811/2771/2775/2791/55970/2786/2787/2719/2852/9283/2868/2914/11255/3354/3708/3827/9397/4886/4889/23596/4985/5142/5367/5499/5528/5566/5567/5582/157506/145226/5959/6001/8787/6121/9294/6750/6751/6755/64220/56670	51
R-HSA-193807	Synthesis of bile acids and bile salts via 27-hydroxycholesterol	0.0373904	0.311555	0.28267	1593/9420/5740/6256	4
R-HSA-2142688	Synthesis of 5-eicosatetraenoic acids	0.0373904	0.311555	0.28267	241/2876/2879/5446	4
R-HSA-2142712	Synthesis of 12-eicosatetraenoic acid derivatives	0.0373904	0.311555	0.28267	239/246/2876/2879	4
R-HSA-114604	GPVI-mediated activation cascade	0.0374361	0.311555	0.28267	998/27040/3932/4067/5170/10630/5290/5295/5296/5777	10
R-HSA-5654727	Negative regulation of FGFR2 signaling	0.0374361	0.311555	0.28267	8817/2249/2250/2252/2253/2254/10818/5595/6233/7311	10
R-HSA-168799	Neurotoxicity of clostridium toxins	0.0374753	0.311555	0.28267	9900/9899/22987/127833/6843	5
R-HSA-400042	Adrenaline,noradrenaline inhibits insulin secretion	0.0384924	0.318129	0.288634	152/776/784/2771/2791/55970/2786/2787	8
R-HSA-211859	Biological oxidations	0.040169	0.330043	0.299444	54988/216/8639/57412/10380/23491/1544/1545/1592/56603/1593/1562/1572/51302/1580/9420/79017/2938/2939/2941/373156/2946/119391/2952/2954/54928/4257/4258/9/10728/5740/6256/51000/6817/7172/8460/51504	37
R-HSA-199418	Negative regulation of the PI3K/AKT network	0.0409784	0.332801	0.301946	10000/2100/8817/2249/2250/2252/2253/2254/2260/2261/10818/3654/9365/3932/5595/5290/5295/5296/8395/5525/5527/5528/5529	23
R-HSA-201722	Formation of the beta-catenin:TCF transactivating complex	0.0409784	0.332801	0.301946	8313/3015/8335/8331/3018/8345/8346/85236/8340/8350/8351/8353/8968/8357/8354/8356/8366/8367/8361/8294/8363/128312/51176	23
R-HSA-5654743	Signaling by FGFR4	0.0431199	0.339119	0.307678	8817/2249/2253/2254/10818/3265/5595/4893/5290/5295/6233/7311	12
R-HSA-451326	Activation of kainate receptors upon glutamate binding	0.0437838	0.339119	0.307678	801/808/1742/2791/55970/2786/2787/2899/83988	9
R-HSA-1482788	Acyl chain remodelling of PC	0.0443367	0.339119	0.307678	81579/5320/50487/283748/255189/8398/22925	7
R-HSA-389357	CD28 dependent PI3K/Akt signaling	0.0443367	0.339119	0.307678	10000/3932/64223/5170/5290/5295/5296	7
R-HSA-389513	CTLA4 inhibitory signaling	0.0443367	0.339119	0.307678	10000/3932/4067/5525/5527/5528/5529	7
R-HSA-5654712	FRS-mediated FGFR4 signaling	0.0443367	0.339119	0.307678	8817/2249/2253/2254/10818/3265/4893	7
R-HSA-167161	HIV Transcription Initiation	0.0449769	0.339119	0.307678	2957/2958/404672/5432/5436/5437/5439/5440/6872/6881/6883/6880/51616	13
R-HSA-167162	RNA Polymerase II HIV Promoter Escape	0.0449769	0.339119	0.307678	2957/2958/404672/5432/5436/5437/5439/5440/6872/6881/6883/6880/51616	13
R-HSA-5696395	Formation of Incision Complex in GG-NER	0.0449769	0.339119	0.307678	1069/8450/2067/2072/404672/5886/5887/9978/6233/6613/6612/7311/7329	13
R-HSA-73776	RNA Polymerase II Promoter Escape	0.0449769	0.339119	0.307678	2957/2958/404672/5432/5436/5437/5439/5440/6872/6881/6883/6880/51616	13
R-HSA-73779	RNA Polymerase II Transcription Pre-Initiation And Promoter Opening	0.0449769	0.339119	0.307678	2957/2958/404672/5432/5436/5437/5439/5440/6872/6881/6883/6880/51616	13
R-HSA-75953	RNA Polymerase II Transcription Initiation	0.0449769	0.339119	0.307678	2957/2958/404672/5432/5436/5437/5439/5440/6872/6881/6883/6880/51616	13
R-HSA-76042	RNA Polymerase II Transcription Initiation And Promoter Clearance	0.0449769	0.339119	0.307678	2957/2958/404672/5432/5436/5437/5439/5440/6872/6881/6883/6880/51616	13
R-HSA-201681	TCF dependent signaling in response to WNT	0.0451354	0.339119	0.307678	8313/857/25776/1452/1455/8452/8323/3015/8335/8331/3018/8345/8346/85236/8340/8350/8351/8353/8968/8357/8354/8356/8366/8367/8361/8294/8363/128312/51176/55366/59352/8395/5525/5527/5528/5529/5695/5705/5716/5714/9978/54894/6233/50964/7311/9736/9101/11197/331/7514	50
R-HSA-171306	Packaging Of Telomere Ends	0.0463383	0.344472	0.312535	3015/8335/8331/3018/8345/8346/85236/8340/8366/8367/8361/8294/8363/128312	14
R-HSA-5578775	Ion homeostasis	0.0463383	0.344472	0.312535	482/491/801/808/1193/2281/5349/53828/3708/4842/80228/5566/6546/7220	14
R-HSA-9033241	Peroxisomal protein import	0.0472957	0.346023	0.313941	51/1384/10901/1962/8443/373156/4358/5189/5193/6233/6342/7311/7322/7323/54469	15
R-HSA-2219528	PI3K/AKT Signaling in Cancer	0.0474016	0.346023	0.313941	84335/10000/1027/2100/8817/2249/2250/2252/2253/2254/2260/2261/4303/10818/9365/3932/64223/3164/5170/5290/5295/5296	22
R-HSA-500792	GPCR ligand binding	0.0476367	0.346023	0.313941	57007/134/152/153/553/799/56477/1128/3579/1909/2151/8323/8811/2791/55970/2786/2787/2797/2852/9283/2828/2914/3269/3274/11255/3354/3827/8620/4886/4889/4922/4923/23596/4985/5367/8643/5732/5737/122042/9294/6750/6751/6755/56670/6866/6869/6915/90226/10911/7481/7482	51
R-HSA-1839124	FGFR1 mutant receptor activation	0.0477782	0.346023	0.313941	1523/11160/2249/2250/2253/2254/2260/26127/5290/5295	10
R-HSA-983695	Antigen activates B Cell Receptor (BCR) leading to generation of second messengers	0.0477782	0.346023	0.313941	640/29760/801/808/3708/4067/80228/5295/5777/7220	10
R-HSA-432142	Platelet sensitization by LDL	0.0507252	0.363617	0.329905	2268/5525/5527/5528/5529/5777	6
R-HSA-5576893	Phase 2 - plateau phase	0.0507252	0.363617	0.329905	776/781/784/3753/9992/23704	6
R-HSA-5601884	PIWI-interacting RNA (piRNA) biogenesis	0.0512418	0.365456	0.331573	113802/84944/5432/5436/5437/5439/5440/91646	8
R-HSA-8979227	Triglyceride metabolism	0.0562661	0.397324	0.360487	51099/857/2170/2172/2173/8228/5499/5566/5567	9
R-HSA-5693565	Recruitment and ATM-mediated phosphorylation of repair and signaling proteins at DNA double strand breaks	0.0562758	0.397324	0.360487	322/29086/3018/8345/8346/85236/8340/8366/8367/8361/8294/8363/128312/165918/6233/8467/7311/7329	18
R-HSA-5655291	Signaling by FGFR4 in disease	0.0572617	0.398281	0.361355	10818/3265/4893/5290/5295	5
R-HSA-9005891	Loss of function of MECP2 in Rett syndrome	0.0572617	0.398281	0.361355	801/808/2874/8841/5566	5
R-HSA-9005895	Pervasive developmental disorders	0.0572617	0.398281	0.361355	801/808/2874/8841/5566	5
R-HSA-2514856	The phototransduction cascade	0.0599889	0.406127	0.368473	801/808/79823/1259/2868/9397/8787	7
R-HSA-2514859	Inactivation, recovery and regulation of the phototransduction cascade	0.0599889	0.406127	0.368473	801/808/79823/1259/2868/9397/8787	7
R-HSA-912526	Interleukin receptor SHC signaling	0.0599889	0.406127	0.368473	3561/3635/3718/5290/5295/5296/5777	7
R-HSA-6788656	Histidine, lysine, phenylalanine, tyrosine, proline and tryptophan catabolism	0.0624104	0.406127	0.368473	125061/501/2184/2954/3034/3081/123688/5053/5092/5860/120103	11
R-HSA-3215018	Processing and activation of SUMO	0.062742	0.406127	0.368473	6613/6612/10054/7329	4
R-HSA-450520	HuR (ELAVL1) binds and stabilizes mRNA	0.062742	0.406127	0.368473	8125/1994/6418/7514	4
R-HSA-5689877	Josephin domain DUBs	0.062742	0.406127	0.368473	5886/5887/6233/7311	4
R-HSA-8963898	Plasma lipoprotein assembly	0.062742	0.406127	0.368473	341/348/5566/5567	4
R-HSA-1237044	Erythrocytes take up carbon dioxide and release oxygen	0.0633037	0.406127	0.368473	759/51700/51167	3
R-HSA-1480926	O2/CO2 exchange in erythrocytes	0.0633037	0.406127	0.368473	759/51700/51167	3
R-HSA-1483115	Hydrolysis of LPC	0.0633037	0.406127	0.368473	23659/283748/255189	3
R-HSA-159740	Gamma-carboxylation of protein precursors	0.0633037	0.406127	0.368473	2155/2621/5624	3
R-HSA-159782	Removal of aminoterminal propeptides from gamma-carboxylated proteins	0.0633037	0.406127	0.368473	2155/2621/5624	3
R-HSA-3065676	SUMO is conjugated to E1 (UBA2:SAE1)	0.0633037	0.406127	0.368473	6613/6612/10054	3
R-HSA-9010642	ROBO receptors bind AKAP5	0.0633037	0.406127	0.368473	9495/5566/5567	3
R-HSA-9018896	Biosynthesis of E-series 18(S)-resolvins	0.0633037	0.406127	0.368473	246/2879/3248	3
R-HSA-9022535	Loss of phosphorylation of MECP2 at T308	0.0633037	0.406127	0.368473	801/808/5566	3
R-HSA-5654738	Signaling by FGFR2	0.0642881	0.410567	0.372502	8817/2249/2250/2252/2253/2254/10818/3265/5595/4893/5290/5295/5432/5436/5437/5439/5440/6233/7311	19
R-HSA-5693606	DNA Double Strand Break Response	0.0649867	0.413151	0.374846	322/29086/3018/8345/8346/85236/8340/8366/8367/8361/8294/8363/128312/165918/6233/8467/7311/7329	18
R-HSA-8866654	E3 ubiquitin ligases ubiquitinate target proteins	0.0658833	0.416964	0.378305	8915/3018/8345/8346/85236/8340/5193/6233/23168/92305/7311/7319/7322/7323/118424/7332	16
R-HSA-1482801	Acyl chain remodelling of PS	0.0701934	0.438319	0.39768	114882/81579/5320/283748/255189/22925	6
R-HSA-210993	Tie2 Signaling	0.0701934	0.438319	0.39768	284/3265/4893/5290/5295/5296	6
R-HSA-5654719	SHC-mediated cascade:FGFR4	0.0701934	0.438319	0.39768	8817/2249/2253/2254/3265/4893	6
R-HSA-157118	Signaling by NOTCH	0.0721595	0.448602	0.40701	408/54567/2173/2208/3015/8841/55869/9734/23462/23493/8335/8331/3018/8345/8346/85236/8340/8350/8351/8353/8968/8357/8354/8356/8366/8367/8361/8294/8363/128312/57534/9148/56983/55851/5695/5705/5716/5714/9978/6233/6400/6500/6487/7027/10959/27327/23112/57690/7311/4904	50
R-HSA-112314	Neurotransmitter receptors and postsynaptic signal transmission	0.0749457	0.463871	0.420864	9495/801/808/1139/55584/1145/1740/1742/2742/2771/2791/55970/2786/2787/2899/3265/3759/3760/3763/83988/5170/5566/5567/5582	24
R-HSA-422356	Regulation of insulin secretion	0.0763689	0.470606	0.426975	6833/152/9495/776/784/2771/2791/55970/2786/2787/3708/3790/5566/5567/5906/10411	16
R-HSA-4086398	Ca2+ pathway	0.0769707	0.472188	0.42841	801/808/8323/2775/2791/55970/2786/2787/3708/51176/5592/27327/23112/57690/7481	15
R-HSA-6781823	Formation of TC-NER Pre-Incision Complex	0.0772977	0.472188	0.42841	9716/8533/8450/1161/404672/3150/5432/5436/5437/5439/5440/9978/6233/7311	14
R-HSA-1362409	Mitochondrial iron-sulfur cluster biogenesis	0.0819328	0.489853	0.444437	150274/81689/23479/57128/9054	5
R-HSA-2453902	The canonical retinoid cycle in rods (twilight vision)	0.0819328	0.489853	0.444437	157506/145226/5959/6121/64220	5
R-HSA-2730905	Role of LAT2/NTAL/LAB on calcium mobilization	0.0819328	0.489853	0.444437	4067/5170/5290/5295/5296	5
R-HSA-5576886	Phase 4 - resting membrane potential	0.0819328	0.489853	0.444437	3770/3759/56660/3776/10089	5
R-HSA-9018677	Biosynthesis of DHA-derived SPMs	0.0819328	0.489853	0.444437	239/246/1544/2879/3248	5
R-HSA-2424491	DAP12 signaling	0.0840825	0.500576	0.454165	3265/3822/27040/3932/4893/5290/5295/5296	8
R-HSA-6782135	Dual incision in TC-NER	0.0865397	0.513031	0.465466	9716/8450/2067/2072/1161/404672/3150/54107/56655/5432/5436/5437/5439/5440/9978/6233/7311	17
R-HSA-204005	COPII-mediated vesicle transport	0.087893	0.518864	0.470758	23243/10175/2348/5537/22870/5861/81876/23256/6396/10802/10972/10959/58485/6399/51693/10652	16
R-HSA-2187338	Visual phototransduction	0.089074	0.521454	0.473108	348/55937/801/808/79823/1259/2719/2868/9397/157506/145226/5959/8787/6121/64220	15
R-HSA-2219530	Constitutive Signaling by Aberrant PI3K in Cancer	0.089074	0.521454	0.473108	2100/8817/2249/2250/2252/2253/2254/2260/2261/10818/9365/3932/5290/5295/5296	15
R-HSA-8950505	Gene and protein expression by JAK-STAT signaling after Interleukin-12 stimulation	0.0906126	0.525657	0.476921	375/759/829/998/1072/2939/9987/5306/6175/6627/6950	11
R-HSA-1660499	Synthesis of PIPs at the plasma membrane	0.0906729	0.525657	0.476921	375/3635/8898/9107/5286/5290/5295/5296/8395/5783/51552/5867/8867	13
R-HSA-211897	Cytochrome P450 - arranged by substrate type	0.0909144	0.525657	0.476921	1544/1545/1592/56603/1593/1562/1572/51302/1580/9420/5740/6256	12
R-HSA-375276	Peptide ligand-binding receptors	0.0930361	0.531084	0.481845	57007/553/56477/3579/1909/2151/8811/2852/9283/3827/8620/4886/4889/4922/4923/4985/5367/122042/6750/6751/6755/6866/6869/10911	24
R-HSA-1296041	Activation of G protein gated Potassium channels	0.0933649	0.531084	0.481845	55970/2786/2787/3759/3760/3763	6
R-HSA-1296059	G protein gated Potassium channels	0.0933649	0.531084	0.481845	55970/2786/2787/3759/3760/3763	6
R-HSA-997272	Inhibition of voltage gated Ca2+ channels via Gbeta/gamma subunits	0.0933649	0.531084	0.481845	55970/2786/2787/3759/3760/3763	6
R-HSA-1474151	Tetrahydrobiopterin (BH4) synthesis, recycling, salvage and regulation	0.0949246	0.531351	0.482087	801/808/1719/2644	4
R-HSA-190322	FGFR4 ligand binding and activation	0.0949246	0.531351	0.482087	8817/2249/2253/2254	4
R-HSA-3000480	Scavenging by Class A Receptors	0.0949246	0.531351	0.482087	348/2495/2512/286133	4
R-HSA-5658623	FGFRL1 modulation of FGFR1 signaling	0.0949246	0.531351	0.482087	8817/2249/2250/2253	4
R-HSA-5693571	Nonhomologous End-Joining (NHEJ)	0.10047	0.557391	0.505713	29086/3018/8345/8346/85236/8340/8366/8367/8361/8294/8363/128312/27343/27434/165918/51567	16
R-HSA-163685	Integration of energy metabolism	0.100767	0.557391	0.505713	6833/51094/79602/152/10554/9495/776/784/2771/2791/55970/2786/2787/3708/3790/5528/5566/5567/51422/5906/10411	21
R-HSA-5696399	Global Genome Nucleotide Excision Repair (GG-NER)	0.100767	0.557391	0.505713	1069/8533/8450/2067/2072/404672/83444/125476/3980/54107/56655/5886/5887/9978/6233/6613/6612/29844/7311/7329/7528	21
R-HSA-5205647	Mitophagy	0.104232	0.567679	0.515047	9140/84557/6233/9804/56993/401505/54543/7311	8
R-HSA-389356	CD28 co-stimulation	0.106364	0.567679	0.515047	10000/998/3932/4067/64223/5170/5290/5295/5296	9
R-HSA-1433617	Regulation of signaling by NODAL	0.107475	0.567679	0.515047	91/130399/4838	3
R-HSA-159854	Gamma-carboxylation, transport, and amino-terminal cleavage of proteins	0.107475	0.567679	0.515047	2155/2621/5624	3
R-HSA-164944	Nef and signal transduction	0.107475	0.567679	0.515047	1794/9844/3932	3
R-HSA-2453864	Retinoid cycle disease events	0.107475	0.567679	0.515047	145226/5959/64220	3
R-HSA-2474795	Diseases associated with visual transduction	0.107475	0.567679	0.515047	145226/5959/64220	3
R-HSA-391908	Prostanoid ligand receptors	0.107475	0.567679	0.515047	5732/5737/6915	3
R-HSA-70635	Urea cycle	0.107475	0.567679	0.515047	384/435/445	3
R-HSA-8948747	Regulation of PTEN localization	0.107475	0.567679	0.515047	6233/7311/331	3
R-HSA-8964058	HDL remodeling	0.107475	0.567679	0.515047	9619/213/348	3
R-HSA-9018679	Biosynthesis of EPA-derived SPMs	0.107475	0.567679	0.515047	246/2879/3248	3
R-HSA-156584	Cytosolic sulfonation of small molecules	0.111295	0.572782	0.519677	10380/54928/51000/6817/8460	5
R-HSA-193368	Synthesis of bile acids and bile salts via 7alpha-hydroxycholesterol	0.111295	0.572782	0.519677	1593/9420/5740/6256/6342	5
R-HSA-2142691	Synthesis of Leukotrienes (LT) and Eoxins (EX)	0.111295	0.572782	0.519677	246/241/1580/9261/22949	5
R-HSA-2691230	Signaling by NOTCH1 HD Domain Mutants in Cancer	0.111295	0.572782	0.519677	54567/57534/9148/6233/7311	5
R-HSA-2691232	Constitutive Signaling by NOTCH1 HD Domain Mutants	0.111295	0.572782	0.519677	54567/57534/9148/6233/7311	5
R-HSA-416700	Other semaphorin interactions	0.111295	0.572782	0.519677	3672/64218/9037/57556/80031	5
R-HSA-442982	Ras activation upon Ca2+ influx through NMDA receptor	0.111295	0.572782	0.519677	801/808/1740/1742/3265	5
R-HSA-212165	Epigenetic regulation of gene expression	0.115743	0.593499	0.538474	11176/404672/3015/8335/8331/3018/8345/8346/85236/8340/8350/8351/8353/8968/8357/8354/8356/8366/8367/8361/8294/8363/128312/53615/5252/51082/5437/5440/5928/8467/221830/30834	32
R-HSA-8852135	Protein ubiquitination	0.118696	0.602682	0.546805	8915/3018/8345/8346/85236/8340/5193/6233/23168/92305/7311/7319/7322/7323/10477/118424/7332/92912/54926	19
R-HSA-917937	Iron uptake and transport	0.11919	0.602682	0.546805	9429/9114/8992/90423/9550/534/79901/2495/2512/3162/4738/6233/6500/7311	14
R-HSA-1236382	Constitutive Signaling by Ligand-Responsive EGFR Cancer Variants	0.120107	0.602682	0.546805	3265/4893/5290/5295/6233/7311	6
R-HSA-1643713	Signaling by EGFR in Cancer	0.120107	0.602682	0.546805	3265/4893/5290/5295/6233/7311	6
R-HSA-392451	G beta:gamma signalling through PI3Kgamma	0.120107	0.602682	0.546805	10000/2791/55970/2786/2787/5170	6
R-HSA-5637815	Signaling by Ligand-Responsive EGFR Variants in Cancer	0.120107	0.602682	0.546805	3265/4893/5290/5295/6233/7311	6
R-HSA-420029	Tight junction interactions	0.126804	0.627489	0.569312	5010/23562/24146/10686/51208/149461/9080/50855	8
R-HSA-5654733	Negative regulation of FGFR4 signaling	0.126804	0.627489	0.569312	8817/2249/2253/2254/10818/5595/6233/7311	8
R-HSA-451927	Interleukin-2 family signaling	0.127284	0.627489	0.569312	3600/3561/3635/3718/3932/5290/5295/5296/5777	9
R-HSA-5339562	Uptake and actions of bacterial toxins	0.127284	0.627489	0.569312	84168/801/808/79849/9900/9899/22987/127833/6843	9
R-HSA-6783310	Fanconi Anemia Pathway	0.127284	0.627489	0.569312	9937/2067/2072/2187/57697/353497/6233/7311/57599	9
R-HSA-6782210	Gap-filling DNA repair synthesis and ligation in TC-NER	0.128791	0.632696	0.574036	9716/8450/1161/404672/3150/3980/54107/56655/5432/5436/5437/5439/5440/9978/6233/7311	16
R-HSA-6781827	Transcription-Coupled Nucleotide Excision Repair (TC-NER)	0.132163	0.63884	0.57961	9716/8533/8450/2067/2072/1161/404672/3150/3980/54107/56655/5432/5436/5437/5439/5440/9978/6233/7311	19
R-HSA-111367	SLBP independent Processing of Histone Pre-mRNAs	0.133224	0.63884	0.57961	6628/6635/6636/6637	4
R-HSA-163615	PKA activation	0.133224	0.63884	0.57961	801/808/5566/5567	4
R-HSA-2022377	Metabolism of Angiotensinogen to Angiotensins	0.133224	0.63884	0.57961	1636/290/84909/1359	4
R-HSA-210990	PECAM1 interactions	0.133224	0.63884	0.57961	3635/3932/4067/5777	4
R-HSA-5654228	Phospholipase C-mediated cascade; FGFR4	0.133224	0.63884	0.57961	8817/2249/2253/2254	4
R-HSA-77588	SLBP Dependent Processing of Replication-Dependent Histone Pre-mRNAs	0.133224	0.63884	0.57961	6628/6635/6636/6637	4
R-HSA-5693607	Processing of DNA double-strand break ends	0.137482	0.657014	0.596099	29086/83990/3018/8345/8346/85236/8340/8366/8367/8361/8294/8363/128312/5531/5884/144715/165918/6233/6613/7311/7329	21
R-HSA-9020591	Interleukin-12 signaling	0.142191	0.673217	0.6108	375/759/829/998/1072/2939/9987/3595/5306/6175/6627/6950	12
R-HSA-4839735	AXIN mutants destabilize the destruction complex, activating WNT signaling	0.144945	0.673217	0.6108	1452/5525/5527/5528/5529	5
R-HSA-4839744	truncated APC mutants destabilize the destruction complex	0.144945	0.673217	0.6108	1452/5525/5527/5528/5529	5
R-HSA-4839748	AMER1 mutants destabilize the destruction complex	0.144945	0.673217	0.6108	1452/5525/5527/5528/5529	5
R-HSA-5467337	APC truncation mutants have impaired AXIN binding	0.144945	0.673217	0.6108	1452/5525/5527/5528/5529	5
R-HSA-5467340	AXIN missense mutants destabilize the destruction complex	0.144945	0.673217	0.6108	1452/5525/5527/5528/5529	5
R-HSA-5467348	Truncations of AMER1 destabilize the destruction complex	0.144945	0.673217	0.6108	1452/5525/5527/5528/5529	5
R-HSA-8876725	Protein methylation	0.144945	0.673217	0.6108	801/808/79823/1915/79091	5
R-HSA-3928662	EPHB-mediated forward signaling	0.145235	0.673217	0.6108	10097/10093/10092/998/1072/1949/3265/6453/8997/3985/4067	11
R-HSA-8939236	RUNX1 regulates transcription of genes involved in differentiation of HSCs	0.147548	0.673217	0.6108	3015/8335/8331/3018/8345/8346/85236/8340/8350/8351/8353/8968/8357/8354/8356/8366/8367/8361/8294/8363/128312/5695/5705/5716/5714/6233/7311	27
R-HSA-163359	Glucagon signaling in metabolic regulation	0.150167	0.673217	0.6108	2791/55970/2786/2787/5566/5567	6
R-HSA-202040	G-protein activation	0.150167	0.673217	0.6108	2771/2775/2791/55970/2786/2787	6
R-HSA-211976	Endogenous sterols	0.150167	0.673217	0.6108	1545/1593/51302/9420/5740/6256	6
R-HSA-1483166	Synthesis of PA	0.151679	0.673217	0.6108	10554/55326/248/8443/81579/5320/283748/22925	8
R-HSA-2172127	DAP12 interactions	0.151679	0.673217	0.6108	3265/3822/27040/3932/4893/5290/5295/5296	8
R-HSA-4090294	SUMOylation of intracellular receptors	0.151679	0.673217	0.6108	2908/9063/6256/6613/6612/7067/7068/7329	8
R-HSA-8866652	Synthesis of active ubiquitin: roles of E1 and E2 enzymes	0.151679	0.673217	0.6108	6233/7311/7319/7322/10477/7332/92912/54926	8
R-HSA-166208	mTORC1-mediated signalling	0.151926	0.673217	0.6108	84335/1975/55004/28956/10542/64223/6194	7
R-HSA-9013507	NOTCH3 Activation and Transmission of Signal to the Nucleus	0.151926	0.673217	0.6108	54567/57534/9148/55851/6233/7311/4904	7
R-HSA-977444	GABA B receptor activation	0.151926	0.673217	0.6108	2771/55970/2786/2787/3759/3760/3763	7
R-HSA-991365	Activation of GABAB receptors	0.151926	0.673217	0.6108	2771/55970/2786/2787/3759/3760/3763	7
R-HSA-112315	Transmission across Chemical Synapses	0.152202	0.673217	0.6108	9495/590/781/784/801/808/1139/55584/1145/1740/1742/2572/2742/2771/2791/55970/2786/2787/2899/3265/3759/3760/3763/220074/83988/5170/8541/5566/5567/5582/6507/140679/6539	33
R-HSA-1268020	Mitochondrial protein import	0.153216	0.673217	0.6108	84269/79145/90639/131118/150274/51025/26517/10245/29090/26520/9804/56993/401505/54543	14
R-HSA-388841	Costimulation by the CD28 family	0.153216	0.673217	0.6108	10000/998/3932/4067/64223/5170/5290/5295/5296/5525/5527/5528/5529/5777	14
R-HSA-6807505	RNA polymerase II transcribes snRNA genes	0.156147	0.673217	0.6108	2957/2958/57508/79035/5432/5436/5437/5439/5440/5452/55197/23248/10302/6827/6829/129685/6880	17
R-HSA-983712	Ion channel transport	0.157296	0.673217	0.6108	121601/479/482/491/9114/8992/90423/9550/534/801/808/9635/1193/2281/5349/53828/6233/6337/6340/23678/150159/133308/284525/161003/7220/140803/54822/56302/1831/7311/65267/65266	32
R-HSA-163680	AMPK inhibits chREBP transcriptional activation activity	0.160039	0.673217	0.6108	51094/79602/51422	3
R-HSA-181431	Acetylcholine binding and downstream events	0.160039	0.673217	0.6108	1139/55584/1145	3
R-HSA-193775	Synthesis of bile acids and bile salts via 24-hydroxycholesterol	0.160039	0.673217	0.6108	1593/51302/5740	3
R-HSA-209952	Peptide hormone biosynthesis	0.160039	0.673217	0.6108	3623/3625/5122	3
R-HSA-389887	Beta-oxidation of pristanoyl-CoA	0.160039	0.673217	0.6108	55289/1384/6342	3
R-HSA-418890	Role of second messengers in netrin-1 signaling	0.160039	0.673217	0.6108	1630/5306/7220	3
R-HSA-425561	Sodium/Calcium exchangers	0.160039	0.673217	0.6108	801/808/6546	3
R-HSA-426496	Post-transcriptional silencing by small RNAs	0.160039	0.673217	0.6108	27327/23112/57690	3
R-HSA-427601	Multifunctional anion exchangers	0.160039	0.673217	0.6108	5172/65010/115111	3
R-HSA-5576890	Phase 3 - rapid repolarisation	0.160039	0.673217	0.6108	3753/9992/23704	3
R-HSA-5649702	APEX1-Independent Resolution of AP Sites via the Single Nucleotide Replacement Pathway	0.160039	0.673217	0.6108	3980/252969/4968	3
R-HSA-622327	Postsynaptic nicotinic acetylcholine receptors	0.160039	0.673217	0.6108	1139/55584/1145	3
R-HSA-629602	Activation of Nicotinic Acetylcholine Receptors	0.160039	0.673217	0.6108	1139/55584/1145	3
R-HSA-71288	Creatine metabolism	0.160039	0.673217	0.6108	2593/6539/6534	3
R-HSA-5675221	Negative regulation of MAPK pathway	0.166575	0.689025	0.625143	80824/3265/8844/5595/4893/5525/5527/5528/5529/6233/7311	11
R-HSA-5693538	Homology Directed Repair	0.166992	0.689025	0.625143	29086/83990/2067/2072/3018/8345/8346/85236/8340/8366/8367/8361/8294/8363/128312/3980/54107/56655/10721/5531/5884/144715/165918/6233/6613/7311/7329/7516	28
R-HSA-2559586	DNA Damage/Telomere Stress Induced Senescence	0.167159	0.689025	0.625143	1027/3015/3024/3007/3008/8335/8331/3018/8345/8346/85236/8340/8366/8367/8361/8294/8363/128312	18
R-HSA-72172	mRNA Splicing	0.168707	0.689025	0.625143	9716/8896/9785/1994/27258/25804/23658/11157/51690/4116/10914/5094/10081/5432/5436/5437/5439/5440/10465/53938/285755/5546/84991/10181/9939/55599/10262/10569/79622/154007/6626/6627/6628/6633/6635/6636/6637/10907/199746/4904/85437/8233	42
R-HSA-1474165	Reproduction	0.171121	0.689025	0.625143	3015/8335/8331/3018/8345/8346/85236/8340/8350/8351/8353/8968/8357/8354/8356/8366/8367/8361/8294/8363/128312/10734/7329/7783/7784	25
R-HSA-6794361	Neurexins and neuroligins	0.175012	0.689025	0.625143	57596/1740/1742/9456/9455/9454/22871/127833/9066	9
R-HSA-111931	PKA-mediated phosphorylation of CREB	0.176631	0.689025	0.625143	801/808/5566/5567	4
R-HSA-1358803	Downregulation of ERBB2:ERBB3 signaling	0.176631	0.689025	0.625143	10000/6233/7311/9101	4
R-HSA-2025928	Calcineurin activates NFAT	0.176631	0.689025	0.625143	801/808/2280/4775	4
R-HSA-2206281	Mucopolysaccharidoses	0.176631	0.689025	0.625143	411/2799/3373/3423	4
R-HSA-3371511	HSF1 activation	0.176631	0.689025	0.625143	1915/3281/10728/7531	4
R-HSA-975110	TRAF6 mediated IRF7 activation in TLR7/8 or 9 signaling	0.176631	0.689025	0.625143	3654/6233/7311/7335	4
R-HSA-418555	G alpha (s) signalling events	0.177595	0.689025	0.625143	153/408/799/2771/2791/55970/2786/2787/2838/2850/3274/5142/5150/27115/8622/5732/7905/92840/122042	19
R-HSA-429914	Deadenylation-dependent mRNA decay	0.177599	0.689025	0.625143	167227/22894/1975/27257/27258/25804/23658/11157/51690/115024/26986/9924/54464	13
R-HSA-6794362	Protein-protein interactions at synapses	0.177599	0.689025	0.625143	57596/1740/1742/10211/9456/9455/9454/11141/22871/8541/139065/127833/9066	13
R-HSA-194068	Bile acid and bile salt metabolism	0.178689	0.689025	0.625143	213/1593/51302/9420/2172/5740/6256/6342	8
R-HSA-438064	Post NMDA receptor activation events	0.178689	0.689025	0.625143	801/808/1740/1742/3265/5170/5566/5567	8
R-HSA-442755	Activation of NMDA receptors and postsynaptic events	0.178689	0.689025	0.625143	801/808/1740/1742/3265/5170/5566/5567	8
R-HSA-5689901	Metalloprotease DUBs	0.178689	0.689025	0.625143	29086/8335/8331/317772/92815/114803/6233/7311	8
R-HSA-9022692	Regulation of MECP2 expression and activity	0.178689	0.689025	0.625143	801/808/2874/8841/5566/27327/23112/57690	8
R-HSA-4551638	SUMOylation of chromatin organization proteins	0.178944	0.689025	0.625143	648/8366/8367/8361/8294/8363/55706/9972/53371/9063/6045/6304/23314/6613/6612/7329	16
R-HSA-167242	Abortive elongation of HIV-1 transcript in the absence of Tat	0.181608	0.689025	0.625143	5432/5436/5437/5439/5440/6827/6829	7
R-HSA-180024	DARPP-32 events	0.181608	0.689025	0.625143	801/808/5142/5499/5528/5566/5567	7
R-HSA-456926	Thrombin signalling through proteinase activated receptors (PARs)	0.181608	0.689025	0.625143	408/2151/2791/55970/2786/2787/5595	7
R-HSA-1362300	Transcription of E2F targets under negative control by p107 (RBL1) and p130 (RBL2) in complex with HDAC1	0.18232	0.689025	0.625143	91750/132660/4605/5928/7027	5
R-HSA-156711	Polo-like kinase mediated events	0.18232	0.689025	0.625143	2305/91750/132660/4605/5928	5
R-HSA-392170	ADP signalling through P2Y purinoceptor 12	0.18232	0.689025	0.625143	2771/2791/55970/2786/2787	5
R-HSA-4839743	phosphorylation site mutants of CTNNB1 are not targeted to the proteasome by the destruction complex	0.18232	0.689025	0.625143	1452/5525/5527/5528/5529	5
R-HSA-5339716	Misspliced GSK3beta mutants stabilize beta-catenin	0.18232	0.689025	0.625143	1452/5525/5527/5528/5529	5
R-HSA-5358747	S33 mutants of beta-catenin aren't phosphorylated	0.18232	0.689025	0.625143	1452/5525/5527/5528/5529	5
R-HSA-5358749	S37 mutants of beta-catenin aren't phosphorylated	0.18232	0.689025	0.625143	1452/5525/5527/5528/5529	5
R-HSA-5358751	S45 mutants of beta-catenin aren't phosphorylated	0.18232	0.689025	0.625143	1452/5525/5527/5528/5529	5
R-HSA-5358752	T41 mutants of beta-catenin aren't phosphorylated	0.18232	0.689025	0.625143	1452/5525/5527/5528/5529	5
R-HSA-75876	Synthesis of very long-chain fatty acyl-CoAs	0.18232	0.689025	0.625143	2181/54898/6785/3293/11000	5
R-HSA-8978934	Metabolism of cofactors	0.18232	0.689025	0.625143	801/808/1719/2644/57107	5
R-HSA-3232118	SUMOylation of transcription factors	0.183188	0.689025	0.625143	3090/9063/6613/6612/7021/7329	6
R-HSA-937041	IKK complex recruitment mediated by RIP1	0.183188	0.689025	0.625143	23643/6233/7311/7322/7323/7335	6
R-HSA-375165	NCAM signaling for neurite out-growth	0.183398	0.689025	0.625143	776/784/1280/1289/1290/2260/3265/5595/4893/5786/6710/7903	12
R-HSA-8986944	Transcriptional Regulation by MECP2	0.183398	0.689025	0.625143	801/808/2572/2593/2874/8841/3654/5566/6750/27327/23112/57690	12
R-HSA-73886	Chromosome Maintenance	0.183413	0.689025	0.625143	64946/55839/3015/8335/8331/3018/8345/8346/85236/8340/8366/8367/8361/8294/8363/128312/55355/55651/54107/56655/5928/10856/8467	23
R-HSA-1221632	Meiotic synapsis	0.197572	0.740238	0.671608	3015/8335/8331/3018/8345/8346/85236/8340/8366/8367/8361/8294/8363/128312/10734/7329	16
R-HSA-1500620	Meiosis	0.198611	0.742152	0.673344	3015/8335/8331/3018/8345/8346/85236/8340/8350/8351/8353/8968/8357/8354/8356/8366/8367/8361/8294/8363/128312/10734/7329	23
R-HSA-76002	Platelet activation, signaling and aggregation	0.199279	0.74267	0.673814	152/213/139322/408/801/808/998/1072/1398/2151/51571/83706/2621/2771/2791/55970/2786/2787/3700/3708/3827/27040/3932/4067/5595/5170/10630/5290/5295/5296/5582/5777/5906/10411/51097/5552/6814/8407/6915/7043/7066/7078/7114/7423	44
R-HSA-2559585	Oncogene Induced Senescence	0.201538	0.749103	0.679651	1031/1032/5595/6233/7027/27327/23112/57690/7311	9
R-HSA-8951664	Neddylation	0.203922	0.755688	0.685625	122416/51676/51130/51666/140458/332/90135/83987/54939/54951/29099/8533/8452/8450/8065/9820/23113/80344/1161/222235/144699/55336/26267/25793/26268/54461/154881/11275/10324/51088/122769/4738/5695/5705/5716/5714/9978/6233/6500/92369/7311/7322/7323/26118/55884	45
R-HSA-1296071	Potassium Channels	0.204923	0.755688	0.685625	6833/55970/2786/2787/3746/3756/3770/3759/3760/3763/3776/10089/27345/3785/3790	15
R-HSA-167172	Transcription of the HIV genome	0.204923	0.755688	0.685625	2957/2958/404672/5432/5436/5437/5439/5440/6827/6829/6872/6881/6883/6880/51616	15
R-HSA-5693567	HDR through Homologous Recombination (HRR) or Single Strand Annealing (SSA)	0.207282	0.762386	0.691702	29086/83990/2067/2072/3018/8345/8346/85236/8340/8366/8367/8361/8294/8363/128312/54107/56655/5531/5884/144715/165918/6233/6613/7311/7329/7516	26
R-HSA-163125	Post-translational modification: synthesis of GPI-anchored proteins	0.212671	0.767543	0.696381	248/1048/1368/54344/80740/116372/123904/50863/5281/5283/51227/94005/80235/349667	14
R-HSA-416476	G alpha (q) signalling events	0.213417	0.767543	0.696381	115557/553/1128/1909/2151/2791/55970/2786/2787/2797/2828/3265/3269/3708/8997/3827/5595/4314/8620/4893/4922/4923/5290/5295/5296/5367/5737/6866/6869/6915/10911	31
R-HSA-167160	RNA Pol II CTD phosphorylation and interaction with CE during HIV infection	0.213469	0.767543	0.696381	404672/5432/5436/5437/5439/5440/6829	7
R-HSA-418360	Platelet calcium homeostasis	0.213469	0.767543	0.696381	491/801/808/3708/80228/22953/6546	7
R-HSA-5674400	Constitutive Signaling by AKT1 E17K in Cancer	0.213469	0.767543	0.696381	84335/10000/1027/4303/64223/3164/5170	7
R-HSA-77075	RNA Pol II CTD phosphorylation and interaction with CE	0.213469	0.767543	0.696381	404672/5432/5436/5437/5439/5440/6829	7
R-HSA-159418	Recycling of bile acids and salts	0.218417	0.767543	0.696381	213/2172/6256	3
R-HSA-196108	Pregnenolone biosynthesis	0.218417	0.767543	0.696381	10948/83930/147323	3
R-HSA-198203	PI3K/AKT activation	0.218417	0.767543	0.696381	5290/5295/5296	3
R-HSA-198693	AKT phosphorylates targets in the nucleus	0.218417	0.767543	0.696381	10000/4303/3164	3
R-HSA-425986	Sodium/Proton exchangers	0.218417	0.767543	0.696381	6549/6550/6553	3
R-HSA-8874211	CREB3 factors activate genes	0.218417	0.767543	0.696381	10488/90993/153222	3
R-HSA-8943723	Regulation of PTEN mRNA translation	0.218417	0.767543	0.696381	27327/23112/57690	3
R-HSA-8948700	Competing endogenous RNAs (ceRNAs) regulate PTEN translation	0.218417	0.767543	0.696381	27327/23112/57690	3
R-HSA-9027276	Erythropoietin activates Phosphoinositide-3-kinase (PI3K)	0.218417	0.767543	0.696381	4067/5290/5295	3
R-HSA-2979096	NOTCH2 Activation and Transmission of Signal to the Nucleus	0.218743	0.767543	0.696381	54567/57534/9148/55851/6233/7311	6
R-HSA-397795	G-protein beta:gamma signalling	0.218743	0.767543	0.696381	10000/2791/55970/2786/2787/5170	6
R-HSA-445095	Interaction between L1 and Ankyrins	0.218743	0.767543	0.696381	287/3785/6324/6330/6331/6710	6
R-HSA-157579	Telomere Maintenance	0.219864	0.767543	0.696381	3015/8335/8331/3018/8345/8346/85236/8340/8366/8367/8361/8294/8363/128312/55651/54107/56655/10856	18
R-HSA-165159	mTOR signalling	0.221337	0.767543	0.696381	84335/81617/1975/55004/28956/10542/64223/5571/51422/6194	10
R-HSA-168927	TICAM1, RIP1-mediated IKK complex recruitment	0.222755	0.767543	0.696381	6233/7311/7322/7323/7335	5
R-HSA-428930	Thromboxane signalling through TP receptor	0.222755	0.767543	0.696381	2791/55970/2786/2787/6915	5
R-HSA-500657	Presynaptic function of Kainate receptors	0.222755	0.767543	0.696381	2791/55970/2786/2787/2899	5
R-HSA-140342	Apoptosis induced DNA fragmentation	0.223981	0.767543	0.696381	3024/3007/3008/3146	4
R-HSA-203615	eNOS activation	0.223981	0.767543	0.696381	801/808/857/10434	4
R-HSA-211227	Activation of DNA fragmentation factor	0.223981	0.767543	0.696381	3024/3007/3008/3146	4
R-HSA-418359	Reduction of cytosolic Ca++ levels	0.223981	0.767543	0.696381	491/801/808/6546	4
R-HSA-442729	CREB phosphorylation through the activation of CaMKII	0.223981	0.767543	0.696381	801/808/1740/1742	4
R-HSA-5693532	DNA Double-Strand Break Repair	0.225761	0.771762	0.700209	322/29086/83990/2067/2072/3018/8345/8346/85236/8340/8366/8367/8361/8294/8363/128312/3980/54107/56655/27343/27434/10721/5531/5884/144715/165918/6233/8467/6613/51567/7311/7329/7516	33
R-HSA-2559583	Cellular Senescence	0.238109	0.812	0.736716	25906/648/1027/1031/1032/2353/3015/3024/3007/3008/8335/8331/3018/8345/8346/85236/8340/8350/8351/8353/8968/8357/8354/8356/8366/8367/8361/8294/8363/128312/5595/9261/5928/6045/6233/7027/27327/23112/57690/7311	40
R-HSA-5628897	TP53 Regulates Metabolic Genes	0.238921	0.812794	0.737436	10000/116228/1329/1340/1345/1351/55004/28956/10542/64223/4697/5571/51422/50484/27327/23112/57690/7531	18
R-HSA-2122948	Activated NOTCH1 Transmits Signal to the Nucleus	0.247172	0.826951	0.750281	408/54567/57534/9148/55851/6233/7311	7
R-HSA-432040	Vasopressin regulates renal water homeostasis via Aquaporins	0.247172	0.826951	0.750281	359/2791/55970/2786/2787/5566/5567	7
R-HSA-5673000	RAF activation	0.247172	0.826951	0.750281	3265/8844/4893/5525/5527/5528/5529	7
R-HSA-1433557	Signaling by SCF-KIT	0.248516	0.826951	0.750281	3265/3932/4067/4893/5290/5295/5296/5777/10076/10603	10
R-HSA-2173782	Binding and Uptake of Ligands by Scavenger Receptors	0.256353	0.826951	0.750281	213/348/2495/2512/286133/284297	6
R-HSA-5218921	VEGFR2 mediated cell proliferation	0.256353	0.826951	0.750281	801/808/3265/3708/4893/5170	6
R-HSA-111933	Calmodulin induced events	0.265525	0.826951	0.750281	801/808/5566/5567/5582	5
R-HSA-111997	CaM pathway	0.265525	0.826951	0.750281	801/808/5566/5567/5582	5
R-HSA-196299	Beta-catenin phosphorylation cascade	0.265525	0.826951	0.750281	1452/5525/5527/5528/5529	5
R-HSA-2029485	Role of phospholipids in phagocytosis	0.265525	0.826951	0.750281	3708/5290/5295/5296/8398	5
R-HSA-6804760	Regulation of TP53 Activity through Methylation	0.265525	0.826951	0.750281	6233/133383/56950/91875/7311	5
R-HSA-4420097	VEGFA-VEGFR2 Pathway	0.266838	0.826951	0.750281	10000/801/808/857/998/1398/9844/3265/3315/3708/5603/9261/64223/4893/5170/5290/5295/5296/5566/5567/10810	21
R-HSA-2644602	Signaling by NOTCH1 PEST Domain Mutants in Cancer	0.268004	0.826951	0.750281	54567/8841/55869/9734/23462/23493/57534/9148/55851/9978/6233/6500/7311	13
R-HSA-2644603	Signaling by NOTCH1 in Cancer	0.268004	0.826951	0.750281	54567/8841/55869/9734/23462/23493/57534/9148/55851/9978/6233/6500/7311	13
R-HSA-2644606	Constitutive Signaling by NOTCH1 PEST Domain Mutants	0.268004	0.826951	0.750281	54567/8841/55869/9734/23462/23493/57534/9148/55851/9978/6233/6500/7311	13
R-HSA-2894858	Signaling by NOTCH1 HD+PEST Domain Mutants in Cancer	0.268004	0.826951	0.750281	54567/8841/55869/9734/23462/23493/57534/9148/55851/9978/6233/6500/7311	13
R-HSA-2894862	Constitutive Signaling by NOTCH1 HD+PEST Domain Mutants	0.268004	0.826951	0.750281	54567/8841/55869/9734/23462/23493/57534/9148/55851/9978/6233/6500/7311	13
R-HSA-425393	Transport of inorganic cations/anions and amino acids/oligopeptides	0.268215	0.826951	0.750281	801/808/6507/115286/5172/65010/115111/140679/10568/120103/55089/92745/9498/6539/56301/6546/6549/6550/6553	19
R-HSA-6806834	Signaling by MET	0.269056	0.826951	0.750281	1301/1302/1280/1289/1290/1398/3265/4893/5290/5295/5867/53916/5906/6233/6457/7311/9101	17
R-HSA-111885	Opioid Signalling	0.269117	0.826951	0.750281	801/808/2771/2775/2791/55970/2786/2787/3708/5142/5499/5528/5566/5567/5582	15
R-HSA-110314	Recognition of DNA damage by PCNA-containing replication complex	0.270227	0.826951	0.750281	8450/54107/56655/9978/6233/7311/57599/27033	8
R-HSA-113418	Formation of the Early Elongation Complex	0.270227	0.826951	0.750281	404672/5432/5436/5437/5439/5440/6827/6829	8
R-HSA-167158	Formation of the HIV-1 Early Elongation Complex	0.270227	0.826951	0.750281	404672/5432/5436/5437/5439/5440/6827/6829	8
R-HSA-8956319	Nucleobase catabolism	0.270227	0.826951	0.750281	10591/954/377841/2876/3704/56953/4521/51733	8
R-HSA-1433559	Regulation of KIT signaling	0.274063	0.826951	0.750281	3932/4067/5777/10603	4
R-HSA-162658	Golgi Cisternae Pericentriolar Stack Reorganization	0.274063	0.826951	0.750281	5595/5861/81876/5862	4
R-HSA-162710	Synthesis of glycosylphosphatidylinositol (GPI)	0.274063	0.826951	0.750281	5281/5283/51227/80235	4
R-HSA-171007	p38MAPK events	0.274063	0.826951	0.750281	3265/5603/9261/4893	4
R-HSA-200425	Import of palmitoyl-CoA into the mitochondrial matrix	0.274063	0.826951	0.750281	1376/51422/6256/7069	4
R-HSA-392851	Prostacyclin signalling through prostacyclin receptor	0.274063	0.826951	0.750281	2791/55970/2786/2787	4
R-HSA-5607763	CLEC7A (Dectin-1) induces NFAT activation	0.274063	0.826951	0.750281	801/808/3708/4775	4
R-HSA-8849471	PTK6 Regulates RHO GTPases, RAS GTPase and MAP kinases	0.274063	0.826951	0.750281	1398/9844/3265/4893	4
R-HSA-937039	IRAK1 recruits IKK complex	0.274063	0.826951	0.750281	3654/6233/7311/7335	4
R-HSA-975144	IRAK1 recruits IKK complex upon TLR7/8 or 9 stimulation	0.274063	0.826951	0.750281	3654/6233/7311/7335	4
R-HSA-194138	Signaling by VEGF	0.275108	0.826951	0.750281	10000/801/808/857/998/1398/9844/3265/3315/3708/5603/9261/64223/4893/5170/5290/5295/5296/5566/5567/7423/10810	22
R-HSA-111471	Apoptotic factor-mediated response	0.276917	0.826951	0.750281	317/331	2
R-HSA-111932	CaMK IV-mediated phosphorylation of CREB	0.276917	0.826951	0.750281	801/808	2
R-HSA-111957	Cam-PDE 1 activation	0.276917	0.826951	0.750281	801/808	2
R-HSA-114516	Disinhibition of SNARE formation	0.276917	0.826951	0.750281	5582/6814	2
R-HSA-1169092	Activation of RAS in B cells	0.276917	0.826951	0.750281	3265/4893	2
R-HSA-209822	Glycoprotein hormones	0.276917	0.826951	0.750281	3623/3625	2
R-HSA-209968	Thyroxine biosynthesis	0.276917	0.826951	0.750281	1733/50506	2
R-HSA-211916	Vitamins	0.276917	0.826951	0.750281	1592/56603	2
R-HSA-2142816	Synthesis of (16-20)-hydroxyeicosatetraenoic acids (HETE)	0.276917	0.826951	0.750281	1544/1545	2
R-HSA-2644605	FBXW7 Mutants and NOTCH1 in Cancer	0.276917	0.826951	0.750281	9978/6500	2
R-HSA-2644607	Loss of Function of FBXW7 in Cancer and NOTCH1 Signaling	0.276917	0.826951	0.750281	9978/6500	2
R-HSA-3065679	SUMO is proteolytically processed	0.276917	0.826951	0.750281	6613/6612	2
R-HSA-435368	Zinc efflux and compartmentalization by the SLC30 family	0.276917	0.826951	0.750281	7780/64924	2
R-HSA-629594	Highly calcium permeable postsynaptic nicotinic acetylcholine receptors	0.276917	0.826951	0.750281	1139/55584	2
R-HSA-6782861	Synthesis of wybutosine at G37 of tRNA(Phe)	0.276917	0.826951	0.750281	57570/55253	2
R-HSA-77288	mitochondrial fatty acid beta-oxidation of unsaturated fatty acids	0.276917	0.826951	0.750281	34/1666	2
R-HSA-77346	Beta oxidation of decanoyl-CoA to octanoyl-CoA-CoA	0.276917	0.826951	0.750281	34/51102	2
R-HSA-8851907	MET activates PI3K/AKT signaling	0.276917	0.826951	0.750281	5290/5295	2
R-HSA-8963743	Digestion and absorption	0.276917	0.826951	0.750281	248/2980	2
R-HSA-8963896	HDL assembly	0.276917	0.826951	0.750281	5566/5567	2
R-HSA-9603381	Activated NTRK3 signals through PI3K	0.276917	0.826951	0.750281	5290/5295	2
R-HSA-169893	Prolonged ERK activation events	0.280163	0.826951	0.750281	1398/10818/5906	3
R-HSA-2024101	CS/DS degradation	0.280163	0.826951	0.750281	411/3373/3423	3
R-HSA-2179392	EGFR Transactivation by Gastrin	0.280163	0.826951	0.750281	3265/4314/4893	3
R-HSA-5578768	Physiological factors	0.280163	0.826951	0.750281	10699/1482/4881	3
R-HSA-5686938	Regulation of TLR by endogenous ligand	0.280163	0.826951	0.750281	3146/23643/6441	3
R-HSA-8875656	MET receptor recycling	0.280163	0.826951	0.750281	1398/5867/53916	3
R-HSA-9020558	Interleukin-2 signaling	0.280163	0.826951	0.750281	3561/3718/3932	3
R-HSA-5663084	Diseases of carbohydrate metabolism	0.282353	0.828196	0.751411	411/51181/2799/3373/3423/6233/7311	7
R-HSA-72086	mRNA Capping	0.282353	0.828196	0.751411	404672/5432/5436/5437/5439/5440/6829	7
R-HSA-977443	GABA receptor activation	0.282353	0.828196	0.751411	2771/55970/2786/2787/3759/3760/3763	7
R-HSA-2029480	Fcgamma receptor (FCGR) dependent phagocytosis	0.290318	0.849785	0.770998	10097/10093/10092/998/1072/1398/9844/2268/3708/4067/5595/51517/5290/5295/5296/8398/10810	17
R-HSA-400253	Circadian Clock	0.29195	0.852786	0.77372	56938/9575/1390/1407/2155/8841/2908/5187/8864/5499/6233/6256/6500/6604/7311	15
R-HSA-164952	The role of Nef in HIV-1 replication and disease pathogenesis	0.295513	0.861403	0.781539	162/8905/375/1794/9844/3932	6
R-HSA-1483257	Phospholipid metabolism	0.303717	0.883483	0.801572	63874/10554/55326/248/375/590/10423/51573/8443/57110/3635/9926/8898/9107/114882/58488/9468/162466/5286/5290/5295/5296/8395/81579/23659/5320/50487/283748/255189/8398/22925/5783/51552/5867/10809/8867/7179	37
R-HSA-8943724	Regulation of PTEN gene transcription	0.304589	0.884189	0.802212	648/1958/8841/55004/28956/10542/5595/53615/64223/7101/5928/5978/6045/6615	14
R-HSA-177929	Signaling by EGFR	0.305914	0.886205	0.804041	8038/998/3265/4893/55824/5290/5295/6233/6457/7311	10
R-HSA-5621575	CD209 (DC-SIGN) signaling	0.309893	0.895884	0.812823	3265/4067/4893/5566/5567	5
R-HSA-6809371	Formation of the cornified envelope	0.312095	0.900396	0.816917	826/1475/2312/43849/25818/11202/3848/192666/3885/51350/3892/3857/353133/353145/5317/404203/6704	17
R-HSA-167238	Pausing and recovery of Tat-mediated HIV elongation	0.318636	0.908079	0.823887	5432/5436/5437/5439/5440/6827/6829	7
R-HSA-167243	Tat-mediated HIV elongation arrest and recovery	0.318636	0.908079	0.823887	5432/5436/5437/5439/5440/6827/6829	7
R-HSA-187687	Signalling to ERKs	0.318636	0.908079	0.823887	1398/10818/3265/5603/9261/4893/5906	7
R-HSA-380972	Energy dependent regulation of mTOR by LKB1-AMPK	0.318636	0.908079	0.823887	81617/55004/28956/10542/64223/5571/51422	7
R-HSA-445989	TAK1 activates NFkB by phosphorylation and activation of IKKs complex	0.318636	0.908079	0.823887	177/3146/3654/6233/6283/7311/7335	7
R-HSA-4641262	Disassembly of the destruction complex and recruitment of AXIN to the membrane	0.318636	0.908079	0.823887	857/1452/1455/5525/5527/5528/5529	7
R-HSA-983705	Signaling by the B Cell Receptor (BCR)	0.319854	0.909706	0.825364	8915/640/29760/801/808/2280/3265/3708/4067/4775/4893/80228/5295/5695/5705/5716/5714/5777/5966/6233/6500/7220/7311	23
R-HSA-202733	Cell surface interactions at the vascular wall	0.324594	0.909788	0.825438	284/482/857/4267/1048/2621/3265/3635/3687/3932/4067/4893/5290/5295/5296/5624/5672/5675/5777/140885/56301	21
R-HSA-211945	Phase I - Functionalization of compounds	0.325213	0.909788	0.825438	216/8639/23491/1544/1545/1592/56603/1593/1562/1572/51302/1580/9420/10728/5740/6256	16
R-HSA-156581	Methylation	0.32571	0.909788	0.825438	57412/1544/7172/51504	4
R-HSA-392154	Nitric oxide stimulates guanylate cyclase	0.32571	0.909788	0.825438	3708/27345/4842/5592	4
R-HSA-435354	Zinc transporters	0.32571	0.909788	0.825438	7780/64924/29986/55630	4
R-HSA-450385	Butyrate Response Factor 1 (BRF1) binds and destabilizes mRNA	0.32571	0.909788	0.825438	167227/22894/9261/54464	4
R-HSA-5637810	Constitutive Signaling by EGFRvIII	0.32571	0.909788	0.825438	3265/4893/5290/5295	4
R-HSA-5637812	Signaling by EGFRvIII in Cancer	0.32571	0.909788	0.825438	3265/4893/5290/5295	4
R-HSA-936964	Activation of IRF3/IRF7 mediated by TBK1/IKK epsilon	0.32571	0.909788	0.825438	23643/6233/10010/7311	4
R-HSA-421270	Cell-cell junction organization	0.332812	0.923742	0.838098	1008/1015/1016/1002/5010/23562/24146/10686/51208/149461/9080/50855	12
R-HSA-447115	Interleukin-12 family signaling	0.332812	0.923742	0.838098	375/759/829/998/1072/2939/9987/3595/5306/6175/6627/6950	12
R-HSA-1489509	DAG and IP3 signaling	0.335715	0.923742	0.838098	801/808/3708/5566/5567/5582	6
R-HSA-192105	Synthesis of bile acids and bile salts	0.335715	0.923742	0.838098	1593/51302/9420/5740/6256/6342	6
R-HSA-392518	Signal amplification	0.335715	0.923742	0.838098	2771/2791/55970/2786/2787/6915	6
R-HSA-442742	CREB phosphorylation through the activation of Ras	0.335715	0.923742	0.838098	801/808/1740/1742/3265/5170	6
R-HSA-112043	PLC beta mediated events	0.337281	0.923742	0.838098	801/808/2771/2775/3708/5566/5567/5582	8
R-HSA-432720	Lysosome Vesicle Biogenesis	0.337281	0.923742	0.838098	162/8905/11154/375/408/2647/9829/2799	8
R-HSA-6814122	Cooperation of PDCL (PhLP1) and TRiC/CCT in G-protein beta folding	0.337281	0.923742	0.838098	2771/2775/2791/55970/2786/2787/8787/6950	8
R-HSA-936440	Negative regulators of DDX58/IFIH1 signaling	0.337281	0.923742	0.838098	9140/5094/5300/54941/6233/7311/7322/7323	8
R-HSA-1170546	Prolactin receptor signaling	0.343136	0.925348	0.839556	9978/25970/6500	3
R-HSA-180292	GAB1 signalosome	0.343136	0.925348	0.839556	55824/5290/5295	3
R-HSA-2564830	Cytosolic iron-sulfur cluster assembly	0.343136	0.925348	0.839556	83990/57019/10101	3
R-HSA-391903	Eicosanoid ligand-binding receptors	0.343136	0.925348	0.839556	5732/5737/6915	3
R-HSA-422085	Synthesis, secretion, and deacylation of Ghrelin	0.343136	0.925348	0.839556	590/5122/7941	3
R-HSA-442660	Na+/Cl- dependent neurotransmitter transporters	0.343136	0.925348	0.839556	6539/6530/6534	3
R-HSA-5625970	RHO GTPases activate KTN1	0.343136	0.925348	0.839556	998/64837/89953	3
R-HSA-9013973	TICAM1-dependent activation of IRF3/IRF7	0.343136	0.925348	0.839556	6233/10010/7311	3
R-HSA-674695	RNA Polymerase II Pre-transcription Events	0.348406	0.937455	0.85054	2957/2958/404672/5432/5436/5437/5439/5440/23168/6827/6829/6872/6881/6883/6880/51616	16
R-HSA-5696400	Dual Incision in GG-NER	0.35281	0.937455	0.85054	8450/2067/2072/404672/54107/56655/9978/6233/7311	9
R-HSA-111996	Ca-dependent events	0.355145	0.937455	0.85054	801/808/5566/5567/5582	5
R-HSA-70895	Branched-chain amino acid catabolism	0.355145	0.937455	0.85054	27034/8424/586/593/1629	5
R-HSA-8851708	Signaling by FGFR2 IIIa TM	0.355145	0.937455	0.85054	5432/5436/5437/5439/5440	5
R-HSA-901032	ER Quality Control Compartment (ERQC)	0.355145	0.937455	0.85054	267/7844/6233/6400/7311	5
R-HSA-3928663	EPHA-mediated growth cone collapse	0.355641	0.937455	0.85054	1943/1944/2043/2044/285220/2045/4067	7
R-HSA-445717	Aquaporin-mediated transport	0.355641	0.937455	0.85054	359/2791/55970/2786/2787/5566/5567	7
R-HSA-917729	Endosomal Sorting Complex Required For Transport (ESCRT)	0.355641	0.937455	0.85054	25978/29082/6233/11267/7311/51028/51534	7
R-HSA-112311	Neurotransmitter clearance	0.361637	0.937455	0.85054	590/220074	2
R-HSA-1296346	Tandem pore domain potassium channels	0.361637	0.937455	0.85054	3776/10089	2
R-HSA-170984	ARMS-mediated activation	0.361637	0.937455	0.85054	1398/5906	2
R-HSA-171319	Telomere Extension By Telomerase	0.361637	0.937455	0.85054	55651/10856	2
R-HSA-179812	GRB2 events in EGFR signaling	0.361637	0.937455	0.85054	3265/4893	2
R-HSA-2029481	FCGR activation	0.361637	0.937455	0.85054	2268/4067	2
R-HSA-211935	Fatty acids	0.361637	0.937455	0.85054	1572/1580	2
R-HSA-442717	CREB phosphorylation through the activation of CaMKK	0.361637	0.937455	0.85054	801/808	2
R-HSA-879518	Transport of organic anions	0.361637	0.937455	0.85054	213/6578	2
R-HSA-8849469	PTK6 Regulates RTKs and Their Effectors AKT1 and DOK1	0.361637	0.937455	0.85054	6233/7311	2
R-HSA-9033500	TYSND1 cleaves peroxisomal proteins	0.361637	0.937455	0.85054	51/6342	2
R-HSA-947581	Molybdenum cofactor biosynthesis	0.361637	0.937455	0.85054	4338/9054	2
R-HSA-8876198	RAB GEFs exchange GTP for GDP on RABs	0.364732	0.943736	0.856239	10000/163259/201627/414918/3257/8567/5872/51552/5861/81876/11031/5878/51762/58485/6399/51693/22878/7531	18
R-HSA-112040	G-protein mediated events	0.371739	0.960097	0.871083	801/808/2771/2775/3708/5566/5567/5582	8
R-HSA-203927	MicroRNA (miRNA) biogenesis	0.376464	0.961743	0.872576	5432/5436/5437/5439/5440/8575	6
R-HSA-419037	NCAM1 interactions	0.376464	0.961743	0.872576	776/784/1280/1289/1290/7903	6
R-HSA-76009	Platelet Aggregation (Plug Formation)	0.376464	0.961743	0.872576	152/1398/5170/5906/10411/7066	6
R-HSA-204174	Regulation of pyruvate dehydrogenase (PDH) complex	0.377852	0.961743	0.872576	2954/5165/55066/6256	4
R-HSA-2173791	TGF-beta receptor signaling in EMT (epithelial to mesenchymal transition)	0.377852	0.961743	0.872576	2280/50855/6233/7311	4
R-HSA-418217	G beta:gamma signalling through PLC beta	0.377852	0.961743	0.872576	2791/55970/2786/2787	4
R-HSA-450513	Tristetraprolin (TTP, ZFP36) binds and destabilizes mRNA	0.377852	0.961743	0.872576	167227/22894/9261/54464	4
R-HSA-9034015	Signaling by NTRK3 (TRKC)	0.377852	0.961743	0.872576	3265/4893/5290/5295	4
R-HSA-1632852	Macroautophagy	0.37957	0.964368	0.874958	9140/25978/29082/8655/11337/11345/55004/28956/10542/84557/64223/5571/51422/26100	14
R-HSA-383280	Nuclear Receptor transcription pathway	0.385178	0.976849	0.886282	2100/7101/7025/2908/3164/6256/6257/7067/7068	9
R-HSA-199977	ER to Golgi Anterograde Transport	0.386231	0.977755	0.887104	287/23243/375/829/830/832/10175/51226/1639/11258/10671/8655/2348/11014/5537/22870/5861/81876/23256/6396/10802/6710/10972/10959/58485/6399/51693/10652	28
R-HSA-1483255	PI Metabolism	0.38796	0.980366	0.889473	375/51573/3635/8898/9107/5286/5290/5295/5296/8395/5783/51552/5867/8867/7179	15
R-HSA-1483206	Glycerophospholipid biosynthesis	0.39139	0.986014	0.894596	63874/10554/55326/248/590/10423/8443/57110/9926/114882/58488/9468/162466/81579/23659/5320/50487/283748/255189/8398/22925/10809	22
R-HSA-167287	HIV elongation arrest and recovery	0.393002	0.986014	0.894596	5432/5436/5437/5439/5440/6827/6829	7
R-HSA-167290	Pausing and recovery of HIV elongation	0.393002	0.986014	0.894596	5432/5436/5437/5439/5440/6827/6829	7
R-HSA-1980145	Signaling by NOTCH2	0.393002	0.986014	0.894596	54567/2208/57534/9148/55851/6233/7311	7
R-HSA-9012852	Signaling by NOTCH3	0.396677	0.992742	0.900701	54567/2173/23462/23493/57534/9148/55851/6233/7311/4904	10
R-HSA-390918	Peroxisomal lipid metabolism	0.400612	0.992742	0.900701	51/55289/1384/1962/6342	5
R-HSA-425410	Metal ion SLC transporters	0.400612	0.992742	0.900701	7780/64924/1317/29986/55630	5
R-HSA-8940973	RUNX2 regulates osteoblast differentiation	0.400612	0.992742	0.900701	8841/23462/23493/5595/23314	5
R-HSA-5687128	MAPK6/MAPK4 signaling	0.402759	0.992742	0.900701	8556/998/3315/10642/8997/5566/5567/5695/5705/5716/5714/6233/27327/23112/57690/7311/7514	17
R-HSA-2046104	alpha-linolenic (omega3) and linoleic (omega6) acid metabolism	0.405576	0.992742	0.900701	51/54898/6342	3
R-HSA-2046106	alpha-linolenic acid (ALA) metabolism	0.405576	0.992742	0.900701	51/54898/6342	3
R-HSA-211981	Xenobiotics	0.405576	0.992742	0.900701	1544/1562/1572	3
R-HSA-376172	DSCAM interactions	0.405576	0.992742	0.900701	1630/1826/5603	3
R-HSA-391160	Signal regulatory protein family interactions	0.405576	0.992742	0.900701	5777/6441/140885	3
R-HSA-418457	cGMP effects	0.405576	0.992742	0.900701	3708/27345/5592	3
R-HSA-5682910	LGI-ADAM interactions	0.405576	0.992742	0.900701	1742/9211/163175	3
R-HSA-73817	Purine ribonucleoside monophosphate biosynthesis	0.405576	0.992742	0.900701	122622/3615/64077	3
R-HSA-9028731	Activated NTRK2 signals through FRS2 and FRS3	0.405576	0.992742	0.900701	10818/3265/4893	3
R-HSA-948021	Transport to the Golgi and subsequent modification	0.408955	0.999273	0.906627	287/23243/375/8703/9331/829/830/832/10175/51226/1639/11258/10671/8655/2348/11014/79694/4247/11320/5537/22870/5861/81876/23256/6396/10802/6710/10972/10959/58485/6399/51693/10652	33
R-HSA-1222556	ROS, RNS production in phagocytes	0.417293	0.99999	0.907277	9114/8992/90423/9550/534/4842	6
R-HSA-73772	RNA Polymerase I Promoter Escape	0.417293	0.99999	0.907277	404672/51082/5437/5440/221830/30834	6
R-HSA-6811436	COPI-independent Golgi-to-ER retrograde traffic	0.427387	0.99999	0.907277	829/830/832/1639/11258/10671/8655/2589/5050/8398	10
R-HSA-202131	Metabolism of nitric oxide	0.429551	0.99999	0.907277	801/808/857/10434	4
R-HSA-203765	eNOS activation and regulation	0.429551	0.99999	0.907277	801/808/857/10434	4
R-HSA-3295583	TRP channels	0.429551	0.99999	0.907277	7220/140803/54822/56302	4
R-HSA-420092	Glucagon-type ligand receptors	0.429551	0.99999	0.907277	2791/55970/2786/2787	4
R-HSA-74259	Purine catabolism	0.429551	0.99999	0.907277	10591/2876/3704/4521	4
R-HSA-77289	Mitochondrial Fatty Acid Beta-Oxidation	0.430368	0.99999	0.907277	34/134526/1666/84693/51102/4594/58488	7
R-HSA-8853659	RET signaling	0.430368	0.99999	0.907277	10818/5290/5295/5296/5566/5567/5909	7
R-HSA-8948216	Collagen chain trimerization	0.430368	0.99999	0.907277	1301/1302/81578/136227/1280/1289/1290	7
R-HSA-1980143	Signaling by NOTCH1	0.430776	0.99999	0.907277	408/54567/8841/55869/9734/23462/23493/57534/9148/55851/9978/6233/6500/7311	14
R-HSA-6805567	Keratinization	0.431836	0.99999	0.907277	826/1475/2312/43849/25818/11202/3848/192666/3885/51350/3892/3857/337882/353133/353145/5317/404203/6704	18
R-HSA-72163	mRNA Splicing - Major Pathway	0.43652	0.99999	0.907277	9716/8896/9785/1994/27258/25804/23658/11157/51690/4116/10914/5094/5432/5436/5437/5439/5440/10465/53938/285755/5546/84991/10181/9939/10262/10569/6626/6627/6628/6633/6635/6636/6637/10907/199746/4904	36
R-HSA-5673001	RAF/MAP kinase cascade	0.438106	0.99999	0.907277	284/408/801/808/8452/1740/1742/80824/8817/2249/2250/2252/2253/2254/2260/2261/10818/3265/3561/3718/9365/8844/28956/27040/5595/4893/5525/5527/5528/5529/5695/5705/5716/5714/5786/5906/9978/6233/6710/8831/7311	41
R-HSA-112412	SOS-mediated signalling	0.442277	0.99999	0.907277	3265/4893	2
R-HSA-1187000	Fertilization	0.442277	0.99999	0.907277	7783/7784	2
R-HSA-1253288	Downregulation of ERBB4 signaling	0.442277	0.99999	0.907277	6233/7311	2
R-HSA-140837	Intrinsic Pathway of Fibrin Clot Formation	0.442277	0.99999	0.907277	3827/5624	2
R-HSA-170968	Frs2-mediated activation	0.442277	0.99999	0.907277	10818/5906	2
R-HSA-180336	SHC1 events in EGFR signaling	0.442277	0.99999	0.907277	3265/4893	2
R-HSA-196836	Vitamin C (ascorbate) metabolism	0.442277	0.99999	0.907277	1528/119391	2
R-HSA-2022857	Keratan sulfate degradation	0.442277	0.99999	0.907277	79411/2799	2
R-HSA-211979	Eicosanoids	0.442277	0.99999	0.907277	1580/5740	2
R-HSA-2428933	SHC-related events triggered by IGF1R	0.442277	0.99999	0.907277	3265/4893	2
R-HSA-3785653	Myoclonic epilepsy of Lafora	0.442277	0.99999	0.907277	6233/7311	2
R-HSA-390696	Adrenoceptors	0.442277	0.99999	0.907277	152/153	2
R-HSA-418886	Netrin mediated repulsion signals	0.442277	0.99999	0.907277	1630/137970	2
R-HSA-446388	Regulation of cytoskeletal remodeling and cell spreading by IPP complex components	0.442277	0.99999	0.907277	9459/55742	2
R-HSA-5340588	RNF mutants show enhanced WNT signaling and proliferation	0.442277	0.99999	0.907277	8323/54894	2
R-HSA-5687613	Diseases associated with surfactant metabolism	0.442277	0.99999	0.907277	6441/10568	2
R-HSA-72731	Recycling of eIF2:GDP	0.442277	0.99999	0.907277	8894/1968	2
R-HSA-73942	DNA Damage Reversal	0.442277	0.99999	0.907277	54890/10973	2
R-HSA-73943	Reversal of alkylation damage by DNA dioxygenases	0.442277	0.99999	0.907277	54890/10973	2
R-HSA-74182	Ketone body metabolism	0.442277	0.99999	0.907277	56898/5019	2
R-HSA-75892	Platelet Adhesion to exposed collagen	0.442277	0.99999	0.907277	3672/4067	2
R-HSA-77286	mitochondrial fatty acid beta-oxidation of saturated fatty acids	0.442277	0.99999	0.907277	34/51102	2
R-HSA-8850843	Phosphate bond hydrolysis by NTPDase proteins	0.442277	0.99999	0.907277	954/377841	2
R-HSA-8985947	Interleukin-9 signaling	0.442277	0.99999	0.907277	3561/3718	2
R-HSA-9028335	Activated NTRK2 signals through PI3K	0.442277	0.99999	0.907277	5290/5295	2
R-HSA-9034864	Activated NTRK3 signals through RAS	0.442277	0.99999	0.907277	3265/4893	2
R-HSA-450302	activated TAK1 mediates p38 MAPK activation	0.445692	0.99999	0.907277	3654/9261/6233/7311/7335	5
R-HSA-9006335	Signaling by Erythropoietin	0.445692	0.99999	0.907277	3265/4067/4893/5290/5295	5
R-HSA-2565942	Regulation of PLK1 Activity at G2/M Transition	0.454334	0.99999	0.907277	6790/9738/9662/80321/1069/1639/11258/8655/55142/54930/54801/5116/10733/5566/6233/6500/7311/7531	18
R-HSA-9007101	Rab regulation of trafficking	0.456514	0.99999	0.907277	10000/163259/201627/414918/11337/11345/3257/8567/5872/51552/5861/81876/11031/9363/5867/5878/51762/26000/58485/6399/51693/22878/7531	23
R-HSA-1638074	Keratan sulfate/keratin metabolism	0.457775	0.99999	0.907277	8703/9331/4166/79411/2799/6487	6
R-HSA-2871796	FCERI mediated MAPK activation	0.457775	0.99999	0.907277	2353/3265/27040/4067/5595/4893	6
R-HSA-2871809	FCERI mediated Ca+2 mobilization	0.457775	0.99999	0.907277	801/808/3708/27040/4067/4775	6
R-HSA-4085001	Sialic acid metabolism	0.457775	0.99999	0.907277	55907/10825/6487/27090/6489/7903	6
R-HSA-73863	RNA Polymerase I Transcription Termination	0.457775	0.99999	0.907277	404672/51082/5437/5440/221830/30834	6
R-HSA-8848021	Signaling by PTK6	0.45801	0.99999	0.907277	1027/1398/9844/10457/3265/2908/4893/6233/6725/7311	10
R-HSA-9006927	Signaling by Non-Receptor Tyrosine Kinases	0.45801	0.99999	0.907277	1027/1398/9844/10457/3265/2908/4893/6233/6725/7311	10
R-HSA-2454202	Fc epsilon receptor (FCERI) signaling	0.460697	0.99999	0.907277	8915/801/808/2353/3265/3708/27040/4067/5595/4775/4893/5170/5290/5295/5296/5695/5705/5716/5714/6233/6500/7311/7322/7335	24
R-HSA-8854518	AURKA Activation by TPX2	0.462088	0.99999	0.907277	6790/9738/9662/80321/1069/1639/11258/8655/55142/54930/54801/5116/10733/5566/7531	15
R-HSA-202403	TCR signaling	0.463876	0.99999	0.907277	8915/51466/3635/27040/3932/55824/5170/5290/5295/5296/5695/5705/5716/5714/26191/6233/6500/7311/7322/7335	20
R-HSA-5610783	Degradation of GLI2 by the proteasome	0.464945	0.99999	0.907277	1452/5566/5567/5695/5705/5716/5714/9978/6233/6500/7311	11
R-HSA-139853	Elevation of cytosolic Ca2+ levels	0.466107	0.99999	0.907277	3708/80228/22953	3
R-HSA-1502540	Signaling by Activin	0.466107	0.99999	0.907277	91/130399/3625	3
R-HSA-189200	Cellular hexose transport	0.466107	0.99999	0.907277	66035/56606/55974	3
R-HSA-202427	Phosphorylation of CD3 and TCR zeta chains	0.466107	0.99999	0.907277	3932/55824/26191	3
R-HSA-209543	p75NTR recruits signalling complexes	0.466107	0.99999	0.907277	3654/6233/7311	3
R-HSA-209560	NF-kB is activated and signals survival	0.466107	0.99999	0.907277	3654/6233/7311	3
R-HSA-388844	Receptor-type tyrosine-protein phosphatases	0.466107	0.99999	0.907277	11141/8541/139065	3
R-HSA-5210891	Uptake and function of anthrax toxins	0.466107	0.99999	0.907277	84168/801/808	3
R-HSA-5423646	Aflatoxin activation and detoxification	0.466107	0.99999	0.907277	1544/4257/4258	3
R-HSA-8983432	Interleukin-15 signaling	0.466107	0.99999	0.907277	3600/3561/3718	3
R-HSA-9027284	Erythropoietin activates RAS	0.466107	0.99999	0.907277	3265/4067/4893	3
R-HSA-975577	N-Glycan antennae elongation	0.466107	0.99999	0.907277	8703/9331/11320	3
R-HSA-2129379	Molecules associated with elastic fibres	0.467417	0.99999	0.907277	652/30008/2199/2201/8076/7043/7448	7
R-HSA-4791275	Signaling by WNT in cancer	0.467417	0.99999	0.907277	1452/8323/5525/5527/5528/5529/54894	7
R-HSA-5663213	RHO GTPases Activate WASPs and WAVEs	0.467417	0.99999	0.907277	10097/10093/10092/998/5595/51517/10810	7
R-HSA-69473	G2/M DNA damage checkpoint	0.472213	0.99999	0.907277	29086/83990/3018/8345/8346/85236/8340/8366/8367/8361/8294/8363/128312/5884/144715/165918/7531	17
R-HSA-167169	HIV Transcription Elongation	0.475443	0.99999	0.907277	404672/5432/5436/5437/5439/5440/6827/6829	8
R-HSA-167200	Formation of HIV-1 elongation complex containing HIV-1 Tat	0.475443	0.99999	0.907277	404672/5432/5436/5437/5439/5440/6827/6829	8
R-HSA-167246	Tat-mediated elongation of the HIV-1 transcript	0.475443	0.99999	0.907277	404672/5432/5436/5437/5439/5440/6827/6829	8
R-HSA-164938	Nef-mediates down modulation of cell surface receptors by recruiting them to clathrin adapters	0.480021	0.99999	0.907277	162/8905/375/3932	4
R-HSA-196071	Metabolism of steroid hormones	0.480021	0.99999	0.907277	3293/10948/83930/147323	4
R-HSA-881907	Gastrin-CREB signalling pathway via PKC and MAPK	0.480021	0.99999	0.907277	3265/5595/4314/4893	4
R-HSA-5619102	SLC transporter disorders	0.48233	0.99999	0.907277	213/553/6507/5172/56606/10568/55630/6530/6578	9
R-HSA-162599	Late Phase of HIV Life Cycle	0.483651	0.99999	0.907277	25978/29082/2957/2958/404672/55706/9397/9972/53371/5432/5436/5437/5439/5440/6233/6827/6829/6872/6881/6883/6880/51616/7311/51534/7514	25
R-HSA-8878171	Transcriptional regulation by RUNX1	0.485216	0.99999	0.907277	8289/26053/640/648/84661/3015/8335/8331/3018/8345/8346/85236/8340/8350/8351/8353/8968/8357/8354/8356/8366/8367/8361/8294/8363/128312/58508/55904/5695/5705/5716/5714/6045/6233/6603/6604/6605/8784/27327/23112/57690/7311	42
R-HSA-3371497	HSP90 chaperone cycle for steroid hormone receptors (SHR)	0.488373	0.99999	0.907277	829/830/832/1639/11258/10671/8655/3305/2908/10728	10
R-HSA-3371571	HSF1-dependent transactivation	0.489863	0.99999	0.907277	84335/3281/3305/64223/10728	5
R-HSA-77387	Insulin receptor recycling	0.489863	0.99999	0.907277	9114/8992/90423/9550/534	5
R-HSA-9006115	Signaling by NTRK2 (TRKB)	0.489863	0.99999	0.907277	10818/3265/4893/5290/5295	5
R-HSA-5610780	Degradation of GLI1 by the proteasome	0.493766	0.99999	0.907277	2735/5566/5567/5695/5705/5716/5714/9978/6233/6500/7311	11
R-HSA-5610785	GLI3 is processed to GLI3R by the proteasome	0.493766	0.99999	0.907277	1452/5566/5567/5695/5705/5716/5714/9978/6233/6500/7311	11
R-HSA-425407	SLC-mediated transmembrane transport	0.494254	0.99999	0.907277	213/801/808/51458/6507/115286/5172/65010/115111/66035/56606/7780/64924/1317/140679/10568/51000/120103/55089/92745/29986/55630/146802/9498/55974/6539/6530/6534/56301/6546/6549/6550/6553/6578	34
R-HSA-163841	Gamma carboxylation, hypusine formation and arylsulfatase activation	0.497529	0.99999	0.907277	411/1984/2155/64122/2621/5624	6
R-HSA-186763	Downstream signal transduction	0.497529	0.99999	0.907277	1398/3265/4893/5290/5295/5296	6
R-HSA-452723	Transcriptional regulation of pluripotent stem cells	0.497529	0.99999	0.907277	5432/5436/5437/5439/5440/6299	6
R-HSA-5218920	VEGFR2 mediated vascular permeability	0.497529	0.99999	0.907277	10000/801/808/857/64223/5170	6
R-HSA-70268	Pyruvate metabolism	0.497529	0.99999	0.907277	2954/3029/51660/5165/55066/6256	6
R-HSA-8856688	Golgi-to-ER retrograde transport	0.499358	0.99999	0.907277	375/829/830/832/51226/1639/11258/10671/8655/2589/11014/10749/55582/64147/64837/89953/5050/8398/5861/81876/60561/10972/10959/55850	24
R-HSA-418597	G alpha (z) signalling events	0.503855	0.99999	0.907277	152/2771/2791/55970/2786/2787/5582	7
R-HSA-6804757	Regulation of TP53 Degradation	0.503855	0.99999	0.907277	10000/1616/64223/5170/5527/6233/7311	7
R-HSA-380259	Loss of Nlp from mitotic centrosomes	0.50723	0.99999	0.907277	9738/9662/80321/1069/1639/11258/8655/55142/54930/54801/5116/10733/5566/7531	14
R-HSA-380284	Loss of proteins required for interphase microtubule organization from the centrosome	0.50723	0.99999	0.907277	9738/9662/80321/1069/1639/11258/8655/55142/54930/54801/5116/10733/5566/7531	14
R-HSA-1236394	Signaling by ERBB4	0.509273	0.99999	0.907277	2670/3265/4893/5290/5295/55851/6233/7311	8
R-HSA-2122947	NOTCH1 Intracellular Domain Regulates Transcription	0.514039	0.99999	0.907277	8841/55869/9734/23462/23493/9978/6233/6500/7311	9
R-HSA-69231	Cyclin D associated events in G1	0.514039	0.99999	0.907277	1027/1031/1032/1163/4067/6233/6500/7027/7311	9
R-HSA-69236	G1 Phase	0.514039	0.99999	0.907277	1027/1031/1032/1163/4067/6233/6500/7027/7311	9
R-HSA-450531	Regulation of mRNA stability by proteins that bind AU-rich elements	0.514648	0.99999	0.907277	8125/167227/22894/1994/3315/9261/26986/5695/5705/5716/5714/6233/6418/7311/7514/54464	16
R-HSA-110328	Recognition and association of DNA glycosylase with site containing an affected pyrimidine	0.516897	0.99999	0.907277	252969/4968	2
R-HSA-110329	Cleavage of the damaged pyrimidine	0.516897	0.99999	0.907277	252969/4968	2
R-HSA-112308	Presynaptic depolarization and calcium channel opening	0.516897	0.99999	0.907277	781/784	2
R-HSA-1475029	Reversible hydration of carbon dioxide	0.516897	0.99999	0.907277	759/765	2
R-HSA-164378	PKA activation in glucagon signalling	0.516897	0.99999	0.907277	5566/5567	2
R-HSA-167590	Nef Mediated CD4 Down-regulation	0.516897	0.99999	0.907277	375/3932	2
R-HSA-174430	Telomere C-strand synthesis initiation	0.516897	0.99999	0.907277	54107/56655	2
R-HSA-381753	Olfactory Signaling Pathway	0.516897	0.99999	0.907277	7905/92840	2
R-HSA-390247	Beta-oxidation of very long chain fatty acids	0.516897	0.99999	0.907277	51/1962	2
R-HSA-438066	Unblocking of NMDA receptors, glutamate binding and activation	0.516897	0.99999	0.907277	1740/1742	2
R-HSA-4411364	Binding of TCF/LEF:CTNNB1 to target gene promoters	0.516897	0.99999	0.907277	8313/51176	2
R-HSA-5666185	RHO GTPases Activate Rhotekin and Rhophilins	0.516897	0.99999	0.907277	389/30851	2
R-HSA-68952	DNA replication initiation	0.516897	0.99999	0.907277	54107/56655	2
R-HSA-73928	Depyrimidination	0.516897	0.99999	0.907277	252969/4968	2
R-HSA-8866904	Negative regulation of activity of TFAP2 (AP-2) family transcription factors	0.516897	0.99999	0.907277	7021/7329	2
R-HSA-8876493	InlA-mediated entry of Listeria monocytogenes into host cells	0.516897	0.99999	0.907277	6233/7311	2
R-HSA-9017802	Noncanonical activation of NOTCH3	0.516897	0.99999	0.907277	55851/4904	2
R-HSA-9020958	Interleukin-21 signaling	0.516897	0.99999	0.907277	3561/3718	2
R-HSA-937042	IRAK2 mediated activation of TAK1 complex	0.516897	0.99999	0.907277	6233/7311	2
R-HSA-141424	Amplification of signal from the kinetochores	0.518024	0.99999	0.907277	332/64946/55839/79980/8655/25936/10726/11243/5525/5527/5528/5529/6396/348235/54908/7514/55055	17
R-HSA-141444	Amplification of signal from unattached kinetochores via a MAD2 inhibitory signal	0.518024	0.99999	0.907277	332/64946/55839/79980/8655/25936/10726/11243/5525/5527/5528/5529/6396/348235/54908/7514/55055	17
R-HSA-15869	Metabolism of nucleotides	0.521215	0.99999	0.907277	161823/122622/26289/158067/978/1635/1716/10591/954/377841/2876/3615/3704/64077/56953/4521/50484/51733	18
R-HSA-2682334	EPH-Ephrin signaling	0.521215	0.99999	0.907277	10097/10093/10092/998/1072/1943/1944/1949/2043/2044/285220/2045/3265/6453/8997/3985/4067/55851	18
R-HSA-432722	Golgi Associated Vesicle Biogenesis	0.522201	0.99999	0.907277	162/8905/375/408/2647/9829/2495/2512/5286/5878/7163	11
R-HSA-446219	Synthesis of substrates in N-glycan biosythesis	0.522201	0.99999	0.907277	51005/55907/54344/282969/10825/256281/116150/6487/27090/6489/7903	11
R-HSA-174490	Membrane binding and targetting of GAG proteins	0.523721	0.99999	0.907277	9397/6233/7311	3
R-HSA-174495	Synthesis And Processing Of GAG, GAGPOL Polyproteins	0.523721	0.99999	0.907277	9397/6233/7311	3
R-HSA-198323	AKT phosphorylates targets in the cytosol	0.523721	0.99999	0.907277	84335/10000/1027	3
R-HSA-3371568	Attenuation phase	0.523721	0.99999	0.907277	3281/3305/10728	3
R-HSA-5675482	Regulation of necroptotic cell death	0.523721	0.99999	0.907277	6233/7311/331	3
R-HSA-8875360	InlB-mediated entry of Listeria monocytogenes into host cell	0.523721	0.99999	0.907277	6233/6457/7311	3
R-HSA-8949613	Cristae formation	0.523721	0.99999	0.907277	139322/125988/440574	3
R-HSA-9014325	TICAM1,TRAF6-dependent induction of TAK1 complex	0.523721	0.99999	0.907277	23643/6233/7311	3
R-HSA-937072	TRAF6-mediated induction of TAK1 complex within TLR4 complex	0.523721	0.99999	0.907277	23643/6233/7311	3
R-HSA-975163	IRAK2 mediated activation of TAK1 complex upon TLR7/8 or 9 stimulation	0.523721	0.99999	0.907277	23643/6233/7311	3
R-HSA-168928	DDX58/IFIH1-mediated induction of interferon-alpha/beta	0.52578	0.99999	0.907277	177/9140/3146/5094/5300/54941/6233/6283/10010/7311/7322/7323	12
R-HSA-5684996	MAPK1/MAPK3 signaling	0.526726	0.99999	0.907277	284/408/801/808/8452/1740/1742/80824/8817/2249/2250/2252/2253/2254/2260/2261/10818/3265/3561/3718/9365/8844/28956/27040/5595/4893/5525/5527/5528/5529/5695/5705/5716/5714/5786/5906/9978/6233/6710/8831/7311	41
R-HSA-1362277	Transcription of E2F targets under negative control by DREAM complex	0.528629	0.99999	0.907277	91750/132660/5928/7027	4
R-HSA-167044	Signalling to RAS	0.528629	0.99999	0.907277	3265/5603/9261/4893	4
R-HSA-1839117	Signaling by cytosolic FGFR1 fusion mutants	0.528629	0.99999	0.907277	1523/26127/5290/5295	4
R-HSA-3238698	WNT ligand biogenesis and trafficking	0.528629	0.99999	0.907277	9559/7481/7482/81029	4
R-HSA-418592	ADP signalling through P2Y purinoceptor 1	0.528629	0.99999	0.907277	2791/55970/2786/2787	4
R-HSA-6807004	Negative regulation of MET activity	0.528629	0.99999	0.907277	6233/6457/7311/9101	4
R-HSA-1368108	BMAL1:CLOCK,NPAS2 activates circadian gene expression	0.532681	0.99999	0.907277	56938/9575/2155/6256/6604	5
R-HSA-5083635	Defective B3GALTL causes Peters-plus syndrome (PpS)	0.532681	0.99999	0.907277	9507/11174/9037/10417/7058	5
R-HSA-5694530	Cargo concentration in the ER	0.532681	0.99999	0.907277	10175/2348/10802/10972/10959	5
R-HSA-75105	Fatty acyl-CoA biosynthesis	0.532681	0.99999	0.907277	2181/54898/6785/3293/11000	5
R-HSA-8863795	Downregulation of ERBB2 signaling	0.532681	0.99999	0.907277	10000/8065/6233/7311/9101	5
R-HSA-8955332	Carboxyterminal post-translational modifications of tubulin	0.536226	0.99999	0.907277	79841/84871/25941/150465/26140/23093	6
R-HSA-5668914	Diseases of metabolism	0.537925	0.99999	0.907277	411/1545/56603/1593/9420/51181/2799/3373/3423/4594/5053/6233/6441/10568/7172/7311	16
R-HSA-8957275	Post-translational protein phosphorylation	0.537925	0.99999	0.907277	213/258/348/652/1114/3491/5611/84141/54757/2621/2719/3827/3956/11320/54587/5624	16
R-HSA-6806003	Regulation of TP53 Expression and Degradation	0.539424	0.99999	0.907277	10000/1616/64223/5170/5527/6233/7311	7
R-HSA-6807070	PTEN Regulation	0.542175	0.99999	0.907277	10000/648/1958/8841/55004/28956/10542/5595/53615/64223/7101/80243/5695/5705/5716/5714/5928/5978/6045/6233/6615/27327/23112/57690/7311/331	26
R-HSA-167152	Formation of HIV elongation complex in the absence of HIV Tat	0.542365	0.99999	0.907277	404672/5432/5436/5437/5439/5440/6827/6829	8
R-HSA-6807878	COPI-mediated anterograde transport	0.543086	0.99999	0.907277	287/375/829/830/832/51226/1639/11258/10671/8655/2348/11014/5861/81876/6710/10972/10959/10652	18
R-HSA-1227986	Signaling by ERBB2	0.545105	0.99999	0.907277	10000/8065/3265/4893/5290/5295/6233/7311/9101	9
R-HSA-186797	Signaling by PDGF	0.547682	0.99999	0.907277	1280/1289/1290/1398/3265/4893/5290/5295/5296/7058	10
R-HSA-71406	Pyruvate metabolism and Citric Acid (TCA) cycle	0.547682	0.99999	0.907277	137872/2954/3029/3418/51660/5165/55066/6256/6391/6392	10
R-HSA-2980736	Peptide hormone metabolism	0.550122	0.99999	0.907277	1636/290/590/84909/1359/11336/3623/3625/5122/7941/64924	11
R-HSA-202424	Downstream TCR signaling	0.560852	0.99999	0.907277	8915/3635/3932/5170/5290/5295/5296/5695/5705/5716/5714/6233/6500/7311/7322/7335	16
R-HSA-76005	Response to elevated platelet cytosolic Ca2+	0.566458	0.99999	0.907277	213/139322/801/808/1072/51571/83706/2621/3700/3827/5582/51097/5552/6814/8407/7043/7078/7114/7423	19
R-HSA-5173214	O-glycosylation of TSR domain-containing proteins	0.573791	0.99999	0.907277	9507/11174/9037/10417/7058	5
R-HSA-5696397	Gap-filling DNA repair synthesis and ligation in GG-NER	0.573791	0.99999	0.907277	3980/54107/56655/6233/7311	5
R-HSA-8874081	MET activates PTK2 signaling	0.573791	0.99999	0.907277	1301/1302/1280/1289/1290	5
R-HSA-901042	Calnexin/calreticulin cycle	0.573791	0.99999	0.907277	267/7844/6233/6400/7311	5
R-HSA-5633008	TP53 Regulates Transcription of Cell Death Genes	0.573904	0.99999	0.907277	317/604/332/124446/63970/94241/147923	7
R-HSA-2173795	Downregulation of SMAD2/3:SMAD4 transcriptional activity	0.574892	0.99999	0.907277	6233/51592/7311/7323	4
R-HSA-450321	JNK (c-Jun kinases) phosphorylation and activation mediated by activated human TAK1	0.574892	0.99999	0.907277	3654/6233/7311/7335	4
R-HSA-5625900	RHO GTPases activate CIT	0.574892	0.99999	0.907277	1027/1742/9928/389	4
R-HSA-982772	Growth hormone receptor signaling	0.574892	0.99999	0.907277	4067/5595/5777/25970	4
R-HSA-1181150	Signaling by NODAL	0.577723	0.99999	0.907277	91/130399/4838	3
R-HSA-196741	Cobalamin (Cbl, vitamin B12) transport and metabolism	0.577723	0.99999	0.907277	1504/4594/5646	3
R-HSA-205043	NRIF signals cell death from the nucleus	0.577723	0.99999	0.907277	55851/6233/7311	3
R-HSA-418885	DCC mediated attractive signaling	0.577723	0.99999	0.907277	3983/998/1630	3
R-HSA-5684264	MAP3K8 (TPL2)-dependent MAPK1/3 activation	0.577723	0.99999	0.907277	6233/6500/7311	3
R-HSA-8956320	Nucleobase biosynthesis	0.577723	0.99999	0.907277	122622/3615/64077	3
R-HSA-1250342	PI3K events in ERBB4 signaling	0.584535	0.99999	0.907277	5290/5295	2
R-HSA-164940	Nef mediated downregulation of MHC class I complex cell surface expression	0.584535	0.99999	0.907277	162/8905	2
R-HSA-1855167	Synthesis of pyrophosphates in the cytosol	0.584535	0.99999	0.907277	117283/170685	2
R-HSA-196791	Vitamin D (calciferol) metabolism	0.584535	0.99999	0.907277	6613/7329	2
R-HSA-202430	Translocation of ZAP-70 to Immunological synapse	0.584535	0.99999	0.907277	3932/26191	2
R-HSA-2151209	Activation of PPARGC1A (PGC-1alpha) by phosphorylation	0.584535	0.99999	0.907277	5571/51422	2
R-HSA-389359	CD28 dependent Vav1 pathway	0.584535	0.99999	0.907277	998/3932	2
R-HSA-442380	Zinc influx into cells by the SLC39 gene family	0.584535	0.99999	0.907277	29986/55630	2
R-HSA-5685939	HDR through MMEJ (alt-NHEJ)	0.584535	0.99999	0.907277	3980/10721	2
R-HSA-71240	Tryptophan catabolism	0.584535	0.99999	0.907277	125061/120103	2
R-HSA-73621	Pyrimidine catabolism	0.584535	0.99999	0.907277	56953/51733	2
R-HSA-9026519	Activated NTRK2 signals through RAS	0.584535	0.99999	0.907277	3265/4893	2
R-HSA-2029482	Regulation of actin dynamics for phagocytic cup formation	0.604202	0.99999	0.907277	10097/10093/10092/998/1072/1398/9844/5595/51517/10810	10
R-HSA-8854050	FBXL7 down-regulates AURKA during mitotic entry and in early mitosis	0.604717	0.99999	0.907277	6790/5695/5705/5716/5714/9978/6233/6500/7311	9
R-HSA-1168372	Downstream signaling events of B Cell Receptor (BCR)	0.604895	0.99999	0.907277	8915/801/808/2280/3265/4775/4893/5695/5705/5716/5714/5966/6233/6500/7311	15
R-HSA-380270	Recruitment of mitotic centrosome proteins and complexes	0.604895	0.99999	0.907277	9738/9662/80321/1069/1639/11258/8655/55142/54930/54801/440145/5116/10733/5566/7531	15
R-HSA-380287	Centrosome maturation	0.604895	0.99999	0.907277	9738/9662/80321/1069/1639/11258/8655/55142/54930/54801/440145/5116/10733/5566/7531	15
R-HSA-168325	Viral Messenger RNA Synthesis	0.605633	0.99999	0.907277	55706/9972/53371/5432/5436/5437/5439/5440	8
R-HSA-3899300	SUMOylation of transcription cofactors	0.605633	0.99999	0.907277	648/1616/9063/6045/6613/6612/7329/7690	8
R-HSA-6782315	tRNA modification in the nucleus and cytosol	0.605633	0.99999	0.907277	23536/83480/51002/51504/57570/51605/55253/81605	8
R-HSA-8875878	MET promotes cell motility	0.607109	0.99999	0.907277	1301/1302/1280/1289/1290/1398/5906	7
R-HSA-8939243	RUNX1 interacts with co-factors whose precise effect on RUNX1 targets is not known	0.607109	0.99999	0.907277	8289/26053/648/6045/6603/6604/6605	7
R-HSA-532668	N-glycan trimming in the ER and Calnexin/Calreticulin cycle	0.609394	0.99999	0.907277	267/5887/7844/6233/6400/7311	6
R-HSA-1538133	G0 and Early G1	0.612916	0.99999	0.907277	91750/132660/4605/5928/7027	5
R-HSA-539107	Activation of E2F1 target genes at G1/S	0.612916	0.99999	0.907277	1719/91750/132660/5928/7027	5
R-HSA-5579029	Metabolic disorders of biological oxidation enzymes	0.612916	0.99999	0.907277	1545/56603/1593/9420/7172	5
R-HSA-69205	G1/S-Specific Transcription	0.612916	0.99999	0.907277	1719/91750/132660/5928/7027	5
R-HSA-8941326	RUNX2 regulates bone development	0.612916	0.99999	0.907277	8841/23462/23493/5595/23314	5
R-HSA-2022854	Keratan sulfate biosynthesis	0.618462	0.99999	0.907277	8703/9331/4166/6487	4
R-HSA-354192	Integrin alphaIIb beta3 signaling	0.618462	0.99999	0.907277	1398/5170/5906/10411	4
R-HSA-389661	Glyoxylate metabolism and glycine degradation	0.618462	0.99999	0.907277	593/1629/2653/5827	4
R-HSA-9006921	Integrin signaling	0.618462	0.99999	0.907277	1398/5170/5906/10411	4
R-HSA-5620912	Anchoring of the basal body to the plasma membrane	0.626913	0.99999	0.907277	54806/27077/9738/9662/80321/1069/1639/11258/8655/55142/54930/54801/4867/5116/10733/5566/132320/7531	18
R-HSA-1500931	Cell-Cell communication	0.627283	0.99999	0.907277	9459/1008/1015/1016/1002/5010/23562/24146/10686/51208/149461/9080/50855/55742/5290/5295/5296/5777/6441/140885	20
R-HSA-1295596	Spry regulation of FGF signaling	0.627691	0.99999	0.907277	5595/6233/7311	3
R-HSA-1660514	Synthesis of PIPs at the Golgi membrane	0.627691	0.99999	0.907277	375/5286/7179	3
R-HSA-175474	Assembly Of The HIV Virion	0.627691	0.99999	0.907277	9397/6233/7311	3
R-HSA-193639	p75NTR signals via NF-kB	0.627691	0.99999	0.907277	3654/6233/7311	3
R-HSA-5213460	RIPK1-mediated regulated necrosis	0.627691	0.99999	0.907277	6233/7311/331	3
R-HSA-5218859	Regulated Necrosis	0.627691	0.99999	0.907277	6233/7311/331	3
R-HSA-888590	GABA synthesis, release, reuptake and degradation	0.627691	0.99999	0.907277	2572/140679/6539	3
R-HSA-977068	Termination of O-glycan biosynthesis	0.627691	0.99999	0.907277	118430/6487/27090	3
R-HSA-199992	trans-Golgi Network Vesicle Budding	0.62794	0.99999	0.907277	162/8905/11154/375/408/2647/9829/2495/2512/2799/5286/5878/7163	13
R-HSA-421837	Clathrin derived vesicle budding	0.62794	0.99999	0.907277	162/8905/11154/375/408/2647/9829/2495/2512/2799/5286/5878/7163	13
R-HSA-5658442	Regulation of RAS by GAPs	0.629731	0.99999	0.907277	8452/3265/4893/5695/5705/5716/5714/9978/6233/8831/7311	11
R-HSA-425366	Transport of bile salts and organic acids, metal ions and amine compounds	0.631137	0.99999	0.907277	51458/7780/64924/1317/29986/55630/146802/6539/6530/6534	10
R-HSA-4615885	SUMOylation of DNA replication proteins	0.635525	0.99999	0.907277	6790/332/55706/9972/53371/6613/6612/7329	8
R-HSA-73762	RNA Polymerase I Transcription Initiation	0.635525	0.99999	0.907277	404672/53615/51082/5437/5440/5928/221830/30834	8
R-HSA-5674135	MAP2K and MAPK activation	0.63889	0.99999	0.907277	408/3265/8844/28956/5595/4893/5906	7
R-HSA-2173789	TGF-beta receptor signaling activates SMADs	0.643469	0.99999	0.907277	2280/4738/5499/6233/7311/7514	6
R-HSA-8864260	Transcriptional regulation by the AP-2 (TFAP2) family of transcription factors	0.643469	0.99999	0.907277	348/4435/4605/7021/7329/7528	6
R-HSA-210745	Regulation of gene expression in beta cells	0.644885	0.99999	0.907277	10000/222546	2
R-HSA-2160916	Hyaluronan uptake and degradation	0.644885	0.99999	0.907277	11261/3373	2
R-HSA-3134975	Regulation of innate immune responses to cytosolic DNA	0.644885	0.99999	0.907277	6233/7311	2
R-HSA-450341	Activation of the AP-1 family of transcription factors	0.644885	0.99999	0.907277	2353/5595	2
R-HSA-4755510	SUMOylation of immune response proteins	0.644885	0.99999	0.907277	6612/7329	2
R-HSA-5668599	RHO GTPases Activate NADPH Oxidases	0.644885	0.99999	0.907277	27035/50508	2
R-HSA-73929	Base-Excision Repair, AP Site Formation	0.644885	0.99999	0.907277	252969/4968	2
R-HSA-8849932	Synaptic adhesion-like molecules	0.644885	0.99999	0.907277	1742/10211	2
R-HSA-8851805	MET activates RAS signaling	0.644885	0.99999	0.907277	3265/4893	2
R-HSA-8866907	Activation of the TFAP2 (AP-2) family of transcription factors	0.644885	0.99999	0.907277	4435/7021	2
R-HSA-8866910	TFAP2 (AP-2) family regulates transcription of growth factors and their receptors	0.644885	0.99999	0.907277	7021/7528	2
R-HSA-8875555	MET activates RAP1 and RAC1	0.644885	0.99999	0.907277	1398/5906	2
R-HSA-9013700	NOTCH4 Activation and Transmission of Signal to the Nucleus	0.644885	0.99999	0.907277	54567/55851	2
R-HSA-3858494	Beta-catenin independent WNT signaling	0.646002	0.99999	0.907277	801/808/8323/2775/2791/55970/2786/2787/3708/51176/50855/5582/5592/5695/5705/5716/5714/6233/27327/23112/57690/7311/7481/81029	24
R-HSA-1483191	Synthesis of PC	0.649854	0.99999	0.907277	590/58488/9468/162466/10809	5
R-HSA-162588	Budding and maturation of HIV virion	0.649854	0.99999	0.907277	25978/29082/6233/7311/51534	5
R-HSA-5357905	Regulation of TNFR1 signaling	0.649854	0.99999	0.907277	8567/56957/6233/7311/331	5
R-HSA-6803529	FGFR2 alternative splicing	0.649854	0.99999	0.907277	5432/5436/5437/5439/5440	5
R-HSA-6804758	Regulation of TP53 Activity through Acetylation	0.649854	0.99999	0.907277	10000/84289/53615/5300/5928	5
R-HSA-917977	Transferrin endocytosis and recycling	0.649854	0.99999	0.907277	9114/8992/90423/9550/534	5
R-HSA-446193	Biosynthesis of the N-glycan precursor (dolichol lipid-linked oligosaccharide, LLO) and transfer to a nascent protein	0.650984	0.99999	0.907277	79868/199857/51005/55907/54344/282969/10825/256281/116150/6487/27090/6489/7903	13
R-HSA-109688	Cleavage of Growing Transcript in the Termination Region	0.652592	0.99999	0.907277	9785/4116/10914/9939/10569/6628/6635/6636/6637/80145/199746/9877	12
R-HSA-73856	RNA Polymerase II Transcription Termination	0.652592	0.99999	0.907277	9785/4116/10914/9939/10569/6628/6635/6636/6637/80145/199746/9877	12
R-HSA-373080	Class B/2 (Secretin family receptors)	0.657074	0.99999	0.907277	799/8323/2791/55970/2786/2787/8643/90226/7481/7482	10
R-HSA-1592389	Activation of Matrix Metalloproteinases	0.659113	0.99999	0.907277	1504/4320/4314/50859	4
R-HSA-5620922	BBSome-mediated cargo-targeting to cilium	0.659113	0.99999	0.907277	92482/129880/8195/6950	4
R-HSA-975576	N-glycan antennae elongation in the medial/trans-Golgi	0.659113	0.99999	0.907277	8703/9331/4247/11320	4
R-HSA-3000178	ECM proteoglycans	0.660184	0.99999	0.907277	1280/1289/1290/1311/3687/8785/7043/7148/7448	9
R-HSA-68877	Mitotic Prometaphase	0.663335	0.99999	0.907277	332/9738/64946/55839/9662/80321/1069/1639/11258/79980/8655/55142/54930/54801/55869/440145/9918/25936/10726/5116/10733/11243/5525/5527/5528/5529/5566/6396/348235/10051/54908/7514/7531/55055	34
R-HSA-1442490	Collagen degradation	0.66411	0.99999	0.907277	1301/1302/136227/1280/1289/1290/4320/4314	8
R-HSA-373752	Netrin-1 signaling	0.66411	0.99999	0.907277	3983/998/1630/1826/5603/5306/7220/137970	8
R-HSA-114608	Platelet degranulation	0.666969	0.99999	0.907277	213/139322/801/808/1072/51571/83706/2621/3700/3827/51097/5552/8407/7043/7078/7114/7423	17
R-HSA-198933	Immunoregulatory interactions between a Lymphoid and a non-Lymphoid cell	0.669134	0.99999	0.907277	10666/4267/1280/3386/7087/3695/6441	7
R-HSA-382556	ABC-family proteins mediated transport	0.669564	0.99999	0.907277	23460/23456/85320/1244/9619/8894/1968/11160/5695/5705/5716/5714/6233/6400/7311	15
R-HSA-5368286	Mitochondrial translation initiation	0.669564	0.99999	0.907277	124995/65003/55052/6150/79590/9553/64981/51253/51258/122704/55173/64963/54460/51650/64969	15
R-HSA-5389840	Mitochondrial translation elongation	0.669564	0.99999	0.907277	124995/65003/55052/6150/79590/9553/64981/51253/51258/122704/55173/64963/54460/51650/64969	15
R-HSA-5419276	Mitochondrial translation termination	0.669564	0.99999	0.907277	124995/65003/55052/6150/79590/9553/64981/51253/51258/122704/55173/64963/54460/51650/64969	15
R-HSA-6804756	Regulation of TP53 Activity through Phosphorylation	0.669564	0.99999	0.907277	6790/83990/5300/5571/51422/5884/144715/6233/6872/6881/6883/6880/51616/94241/7311	15
R-HSA-195253	Degradation of beta-catenin by the destruction complex	0.671244	0.99999	0.907277	1452/51176/5525/5527/5528/5529/5695/5705/5716/5714/9978/6233/6500/7311	14
R-HSA-446728	Cell junction organization	0.671244	0.99999	0.907277	9459/1008/1015/1016/1002/5010/23562/24146/10686/51208/149461/9080/50855/55742	14
R-HSA-1912420	Pre-NOTCH Processing in Golgi	0.673416	0.99999	0.907277	6400/6487/10959	3
R-HSA-2559584	Formation of Senescence-Associated Heterochromatin Foci (SAHF)	0.673416	0.99999	0.907277	3024/3007/3008	3
R-HSA-3781860	Diseases associated with N-glycosylation of proteins	0.673416	0.99999	0.907277	79868/199857/4247	3
R-HSA-4655427	SUMOylation of DNA methylation proteins	0.673416	0.99999	0.907277	648/6045/7329	3
R-HSA-73780	RNA Polymerase III Chain Elongation	0.673416	0.99999	0.907277	51082/5437/5440	3
R-HSA-9008059	Interleukin-37 signaling	0.673416	0.99999	0.907277	5783/5777/5778	3
R-HSA-6802948	Signaling by high-kinase activity BRAF mutants	0.675688	0.99999	0.907277	408/3265/8844/5595/4893/5906	6
R-HSA-162587	HIV Life Cycle	0.678814	0.99999	0.907277	25978/29082/2957/2958/404672/55706/9397/9972/53371/5432/5436/5437/5439/5440/6233/6827/6829/6872/6881/6883/6880/51616/7311/51534/7514	25
R-HSA-352230	Amino acid transport across the plasma membrane	0.684473	0.99999	0.907277	120103/55089/92745/6539/56301	5
R-HSA-5626467	RHO GTPases activate IQGAPs	0.684473	0.99999	0.907277	801/808/998/10788/128239	5
R-HSA-75067	Processing of Capped Intronless Pre-mRNA	0.684473	0.99999	0.907277	10914/6628/6635/6636/6637	5
R-HSA-6790901	rRNA modification in the nucleus and cytosol	0.686146	0.99999	0.907277	9790/11056/11103/55651/6208/6194/6203/51504/9277	9
R-HSA-111448	Activation of NOXA and translocation to mitochondria	0.686353	0.99999	0.907277	7027	1
R-HSA-1296052	Ca2+ activated K+ channels	0.686353	0.99999	0.907277	27345	1
R-HSA-1482798	Acyl chain remodeling of CL	0.686353	0.99999	0.907277	8398	1
R-HSA-1483226	Synthesis of PI	0.686353	0.99999	0.907277	10423	1
R-HSA-1912399	Pre-NOTCH Processing in the Endoplasmic Reticulum	0.686353	0.99999	0.907277	56983	1
R-HSA-193048	Androgen biosynthesis	0.686353	0.99999	0.907277	3293	1
R-HSA-194313	VEGF ligand-receptor interactions	0.686353	0.99999	0.907277	7423	1
R-HSA-195399	VEGF binds to VEGFR leading to receptor dimerization	0.686353	0.99999	0.907277	7423	1
R-HSA-203641	NOSTRIN mediated eNOS trafficking	0.686353	0.99999	0.907277	857	1
R-HSA-2142789	Ubiquinol biosynthesis	0.686353	0.99999	0.907277	57107	1
R-HSA-2168880	Scavenging of heme from plasma	0.686353	0.99999	0.907277	213	1
R-HSA-419812	Calcitonin-like ligand receptors	0.686353	0.99999	0.907277	799	1
R-HSA-432047	Passive transport by Aquaporins	0.686353	0.99999	0.907277	359	1
R-HSA-5423599	Diseases of Mismatch Repair (MMR)	0.686353	0.99999	0.907277	5395	1
R-HSA-5652084	Fructose metabolism	0.686353	0.99999	0.907277	216	1
R-HSA-5661270	Formation of xylulose-5-phosphate	0.686353	0.99999	0.907277	51181	1
R-HSA-622323	Presynaptic nicotinic acetylcholine receptors	0.686353	0.99999	0.907277	1145	1
R-HSA-6787639	GDP-fucose biosynthesis	0.686353	0.99999	0.907277	282969	1
R-HSA-8849473	PTK6 Expression	0.686353	0.99999	0.907277	2908	1
R-HSA-8857538	PTK6 promotes HIF1A stabilization	0.686353	0.99999	0.907277	10457	1
R-HSA-8869496	TFAP2A acts as a transcriptional repressor during retinoic acid induced cell differentiation	0.686353	0.99999	0.907277	4605	1
R-HSA-9027277	Erythropoietin activates Phospholipase C gamma (PLCG)	0.686353	0.99999	0.907277	4067	1
R-HSA-9027283	Erythropoietin activates STAT5	0.686353	0.99999	0.907277	4067	1
R-HSA-180585	Vif-mediated degradation of APOBEC3G	0.691311	0.99999	0.907277	8065/5695/5705/5716/5714/9978/6233/7311	8
R-HSA-73893	DNA Damage Bypass	0.691311	0.99999	0.907277	8450/54107/56655/9978/6233/7311/57599/27033	8
R-HSA-69202	Cyclin E associated events during G1/S transition	0.692036	0.99999	0.907277	10000/1027/1163/91750/132660/5695/5705/5716/5714/5928/6233/6500/7027/7311	14
R-HSA-351202	Metabolism of polyamines	0.694677	0.99999	0.907277	384/435/445/2593/4947/51686/5695/5705/5716/5714/6539/6534/6611	13
R-HSA-182971	EGFR downregulation	0.696725	0.99999	0.907277	998/6233/6457/7311	4
R-HSA-201451	Signaling by BMP	0.696725	0.99999	0.907277	268/269/658/7323	4
R-HSA-1566948	Elastic fibre formation	0.697759	0.99999	0.907277	652/30008/2199/2201/8076/7043/7448	7
R-HSA-416482	G alpha (12/13) signalling events	0.697766	0.99999	0.907277	9639/9459/2791/55970/2786/2787/6453/8997/84033/389/6915/26230	12
R-HSA-1369062	ABC transporters in lipid homeostasis	0.698065	0.99999	0.907277	23460/9619	2
R-HSA-1660517	Synthesis of PIPs at the late endosome membrane	0.698065	0.99999	0.907277	8898/5286	2
R-HSA-2408517	SeMet incorporation into proteins	0.698065	0.99999	0.907277	9521/5859	2
R-HSA-2514853	Condensation of Prometaphase Chromosomes	0.698065	0.99999	0.907277	9918/10051	2
R-HSA-3229121	Glycogen storage diseases	0.698065	0.99999	0.907277	6233/7311	2
R-HSA-372708	p130Cas linkage to MAPK signaling for integrins	0.698065	0.99999	0.907277	1398/5906	2
R-HSA-3772470	Negative regulation of TCF-dependent signaling by WNT ligand antagonists	0.698065	0.99999	0.907277	50964/11197	2
R-HSA-5621480	Dectin-2 family	0.698065	0.99999	0.907277	4067/118430	2
R-HSA-71064	Lysine catabolism	0.698065	0.99999	0.907277	501/123688	2
R-HSA-8934903	Receptor Mediated Mitophagy	0.698065	0.99999	0.907277	9140/84557	2
R-HSA-5619115	Disorders of transmembrane transporters	0.701096	0.99999	0.907277	1244/6833/213/553/11160/5695/5705/5716/5714/6233/6400/6507/5172/56606/10568/55630/6530/6578/7311	19
R-HSA-1474228	Degradation of the extracellular matrix	0.702757	0.99999	0.907277	8751/9507/92291/10753/826/84290/1301/1302/136227/1280/1289/1290/1504/2201/4320/4314/80274/50859	18
R-HSA-69618	Mitotic Spindle Checkpoint	0.702757	0.99999	0.907277	25906/332/64946/55839/79980/8655/25936/10726/11243/5525/5527/5528/5529/6396/348235/54908/7514/55055	18
R-HSA-162906	HIV Infection	0.703438	0.99999	0.907277	162/8905/375/25978/29082/8065/1794/9844/2957/2958/404672/3932/55706/9397/9972/53371/5432/5436/5437/5439/5440/5695/5705/5716/5714/9978/6233/6500/6827/6829/6872/6881/6883/6880/51616/7311/51534/7514	38
R-HSA-1234176	Oxygen-dependent proline hydroxylation of Hypoxia-inducible Factor Alpha	0.705704	0.99999	0.907277	112399/5695/5705/5716/5714/9978/6233/7311/7322/7323	10
R-HSA-6802952	Signaling by BRAF and RAF fusions	0.705704	0.99999	0.907277	408/10827/8087/3265/57670/8844/5595/4893/5906/56829	10
R-HSA-3928665	EPH-ephrin mediated repulsion of cells	0.71085	0.99999	0.907277	1943/1944/1949/2043/2044/285220/2045/4067/55851	9
R-HSA-5621481	C-type lectin receptors (CLRs)	0.71477	0.99999	0.907277	8915/801/808/3265/3708/4067/118430/4775/4893/5170/5566/5567/5695/5705/5716/5714/6233/6500/7311/7322/7335	21
R-HSA-8934593	Regulation of RUNX1 Expression and Activity	0.714857	0.99999	0.907277	27327/23112/57690	3
R-HSA-5632684	Hedgehog 'on' state	0.71525	0.99999	0.907277	408/1452/8452/2735/5695/5705/5716/5714/9978/6233/8405/339745/7311	13
R-HSA-8854214	TBC/RABGAPs	0.724714	0.99999	0.907277	11337/11345/9363/5867/5878/51762/26000	7
R-HSA-381426	Regulation of Insulin-like Growth Factor (IGF) transport and uptake by Insulin-like Growth Factor Binding Proteins (IGFBPs)	0.725061	0.99999	0.907277	213/258/348/652/1114/3491/5611/84141/54757/2621/2719/3827/3956/11320/54587/5624	16
R-HSA-6796648	TP53 Regulates Transcription of DNA Repair Genes	0.728309	0.99999	0.907277	2353/404672/5395/5432/5436/5437/5439/5440/6827/6829	10
R-HSA-5689880	Ub-specific processing proteases	0.730776	0.99999	0.907277	408/8313/9738/23770/4303/8335/8331/3018/8345/8346/85236/8340/317772/92815/128312/5695/5705/5716/5714/6233/10474/6881/51616/9804/7311/23326/9736/57695/84101/55031/9101/7417/57599	33
R-HSA-69656	Cyclin A:Cdk2-associated events at S phase entry	0.731218	0.99999	0.907277	10000/1027/1163/91750/132660/5695/5705/5716/5714/5928/6233/6500/7027/7311	14
R-HSA-1855204	Synthesis of IP3 and IP4 in the cytosol	0.73126	0.99999	0.907277	801/808/3635/8867	4
R-HSA-381042	PERK regulates gene expression	0.73126	0.99999	0.907277	167227/22894/9451/4801	4
R-HSA-5627123	RHO GTPases activate PAKs	0.73126	0.99999	0.907277	801/808/998/4638	4
R-HSA-8982491	Glycogen metabolism	0.73126	0.99999	0.907277	801/808/6233/7311	4
R-HSA-75893	TNF signaling	0.734268	0.99999	0.907277	8567/56957/6233/6610/7311/331	6
R-HSA-8953750	Transcriptional Regulation by E2F6	0.734268	0.99999	0.907277	317/648/80314/5928/6045/7027	6
R-HSA-187037	Signaling by NTRK1 (TRKA)	0.734936	0.99999	0.907277	1398/10126/10818/3265/5603/5595/9261/4893/5290/5295/5296/5528/5906	13
R-HSA-1592230	Mitochondrial biogenesis	0.739186	0.99999	0.907277	139322/125988/801/808/8841/3418/440574/11232/5571/51422/6256/6604	12
R-HSA-159236	Transport of Mature mRNA derived from an Intron-Containing Transcript	0.739186	0.99999	0.907277	9785/2733/4116/55706/9972/53371/10482/9939/10569/80145/199746/9877	12
R-HSA-168164	Toll Like Receptor 3 (TLR3) Cascade	0.742606	0.99999	0.907277	177/2353/3146/3654/23643/5595/9261/5528/6233/6283/6500/10010/7311/7322/7323/7335	16
R-HSA-5689603	UCH proteinases	0.742606	0.99999	0.907277	8335/8331/317772/92815/83444/125476/4738/5695/5705/5716/5714/6233/29844/7311/7345/7528	16
R-HSA-1855183	Synthesis of IP2, IP, and Ins in the cytosol	0.744456	0.99999	0.907277	3628/8867	2
R-HSA-202670	ERKs are inactivated	0.744456	0.99999	0.907277	5595/5528	2
R-HSA-2142845	Hyaluronan metabolism	0.744456	0.99999	0.907277	11261/3373	2
R-HSA-3322077	Glycogen synthesis	0.744456	0.99999	0.907277	6233/7311	2
R-HSA-5635838	Activation of SMO	0.744456	0.99999	0.907277	408/1452	2
R-HSA-446652	Interleukin-1 family signaling	0.745996	0.99999	0.907277	177/3146/3596/3554/7850/11141/8808/3654/5695/5705/5716/5714/5783/5777/5778/9978/6233/6283/6500/7311/7335	21
R-HSA-5620920	Cargo trafficking to the periciliary membrane	0.749973	0.99999	0.907277	200894/403/92482/129880/11336/8195/6950	7
R-HSA-162791	Attachment of GPI anchor to uPAR	0.751296	0.99999	0.907277	94005	1
R-HSA-170670	Adenylate cyclase inhibitory pathway	0.751296	0.99999	0.907277	2771	1
R-HSA-174362	Transport and synthesis of PAPS	0.751296	0.99999	0.907277	51000	1
R-HSA-193670	p75NTR negatively regulates cell cycle via SC1	0.751296	0.99999	0.907277	8841	1
R-HSA-2046105	Linoleic acid (LA) metabolism	0.751296	0.99999	0.907277	54898	1
R-HSA-2393930	Phosphate bond hydrolysis by NUDT proteins	0.751296	0.99999	0.907277	4521	1
R-HSA-2660825	Signaling by NOTCH1 t(7;9)(NOTCH1:M1580_K2555) Translocation Mutant	0.751296	0.99999	0.907277	54567	1
R-HSA-2660826	Constitutive Signaling by NOTCH1 t(7;9)(NOTCH1:M1580_K2555) Translocation Mutant	0.751296	0.99999	0.907277	54567	1
R-HSA-418038	Nucleotide-like (purinergic) receptors	0.751296	0.99999	0.907277	134	1
R-HSA-425381	Bicarbonate transporters	0.751296	0.99999	0.907277	9498	1
R-HSA-428542	Regulation of commissural axon pathfinding by SLIT and ROBO	0.751296	0.99999	0.907277	1630	1
R-HSA-428543	Inactivation of CDC42 and RAC1	0.751296	0.99999	0.907277	998	1
R-HSA-430116	GP1b-IX-V activation signalling	0.751296	0.99999	0.907277	5295	1
R-HSA-444257	RSK activation	0.751296	0.99999	0.907277	5170	1
R-HSA-446199	Synthesis of Dolichyl-phosphate	0.751296	0.99999	0.907277	116150	1
R-HSA-447038	NrCAM interactions	0.751296	0.99999	0.907277	1742	1
R-HSA-447043	Neurofascin interactions	0.751296	0.99999	0.907277	8506	1
R-HSA-5674499	Negative feedback regulation of MAPK pathway	0.751296	0.99999	0.907277	5595	1
R-HSA-5676934	Protein repair	0.751296	0.99999	0.907277	253827	1
R-HSA-71384	Ethanol oxidation	0.751296	0.99999	0.907277	216	1
R-HSA-77111	Synthesis of Ketone Bodies	0.751296	0.99999	0.907277	56898	1
R-HSA-8849470	PTK6 Regulates Cell Cycle	0.751296	0.99999	0.907277	1027	1
R-HSA-8937144	Aryl hydrocarbon receptor signalling	0.751296	0.99999	0.907277	10728	1
R-HSA-8939245	RUNX1 regulates transcription of genes involved in BCR signaling	0.751296	0.99999	0.907277	640	1
R-HSA-8941332	RUNX2 regulates genes involved in cell migration	0.751296	0.99999	0.907277	10000	1
R-HSA-9022702	MECP2 regulates transcription of neuronal ligands	0.751296	0.99999	0.907277	6750	1
R-HSA-997269	Inhibition of adenylate cyclase pathway	0.751296	0.99999	0.907277	2771	1
R-HSA-5633007	Regulation of TP53 Activity	0.75136	0.99999	0.907277	10000/6790/83990/1616/84289/53615/64223/5170/5300/5527/5571/51422/5884/144715/5928/6233/133383/56950/6872/6881/6883/6880/51616/94241/91875/7311	26
R-HSA-140877	Formation of Fibrin Clot (Clotting Cascade)	0.752103	0.99999	0.907277	2155/3827/5624	3
R-HSA-2024096	HS-GAG degradation	0.752103	0.99999	0.907277	79411/2719/3423	3
R-HSA-2028269	Signaling by Hippo	0.752103	0.99999	0.907277	26524/55233/7531	3
R-HSA-373753	Nephrin family interactions	0.752103	0.99999	0.907277	5290/5295/5296	3
R-HSA-5683826	Surfactant metabolism	0.752103	0.99999	0.907277	152/6441/10568	3
R-HSA-6803204	TP53 Regulates Transcription of Genes Involved in Cytochrome C Release	0.752103	0.99999	0.907277	63970/94241/147923	3
R-HSA-71403	Citric acid cycle (TCA cycle)	0.752103	0.99999	0.907277	3418/6391/6392	3
R-HSA-8876384	Listeria monocytogenes entry into host cells	0.752103	0.99999	0.907277	6233/6457/7311	3
R-HSA-112382	Formation of RNA Pol II elongation complex	0.756359	0.99999	0.907277	404672/5432/5436/5437/5439/5440/23168/6827/6829	9
R-HSA-373755	Semaphorin interactions	0.756359	0.99999	0.907277	1072/56896/3672/3985/389/64218/9037/57556/80031	9
R-HSA-75955	RNA Polymerase II Transcription Elongation	0.756359	0.99999	0.907277	404672/5432/5436/5437/5439/5440/23168/6827/6829	9
R-HSA-983231	Factors involved in megakaryocyte development and platelet production	0.756518	0.99999	0.907277	81928/829/830/832/998/1794/8350/8351/8353/8968/8357/8354/8356/10362/10749/55582/64147/64837/89953/5566/5567/25970/10603	23
R-HSA-2871837	FCERI mediated NF-kB activation	0.75843	0.99999	0.907277	8915/4067/5170/5695/5705/5716/5714/6233/6500/7311/7322/7335	12
R-HSA-166166	MyD88-independent TLR4 cascade	0.759415	0.99999	0.907277	177/2353/3146/3654/23643/5595/9261/5528/6233/6283/6500/10010/7311/7322/7323/7335	16
R-HSA-937061	TRIF(TICAM1)-mediated TLR4 signaling	0.759415	0.99999	0.907277	177/2353/3146/3654/23643/5595/9261/5528/6233/6283/6500/10010/7311/7322/7323/7335	16
R-HSA-1296072	Voltage gated Potassium channels	0.762754	0.99999	0.907277	3746/3756/3785/3790	4
R-HSA-418990	Adherens junctions interactions	0.762754	0.99999	0.907277	1008/1015/1016/1002	4
R-HSA-76061	RNA Polymerase III Transcription Initiation From Type 1 Promoter	0.762754	0.99999	0.907277	112495/51082/5437/5440	4
R-HSA-76066	RNA Polymerase III Transcription Initiation From Type 2 Promoter	0.762754	0.99999	0.907277	112495/51082/5437/5440	4
R-HSA-380320	Recruitment of NuMA to mitotic centrosomes	0.763029	0.99999	0.907277	9738/9662/80321/1069/1639/11258/8655/55142/54930/54801/440145/5116/10733/5566/7531	15
R-HSA-1234174	Regulation of Hypoxia-inducible Factor (HIF) by oxygen	0.763806	0.99999	0.907277	112399/25994/5695/5705/5716/5714/9978/6233/7311/7322/7323	11
R-HSA-2262749	Cellular response to hypoxia	0.763806	0.99999	0.907277	112399/25994/5695/5705/5716/5714/9978/6233/7311/7322/7323	11
R-HSA-191859	snRNP Assembly	0.764179	0.99999	0.907277	55706/9972/53371/6628/6633/6635/6636/6637	8
R-HSA-194441	Metabolism of non-coding RNA	0.764179	0.99999	0.907277	55706/9972/53371/6628/6633/6635/6636/6637	8
R-HSA-9604323	Negative regulation of NOTCH4 signaling	0.764179	0.99999	0.907277	5695/5705/5716/5714/9978/6233/6500/7311	8
R-HSA-216083	Integrin cell surface interactions	0.769984	0.99999	0.907277	1280/1289/1290/1311/3386/7087/3672/3687/3695/7448	10
R-HSA-3906995	Diseases associated with O-glycosylation of proteins	0.773536	0.99999	0.907277	9507/11174/118430/55624/9037/10417/7058	7
R-HSA-5368287	Mitochondrial translation	0.77938	0.99999	0.907277	124995/65003/55052/6150/79590/9553/64981/51253/51258/122704/55173/64963/54460/51650/64969	15
R-HSA-1250347	SHC1 events in ERBB4 signaling	0.78459	0.99999	0.907277	3265/4893	2
R-HSA-189445	Metabolism of porphyrins	0.78459	0.99999	0.907277	3162/7390	2
R-HSA-3560801	Defective B3GAT3 causes JDSSDHD	0.78459	0.99999	0.907277	26229/2719	2
R-HSA-6803205	TP53 regulates transcription of several additional cell death genes whose specific roles in p53-dependent apoptosis remain uncertain	0.78459	0.99999	0.907277	604/332	2
R-HSA-74217	Purine salvage	0.78459	0.99999	0.907277	161823/1716	2
R-HSA-3769402	Deactivation of the beta-catenin transactivating complex	0.784914	0.99999	0.907277	25776/51176/6233/7311/331/7514	6
R-HSA-6802946	Signaling by moderate kinase activity BRAF mutants	0.784914	0.99999	0.907277	408/3265/8844/5595/4893/5906	6
R-HSA-6802955	Paradoxical activation of RAF signaling by kinase inactive BRAF	0.784914	0.99999	0.907277	408/3265/8844/5595/4893/5906	6
R-HSA-202433	Generation of second messenger molecules	0.78533	0.99999	0.907277	51466/27040/3932	3
R-HSA-5627117	RHO GTPases Activate ROCKs	0.78533	0.99999	0.907277	1072/3985/389	3
R-HSA-6804115	TP53 regulates transcription of additional cell cycle genes whose exact role in the p53 pathway remain uncertain	0.78533	0.99999	0.907277	7832/5325/28984	3
R-HSA-8963899	Plasma lipoprotein remodeling	0.78533	0.99999	0.907277	9619/213/348	3
R-HSA-450408	AUF1 (hnRNP D0) binds and destabilizes mRNA	0.785511	0.99999	0.907277	3315/26986/5695/5705/5716/5714/6233/7311	8
R-HSA-5620924	Intraflagellar transport	0.785511	0.99999	0.907277	8655/83657/51668/90410/55081/6991/89891/57539	8
R-HSA-5173105	O-linked glycosylation	0.788542	0.99999	0.907277	9507/11174/9331/2589/63917/118430/55624/84892/9037/10417/6487/27090/7058	13
R-HSA-9006936	Signaling by TGF-beta family members	0.790793	0.99999	0.907277	91/130399/268/269/658/2280/3625/4738/50855/5499/6233/7027/51592/7311/7323/7514	16
R-HSA-2173788	Downregulation of TGF-beta receptor signaling	0.791295	0.99999	0.907277	5499/6233/7311/7514	4
R-HSA-499943	Interconversion of nucleotide di- and triphosphates	0.791295	0.99999	0.907277	26289/158067/1635/50484	4
R-HSA-5357956	TNFR1-induced NFkappaB signaling pathway	0.791295	0.99999	0.907277	56957/6233/7311/331	4
R-HSA-76071	RNA Polymerase III Transcription Initiation From Type 3 Promoter	0.791295	0.99999	0.907277	51082/5437/5440/10302	4
R-HSA-187577	SCF(Skp2)-mediated degradation of p27/p21	0.796611	0.99999	0.907277	1027/1163/5695/5705/5716/5714/6233/6500/7311	9
R-HSA-4085377	SUMOylation of SUMOylation proteins	0.799031	0.99999	0.907277	55706/9972/53371/6613/7329	5
R-HSA-76046	RNA Polymerase III Transcription Initiation	0.799031	0.99999	0.907277	112495/51082/5437/5440/10302	5
R-HSA-1445148	Translocation of SLC2A4 (GLUT4) to the plasma membrane	0.800036	0.99999	0.907277	801/808/11336/5571/51422/5872/51552/5867/23433/6814/7531	11
R-HSA-448424	Interleukin-17 signaling	0.800036	0.99999	0.907277	2353/27189/23765/3654/5595/9261/5528/6233/6500/7311/7335	11
R-HSA-5617833	Cilium Assembly	0.80186	0.99999	0.907277	54806/200894/403/27077/92482/129880/9738/9662/80321/1069/1639/11258/8655/83657/11336/55142/54930/54801/51668/90410/55081/8195/4867/5116/10733/5566/132320/6950/6991/89891/57539/7531	32
R-HSA-163767	PP2A-mediated dephosphorylation of key metabolic factors	0.802799	0.99999	0.907277	5528	1
R-HSA-190377	FGFR2b ligand binding and activation	0.802799	0.99999	0.907277	2252	1
R-HSA-199920	CREB phosphorylation	0.802799	0.99999	0.907277	9261	1
R-HSA-211958	Miscellaneous substrates	0.802799	0.99999	0.907277	1580	1
R-HSA-2562578	TRIF-mediated programmed cell death	0.802799	0.99999	0.907277	23643	1
R-HSA-3656532	TGFBR1 KD Mutants in Cancer	0.802799	0.99999	0.907277	2280	1
R-HSA-3656534	Loss of Function of TGFBR1 in Cancer	0.802799	0.99999	0.907277	2280	1
R-HSA-419408	Lysosphingolipid and LPA receptors	0.802799	0.99999	0.907277	9294	1
R-HSA-446210	Synthesis of UDP-N-acetyl-glucosamine	0.802799	0.99999	0.907277	51005	1
R-HSA-5362798	Release of Hh-Np from the secreting cell	0.802799	0.99999	0.907277	57758	1
R-HSA-5602498	MyD88 deficiency (TLR2/4)	0.802799	0.99999	0.907277	23643	1
R-HSA-6811555	PI5P Regulates TP53 Acetylation	0.802799	0.99999	0.907277	5300	1
R-HSA-4641258	Degradation of DVL	0.805384	0.99999	0.907277	8452/5695/5705/5716/5714/9978/6233/7311	8
R-HSA-5619084	ABC transporter disorders	0.80693	0.99999	0.907277	1244/6833/11160/5695/5705/5716/5714/6233/6400/7311	10
R-HSA-6811442	Intra-Golgi and retrograde Golgi-to-ER traffic	0.812247	0.99999	0.907277	250/375/829/830/832/51226/1523/1639/11258/10671/8655/2589/2800/11014/10749/55582/64147/64837/89953/60560/84316/5050/8398/5861/81876/60561/60592/8677/10972/10959/55850/10652	32
R-HSA-174048	APC/C:Cdc20 mediated degradation of Cyclin B	0.814777	0.99999	0.907277	25906/6233/7311	3
R-HSA-264876	Insulin processing	0.814777	0.99999	0.907277	11336/5122/64924	3
R-HSA-380994	ATF4 activates genes	0.814777	0.99999	0.907277	167227/22894/4801	3
R-HSA-399719	Trafficking of AMPA receptors	0.814777	0.99999	0.907277	9495/1742/5582	3
R-HSA-399721	Glutamate binding, activation of AMPA receptors and synaptic plasticity	0.814777	0.99999	0.907277	9495/1742/5582	3
R-HSA-429947	Deadenylation of mRNA	0.814777	0.99999	0.907277	1975/26986/9924	3
R-HSA-8854691	Interleukin-20 family signaling	0.814777	0.99999	0.907277	116379/11009/3718	3
R-HSA-8862803	Deregulated CDK5 triggers multiple neurodegenerative pathways in Alzheimer's disease models	0.814777	0.99999	0.907277	826/84290/7531	3
R-HSA-8863678	Neurodegenerative Diseases	0.814777	0.99999	0.907277	826/84290/7531	3
R-HSA-8956321	Nucleotide salvage	0.814777	0.99999	0.907277	161823/978/1716	3
R-HSA-933542	TRAF6 mediated NF-kB activation	0.814777	0.99999	0.907277	177/3146/6283	3
R-HSA-1989781	PPARA activates gene expression	0.815081	0.99999	0.907277	34/51/9575/1376/2874/8841/23389/54797/9441/80306/90390/4801/23179/6256/6257/6604/26230	17
R-HSA-180534	Vpu mediated degradation of CD4	0.815665	0.99999	0.907277	5695/5705/5716/5714/6233/6500/7311	7
R-HSA-4570464	SUMOylation of RNA binding proteins	0.815665	0.99999	0.907277	648/55706/9972/53371/6045/6613/7329	7
R-HSA-8939902	Regulation of RUNX2 expression and activity	0.816552	0.99999	0.907277	1749/579/2908/5695/5705/5716/5714/9978/6233/6500/7311	11
R-HSA-110320	Translesion Synthesis by POLH	0.819068	0.99999	0.907277	6233/7311	2
R-HSA-111447	Activation of BAD and translocation to mitochondria	0.819068	0.99999	0.907277	10000/7531	2
R-HSA-1963640	GRB2 events in ERBB2 signaling	0.819068	0.99999	0.907277	3265/4893	2
R-HSA-1963642	PI3K events in ERBB2 signaling	0.819068	0.99999	0.907277	5290/5295	2
R-HSA-196757	Metabolism of folate and pterines	0.819068	0.99999	0.907277	1719/2356	2
R-HSA-389948	PD-1 signaling	0.819068	0.99999	0.907277	3932/5777	2
R-HSA-429958	mRNA decay by 3' to 5' exoribonuclease	0.819068	0.99999	0.907277	22894/115024	2
R-HSA-4419969	Depolymerisation of the Nuclear Lamina	0.819068	0.99999	0.907277	255919/23399	2
R-HSA-450604	KSRP (KHSRP) binds and destabilizes mRNA	0.819068	0.99999	0.907277	167227/22894	2
R-HSA-162909	Host Interactions of HIV factors	0.820561	0.99999	0.907277	162/8905/375/8065/1794/9844/3932/55706/9972/53371/5695/5705/5716/5714/9978/6233/6500/7311/7514	19
R-HSA-168638	NOD1/2 Signaling Pathway	0.821872	0.99999	0.907277	3654/5603/6233/7311/7335	5
R-HSA-5685938	HDR through Single Strand Annealing (SSA)	0.821872	0.99999	0.907277	83990/2067/2072/5884/144715	5
R-HSA-9013694	Signaling by NOTCH4	0.825546	0.99999	0.907277	54567/23462/23493/55851/5695/5705/5716/5714/9978/6233/6500/7311	12
R-HSA-1793185	Chondroitin sulfate/dermatan sulfate metabolism	0.827866	0.99999	0.907277	411/26229/166012/2719/3373/3423	6
R-HSA-381119	Unfolded Protein Response (UPR)	0.828584	0.99999	0.907277	9114/10488/90993/153222/9820/167227/1639/22894/5611/9451/116138/4801/23480/6745	14
R-HSA-6811434	COPI-dependent Golgi-to-ER retrograde traffic	0.828584	0.99999	0.907277	375/51226/11014/10749/55582/64147/64837/89953/5861/81876/60561/10972/10959/55850	14
R-HSA-6802957	Oncogenic MAPK signaling	0.832025	0.99999	0.907277	408/10827/8087/3265/57670/8844/5595/4893/5906/8831/56829	11
R-HSA-69275	G2/M Transition	0.833679	0.99999	0.907277	6790/9738/9662/80321/1069/1639/11258/8655/2305/51512/55142/54930/54801/91750/132660/4605/440145/5116/10733/5566/5695/5705/5716/5714/5928/9978/6233/6500/7311/7514/7531	31
R-HSA-1483249	Inositol phosphate metabolism	0.834317	0.99999	0.907277	801/808/3628/3635/117283/170685/8867	7
R-HSA-5358351	Signaling by Hedgehog	0.837385	0.99999	0.907277	408/1452/8452/2735/55081/5566/5567/5695/5705/5716/5714/9978/6233/57758/6400/6500/8405/339745/7289/7311/57539	21
R-HSA-2990846	SUMOylation	0.837589	0.99999	0.907277	6790/332/648/1069/1616/3090/8366/8367/8361/8294/8363/55706/2908/9972/53371/9063/165918/6045/6256/6304/23314/6613/6612/7021/7067/7068/10054/7329/7690	29
R-HSA-3560782	Diseases associated with glycosaminoglycan metabolism	0.840061	0.99999	0.907277	26229/4166/2719/6487	4
R-HSA-400206	Regulation of lipid metabolism by Peroxisome proliferator-activated receptor alpha (PPARalpha)	0.840357	0.99999	0.907277	34/51/9575/1376/2874/8841/23389/54797/9441/80306/90390/4801/23179/6256/6257/6604/26230	17
R-HSA-210991	Basigin interactions	0.840721	0.99999	0.907277	482/857/56301	3
R-HSA-73980	RNA Polymerase III Transcription Termination	0.840721	0.99999	0.907277	51082/5437/5440	3
R-HSA-977606	Regulation of Complement cascade	0.840721	0.99999	0.907277	733/1380/7448	3
R-HSA-6785807	Interleukin-4 and Interleukin-13 signaling	0.841884	0.99999	0.907277	246/10538/604/332/2208/2353/3162/3596/3561/3687/3718/4314/4985/5295	14
R-HSA-112310	Neurotransmitter release cycle	0.84257	0.99999	0.907277	2572/8541/6507/140679/6539	5
R-HSA-163765	ChREBP activates metabolic gene expression	0.843643	0.99999	0.907277	10554	1
R-HSA-1663150	The activation of arylsulfatases	0.843643	0.99999	0.907277	411	1
R-HSA-196783	Coenzyme A biosynthesis	0.843643	0.99999	0.907277	79717	1
R-HSA-201688	WNT mediated activation of DVL	0.843643	0.99999	0.907277	8395	1
R-HSA-2892247	POU5F1 (OCT4), SOX2, NANOG activate genes related to proliferation	0.843643	0.99999	0.907277	6299	1
R-HSA-3304351	Signaling by TGF-beta Receptor Complex in Cancer	0.843643	0.99999	0.907277	2280	1
R-HSA-447041	CHL1 interactions	0.843643	0.99999	0.907277	3672	1
R-HSA-5083625	Defective GALNT3 causes familial hyperphosphatemic tumoral calcinosis (HFTC)	0.843643	0.99999	0.907277	118430	1
R-HSA-5083632	Defective C1GALT1C1 causes Tn polyagglutination syndrome (TNPS)	0.843643	0.99999	0.907277	118430	1
R-HSA-5083636	Defective GALNT12 causes colorectal cancer 1 (CRCS1)	0.843643	0.99999	0.907277	118430	1
R-HSA-5603041	IRAK4 deficiency (TLR2/4)	0.843643	0.99999	0.907277	23643	1
R-HSA-6803211	TP53 Regulates Transcription of Death Receptors and Ligands	0.843643	0.99999	0.907277	124446	1
R-HSA-73614	Pyrimidine salvage	0.843643	0.99999	0.907277	978	1
R-HSA-74749	Signal attenuation	0.843643	0.99999	0.907277	5595	1
R-HSA-8951430	RUNX3 regulates WNT signaling	0.843643	0.99999	0.907277	51176	1
R-HSA-975578	Reactions specific to the complex N-glycan synthesis pathway	0.843643	0.99999	0.907277	4247	1
R-HSA-2500257	Resolution of Sister Chromatid Cohesion	0.847936	0.99999	0.907277	332/64946/55839/79980/8655/55869/25936/10726/11243/5525/5527/5528/5529/6396/348235/54908/7514/55055	18
R-HSA-110312	Translesion synthesis by REV1	0.84851	0.99999	0.907277	6233/7311	2
R-HSA-1971475	A tetrasaccharide linker sequence is required for GAG synthesis	0.84851	0.99999	0.907277	26229/2719	2
R-HSA-446353	Cell-extracellular matrix interactions	0.84851	0.99999	0.907277	9459/55742	2
R-HSA-5669034	TNFs bind their physiological receptors	0.84851	0.99999	0.907277	10913/8784	2
R-HSA-3108232	SUMO E3 ligases SUMOylate target proteins	0.849159	0.99999	0.907277	6790/332/648/1069/1616/3090/8366/8367/8361/8294/8363/55706/2908/9972/53371/9063/165918/6045/6256/6304/23314/6613/6612/7021/7067/7068/7329/7690	28
R-HSA-5607764	CLEC7A (Dectin-1) signaling	0.849325	0.99999	0.907277	8915/801/808/3708/4775/5170/5695/5705/5716/5714/6233/6500/7311/7322/7335	15
R-HSA-9020702	Interleukin-1 signaling	0.849325	0.99999	0.907277	177/3146/3554/7850/3654/5695/5705/5716/5714/9978/6233/6283/6500/7311/7335	15
R-HSA-169911	Regulation of Apoptosis	0.851439	0.99999	0.907277	115209/5695/5705/5716/5714/6233/7311	7
R-HSA-2151201	Transcriptional activation of mitochondrial biogenesis	0.851439	0.99999	0.907277	801/808/8841/3418/11232/6256/6604	7
R-HSA-6802949	Signaling by RAS mutants	0.851439	0.99999	0.907277	408/3265/8844/5595/4893/5906/8831	7
R-HSA-936837	Ion transport by P-type ATPases	0.851439	0.99999	0.907277	479/482/491/801/808/5349/53828	7
R-HSA-8856828	Clathrin-mediated endocytosis	0.851509	0.99999	0.907277	10097/10093/10092/408/8533/9829/23149/23048/6453/9856/4738/5286/5878/6233/6457/9892/8867/127833/6869/7311	20
R-HSA-453274	Mitotic G2-G2/M phases	0.851891	0.99999	0.907277	6790/9738/9662/80321/1069/1639/11258/8655/2305/51512/55142/54930/54801/91750/132660/4605/440145/5116/10733/5566/5695/5705/5716/5714/5928/9978/6233/6500/7311/7514/7531	31
R-HSA-168179	Toll Like Receptor TLR1:TLR2 Cascade	0.854385	0.99999	0.907277	177/2353/3146/3654/23643/5595/9261/5528/6233/6283/6441/6500/7311/7335	14
R-HSA-181438	Toll Like Receptor 2 (TLR2) Cascade	0.854385	0.99999	0.907277	177/2353/3146/3654/23643/5595/9261/5528/6233/6283/6441/6500/7311/7335	14
R-HSA-69481	G2/M Checkpoints	0.8564	0.99999	0.907277	29086/83990/51512/3018/8345/8346/85236/8340/8366/8367/8361/8294/8363/128312/84515/5695/5705/5716/5714/5884/144715/165918/6233/7311/7531	25
R-HSA-3371556	Cellular response to heat stress	0.859891	0.99999	0.907277	84335/1915/3281/51182/3305/5595/9261/64223/55706/9972/53371/10728/7531	13
R-HSA-168333	NEP/NS2 Interacts with the Cellular Export Machinery	0.860621	0.99999	0.907277	55706/9972/53371/7514	4
R-HSA-3299685	Detoxification of Reactive Oxygen Species	0.860621	0.99999	0.907277	2876/493869/318/10935	4
R-HSA-1660661	Sphingolipid de novo biosynthesis	0.861242	0.99999	0.907277	55331/1455/94101/8879/56848	5
R-HSA-5663220	RHO GTPases Activate Formins	0.861789	0.99999	0.907277	332/998/64946/55839/79980/8655/51466/25936/10726/11243/5525/5527/5528/5529/389/6396/348235/54908/7514/55055	20
R-HSA-179409	APC-Cdc20 mediated degradation of Nek2A	0.863458	0.99999	0.907277	25906/6233/7311	3
R-HSA-375170	CDO in myogenesis	0.863458	0.99999	0.907277	998/1002/6925	3
R-HSA-380108	Chemokine receptors bind chemokines	0.863458	0.99999	0.907277	57007/56477/3579	3
R-HSA-525793	Myogenesis	0.863458	0.99999	0.907277	998/1002/6925	3
R-HSA-9013508	NOTCH3 Intracellular Domain Regulates Transcription	0.863458	0.99999	0.907277	2173/23462/23493	3
R-HSA-975634	Retinoid metabolism and transport	0.863458	0.99999	0.907277	348/55937/2719	3
R-HSA-109606	Intrinsic Pathway for Apoptosis	0.863677	0.99999	0.907277	10000/317/8655/7027/331/7531	6
R-HSA-72202	Transport of Mature Transcript to Cytoplasm	0.865897	0.99999	0.907277	9785/2733/4116/55706/9972/53371/10482/9939/10569/80145/199746/9877	12
R-HSA-1650814	Collagen biosynthesis and modifying enzymes	0.867101	0.99999	0.907277	1301/1302/81578/136227/1280/1289/1290	7
R-HSA-204998	Cell death signalling via NRAGE, NRIF and NADE	0.867237	0.99999	0.907277	9639/9459/6453/8997/84033/55851/6233/26230/7311/7531	10
R-HSA-5678895	Defective CFTR causes cystic fibrosis	0.871067	0.99999	0.907277	11160/5695/5705/5716/5714/6233/6400/7311	8
R-HSA-391251	Protein folding	0.871606	0.99999	0.907277	54461/2771/2775/2791/55970/2786/2787/8841/63971/8787/1155/6950/7411	13
R-HSA-975138	TRAF6 mediated induction of NFkB and MAP kinases upon TLR7/8 or 9 activation	0.871606	0.99999	0.907277	177/2353/3146/3654/23643/5595/9261/5528/6233/6283/6500/7311/7335	13
R-HSA-1630316	Glycosaminoglycan metabolism	0.872019	0.99999	0.907277	411/26229/8703/9331/11261/166012/4166/79411/2799/2719/9953/3373/3423/51000/6487	15
R-HSA-5610787	Hedgehog 'off' state	0.872019	0.99999	0.907277	1452/2735/55081/5566/5567/5695/5705/5716/5714/9978/6233/6500/7289/7311/57539	15
R-HSA-1368082	RORA activates gene expression	0.873524	0.99999	0.907277	6256/6604	2
R-HSA-1660516	Synthesis of PIPs at the early endosome membrane	0.873524	0.99999	0.907277	8898/5286	2
R-HSA-5655862	Translesion synthesis by POLK	0.873524	0.99999	0.907277	6233/7311	2
R-HSA-5656121	Translesion synthesis by POLI	0.873524	0.99999	0.907277	6233/7311	2
R-HSA-70221	Glycogen breakdown (glycogenolysis)	0.873524	0.99999	0.907277	801/808	2
R-HSA-9013695	NOTCH4 Intracellular Domain Regulates Transcription	0.873524	0.99999	0.907277	23462/23493	2
R-HSA-110357	Displacement of DNA glycosylase by APEX1	0.876031	0.99999	0.907277	4968	1
R-HSA-113507	E2F-enabled inhibition of pre-replication complex formation	0.876031	0.99999	0.907277	84515	1
R-HSA-139915	Activation of PUMA and translocation to mitochondria	0.876031	0.99999	0.907277	7027	1
R-HSA-189451	Heme biosynthesis	0.876031	0.99999	0.907277	7390	1
R-HSA-2465910	MASTL Facilitates Mitotic Progression	0.876031	0.99999	0.907277	2029	1
R-HSA-3296469	Defects in cobalamin (B12) metabolism	0.876031	0.99999	0.907277	4594	1
R-HSA-381183	ATF6 (ATF6-alpha) activates chaperone genes	0.876031	0.99999	0.907277	4801	1
R-HSA-400511	Synthesis, secretion, and inactivation of Glucose-dependent Insulinotropic Polypeptide (GIP)	0.876031	0.99999	0.907277	5122	1
R-HSA-418889	Caspase activation via Dependence Receptors in the absence of ligand	0.876031	0.99999	0.907277	1630	1
R-HSA-426486	Small interfering RNA (siRNA) biogenesis	0.876031	0.99999	0.907277	8575	1
R-HSA-6803207	TP53 Regulates Transcription of Caspase Activators and Caspases	0.876031	0.99999	0.907277	317	1
R-HSA-727802	Transport of nucleotide sugars	0.876031	0.99999	0.907277	51000	1
R-HSA-75205	Dissolution of Fibrin Clot	0.876031	0.99999	0.907277	6281	1
R-HSA-168142	Toll Like Receptor 10 (TLR10) Cascade	0.877575	0.99999	0.907277	177/2353/3146/3654/5595/9261/5528/6233/6283/6500/7311/7335	12
R-HSA-168176	Toll Like Receptor 5 (TLR5) Cascade	0.877575	0.99999	0.907277	177/2353/3146/3654/5595/9261/5528/6233/6283/6500/7311/7335	12
R-HSA-390466	Chaperonin-mediated protein folding	0.877575	0.99999	0.907277	54461/2771/2775/2791/55970/2786/2787/8841/63971/8787/6950/7411	12
R-HSA-975871	MyD88 cascade initiated on plasma membrane	0.877575	0.99999	0.907277	177/2353/3146/3654/5595/9261/5528/6233/6283/6500/7311/7335	12
R-HSA-1660662	Glycosphingolipid metabolism	0.87802	0.99999	0.907277	411/64781/79411/10825/6610	5
R-HSA-3232142	SUMOylation of ubiquitinylation proteins	0.87802	0.99999	0.907277	55706/9972/53371/9063/7329	5
R-HSA-114452	Activation of BH3-only proteins	0.878878	0.99999	0.907277	10000/8655/7027/7531	4
R-HSA-168274	Export of Viral Ribonucleoproteins from Nucleus	0.878878	0.99999	0.907277	55706/9972/53371/7514	4
R-HSA-180786	Extension of Telomeres	0.878878	0.99999	0.907277	55651/54107/56655/10856	4
R-HSA-8957322	Metabolism of steroids	0.878924	0.99999	0.907277	213/1593/51302/9420/2172/3293/4801/10654/5740/6256/6342/10802/6604/10948/83930/147323/6613/7329	18
R-HSA-174113	SCF-beta-TrCP mediated degradation of Emi1	0.88138	0.99999	0.907277	5695/5705/5716/5714/6233/6500/7311	7
R-HSA-4641257	Degradation of AXIN	0.88138	0.99999	0.907277	8313/5695/5705/5716/5714/6233/7311	7
R-HSA-5362768	Hh mutants that don't undergo autocatalytic processing are degraded by ERAD	0.88138	0.99999	0.907277	5695/5705/5716/5714/6233/6400/7311	7
R-HSA-75153	Apoptotic execution phase	0.88138	0.99999	0.907277	2620/3024/3007/3008/3146/5317/6304	7
R-HSA-168181	Toll Like Receptor 7/8 (TLR7/8) Cascade	0.88253	0.99999	0.907277	177/2353/3146/3654/23643/5595/9261/5528/6233/6283/6500/7311/7335	13
R-HSA-975155	MyD88 dependent cascade initiated on endosome	0.88253	0.99999	0.907277	177/2353/3146/3654/23643/5595/9261/5528/6233/6283/6500/7311/7335	13
R-HSA-8878166	Transcriptional regulation by RUNX2	0.882987	0.99999	0.907277	10000/1749/8841/23462/23493/5595/579/2908/5695/5705/5716/5714/9978/6233/23314/6500/7311	17
R-HSA-166658	Complement cascade	0.883287	0.99999	0.907277	733/1380/7448	3
R-HSA-3000170	Syndecan interactions	0.883287	0.99999	0.907277	1289/1290/7448	3
R-HSA-3108214	SUMOylation of DNA damage response and repair proteins	0.884072	0.99999	0.907277	648/1069/55706/9972/53371/9063/165918/6045/6613/6612/7329	11
R-HSA-1169091	Activation of NF-kappaB in B cells	0.887622	0.99999	0.907277	8915/5695/5705/5716/5714/5966/6233/6500/7311	9
R-HSA-450294	MAP kinase activation	0.887622	0.99999	0.907277	2353/3654/5595/9261/5528/6233/6500/7311/7335	9
R-HSA-70171	Glycolysis	0.887622	0.99999	0.907277	230/2027/55706/9972/53371/5208/5528/5566/5567	9
R-HSA-8948751	Regulation of PTEN stability and activity	0.887622	0.99999	0.907277	10000/80243/5695/5705/5716/5714/6233/7311/331	9
R-HSA-1638091	Heparan sulfate/heparin (HS-GAG) metabolism	0.893037	0.99999	0.907277	26229/79411/2719/9953/3423	5
R-HSA-74158	RNA Polymerase III Transcription	0.893037	0.99999	0.907277	112495/51082/5437/5440/10302	5
R-HSA-749476	RNA Polymerase III Abortive And Retractive Initiation	0.893037	0.99999	0.907277	112495/51082/5437/5440/10302	5
R-HSA-211733	Regulation of activated PAK-2p34 by proteasome mediated degradation	0.893081	0.99999	0.907277	5695/5705/5716/5714/6233/7311	6
R-HSA-3000171	Non-integrin membrane-ECM interactions	0.894355	0.99999	0.907277	1301/1302/1280/1289/1290/4921/7448	7
R-HSA-381038	XBP1(S) activates chaperone genes	0.894355	0.99999	0.907277	9114/9820/1639/5611/116138/23480/6745	7
R-HSA-176407	Conversion from APC/C:Cdc20 to APC/C:Cdh1 in late anaphase	0.894679	0.99999	0.907277	25906/8556	2
R-HSA-5223345	Miscellaneous transport and binding events	0.894679	0.99999	0.907277	79815/5304	2
R-HSA-6804114	TP53 Regulates Transcription of Genes Involved in G2 Cell Cycle Arrest	0.894679	0.99999	0.907277	6790/7027	2
R-HSA-8949215	Mitochondrial calcium ion transport	0.894679	0.99999	0.907277	55486/7417	2
R-HSA-450282	MAPK targets/ Nuclear events mediated by MAP kinases	0.895022	0.99999	0.907277	2353/5595/9261/5528	4
R-HSA-5656169	Termination of translesion DNA synthesis	0.895022	0.99999	0.907277	54107/56655/6233/7311	4
R-HSA-72187	mRNA 3'-end processing	0.896393	0.99999	0.907277	9785/4116/10914/9939/10569/80145/199746/9877	8
R-HSA-198725	Nuclear Events (kinase and transcription factor activation)	0.900507	0.99999	0.907277	5595/9261/5528	3
R-HSA-110056	MAPK3 (ERK1) activation	0.901714	0.99999	0.907277	5595	1
R-HSA-1234158	Regulation of gene expression by Hypoxia-inducible Factor	0.901714	0.99999	0.907277	25994	1
R-HSA-140875	Common Pathway of Fibrin Clot Formation	0.901714	0.99999	0.907277	5624	1
R-HSA-1614558	Degradation of cysteine and homocysteine	0.901714	0.99999	0.907277	84890	1
R-HSA-174403	Glutathione synthesis and recycling	0.901714	0.99999	0.907277	79017	1
R-HSA-2197563	NOTCH2 intracellular domain regulates transcription	0.901714	0.99999	0.907277	2208	1
R-HSA-2586552	Signaling by Leptin	0.901714	0.99999	0.907277	25970	1
R-HSA-264642	Acetylcholine Neurotransmitter Release Cycle	0.901714	0.99999	0.907277	8541	1
R-HSA-264870	Caspase-mediated cleavage of cytoskeletal proteins	0.901714	0.99999	0.907277	2620	1
R-HSA-351906	Apoptotic cleavage of cell adhesion proteins	0.901714	0.99999	0.907277	5317	1
R-HSA-390450	Folding of actin by CCT/TriC	0.901714	0.99999	0.907277	6950	1
R-HSA-416993	Trafficking of GluR2-containing AMPA receptors	0.901714	0.99999	0.907277	5582	1
R-HSA-428540	Activation of RAC1	0.901714	0.99999	0.907277	56924	1
R-HSA-166058	MyD88:MAL(TIRAP) cascade initiated on plasma membrane	0.90213	0.99999	0.907277	177/2353/3146/3654/23643/5595/9261/5528/6233/6283/6500/7311/7335	13
R-HSA-168188	Toll Like Receptor TLR6:TLR2 Cascade	0.90213	0.99999	0.907277	177/2353/3146/3654/23643/5595/9261/5528/6233/6283/6500/7311/7335	13
R-HSA-193704	p75 NTR receptor-mediated signalling	0.90213	0.99999	0.907277	9639/9459/8841/3654/6453/8997/84033/55851/6233/6610/26230/7311/7531	13
R-HSA-2022090	Assembly of collagen fibrils and other multimeric structures	0.905634	0.99999	0.907277	1301/1302/1280/1289/1290/4314	6
R-HSA-349425	Autodegradation of the E3 ubiquitin ligase COP1	0.905634	0.99999	0.907277	5695/5705/5716/5714/6233/7311	6
R-HSA-913709	O-linked glycosylation of mucins	0.905634	0.99999	0.907277	9331/2589/63917/118430/6487/27090	6
R-HSA-5387390	Hh mutants abrogate ligand secretion	0.906109	0.99999	0.907277	5695/5705/5716/5714/6233/6400/7311	7
R-HSA-5676590	NIK-->noncanonical NF-kB signaling	0.906109	0.99999	0.907277	5695/5705/5716/5714/6233/6500/7311	7
R-HSA-5358346	Hedgehog ligand biogenesis	0.907403	0.99999	0.907277	5695/5705/5716/5714/6233/57758/6400/7311	8
R-HSA-68949	Orc1 removal from chromatin	0.909232	0.99999	0.907277	84515/5695/5705/5716/5714/9978/6233/6500/7311	9
R-HSA-159227	Transport of the SLBP independent Mature mRNA	0.909243	0.99999	0.907277	55706/9972/53371/10482	4
R-HSA-159230	Transport of the SLBP Dependant Mature mRNA	0.909243	0.99999	0.907277	55706/9972/53371/10482	4
R-HSA-165054	Rev-mediated nuclear export of HIV RNA	0.909243	0.99999	0.907277	55706/9972/53371/7514	4
R-HSA-168138	Toll Like Receptor 9 (TLR9) Cascade	0.910872	0.99999	0.907277	177/2353/3146/3654/23643/5595/9261/5528/6233/6283/6500/7311/7335	13
R-HSA-170834	Signaling by TGF-beta Receptor Complex	0.91141	0.99999	0.907277	2280/4738/50855/5499/6233/7027/51592/7311/7323/7514	10
R-HSA-416572	Sema4D induced cell migration and growth-cone collapse	0.912501	0.99999	0.907277	3985/389	2
R-HSA-445144	Signal transduction by L1	0.912501	0.99999	0.907277	2260/5595	2
R-HSA-425397	Transport of vitamins, nucleosides, and related molecules	0.915399	0.99999	0.907277	213/51000/6578	3
R-HSA-6806667	Metabolism of fat-soluble vitamins	0.915399	0.99999	0.907277	348/55937/2719	3
R-HSA-166016	Toll Like Receptor 4 (TLR4) Cascade	0.916045	0.99999	0.907277	177/2353/3146/3654/23643/5595/9261/5528/6233/6283/6441/6500/10010/7311/7322/7323/7335	17
R-HSA-174824	Plasma lipoprotein assembly, remodeling, and clearance	0.916726	0.99999	0.907277	9619/213/341/348/23491/5566/5567	7
R-HSA-381070	IRE1alpha activates chaperones	0.916726	0.99999	0.907277	9114/9820/1639/5611/116138/23480/6745	7
R-HSA-5607761	Dectin-1 mediated noncanonical NF-kB signaling	0.916726	0.99999	0.907277	5695/5705/5716/5714/6233/6500/7311	7
R-HSA-6784531	tRNA processing in the nucleus	0.916726	0.99999	0.907277	55706/9972/53371/51367/79897/283989/339487	7
R-HSA-68827	CDT1 association with the CDC6:ORC:origin complex	0.916726	0.99999	0.907277	84515/5695/5705/5716/5714/6233/7311	7
R-HSA-350562	Regulation of ornithine decarboxylase (ODC)	0.916895	0.99999	0.907277	4947/51686/5695/5705/5716/5714	6
R-HSA-69229	Ubiquitin-dependent degradation of Cyclin D1	0.916895	0.99999	0.907277	5695/5705/5716/5714/6233/7311	6
R-HSA-75815	Ubiquitin-dependent degradation of Cyclin D	0.916895	0.99999	0.907277	5695/5705/5716/5714/6233/7311	6
R-HSA-3781865	Diseases of glycosylation	0.917029	0.99999	0.907277	9507/11174/79868/199857/26229/4166/54344/2719/4247/118430/55624/9037/10417/6487/7058	15
R-HSA-5685942	HDR through Homologous Recombination (HRR)	0.917402	0.99999	0.907277	83990/54107/56655/5884/144715/6233/7311/7516	8
R-HSA-2173793	Transcriptional activity of SMAD2/SMAD3:SMAD4 heterotrimer	0.918333	0.99999	0.907277	6233/7027/51592/7311/7323	5
R-HSA-73884	Base Excision Repair	0.918333	0.99999	0.907277	3980/252969/4968/54107/56655	5
R-HSA-73933	Resolution of Abasic Sites (AP sites)	0.918333	0.99999	0.907277	3980/252969/4968/54107/56655	5
R-HSA-140534	Caspase activation via Death Receptors in the presence of ligand	0.922079	0.99999	0.907277	23643	1
R-HSA-1483213	Synthesis of PE	0.922079	0.99999	0.907277	162466	1
R-HSA-176974	Unwinding of DNA	0.922079	0.99999	0.907277	84515	1
R-HSA-193692	Regulated proteolysis of p75NTR	0.922079	0.99999	0.907277	55851	1
R-HSA-354194	GRB2:SOS provides linkage to MAPK signaling for Integrins	0.922079	0.99999	0.907277	5906	1
R-HSA-381033	ATF6 (ATF6-alpha) activates chaperones	0.922079	0.99999	0.907277	4801	1
R-HSA-381771	Synthesis, secretion, and inactivation of Glucagon-like Peptide-1 (GLP-1)	0.922079	0.99999	0.907277	5122	1
R-HSA-399956	CRMPs in Sema3A signaling	0.922079	0.99999	0.907277	56896	1
R-HSA-4641265	Repression of WNT target genes	0.922079	0.99999	0.907277	51176	1
R-HSA-5357786	TNFR1-induced proapoptotic signaling	0.922079	0.99999	0.907277	56957	1
R-HSA-5676594	TNF receptor superfamily (TNFSF) members mediating non-canonical NF-kB pathway	0.922079	0.99999	0.907277	8742	1
R-HSA-68689	CDC6 association with the ORC:origin complex	0.922079	0.99999	0.907277	84515	1
R-HSA-8949664	Processing of SMDT1	0.922079	0.99999	0.907277	55486	1
R-HSA-72306	tRNA processing	0.924235	0.99999	0.907277	23536/55706/9972/53371/51367/83480/79897/51002/51504/57570/51605/283989/55253/81605/339487	15
R-HSA-8856825	Cargo recognition for clathrin-mediated endocytosis	0.92424	0.99999	0.907277	408/8533/23149/6453/9856/4738/6233/6457/9892/127833/6869/7311	12
R-HSA-453279	Mitotic G1-G1/S phases	0.925484	0.99999	0.907277	10000/1027/1031/1032/1163/1719/91750/132660/4067/84515/4605/54107/56655/5695/5705/5716/5714/5928/6233/6500/7027/7311	22
R-HSA-6791312	TP53 Regulates Transcription of Cell Cycle Genes	0.926965	0.99999	0.907277	6790/7832/1027/5325/28984/7027	6
R-HSA-69601	Ubiquitin Mediated Degradation of Phosphorylated Cdc25A	0.926965	0.99999	0.907277	5695/5705/5716/5714/6233/7311	6
R-HSA-69610	p53-Independent DNA Damage Response	0.926965	0.99999	0.907277	5695/5705/5716/5714/6233/7311	6
R-HSA-69613	p53-Independent G1/S DNA damage checkpoint	0.926965	0.99999	0.907277	5695/5705/5716/5714/6233/7311	6
R-HSA-210500	Glutamate Neurotransmitter Release Cycle	0.927463	0.99999	0.907277	8541/6507	2
R-HSA-428157	Sphingolipid metabolism	0.928386	0.99999	0.907277	55331/411/64781/1455/79411/10825/94101/8879/6610/56848	10
R-HSA-110313	Translesion synthesis by Y family DNA polymerases bypasses lesions on DNA template	0.932642	0.99999	0.907277	54107/56655/6233/7311	4
R-HSA-177243	Interactions of Rev with host cellular proteins	0.932642	0.99999	0.907277	55706/9972/53371/7514	4
R-HSA-166520	Signaling by NTRKs	0.933281	0.99999	0.907277	1398/10126/10818/3265/5603/5595/9261/4893/5290/5295/5296/5528/5906	13
R-HSA-181429	Serotonin Neurotransmitter Release Cycle	0.938227	0.99999	0.907277	8541	1
R-HSA-181430	Norepinephrine Neurotransmitter Release Cycle	0.938227	0.99999	0.907277	8541	1
R-HSA-3560783	Defective B4GALT7 causes EDS, progeroid type	0.938227	0.99999	0.907277	2719	1
R-HSA-3656237	Defective EXT2 causes exostoses 2	0.938227	0.99999	0.907277	2719	1
R-HSA-3656253	Defective EXT1 causes exostoses 1, TRPS2 and CHDS	0.938227	0.99999	0.907277	2719	1
R-HSA-5660526	Response to metal ions	0.938227	0.99999	0.907277	6620	1
R-HSA-6804759	Regulation of TP53 Activity through Association with Co-factors	0.938227	0.99999	0.907277	10000	1
R-HSA-68884	Mitotic Telophase/Cytokinesis	0.938227	0.99999	0.907277	10726	1
R-HSA-8984722	Interleukin-35 Signalling	0.938227	0.99999	0.907277	3595	1
R-HSA-170822	Regulation of Glucokinase by Glucokinase Regulatory Protein	0.939254	0.99999	0.907277	55706/9972/53371	3
R-HSA-8964043	Plasma lipoprotein clearance	0.939254	0.99999	0.907277	341/348/23491	3
R-HSA-1250196	SHC1 events in ERBB2 signaling	0.939983	0.99999	0.907277	3265/4893	2
R-HSA-5357769	Caspase activation via extrinsic apoptotic signalling pathway	0.939983	0.99999	0.907277	1630/23643	2
R-HSA-983170	Antigen Presentation: Folding, assembly and peptide loading of class I MHC	0.939983	0.99999	0.907277	6396/10802	2
R-HSA-390471	Association of TriC/CCT with target proteins during biosynthesis	0.942162	0.99999	0.907277	54461/8841/63971/6950	4
R-HSA-5693616	Presynaptic phase of homologous DNA pairing and strand exchange	0.942162	0.99999	0.907277	83990/5884/144715/7516	4
R-HSA-381340	Transcriptional regulation of white adipocyte differentiation	0.948583	0.99999	0.907277	1879/1959/8841/23389/54797/9441/80306/90390/6256/6604	10
R-HSA-168271	Transport of Ribonucleoproteins into the Host Nucleus	0.94869	0.99999	0.907277	55706/9972/53371	3
R-HSA-4608870	Asymmetric localization of PCP proteins	0.949453	0.99999	0.907277	50855/5695/5705/5716/5714/6233/7311	7
R-HSA-1251985	Nuclear signaling by ERBB4	0.950432	0.99999	0.907277	2670/55851	2
R-HSA-198753	ERK/MAPK targets	0.950432	0.99999	0.907277	5595/5528	2
R-HSA-400685	Sema4D in semaphorin signaling	0.950432	0.99999	0.907277	3985/389	2
R-HSA-5651801	PCNA-Dependent Long Patch Base Excision Repair	0.950432	0.99999	0.907277	54107/56655	2
R-HSA-69541	Stabilization of p53	0.951012	0.99999	0.907277	5695/5705/5716/5714/6233/7311	6
R-HSA-113501	Inhibition of replication initiation of damaged DNA by RB1/E2F1	0.95103	0.99999	0.907277	7027	1
R-HSA-177504	Retrograde neurotrophin signalling	0.95103	0.99999	0.907277	10126	1
R-HSA-197264	Nicotinamide salvaging	0.95103	0.99999	0.907277	5740	1
R-HSA-2032785	YAP1- and WWTR1 (TAZ)-stimulated gene expression	0.95103	0.99999	0.907277	1482	1
R-HSA-400508	Incretin synthesis, secretion, and inactivation	0.95103	0.99999	0.907277	5122	1
R-HSA-4420332	Defective B3GALT6 causes EDSP2 and SEMDJL1	0.95103	0.99999	0.907277	2719	1
R-HSA-5609975	Diseases associated with glycosylation precursor biosynthesis	0.95103	0.99999	0.907277	54344	1
R-HSA-6804116	TP53 Regulates Transcription of Genes Involved in G1 Cell Cycle Arrest	0.95103	0.99999	0.907277	1027	1
R-HSA-75035	Chk1/Chk2(Cds1) mediated inactivation of Cyclin B:Cdk1 complex	0.95103	0.99999	0.907277	7531	1
R-HSA-877312	Regulation of IFNG signaling	0.95103	0.99999	0.907277	5777	1
R-HSA-912694	Regulation of IFNA signaling	0.95103	0.99999	0.907277	5777	1
R-HSA-69206	G1/S Transition	0.952325	0.99999	0.907277	10000/1027/1163/1719/91750/132660/84515/54107/56655/5695/5705/5716/5714/5928/6233/6500/7027/7311	18
R-HSA-3371453	Regulation of HSF1-mediated heat shock response	0.9546	0.99999	0.907277	51182/3305/5595/9261/55706/9972/53371/7531	8
R-HSA-2467813	Separation of Sister Chromatids	0.955527	0.99999	0.907277	25906/332/64946/55839/79980/8655/55869/25936/10726/11243/5525/5527/5528/5529/5695/5705/5716/5714/6233/6396/348235/54908/7311/7514/55055	25
R-HSA-174084	Autodegradation of Cdh1 by Cdh1:APC/C	0.955585	0.99999	0.907277	25906/5695/5705/5716/5714/6233/7311	7
R-HSA-2173796	SMAD2/SMAD3:SMAD4 heterotrimer regulates transcription	0.956745	0.99999	0.907277	6233/7027/7311	3
R-HSA-2132295	MHC class II antigen presentation	0.957262	0.99999	0.907277	10120/162/8905/375/829/830/832/1639/11258/10671/8655/64837/89953/6396/10802	15
R-HSA-8941858	Regulation of RUNX3 expression and activity	0.957278	0.99999	0.907277	5695/5705/5716/5714/6233/7311	6
R-HSA-113510	E2F mediated regulation of DNA replication	0.959129	0.99999	0.907277	84515/7027	2
R-HSA-5693554	Resolution of D-loop Structures through Synthesis-Dependent Strand Annealing (SDSA)	0.959129	0.99999	0.907277	83990/7516	2
R-HSA-4086400	PCP/CE pathway	0.959167	0.99999	0.907277	8323/50855/5582/5695/5705/5716/5714/6233/7311/7481/81029	11
R-HSA-6811440	Retrograde transport at the Trans-Golgi-Network	0.959914	0.99999	0.907277	2800/60560/84316/60592/8677	5
R-HSA-174178	APC/C:Cdh1 mediated degradation of Cdc20 and other APC/C:Cdh1 targeted proteins in late mitosis/early G1	0.959926	0.99999	0.907277	25906/6790/5695/5705/5716/5714/6233/7311	8
R-HSA-69563	p53-Dependent G1 DNA Damage Response	0.96104	0.99999	0.907277	1027/5695/5705/5716/5714/6233/7311	7
R-HSA-69580	p53-Dependent G1/S DNA damage checkpoint	0.96104	0.99999	0.907277	1027/5695/5705/5716/5714/6233/7311	7
R-HSA-5358565	Mismatch repair (MMR) directed by MSH2:MSH6 (MutSalpha)	0.961181	0.99999	0.907277	5395	1
R-HSA-5358606	Mismatch repair (MMR) directed by MSH2:MSH3 (MutSbeta)	0.961181	0.99999	0.907277	5395	1
R-HSA-193648	NRAGE signals death through JNK	0.962807	0.99999	0.907277	9639/9459/6453/8997/84033/26230	6
R-HSA-174143	APC/C-mediated degradation of cell cycle proteins	0.963591	0.99999	0.907277	25906/6790/8556/5695/5705/5716/5714/6233/6500/7311	10
R-HSA-453276	Regulation of mitotic cell cycle	0.963591	0.99999	0.907277	25906/6790/8556/5695/5705/5716/5714/6233/6500/7311	10
R-HSA-5668541	TNFR2 non-canonical NF-kB pathway	0.963591	0.99999	0.907277	10913/5695/5705/5716/5714/6233/6500/8784/8742/7311	10
R-HSA-180746	Nuclear import of Rev protein	0.963603	0.99999	0.907277	55706/9972/53371	3
R-HSA-180910	Vpr-mediated nuclear import of PICs	0.963603	0.99999	0.907277	55706/9972/53371	3
R-HSA-68962	Activation of the pre-replicative complex	0.963603	0.99999	0.907277	84515/54107/56655	3
R-HSA-5693579	Homologous DNA Pairing and Strand Exchange	0.963818	0.99999	0.907277	83990/5884/144715/7516	4
R-HSA-174154	APC/C:Cdc20 mediated degradation of Securin	0.965881	0.99999	0.907277	25906/5695/5705/5716/5714/6233/7311	7
R-HSA-112409	RAF-independent MAPK1/3 activation	0.966352	0.99999	0.907277	80824/5595	2
R-HSA-174417	Telomere C-strand (Lagging Strand) Synthesis	0.966352	0.99999	0.907277	54107/56655	2
R-HSA-2022928	HS-GAG biosynthesis	0.966352	0.99999	0.907277	2719/9953	2
R-HSA-379716	Cytosolic tRNA aminoacylation	0.966352	0.99999	0.907277	9521/5859	2
R-HSA-1474290	Collagen formation	0.968925	0.99999	0.907277	1301/1302/81578/136227/1280/1289/1290/4314	8
R-HSA-159231	Transport of Mature mRNA Derived from an Intronless Transcript	0.969169	0.99999	0.907277	55706/9972/53371/10482	4
R-HSA-159234	Transport of Mature mRNAs Derived from Intronless Transcripts	0.969169	0.99999	0.907277	55706/9972/53371/10482	4
R-HSA-2022870	Chondroitin sulfate biosynthesis	0.969228	0.99999	0.907277	166012	1
R-HSA-212676	Dopamine Neurotransmitter Release Cycle	0.969228	0.99999	0.907277	8541	1
R-HSA-399954	Sema3A PAK dependent Axon repulsion	0.969228	0.99999	0.907277	1072	1
R-HSA-5099900	WNT5A-dependent internalization of FZD4	0.969228	0.99999	0.907277	5582	1
R-HSA-5358508	Mismatch Repair	0.969228	0.99999	0.907277	5395	1
R-HSA-5620916	VxPx cargo-targeting to cilium	0.969228	0.99999	0.907277	11336	1
R-HSA-176033	Interactions of Vpr with host cellular proteins	0.969427	0.99999	0.907277	55706/9972/53371	3
R-HSA-69615	G1/S DNA Damage Checkpoints	0.970169	0.99999	0.907277	1027/5695/5705/5716/5714/6233/7311	7
R-HSA-109581	Apoptosis	0.97053	0.99999	0.907277	10000/317/1630/8655/2620/3024/3007/3008/3146/23643/115209/5317/5695/5705/5716/5714/6233/6304/7027/7311/331/7531	22
R-HSA-389957	Prefoldin mediated transfer of substrate to CCT/TriC	0.972338	0.99999	0.907277	6950/7411	2
R-HSA-69273	Cyclin A/B1/B2 associated events during G2/M transition	0.972338	0.99999	0.907277	2305/7514	2
R-HSA-70263	Gluconeogenesis	0.972338	0.99999	0.907277	230/2027	2
R-HSA-1169408	ISG15 antiviral mechanism	0.972698	0.99999	0.907277	1982/5595/55706/9972/53371/5300/6233/7311	8
R-HSA-1236978	Cross-presentation of soluble exogenous antigens (endosomes)	0.973774	0.99999	0.907277	5695/5705/5716/5714	4
R-HSA-2426168	Activation of gene expression by SREBF (SREBP)	0.973774	0.99999	0.907277	4801/10654/6256/6604	4
R-HSA-6811438	Intra-Golgi traffic	0.973774	0.99999	0.907277	250/375/1523/10652	4
R-HSA-68867	Assembly of the pre-replicative complex	0.973958	0.99999	0.907277	84515/5695/5705/5716/5714/6233/7311	7
R-HSA-3301854	Nuclear Pore Complex (NPC) Disassembly	0.974362	0.99999	0.907277	55706/9972/53371	3
R-HSA-6783783	Interleukin-10 signaling	0.974362	0.99999	0.907277	2208/3554/7850	3
R-HSA-69052	Switching of origins to a post-replicative state	0.97455	0.99999	0.907277	25906/84515/5695/5705/5716/5714/9978/6233/6500/7311	10
R-HSA-199220	Vitamin B5 (pantothenate) metabolism	0.975609	0.99999	0.907277	79717	1
R-HSA-933541	TRAF6 mediated IRF7 activation	0.975609	0.99999	0.907277	10010	1
R-HSA-1236974	ER-Phagosome pathway	0.976048	0.99999	0.907277	23643/5695/5705/5716/5714/6233/23480/7311	8
R-HSA-73887	Death Receptor Signalling	0.977163	0.99999	0.907277	9639/9459/8841/3654/6453/8997/8567/84033/56957/55851/6233/6610/26230/7311/331/7531	16
R-HSA-110373	Resolution of AP sites via the multiple-nucleotide patch replacement pathway	0.97729	0.99999	0.907277	54107/56655	2
R-HSA-186712	Regulation of beta-cell development	0.97729	0.99999	0.907277	10000/222546	2
R-HSA-68882	Mitotic Anaphase	0.977398	0.99999	0.907277	25906/332/64946/55839/79980/8655/55869/25936/10726/11243/5525/5527/5528/5529/5695/5705/5716/5714/6233/6396/348235/54908/7311/7514/55055	25
R-HSA-168898	Toll-like Receptor Cascades	0.977459	0.99999	0.907277	177/2353/3146/3654/23643/5595/9261/5528/6233/6283/6441/6500/10010/7311/7322/7323/7335	17
R-HSA-5357801	Programmed Cell Death	0.977582	0.99999	0.907277	10000/317/1630/8655/2620/3024/3007/3008/3146/23643/115209/5317/5695/5705/5716/5714/6233/6304/7027/7311/331/7531	22
R-HSA-2980766	Nuclear Envelope Breakdown	0.978049	0.99999	0.907277	255919/23399/55706/9972/53371	5
R-HSA-983189	Kinesins	0.978049	0.99999	0.907277	10749/55582/64147/64837/89953	5
R-HSA-70326	Glucose metabolism	0.978113	0.99999	0.907277	230/2027/55706/9972/53371/5208/5528/5566/5567	9
R-HSA-5689896	Ovarian tumor domain proteases	0.978534	0.99999	0.907277	56957/6233/7311	3
R-HSA-2555396	Mitotic Metaphase and Anaphase	0.979313	0.99999	0.907277	25906/332/64946/55839/79980/8655/55869/25936/10726/11243/5525/5527/5528/5529/5695/5705/5716/5714/6233/6396/348235/54908/7311/7514/55055	25
R-HSA-174184	Cdc20:Phospho-APC/C mediated degradation of Cyclin A	0.980243	0.99999	0.907277	25906/5695/5705/5716/5714/6233/7311	7
R-HSA-69017	CDK-mediated phosphorylation and removal of Cdc6	0.980243	0.99999	0.907277	25906/5695/5705/5716/5714/6233/7311	7
R-HSA-176412	Phosphorylation of the APC/C	0.980667	0.99999	0.907277	25906	1
R-HSA-3296482	Defects in vitamin and cofactor metabolism	0.980667	0.99999	0.907277	4594	1
R-HSA-389977	Post-chaperonin tubulin folding pathway	0.980667	0.99999	0.907277	1155	1
R-HSA-8964038	LDL clearance	0.980667	0.99999	0.907277	23491	1
R-HSA-69002	DNA Replication Pre-Initiation	0.980747	0.99999	0.907277	84515/54107/56655/5695/5705/5716/5714/6233/7311	9
R-HSA-1834949	Cytosolic sensors of pathogen-associated DNA	0.981193	0.99999	0.907277	51082/5437/5440/6233/7311	5
R-HSA-5693537	Resolution of D-Loop Structures	0.981378	0.99999	0.907277	83990/7516	2
R-HSA-5693568	Resolution of D-loop Structures through Holliday Junction Intermediates	0.981378	0.99999	0.907277	83990/7516	2
R-HSA-194840	Rho GTPase cycle	0.981392	0.99999	0.907277	57569/394/395/9639/9459/998/1123/1124/6453/8997/84033/5296/389/23433/26230	15
R-HSA-111465	Apoptotic cleavage of cellular proteins	0.982054	0.99999	0.907277	2620/5317/6304	3
R-HSA-179419	APC:Cdc20 mediated degradation of cell cycle proteins prior to satisfation of the cell cycle checkpoint	0.982829	0.99999	0.907277	25906/5695/5705/5716/5714/6233/7311	7
R-HSA-168643	Nucleotide-binding domain, leucine rich repeat containing receptor (NLR) signaling pathways	0.983911	0.99999	0.907277	3654/5603/6233/7311/7335	5
R-HSA-1169410	Antiviral mechanism by IFN-stimulated genes	0.983965	0.99999	0.907277	1982/5595/55706/9972/53371/5300/6233/7311	8
R-HSA-176408	Regulation of APC/C activators between G1/S and early anaphase	0.983965	0.99999	0.907277	25906/5695/5705/5716/5714/6233/6500/7311	8
R-HSA-141405	Inhibition of the proteolytic activity of APC/C required for the onset of anaphase by mitotic spindle checkpoint components	0.984677	0.99999	0.907277	25906	1
R-HSA-141430	Inactivation of APC/C via direct inhibition of the APC/C complex	0.984677	0.99999	0.907277	25906	1
R-HSA-3928664	Ephrin signaling	0.984677	0.99999	0.907277	1949	1
R-HSA-5260271	Diseases of Immune System	0.984677	0.99999	0.907277	23643	1
R-HSA-5602358	Diseases associated with the TLR signaling cascade	0.984677	0.99999	0.907277	23643	1
R-HSA-389958	Cooperation of Prefoldin and TriC/CCT in actin and tubulin folding	0.984748	0.99999	0.907277	6950/7411	2
R-HSA-168276	NS1 Mediated Effects on Host Pathways	0.985018	0.99999	0.907277	55706/9972/53371	3
R-HSA-176187	Activation of ATR in response to replication stress	0.985018	0.99999	0.907277	84515/5884/144715	3
R-HSA-196854	Metabolism of vitamins and cofactors	0.986812	0.99999	0.907277	316/348/55937/801/808/1504/1528/1719/2356/2644/2719/119391/4338/4594/9054/57107/79717/5646/5740	19
R-HSA-176409	APC/C:Cdc20 mediated degradation of mitotic proteins	0.987084	0.99999	0.907277	25906/5695/5705/5716/5714/6233/7311	7
R-HSA-8852276	The role of GTSE1 in G2/M progression after G2 checkpoint	0.987084	0.99999	0.907277	51512/5695/5705/5716/5714/6233/7311	7
R-HSA-168253	Host Interactions with Influenza Factors	0.987509	0.99999	0.907277	55706/9972/53371	3
R-HSA-1614635	Sulfur amino acid metabolism	0.987855	0.99999	0.907277	84890	1
R-HSA-379726	Mitochondrial tRNA aminoacylation	0.987855	0.99999	0.907277	5859	1
R-HSA-77595	Processing of Intronless Pre-mRNAs	0.987855	0.99999	0.907277	10914	1
R-HSA-1655829	Regulation of cholesterol biosynthesis by SREBP (SREBF)	0.988275	0.99999	0.907277	4801/10654/6256/10802/6604	5
R-HSA-176814	Activation of APC/C and APC/C:Cdc20 mediated degradation of mitotic proteins	0.98882	0.99999	0.907277	25906/5695/5705/5716/5714/6233/7311	7
R-HSA-373760	L1CAM interactions	0.990296	0.99999	0.907277	287/8506/1742/2260/3672/3785/5595/6324/6330/6331/6710	11
R-HSA-196849	Metabolism of water-soluble vitamins and cofactors	0.991106	0.99999	0.907277	316/1504/1528/1719/2356/119391/4338/4594/9054/79717/5646/5740	12
R-HSA-1236975	Antigen processing-Cross presentation	0.991998	0.99999	0.907277	23643/5695/5705/5716/5714/6233/23480/7311	8
R-HSA-114508	Effects of PIP2 hydrolysis	0.992372	0.99999	0.907277	3708	1
R-HSA-191273	Cholesterol biosynthesis	0.992372	0.99999	0.907277	10654	1
R-HSA-196807	Nicotinate metabolism	0.992372	0.99999	0.907277	5740	1
R-HSA-389960	Formation of tubulin folding intermediates by CCT/TriC	0.992372	0.99999	0.907277	6950	1
R-HSA-449836	Other interleukin signaling	0.992372	0.99999	0.907277	146433	1
R-HSA-69242	S Phase	0.993001	0.99999	0.907277	10000/25906/1027/1163/91750/132660/84515/54107/56655/5695/5705/5716/5714/5928/9978/6233/6500/7027/7311	19
R-HSA-69239	Synthesis of DNA	0.995857	0.99999	0.907277	25906/84515/54107/56655/5695/5705/5716/5714/9978/6233/6500/7311	12
R-HSA-3000157	Laminin interactions	0.996992	0.99999	0.907277	3672	1
R-HSA-70614	Amino acid synthesis and interconversion (transamination)	0.996992	0.99999	0.907277	4942	1
R-HSA-69306	DNA Replication	0.998137	0.99999	0.907277	25906/84515/54107/56655/5695/5705/5716/5714/9978/6233/6500/7311	12
R-HSA-379724	tRNA Aminoacylation	0.998704	0.99999	0.907277	9521/5859	2
R-HSA-69190	DNA strand elongation	0.999061	0.99999	0.907277	84515	1
R-HSA-909733	Interferon alpha/beta signaling	0.999549	0.99999	0.907277	1958/5777	2
R-HSA-8878159	Transcriptional regulation by RUNX3	0.9997	0.99999	0.907277	51176/5695/5705/5716/5714/6233/7311	7
R-HSA-877300	Interferon gamma signaling	0.999935	0.99999	0.907277	163351/5777/10612	3
R-HSA-913531	Interferon Signaling	0.99999	0.99999	0.907277	1958/1982/163351/5595/55706/9972/53371/5300/5777/6233/10612/7311	12

## Sheet: RP_M3
ID	Description	pvalue	p.adjust	qvalue	geneID	Count
R-HSA-913531	Interferon Signaling	1.81621e-09	1.87212e-06	1.85533e-06	6059/103/567/684/4261/23586/5610/1977/1981/2316/3107/3113/3115/3118/3122/3123/3127/3383/3429/3430/2537/3434/3437/8519/3456/3660/3664/3665/10379/9636/3669/3838/3840/4502/4599/4600/23511/23225/8021/129401/23636/4927/4928/4940/8638/5371/5696/5771/91543/25939/9021/6772/7175/9830/7706/23650/11074/85363/55128/81603/7316/9246/11274/54739	64
R-HSA-909733	Interferon alpha/beta signaling	2.73902e-09	1.87212e-06	1.85533e-06	6059/103/684/3107/3429/3430/2537/3434/3437/8519/3456/3660/3664/3665/10379/9636/3669/4599/4600/4940/8638/5696/91543/25939/9021/6772/11274/54739	28
R-HSA-877300	Interferon gamma signaling	5.05337e-05	0.0230265	0.0228199	567/4261/3107/3113/3115/3118/3122/3123/3127/3383/3660/3664/3665/10379/4502/4940/8638/5371/5771/9021/6772/9830/7706/23650/11074/85363/55128/81603	28
R-HSA-168643	Nucleotide-binding domain, leucine rich repeat containing receptor (NLR) signaling pathways	8.3821e-05	0.0286458	0.0283888	9447/598/329/330/842/1147/3326/3656/83737/1432/4790/22861/114548/10392/64127/5027/24145/5970/8767/10454/7189/10628/7316	23
R-HSA-5689896	Ovarian tumor domain proteases	0.000171655	0.0469305	0.0465095	324/23586/64135/10392/64127/55611/78990/23252/8767/10318/79155/79931/7189/7706/7316/80124/55432	17
R-HSA-8983711	OAS antiviral response	0.000498574	0.0958963	0.0950361	6059/23586/2316/4940/8638	5
R-HSA-933541	TRAF6 mediated IRF7 activation	0.000527552	0.0958963	0.0950361	23586/64135/3456/9641/3665/80143/29110/7186/7189/7706	10
R-HSA-1834949	Cytosolic sensors of pathogen-associated DNA	0.000561208	0.0958963	0.0950361	1147/1499/51428/170506/1660/3665/9208/4790/4793/28512/9533/55703/661/55718/5970/11035/29110/340061/22954/7316/2547	21
R-HSA-1169410	Antiviral mechanism by IFN-stimulated genes	0.000842596	0.127981	0.126833	6059/23586/5610/1977/1981/2316/3434/9636/3838/3840/4599/4600/23511/23225/8021/129401/23636/4927/4928/4940/8638/6772/7175/7706/7316/9246/11274	27
R-HSA-983170	Antigen Presentation: Folding, assembly and peptide loading of class I MHC	0.00123164	0.134874	0.133664	567/10134/811/821/51752/64167/3107/9871/6890/6891/6892	11
R-HSA-190861	Gap junction assembly	0.00136522	0.134874	0.133664	2697/2700/2702/2707/2709/57165/7846/84790/51807/10381/10383/84617	12
R-HSA-351906	Apoptotic cleavage of cell adhesion proteins	0.00151309	0.134874	0.133664	1499/1828/1830/1832/100506658/7082/9414	7
R-HSA-446107	Type I hemidesmosome assembly	0.00151309	0.134874	0.133664	1308/3655/3852/3909/3914/3918/5339	7
R-HSA-5213460	RIPK1-mediated regulated necrosis	0.00153764	0.134874	0.133664	329/330/8837/8772/355/197259/11035/7186/7316	9
R-HSA-5218859	Regulated Necrosis	0.00153764	0.134874	0.133664	329/330/8837/8772/355/197259/11035/7186/7316	9
R-HSA-6790901	rRNA modification in the nucleus and cytosol	0.00157863	0.134874	0.133664	51202/57647/10436/54433/55127/55226/79050/65083/8602/4839/22984/5822/10171/88745/27341/10607/84135/55813/23160/84128	20
R-HSA-622312	Inflammasomes	0.00186738	0.150159	0.148812	9447/598/3326/4790/22861/114548/5027/24145/5970/10628	10
R-HSA-157858	Gap junction trafficking and regulation	0.00205321	0.15593	0.154531	1213/1785/2697/2700/2702/2707/2709/57165/6714/7082/7846/84790/51807/10381/10383/84617	16
R-HSA-176417	Phosphorylation of Emi1	0.00244744	0.167282	0.165782	891/991/26271/51343/5347	5
R-HSA-3134963	DEx/H-box helicases activate type I IFN and inflammatory cytokines production	0.00244744	0.167282	0.165782	170506/1660/3665/4790/5970	5
R-HSA-111465	Apoptotic cleavage of cellular proteins	0.00307126	0.199924	0.198131	118/324/10134/329/1499/1828/1830/1832/4000/100506658/5339/5588/6709/7082/9414	15
R-HSA-5357801	Programmed Cell Death	0.00419211	0.256537	0.254236	118/324/79658/578/27113/10134/598/10018/329/330/842/8837/1499/54205/1613/1677/1828/1830/1832/8772/355/4000/197259/4836/100506658/5339/23368/5588/5685/5690/5696/5698/5701/5706/5713/5720/5721/10197/11035/2810/6709/6774/7082/9414/7159/7186/7316	47
R-HSA-918233	TRAF3-dependent IRF activation pathway	0.00431628	0.256537	0.254236	23586/64135/3456/9641/3665/80143/29110/7706	8
R-HSA-202430	Translocation of ZAP-70 to Immunological synapse	0.00492801	0.269192	0.266777	3113/3115/3118/3122/3123/3127	6
R-HSA-5661231	Metallothioneins bind metals	0.00492801	0.269192	0.266777	4490/4493/4495/4496/4501/4502	6
R-HSA-933542	TRAF6 mediated NF-kB activation	0.00511996	0.269192	0.266777	1147/23586/64135/4790/4793/28512/5970/7186/7189/7706	10
R-HSA-8852276	The role of GTSE1 in G2/M progression after G2 checkpoint	0.00692049	0.350382	0.347239	891/1026/3320/3326/22919/5347/5685/5690/5696/5698/5701/5706/5713/5720/5721/10197/7846/84790/51807/10381/10383/84617/7316	23
R-HSA-445989	TAK1 activates NFkB by phosphorylation and activation of IKKs complex	0.00731478	0.353151	0.349983	1147/3656/4790/4793/28512/10392/64127/5970/8767/10454/7189/7316	12
R-HSA-1606322	ZBP1(DAI) mediated induction of type I IFNs	0.00749187	0.353151	0.349983	1147/1660/4790/4793/28512/5970/11035/29110	8
R-HSA-389960	Formation of tubulin folding intermediates by CCT/TriC	0.00788425	0.359259	0.356036	10576/7203/22948/908/7846/84790/51807/10381/10383/84617	10
R-HSA-1169408	ISG15 antiviral mechanism	0.00854395	0.373097	0.36975	23586/5610/1977/1981/3434/9636/3838/3840/4599/4600/23511/23225/8021/129401/23636/4927/4928/6772/7175/7706/7316/9246/11274	23
R-HSA-190828	Gap junction trafficking	0.00873379	0.373097	0.36975	1213/1785/2697/2700/2702/2707/2709/57165/7846/84790/51807/10381/10383/84617	14
R-HSA-381038	XBP1(S) activates chaperone genes	0.00984584	0.407856	0.404197	118/55738/1663/51726/9695/9570/10525/4000/10954/10130/5526/10113/84447/7094/64061/7466/7494/7709	18
R-HSA-73887	Death Receptor Signalling	0.0114544	0.428293	0.424451	11214/9138/27237/23370/9181/8874/10018/329/330/8837/1147/8772/355/23385/10276/4790/4803/57449/11108/57580/5663/10616/5970/8767/55072/65078/55512/8878/10454/7074/7185/7186/7189/7316/9099/7410	36
R-HSA-1810476	RIP-mediated NFkB activation via ZBP1	0.0115924	0.428293	0.424451	1147/1660/4790/4793/28512/5970/11035	7
R-HSA-190840	Microtubule-dependent trafficking of connexons from Golgi to the plasma membrane	0.0115924	0.428293	0.424451	2697/7846/84790/51807/10381/10383/84617	7
R-HSA-5675482	Regulation of necroptotic cell death	0.0115924	0.428293	0.424451	329/330/8837/8772/355/7186/7316	7
R-HSA-9020702	Interleukin-1 signaling	0.0123491	0.444243	0.440258	8945/1147/3552/3557/3656/51135/4790/4793/28512/10392/64127/246330/5685/5690/5696/5698/5701/5706/5713/5720/5721/10197/5970/8767/8878/10454/79155/7189/7316	29
R-HSA-168638	NOD1/2 Signaling Pathway	0.0128854	0.449471	0.445439	329/330/842/1147/3656/83737/1432/10392/64127/8767/10454/7189/7316	13
R-HSA-109581	Apoptosis	0.0131521	0.449471	0.445439	118/324/79658/578/27113/10134/598/10018/329/842/8837/1499/54205/1613/1677/1828/1830/1832/8772/355/4000/4836/100506658/5339/23368/5588/5685/5690/5696/5698/5701/5706/5713/5720/5721/10197/2810/6709/6774/7082/9414/7159/7186/7316	44
R-HSA-5668541	TNFR2 non-canonical NF-kB pathway	0.0143531	0.473277	0.469031	329/330/8945/958/1147/1896/60401/128178/4055/5685/5690/5696/5698/5701/5706/5713/5720/5721/10197/5971/8792/9966/8744/7186/7316	25
R-HSA-446652	Interleukin-1 family signaling	0.0148599	0.473277	0.469031	8945/1147/3552/3557/3656/51135/4790/4793/28512/10392/64127/246330/5685/5690/5696/5698/5701/5706/5713/5720/5721/10197/5782/5771/25930/5970/8767/4088/8878/6774/10454/29110/79155/7189/7316	35
R-HSA-168928	DDX58/IFIH1-mediated induction of interferon-alpha/beta	0.0150814	0.473277	0.469031	1147/23586/8772/64135/3456/9641/3665/9636/83737/4790/4793/28512/5970/80143/29110/7186/7189/7706/7316/9246	20
R-HSA-168898	Toll-like Receptor Cascades	0.0154492	0.473277	0.469031	1386/329/330/8945/1147/1520/1785/8772/7184/9641/3656/51135/3665/3689/5641/1432/5598/4790/4793/28512/10392/64127/246330/5289/5970/8767/11035/6195/6197/6279/10454/29110/79155/7189/7316/81622/51231	37
R-HSA-381070	IRE1alpha activates chaperones	0.0155797	0.473277	0.469031	118/55738/1663/51726/9695/9570/10525/4000/10954/10130/5526/10113/84447/7094/64061/7466/7494/7709	18
R-HSA-5676594	TNF receptor superfamily (TNFSF) members mediating non-canonical NF-kB pathway	0.0180593	0.515867	0.511239	329/330/958/4055/8792/7186	6
R-HSA-176408	Regulation of APC/C activators between G1/S and early anaphase	0.0183793	0.515867	0.511239	10393/51434/8945/701/891/991/8697/1017/26271/51343/5347/5685/5690/5696/5698/5701/5706/5713/5720/5721/10197/7316/11065	23
R-HSA-190872	Transport of connexons to the plasma membrane	0.0188686	0.515867	0.511239	2697/7846/84790/51807/10381/10383/84617	7
R-HSA-389948	PD-1 signaling	0.0188686	0.515867	0.511239	29126/3113/3115/3118/3122/3123/3127	7
R-HSA-844456	The NLRP3 inflammasome	0.0188686	0.515867	0.511239	3326/4790/114548/5027/24145/5970/10628	7
R-HSA-198933	Immunoregulatory interactions between a Lymphoid and a non-Lymphoid cell	0.0198576	0.532261	0.527486	567/958/925/9976/1308/3107/3383/3384/8519/3689/5817/117157/54209/79865	14
R-HSA-75067	Processing of Capped Intronless Pre-mRNA	0.0209982	0.552012	0.54706	53981/1477/1478/23283/1479/81608/134353/6634/8189/55339/25888	11
R-HSA-8874081	MET activates PTK2 signaling	0.0231035	0.578291	0.573103	2335/3675/3909/3911/3912/3914/3915/3918/4233/6714	10
R-HSA-446199	Synthesis of Dolichyl-phosphate	0.0233756	0.578291	0.573103	79947/22845/57171/4597	4
R-HSA-8868766	rRNA processing in the mitochondrion	0.0233756	0.578291	0.573103	60528/79922/51106/54931	4
R-HSA-202424	Downstream TCR signaling	0.02369	0.578291	0.573103	8945/997/1147/3113/3115/3118/3122/3123/3127/4790/5588/5685/5690/5696/5698/5701/5706/5713/5720/5721/10197/5970/8767/7189/7316	25
R-HSA-174143	APC/C-mediated degradation of cell cycle proteins	0.0268086	0.630905	0.625245	10393/51434/9212/8945/701/891/991/8697/1017/26271/51343/5347/5685/5690/5696/5698/5701/5706/5713/5720/5721/10197/7316/11065	24
R-HSA-453276	Regulation of mitotic cell cycle	0.0268086	0.630905	0.625245	10393/51434/9212/8945/701/891/991/8697/1017/26271/51343/5347/5685/5690/5696/5698/5701/5706/5713/5720/5721/10197/7316/11065	24
R-HSA-73621	Pyrimidine catabolism	0.028388	0.630905	0.625245	1806/84618/51251/4907/1890	5
R-HSA-193639	p75NTR signals via NF-kB	0.0288232	0.630905	0.625245	4790/4803/5970/8767/8878/7189/7316	7
R-HSA-168164	Toll Like Receptor 3 (TLR3) Cascade	0.0291317	0.630905	0.625245	1386/329/330/8945/1147/8772/9641/3656/3665/1432/5598/4790/4793/28512/10392/64127/5970/8767/11035/6195/6197/10454/29110/79155/7189/7316/51231	27
R-HSA-202427	Phosphorylation of CD3 and TCR zeta chains	0.0295376	0.630905	0.625245	3113/3115/3118/3122/3123/3127	6
R-HSA-209560	NF-kB is activated and signals survival	0.0295376	0.630905	0.625245	4790/4803/5970/8878/7189/7316	6
R-HSA-5660526	Response to metal ions	0.0295376	0.630905	0.625245	4490/4493/4495/4496/4501/4502	6
R-HSA-5357956	TNFR1-induced NFkappaB signaling pathway	0.0311482	0.655071	0.649195	329/330/1147/10616/55072/10454/7185/7186/7316/9099	10
R-HSA-166166	MyD88-independent TLR4 cascade	0.0335424	0.674301	0.668252	1386/329/330/8945/1147/8772/9641/3656/3665/1432/5598/4790/4793/28512/10392/64127/5970/8767/11035/6195/6197/10454/29110/79155/7189/7316/51231	27
R-HSA-8878159	Transcriptional regulation by RUNX3	0.0335424	0.674301	0.668252	10018/1026/1029/1490/1499/2309/9759/182/9794/4193/4609/5685/5690/5696/5698/5701/5706/5713/5720/5721/10197/3516/4088/57154/22938/6714/7316	27
R-HSA-937061	TRIF(TICAM1)-mediated TLR4 signaling	0.0335424	0.674301	0.668252	1386/329/330/8945/1147/8772/9641/3656/3665/1432/5598/4790/4793/28512/10392/64127/5970/8767/11035/6195/6197/10454/29110/79155/7189/7316/51231	27
R-HSA-75153	Apoptotic execution phase	0.0370372	0.725692	0.719182	118/324/10134/329/1499/1677/1828/1830/1832/4000/100506658/5339/5588/6709/7082/9414	16
R-HSA-202433	Generation of second messenger molecules	0.0382222	0.725692	0.719182	3113/3115/3118/3122/3123/3127/4690/5063	8
R-HSA-5625900	RHO GTPases activate CIT	0.0382222	0.725692	0.719182	4628/4627/10627/103910/4637/4659/9055/388	8
R-HSA-77595	Processing of Intronless Pre-mRNAs	0.0382222	0.725692	0.719182	53981/1477/1478/23283/1479/81608/8189/55339	8
R-HSA-6805567	Keratinization	0.0427099	0.791909	0.784804	1828/1830/1832/26085/3880/54474/25984/3852/3854/286887/9119/338785/3856/144501/81851/730755/83896/83897/81871/254910/5046/11187/5652/126638/6768	25
R-HSA-197264	Nicotinamide salvaging	0.0449192	0.791909	0.784804	84875/54625/54956/79668/83666/5743	6
R-HSA-3270619	IRF3-mediated induction of type I IFN	0.0451857	0.791909	0.784804	51428/29110/340061/2547	4
R-HSA-3371378	Regulation by c-FLIP	0.0451857	0.791909	0.784804	8837/8772/355/7186	4
R-HSA-5218900	CASP8 activity is inhibited	0.0451857	0.791909	0.784804	8837/8772/355/7186	4
R-HSA-69416	Dimerization of procaspase-8	0.0451857	0.791909	0.784804	8837/8772/355/7186	4
R-HSA-5627123	RHO GTPases activate PAKs	0.0461417	0.798424	0.791262	2017/2316/4628/4627/10627/103910/4637/5063/4659	9
R-HSA-3134975	Regulation of innate immune responses to cytosolic DNA	0.0467256	0.798424	0.791262	51428/29110/340061/22954/7316	5
R-HSA-166016	Toll Like Receptor 4 (TLR4) Cascade	0.0506639	0.845313	0.83773	1386/329/330/8945/1147/1785/8772/9641/3656/51135/3665/3689/1432/5598/4790/4793/28512/10392/64127/246330/5970/8767/11035/6195/6197/10454/29110/79155/7189/7316/51231	31
R-HSA-75893	TNF signaling	0.0509714	0.845313	0.83773	329/330/1147/8772/10616/55072/55512/10454/7185/7186/7316/9099	12
R-HSA-2022854	Keratan sulfate biosynthesis	0.0518417	0.845313	0.83773	10678/10331/93010/8702/9334/2331/6482/6484	8
R-HSA-72163	mRNA Splicing - Major Pathway	0.0519432	0.845313	0.83773	10286/51362/988/53981/1477/1478/23283/1479/51503/54883/11325/1655/1660/81608/3185/3191/10236/3192/27339/9129/84950/24148/10594/22827/55696/10946/10992/83443/10285/23020/6629/6634/6638/22938/23524/51593/6429/6430/57794/8189/7307/11338/65109/11193/55339/56949	46
R-HSA-389958	Cooperation of Prefoldin and TriC/CCT in actin and tubulin folding	0.0527279	0.847989	0.840382	10576/7203/22948/908/7846/84790/51807/10381/10383/84617	10
R-HSA-948021	Transport to the Golgi and subsequent modification	0.0537431	0.851734	0.844093	55738/84364/26286/8702/9334/10282/51272/1604/64377/84342/1075/1522/1778/2153/2517/2525/8729/9570/10960/4245/8775/63908/55291/10113/11196/9871/6709/6711/51332/6484/55014/10342/51014/11070/7109/126003/7846/84790/51807/10381/10383/84617	42
R-HSA-159231	Transport of Mature mRNA Derived from an Intronless Transcript	0.05483	0.851734	0.844093	53981/1977/81608/23511/23225/8021/129401/23636/4927/4928/8189/7175/55339	13
R-HSA-159234	Transport of Mature mRNAs Derived from Intronless Transcripts	0.05483	0.851734	0.844093	53981/1977/81608/23511/23225/8021/129401/23636/4927/4928/8189/7175/55339	13
R-HSA-389957	Prefoldin mediated transfer of substrate to CCT/TriC	0.0599646	0.909254	0.901097	10576/7203/22948/908/7846/84790/10381/10383/84617	9
R-HSA-3371497	HSP90 chaperone cycle for steroid hormone receptors (SHR)	0.060787	0.909254	0.901097	3301/10294/1778/2288/3320/3326/3303/3306/4306/7846/84790/51807/10381/10383/84617	15
R-HSA-168276	NS1 Mediated Effects on Host Pathways	0.0626762	0.909254	0.901097	5610/9636/3838/3840/23511/23225/8021/129401/23636/4927/4928/7175	12
R-HSA-3232142	SUMOylation of ubiquitinylation proteins	0.0626762	0.909254	0.901097	4193/23511/23225/8021/129401/23636/4927/4928/5371/7175/5987/7428	12
R-HSA-202403	TCR signaling	0.0634365	0.909254	0.901097	8945/997/1147/3113/3115/3118/3122/3123/3127/4690/4790/5063/5588/5685/5690/5696/5698/5701/5706/5713/5720/5721/10197/5970/8767/7189/7316	27
R-HSA-1500931	Cell-Cell communication	0.0634809	0.909254	0.901097	8573/961/1009/1012/1013/1004/1005/9076/137075/1364/1366/1308/1499/2316/2318/8826/3655/84623/3852/3909/3914/3918/4690/5339/2185/5817/6709/6711/6714	29
R-HSA-205043	NRIF signals cell death from the nucleus	0.0644571	0.909254	0.901097	23385/4803/5663/8878/7189/7316	6
R-HSA-174178	APC/C:Cdh1 mediated degradation of Cdc20 and other APC/C:Cdh1 targeted proteins in late mitosis/early G1	0.0677407	0.909254	0.901097	10393/51434/9212/991/8697/51343/5347/5685/5690/5696/5698/5701/5706/5713/5720/5721/10197/7316/11065	19
R-HSA-196807	Nicotinate metabolism	0.0682215	0.909254	0.901097	55191/4907/84875/54625/54956/79668/83666/5743	8
R-HSA-450302	activated TAK1 mediates p38 MAPK activation	0.0682215	0.909254	0.901097	3656/1432/10392/64127/8767/10454/7189/7316	8
R-HSA-193692	Regulated proteolysis of p75NTR	0.0706142	0.909254	0.901097	23385/4790/5663/5970/7189	5
R-HSA-381033	ATF6 (ATF6-alpha) activates chaperones	0.0706142	0.909254	0.901097	468/811/7184/51360/7494	5
R-HSA-933543	NF-kB activation through FADD/RIP-1 pathway mediated by caspase-8 and -10	0.0706142	0.909254	0.901097	1147/23586/8772/64135/7706	5
R-HSA-381119	Unfolded Protein Response (UPR)	0.0709252	0.909254	0.901097	118/55738/468/811/1663/51726/9695/51010/54512/9570/7184/10525/4000/51360/10954/10130/5526/10113/84447/7094/64061/7466/7494/7709	24
R-HSA-174113	SCF-beta-TrCP mediated degradation of Emi1	0.0719197	0.909254	0.901097	8945/991/26271/51343/5685/5690/5696/5698/5701/5706/5713/5720/5721/10197/7316	15
R-HSA-1237112	Methionine salvage pathway	0.0732774	0.909254	0.901097	2805/84245/4507	3
R-HSA-8952158	RUNX3 regulates BCL2L11 (BIM) transcription	0.0732774	0.909254	0.901097	10018/2309/4088	3
R-HSA-373755	Semaphorin interactions	0.0739461	0.909254	0.901097	3320/3326/4233/4628/4627/10627/103910/4637/8829/5063/5365/388/10371/8482/7094/54209	16
R-HSA-1834941	STING mediated induction of host immune responses	0.0750167	0.909254	0.901097	51428/29110/340061/2547	4
R-HSA-8876493	InlA-mediated entry of Listeria monocytogenes into host cells	0.0750167	0.909254	0.901097	79872/1499/6714/7316	4
R-HSA-937042	IRAK2 mediated activation of TAK1 complex	0.0750167	0.909254	0.901097	3656/10454/7189/7316	4
R-HSA-199977	ER to Golgi Anterograde Transport	0.0755293	0.909254	0.901097	55738/84364/26286/10282/51272/1604/84342/1075/1522/1778/2153/8729/9570/10960/8775/63908/55291/10113/11196/9871/6709/6711/51332/55014/10342/51014/11070/7109/126003/7846/84790/51807/10381/10383/84617	35
R-HSA-168253	Host Interactions with Influenza Factors	0.0760218	0.909254	0.901097	5610/9636/3838/3840/23511/23225/8021/129401/23636/4927/4928/7175	12
R-HSA-3000157	Laminin interactions	0.0761738	0.909254	0.901097	3675/3655/3909/3911/3912/3914/3915/3918/4811	9
R-HSA-1169091	Activation of NF-kappaB in B cells	0.0768779	0.909254	0.901097	8945/1147/4790/4793/4794/5579/5685/5690/5696/5698/5701/5706/5713/5720/5721/10197/5970/7316	18
R-HSA-8876384	Listeria monocytogenes entry into host cells	0.0776131	0.909254	0.901097	79872/1499/9146/4233/30011/6714/7316	7
R-HSA-2871837	FCERI mediated NF-kB activation	0.0786607	0.909254	0.901097	8945/997/1147/4790/5588/5685/5690/5696/5698/5701/5706/5713/5720/5721/10197/10125/5970/10454/7189/7316	20
R-HSA-9013694	Signaling by NOTCH4	0.0792196	0.909254	0.901097	55294/182/9794/23385/4853/5663/5685/5690/5696/5698/5701/5706/5713/5720/5721/10197/3516/4088/22938/10460/7316	21
R-HSA-168142	Toll Like Receptor 10 (TLR10) Cascade	0.0795971	0.909254	0.901097	1386/8945/1147/3656/51135/1432/5598/4790/4793/28512/10392/64127/246330/5970/8767/6195/6197/10454/79155/7189/7316/51231	22
R-HSA-168176	Toll Like Receptor 5 (TLR5) Cascade	0.0795971	0.909254	0.901097	1386/8945/1147/3656/51135/1432/5598/4790/4793/28512/10392/64127/246330/5970/8767/6195/6197/10454/79155/7189/7316/51231	22
R-HSA-975871	MyD88 cascade initiated on plasma membrane	0.0795971	0.909254	0.901097	1386/8945/1147/3656/51135/1432/5598/4790/4793/28512/10392/64127/246330/5970/8767/6195/6197/10454/79155/7189/7316/51231	22
R-HSA-3371556	Cellular response to heat stress	0.0798175	0.909254	0.901097	545/9532/7266/2288/3320/3326/3303/3306/3308/22824/3313/26353/10808/2475/23511/23225/8021/129401/23636/4927/4928/23411/7175	23
R-HSA-2173796	SMAD2/SMAD3:SMAD4 heterotrimer regulates transcription	0.0823865	0.930763	0.922413	1025/1874/1875/4609/5054/4088/22938/7050/60436/7316	10
R-HSA-69563	p53-Dependent G1 DNA Damage Response	0.0873209	0.948523	0.940014	9134/1017/1026/1029/4193/4194/5685/5690/5696/5698/5701/5706/5713/5720/5721/10197/7316	17
R-HSA-69580	p53-Dependent G1/S DNA damage checkpoint	0.0873209	0.948523	0.940014	9134/1017/1026/1029/4193/4194/5685/5690/5696/5698/5701/5706/5713/5720/5721/10197/7316	17
R-HSA-375170	CDO in myogenesis	0.0874279	0.948523	0.940014	663/91653/1013/50937/1499/1432/9043/6938	8
R-HSA-525793	Myogenesis	0.0874279	0.948523	0.940014	663/91653/1013/50937/1499/1432/9043/6938	8
R-HSA-9013507	NOTCH3 Activation and Transmission of Signal to the Nucleus	0.0874279	0.948523	0.940014	1956/182/23385/54492/5663/10460/7316/11060	8
R-HSA-5620916	VxPx cargo-targeting to cilium	0.0882131	0.949506	0.940988	55763/10640/54536/149371/8729/9727	6
R-HSA-168138	Toll Like Receptor 9 (TLR9) Cascade	0.0896123	0.951481	0.942945	1386/8945/1147/3656/51135/3665/1432/5598/4790/4793/28512/10392/64127/246330/5289/5970/8767/6195/6197/10454/79155/7189/7316/51231	24
R-HSA-4086400	PCP/CE pathway	0.0897886	0.951481	0.942945	161/1213/23002/1855/2535/8322/7855/8324/5579/5685/5690/5696/5698/5701/5706/5713/5720/5721/10197/5880/57154/7316/54361	23
R-HSA-5357905	Regulation of TNFR1 signaling	0.0948079	0.961268	0.952645	329/330/1147/10616/55072/7185/7186/7316/9099	9
R-HSA-6791312	TP53 Regulates Transcription of Cell Cycle Genes	0.0962768	0.961268	0.952645	891/9134/1017/1026/55835/23019/9337/1874/144455/10769/1263/3276/2810/85456	14
R-HSA-8941858	Regulation of RUNX3 expression and activity	0.0980014	0.961268	0.952645	1029/4193/5685/5690/5696/5698/5701/5706/5713/5720/5721/10197/57154/6714/7316	15
R-HSA-72306	tRNA processing	0.0981252	0.961268	0.952645	134637/1478/54920/60528/24140/4234/25821/221078/23511/23225/8021/129401/23636/4927/4928/10248/80324/54517/81890/54913/10557/63892/112858/7175/54931/60487/10785	27
R-HSA-72172	mRNA Splicing	0.0999084	0.961268	0.952645	10286/51362/988/53981/1477/1478/23283/1479/51503/54883/11325/1655/1660/81608/3185/3191/10236/3192/27339/9129/84950/24148/10594/22827/55696/10946/10992/83443/10285/23020/6629/6634/6638/22938/23524/51593/6429/6430/57794/8189/7307/11338/65109/11193/55339/56949	46
R-HSA-209543	p75NTR recruits signalling complexes	0.0999547	0.961268	0.952645	4803/8767/8878/7189/7316	5
R-HSA-168181	Toll Like Receptor 7/8 (TLR7/8) Cascade	0.100544	0.961268	0.952645	1386/8945/1147/3656/51135/3665/1432/5598/4790/4793/28512/10392/64127/246330/5970/8767/6195/6197/10454/79155/7189/7316/51231	23
R-HSA-975155	MyD88 dependent cascade initiated on endosome	0.100544	0.961268	0.952645	1386/8945/1147/3656/51135/3665/1432/5598/4790/4793/28512/10392/64127/246330/5970/8767/6195/6197/10454/79155/7189/7316/51231	23
R-HSA-450321	JNK (c-Jun kinases) phosphorylation and activation mediated by activated human TAK1	0.100591	0.961268	0.952645	3656/10392/64127/8767/10454/7189/7316	7
R-HSA-5627117	RHO GTPases Activate ROCKs	0.100591	0.961268	0.952645	4628/4627/10627/103910/4637/4659/388	7
R-HSA-6783589	Interleukin-6 family signaling	0.100591	0.961268	0.952645	23529/3589/3976/9180/9021/6772/6774	7
R-HSA-3371453	Regulation of HSF1-mediated heat shock response	0.100764	0.961268	0.952645	545/9532/7266/3303/3306/3308/22824/3313/10808/23511/23225/8021/129401/23636/4927/4928/23411/7175	18
R-HSA-69017	CDK-mediated phosphorylation and removal of Cdc6	0.100764	0.961268	0.952645	10393/51434/9134/8697/1017/51343/5685/5690/5696/5698/5701/5706/5713/5720/5721/10197/7316/11065	18
R-HSA-176814	Activation of APC/C and APC/C:Cdc20 mediated degradation of mitotic proteins	0.101094	0.961268	0.952645	10393/51434/701/891/991/8697/5347/5685/5690/5696/5698/5701/5706/5713/5720/5721/10197/7316/11065	19
R-HSA-2022928	HS-GAG biosynthesis	0.109447	0.961268	0.952645	375790/2239/2262/9957/9955/8509/64579/9672	8
R-HSA-111453	BH3-only proteins associate with and inactivate anti-apoptotic BCL-2 members	0.11232	0.961268	0.952645	27113/598/10018/6774	4
R-HSA-1679131	Trafficking and processing of endosomal TLR	0.11232	0.961268	0.952645	1520/7184/5641/81622	4
R-HSA-196791	Vitamin D (calciferol) metabolism	0.11232	0.961268	0.952645	1594/5641/4036/7421	4
R-HSA-381183	ATF6 (ATF6-alpha) activates chaperone genes	0.11232	0.961268	0.952645	468/811/7184/7494	4
R-HSA-71240	Tryptophan catabolism	0.11232	0.961268	0.952645	130013/3620/8564/8942	4
R-HSA-5389840	Mitochondrial translation elongation	0.112803	0.961268	0.952645	54998/85476/65008/6182/29088/219927/10573/64983/64979/64978/54148/65080/51642/6183/51373/51116/56945/51649/64949/10884/55037/10102	22
R-HSA-5607761	Dectin-1 mediated noncanonical NF-kB signaling	0.11298	0.961268	0.952645	8945/1147/5685/5690/5696/5698/5701/5706/5713/5720/5721/10197/5970/5971/7316	15
R-HSA-4608870	Asymmetric localization of PCP proteins	0.113734	0.961268	0.952645	2535/8322/7855/8324/5685/5690/5696/5698/5701/5706/5713/5720/5721/10197/57154/7316	16
R-HSA-69615	G1/S DNA Damage Checkpoints	0.114145	0.961268	0.952645	9134/1017/1026/1029/4193/4194/5685/5690/5696/5698/5701/5706/5713/5720/5721/10197/7316	17
R-HSA-380259	Loss of Nlp from mitotic centrosomes	0.114167	0.961268	0.952645	55835/22995/22897/11190/55722/11064/1778/55559/93323/3320/22919/121441/8481/5048/5347/10806/7846/10383/7283	19
R-HSA-380284	Loss of proteins required for interphase microtubule organization from the centrosome	0.114167	0.961268	0.952645	55835/22995/22897/11190/55722/11064/1778/55559/93323/3320/22919/121441/8481/5048/5347/10806/7846/10383/7283	19
R-HSA-109688	Cleavage of Growing Transcript in the Termination Region	0.114273	0.961268	0.952645	51362/53981/1477/1478/23283/1479/81608/134353/84271/6634/6429/6430/8189/7307/11338/65109/55339/25888	18
R-HSA-73856	RNA Polymerase II Transcription Termination	0.114273	0.961268	0.952645	51362/53981/1477/1478/23283/1479/81608/134353/84271/6634/6429/6430/8189/7307/11338/65109/55339/25888	18
R-HSA-194840	Rho GTPase cycle	0.115225	0.961268	0.952645	11214/64411/79658/93663/84986/83478/23092/9411/57514/115703/80728/9138/27237/23370/9181/8874/613/4649/4650/10276/57449/57580/5880/388/391/90627/9754/7074/9322/7410	30
R-HSA-170822	Regulation of Glucokinase by Glucokinase Regulatory Protein	0.115848	0.961268	0.952645	2646/23511/23225/8021/129401/23636/4927/4928/7175	9
R-HSA-4641262	Disassembly of the destruction complex and recruitment of AXIN to the membrane	0.115848	0.961268	0.952645	139285/324/1499/1855/10023/23401/2535/7855/5526	9
R-HSA-168927	TICAM1, RIP1-mediated IKK complex recruitment	0.116065	0.961268	0.952645	329/330/1147/11035/7189/7316	6
R-HSA-202131	Metabolism of nitric oxide	0.116065	0.961268	0.952645	114757/23576/1785/3320/51070/6697	6
R-HSA-203765	eNOS activation and regulation	0.116065	0.961268	0.952645	114757/23576/1785/3320/51070/6697	6
R-HSA-3295583	TRP channels	0.116065	0.961268	0.952645	255231/55283/197259/11035/7223/54795	6
R-HSA-9008059	Interleukin-37 signaling	0.116065	0.961268	0.952645	5782/5771/25930/4088/6774/29110	6
R-HSA-1236977	Endosomal/Vacuolar pathway	0.123179	0.961268	0.952645	567/1520/3107	3
R-HSA-426117	Cation-coupled Chloride cotransporters	0.123179	0.961268	0.952645	6560/9990/10723	3
R-HSA-448706	Interleukin-1 processing	0.123179	0.961268	0.952645	3552/4790/5970	3
R-HSA-5336415	Uptake and function of diphtheria toxin	0.123179	0.961268	0.952645	3320/3326/7296	3
R-HSA-5603029	IkBA variant leads to EDA-ID	0.123179	0.961268	0.952645	1147/4790/5970	3
R-HSA-8875878	MET promotes cell motility	0.12381	0.961268	0.952645	2335/3675/3909/3911/3912/3914/3915/3918/4233/6714/84951	11
R-HSA-193704	p75 NTR receptor-mediated signalling	0.124429	0.961268	0.952645	11214/9138/27237/23370/9181/8874/10018/23385/10276/4790/4803/57449/11108/57580/5663/5970/8767/65078/8878/7074/7189/7316/7410	23
R-HSA-2565942	Regulation of PLK1 Activity at G2/M Transition	0.124429	0.961268	0.952645	8945/891/55835/22995/22897/11190/55722/11064/1778/55559/93323/3320/22919/121441/8481/5048/5347/4659/10806/7846/10383/7283/7316	23
R-HSA-380320	Recruitment of NuMA to mitotic centrosomes	0.124429	0.961268	0.952645	55835/22995/22897/11190/55722/11064/1778/55559/93323/3320/22919/121441/8481/5048/5347/10806/7846/84790/51807/10381/10383/84617/7283	23
R-HSA-379724	tRNA Aminoacylation	0.126152	0.961268	0.952645	57505/7965/833/3035/23438/23395/4141/92935/25973/6897/7453/51067	12
R-HSA-6811438	Intra-Golgi traffic	0.126152	0.961268	0.952645	51272/84342/9266/9570/8775/63908/9609/54734/9827/9342/9321/143187	12
R-HSA-174048	APC/C:Cdc20 mediated degradation of Cyclin B	0.126841	0.961268	0.952645	10393/51434/891/991/8697/7316/11065	7
R-HSA-9012852	Signaling by NOTCH3	0.127735	0.961268	0.952645	1956/182/9794/23385/54492/5663/3516/22938/6772/10460/7316/23286/11060	13
R-HSA-913709	O-linked glycosylation of mucins	0.127735	0.961268	0.952645	10678/10331/84002/93010/9334/56913/55568/79623/9245/56667/4585/6482/6484	13
R-HSA-2980766	Nuclear Envelope Breakdown	0.128724	0.961268	0.952645	891/4000/23175/9663/23511/23225/8021/129401/23636/4927/4928/5347/5579/7175	14
R-HSA-204998	Cell death signalling via NRAGE, NRIF and NADE	0.128826	0.961268	0.952645	11214/9138/27237/23370/9181/8874/10018/23385/10276/4803/57449/57580/5663/8878/7074/7189/7316/7410	18
R-HSA-450294	MAP kinase activation	0.12923	0.961268	0.952645	1386/8945/1147/3656/1432/5598/4790/10392/64127/8767/6195/6197/10454/79155/7189/7316/51231	17
R-HSA-174084	Autodegradation of Cdh1 by Cdh1:APC/C	0.129388	0.961268	0.952645	10393/51434/8697/51343/5685/5690/5696/5698/5701/5706/5713/5720/5721/10197/7316/11065	16
R-HSA-204005	COPII-mediated vesicle transport	0.129388	0.961268	0.952645	10282/1075/1522/2153/9570/10960/8775/63908/55291/10113/11196/9871/55014/10342/7109/126003	16
R-HSA-3781865	Diseases of glycosylation	0.132686	0.97691	0.968146	140766/11096/9719/57188/375790/56052/79087/85365/10195/9469/79947/22845/2331/2582/2239/2262/3955/56667/4585/4758/4853/5373/9672/54437/7057/79875	26
R-HSA-901042	Calnexin/calreticulin cycle	0.134188	0.97691	0.968146	811/821/9695/23193/5589/11236/84447/7316	8
R-HSA-3371568	Attenuation phase	0.134352	0.97691	0.968146	2288/3320/3326/3303/3306	5
R-HSA-5609975	Diseases associated with glycosylation precursor biosynthesis	0.134352	0.97691	0.968146	79947/22845/2582/4758/5373	5
R-HSA-5368287	Mitochondrial translation	0.137556	0.985096	0.976259	54998/85476/65008/6182/29088/219927/10573/64983/64979/64978/54148/65080/51642/6183/51373/51116/56945/51649/64949/10884/123263/55037/10102	23
R-HSA-975138	TRAF6 mediated induction of NFkB and MAP kinases upon TLR7/8 or 9 activation	0.139093	0.985096	0.976259	1386/8945/1147/3656/51135/1432/5598/4790/4793/28512/10392/64127/246330/5970/8767/6195/6197/10454/79155/7189/7316/51231	22
R-HSA-69656	Cyclin A:Cdk2-associated events at S phase entry	0.140565	0.985096	0.976259	9134/1017/1026/1874/1875/51343/55957/4609/5685/5690/5696/5698/5701/5706/5713/5720/5721/10197/5753/7316/7465	21
R-HSA-6809371	Formation of the cornified envelope	0.141957	0.985096	0.976259	1828/1830/1832/26085/3880/54474/25984/3852/3854/286887/9119/338785/3856/144501/254910/5046/11187/5652/126638/6768	20
R-HSA-176409	APC/C:Cdc20 mediated degradation of mitotic proteins	0.144408	0.985096	0.976259	10393/51434/701/891/991/8697/5685/5690/5696/5698/5701/5706/5713/5720/5721/10197/7316/11065	18
R-HSA-448424	Interleukin-17 signaling	0.144408	0.985096	0.976259	1386/8945/1147/132014/3656/1432/5598/4790/10392/64127/8767/6195/6197/10454/79155/7189/7316/51231	18
R-HSA-437239	Recycling pathway of L1	0.146177	0.985096	0.976259	161/1213/1785/6195/6197/6714/7846/84790/51807/10381/10383/84617	12
R-HSA-5620920	Cargo trafficking to the periciliary membrane	0.146177	0.985096	0.976259	84100/55212/10576/7203/22948/55763/10640/54536/149371/8729/9727/6102	12
R-HSA-6782315	tRNA modification in the nucleus and cytosol	0.146177	0.985096	0.976259	134637/54920/24140/4234/221078/80324/54517/81890/63892/112858/60487/10785	12
R-HSA-3000171	Non-integrin membrane-ECM interactions	0.147009	0.985096	0.976259	375790/8573/2335/3655/3909/3911/3912/3914/3915/3918/5155/9672/7057/3371	14
R-HSA-4641258	Degradation of DVL	0.147009	0.985096	0.976259	51339/1855/59349/5685/5690/5696/5698/5701/5706/5713/5720/5721/10197/7316	14
R-HSA-69541	Stabilization of p53	0.147009	0.985096	0.976259	1029/4193/4194/5685/5690/5696/5698/5701/5706/5713/5720/5721/10197/7316	14
R-HSA-176407	Conversion from APC/C:Cdc20 to APC/C:Cdh1 in late anaphase	0.147728	0.985096	0.976259	10393/51434/991/8697/51343/11065	6
R-HSA-176412	Phosphorylation of the APC/C	0.147728	0.985096	0.976259	10393/51434/891/8697/5347/11065	6
R-HSA-196299	Beta-catenin phosphorylation cascade	0.147728	0.985096	0.976259	139285/324/1499/10023/23401/5526	6
R-HSA-389977	Post-chaperonin tubulin folding pathway	0.147728	0.985096	0.976259	7846/84790/51807/10381/10383/84617	6
R-HSA-8964038	LDL clearance	0.147728	0.985096	0.976259	161/1213/3988/51599/4864/6646	6
R-HSA-390450	Folding of actin by CCT/TriC	0.156049	0.99624	0.987303	10576/7203/22948/908	4
R-HSA-9013973	TICAM1-dependent activation of IRF3/IRF7	0.156049	0.99624	0.987303	9641/3665/29110/7316	4
R-HSA-400685	Sema4D in semaphorin signaling	0.15615	0.99624	0.987303	4233/4628/4627/10627/103910/4637/388	7
R-HSA-453274	Mitotic G2-G2/M phases	0.156484	0.99624	0.987303	8945/891/1017/1026/55835/22995/22897/11190/55722/11064/1778/1871/55559/93323/3320/3326/55957/22919/121441/8481/5048/5347/4659/5520/5685/5690/5696/5698/5701/5706/5713/5720/5721/10197/10806/7846/84790/51807/10381/10383/84617/7283/7316/7465	44
R-HSA-446728	Cell junction organization	0.157362	0.99624	0.987303	1009/1012/1013/1004/1005/9076/137075/1364/1366/1308/1499/2316/2318/3655/3852/3909/3914/3918/5339/5817	20
R-HSA-8854518	AURKA Activation by TPX2	0.159221	0.99624	0.987303	55835/22995/22897/11190/55722/11064/1778/55559/93323/3320/22919/121441/8481/5048/5347/10806/7846/10383/7283	19
R-HSA-1538133	G0 and Early G1	0.161489	0.99624	0.987303	9134/1017/1859/1874/1875/55957/4609/7153	8
R-HSA-174184	Cdc20:Phospho-APC/C mediated degradation of Cyclin A	0.162661	0.99624	0.987303	10393/51434/701/991/8697/5685/5690/5696/5698/5701/5706/5713/5720/5721/10197/7316/11065	17
R-HSA-174154	APC/C:Cdc20 mediated degradation of Securin	0.164182	0.99624	0.987303	10393/51434/991/8697/5685/5690/5696/5698/5701/5706/5713/5720/5721/10197/7316/11065	16
R-HSA-168274	Export of Viral Ribonucleoproteins from Nucleus	0.164793	0.99624	0.987303	3303/23511/23225/8021/129401/23636/4927/4928/7175	9
R-HSA-2990846	SUMOylation	0.165041	0.99624	0.987303	9212/57332/1029/1655/1788/668/9759/9641/3622/83746/9656/4193/4286/4306/2494/8204/54780/23511/23225/8021/129401/23636/4927/4928/1912/5371/5893/5905/5970/6294/59343/25942/23137/79677/7153/7158/7175/5987/10155/7421/7428	41
R-HSA-187577	SCF(Skp2)-mediated degradation of p27/p21	0.165517	0.99624	0.987303	9134/1017/1026/5685/5690/5696/5698/5701/5706/5713/5720/5721/10197/5753/7316	15
R-HSA-5676590	NIK-->noncanonical NF-kB signaling	0.166612	0.99624	0.987303	8945/1147/5685/5690/5696/5698/5701/5706/5713/5720/5721/10197/5971/7316	14
R-HSA-2151201	Transcriptional activation of mitochondrial biogenesis	0.167394	0.99624	0.987303	211/1386/814/23373/54205/2101/2553/3054/5442/23082/6648/51106/64216	13
R-HSA-3108232	SUMO E3 ligases SUMOylate target proteins	0.168024	0.99624	0.987303	9212/57332/1029/1655/1788/668/9759/9641/3622/83746/9656/4193/4286/4306/2494/8204/54780/23511/23225/8021/129401/23636/4927/4928/1912/5371/5893/5905/5970/6294/25942/23137/79677/7153/7158/7175/5987/10155/7421/7428	40
R-HSA-6811434	COPI-dependent Golgi-to-ER retrograde traffic	0.168639	0.99624	0.987303	55738/84364/26286/662/8729/55614/81930/23095/23046/26153/3799/221458/8775/63908/6836/51014/7846/84790/51807/10381/10383/84617	22
R-HSA-2132295	MHC class II antigen presentation	0.169799	0.99624	0.987303	161/821/972/1213/1075/1510/1520/1785/1778/3113/3115/3118/3122/3123/3127/81930/26153/3799/5641/83547/9871/7846/84790/51807/10381/10383/84617	27
R-HSA-5368286	Mitochondrial translation initiation	0.171146	0.99624	0.987303	54998/65008/6182/29088/219927/10573/64983/64979/64978/54148/65080/51642/6183/51373/51116/56945/51649/64949/10884/123263/55037	21
R-HSA-5358351	Signaling by Hedgehog	0.171428	0.99624	0.987303	112/91653/8945/50937/85455/2737/2262/83737/374654/8481/5034/5685/5690/5696/5698/5701/5706/5713/5720/5721/10197/57154/51684/84447/79809/7846/84790/10381/10383/84617/7316	31
R-HSA-4419969	Depolymerisation of the Nuclear Lamina	0.173182	0.99624	0.987303	891/4000/23175/9663/5579	5
R-HSA-5684264	MAP3K8 (TPL2)-dependent MAPK1/3 activation	0.173182	0.99624	0.987303	8945/1147/4790/79155/7316	5
R-HSA-8956320	Nucleobase biosynthesis	0.173182	0.99624	0.987303	790/2618/10606/5198/7372	5
R-HSA-5173105	O-linked glycosylation	0.173643	0.99624	0.987303	140766/11096/9719/57188/10678/10331/84002/93010/9334/56913/55568/79623/9245/56667/4585/54437/6482/6484/7057/79875	20
R-HSA-69202	Cyclin E associated events during G1/S transition	0.173643	0.99624	0.987303	9134/1017/1026/1874/1875/55957/4609/5685/5690/5696/5698/5701/5706/5713/5720/5721/10197/5753/7316/7465	20
R-HSA-72202	Transport of Mature Transcript to Cytoplasm	0.173643	0.99624	0.987303	51362/53981/1977/81608/23511/23225/8021/129401/23636/4927/4928/84271/6429/6430/8189/7175/7307/11338/65109/55339	20
R-HSA-6806834	Signaling by MET	0.176118	0.99624	0.987303	382/2335/23163/9146/3675/3909/3911/3912/3914/3915/3918/4233/5771/30011/10653/6714/6774/84951/7316	19
R-HSA-5610787	Hedgehog 'off' state	0.178542	0.99624	0.987303	112/8945/2737/83737/374654/8481/5685/5690/5696/5698/5701/5706/5713/5720/5721/10197/51684/79809/7846/84790/10381/10383/84617/7316	24
R-HSA-1236974	ER-Phagosome pathway	0.178557	0.99624	0.987303	567/811/1147/3107/5685/5690/5696/5698/5701/5706/5713/5720/5721/10197/6890/6891/6892/7316	18
R-HSA-6802957	Oncogenic MAPK signaling	0.178557	0.99624	0.987303	57085/10533/10018/8315/1185/10256/153090/9715/2335/8826/80853/4000/23164/5921/161742/6714/7094/7414	18
R-HSA-69275	G2/M Transition	0.180705	0.99624	0.987303	8945/891/1017/1026/55835/22995/22897/11190/55722/11064/1778/55559/93323/3320/3326/55957/22919/121441/8481/5048/5347/4659/5520/5685/5690/5696/5698/5701/5706/5713/5720/5721/10197/10806/7846/84790/51807/10381/10383/84617/7283/7316/7465	43
R-HSA-179419	APC:Cdc20 mediated degradation of cell cycle proteins prior to satisfation of the cell cycle checkpoint	0.180941	0.99624	0.987303	10393/51434/701/991/8697/5685/5690/5696/5698/5701/5706/5713/5720/5721/10197/7316/11065	17
R-HSA-6807878	COPI-mediated anterograde transport	0.181543	0.99624	0.987303	55738/84364/26286/10282/51272/1604/84342/1778/8729/9570/8775/63908/6709/6711/51332/51014/11070/7846/84790/51807/10381/10383/84617	23
R-HSA-166663	Initial triggering of complement	0.181674	0.99624	0.987303	715/716/10747	3
R-HSA-419408	Lysosphingolipid and LPA receptors	0.181674	0.99624	0.987303	9170/1901/53637	3
R-HSA-8985947	Interleukin-9 signaling	0.181674	0.99624	0.987303	6772/6774/6777	3
R-HSA-141405	Inhibition of the proteolytic activity of APC/C required for the onset of anaphase by mitotic spindle checkpoint components	0.182786	0.99624	0.987303	10393/51434/701/991/8697/11065	6
R-HSA-141430	Inactivation of APC/C via direct inhibition of the APC/C complex	0.182786	0.99624	0.987303	10393/51434/701/991/8697/11065	6
R-HSA-1839117	Signaling by cytosolic FGFR1 fusion mutants	0.182786	0.99624	0.987303	613/11064/9208/6772/6774/6777	6
R-HSA-2028269	Signaling by Hippo	0.182786	0.99624	0.987303	51421/9113/60485/7082/9414/23286	6
R-HSA-373753	Nephrin family interactions	0.182786	0.99624	0.987303	8573/8826/84623/4690/6709/6711	6
R-HSA-3928664	Ephrin signaling	0.182786	0.99624	0.987303	8874/2047/28964/10627/5063/6714	6
R-HSA-416572	Sema4D induced cell migration and growth-cone collapse	0.182786	0.99624	0.987303	4628/4627/10627/103910/4637/388	6
R-HSA-1296071	Potassium Channels	0.183244	0.99624	0.987303	348980/610/57657/3739/3755/170850/81033/3766/3764/3775/3777/3781/3783/9132/3787/27012	16
R-HSA-196854	Metabolism of vitamins and cofactors	0.184025	0.99624	0.987303	4363/32/375790/2194/2643/2239/2262/10243/3320/4036/64087/27304/25902/4552/55191/4907/55229/84875/54625/54956/79668/83666/23590/60490/5743/9672/6573/60386/6513/55065/79581/6697/6948/29914/8875	35
R-HSA-2555396	Mitotic Metaphase and Anaphase	0.184058	0.99624	0.987303	10393/51434/9212/701/991/8697/1058/1060/23122/1778/54821/26271/81930/4000/22919/10403/81565/4928/5048/23244/5347/5520/5526/5685/5690/5696/5698/5701/5706/5713/5720/5721/10197/5905/7846/84790/51807/10381/10383/84617/7316/11065	42
R-HSA-166058	MyD88:MAL(TIRAP) cascade initiated on plasma membrane	0.184584	0.99624	0.987303	1386/8945/1147/3656/51135/1432/5598/4790/4793/28512/10392/64127/246330/5970/8767/6195/6197/10454/79155/7189/7316/51231	22
R-HSA-168188	Toll Like Receptor TLR6:TLR2 Cascade	0.184584	0.99624	0.987303	1386/8945/1147/3656/51135/1432/5598/4790/4793/28512/10392/64127/246330/5970/8767/6195/6197/10454/79155/7189/7316/51231	22
R-HSA-72187	mRNA 3'-end processing	0.185434	0.99624	0.987303	51362/53981/1477/1478/23283/1479/81608/84271/6429/6430/8189/7307/11338/65109/55339	15
R-HSA-983705	Signaling by the B Cell Receptor (BCR)	0.187306	0.99624	0.987303	8945/1147/27071/3710/4690/4790/4793/4794/84876/118788/5579/5685/5690/5696/5698/5701/5706/5713/5720/5721/10197/10125/25780/5970/30011/7316	26
[truncated: 1,113 more rows]

## Sheet: RP_M4
ID	Description	pvalue	p.adjust	qvalue	geneID	Count
[truncated: 1,228 more rows]

## Sheet: RP_M5
ID	Description	pvalue	p.adjust	qvalue	geneID	Count
[truncated: 1,078 more rows]

[truncated: 2 more sheets: RP_M6, RP_M7]
